# Supplementary material for: Fulvic acid ameliorates drought stress-induced damage in tea plants by regulating the ascorbate metabolism and flavonoids biosynthesis
Source: BMC Genomics. 2020 Jun 18;21:411. doi: 10.1186/s12864-020-06815-4 (PMC7301537; doi:10.1186/s12864-020-06815-4)
Supplement: Supplementary file 2 — Additional file 2. The information of transcriptomes. [file 12864_2020_6815_MOESM2_ESM.xlsx]

## Sheet: fpkm
ID	4FAD1	4FAD2	4FAD3	4WD1	4WD2	4WD3	8FAD1	8FAD2	8FAD3	8WD1	8WD2	8WD3
TEA000001	5.31154	3.91978	4.25067	4.29261	3.54179	4.83461	6.89821	6.98369	5.87448	8.80451	7.86443	6.91306
TEA000002	0.144784	0.05524	0	0.357431	0	0.066357	0.127937	0.199855	0.145766	0.19255	0.053498	0.108543
TEA000005	0	0	0.060219	0	0	0.053058	0	0	0	0	0	0
TEA000006	1.98233	1.53885	2.39614	2.9225	2.40341	1.84508	2.18461	1.73459	1.19532	2.13437	2.16276	1.04873
TEA000007	2.86126	2.27586	2.93318	4.039	4.19763	3.66404	2.84253	2.76099	2.815	1.68765	1.4431	1.71986
TEA000008	7.60466	7.60983	7.70834	11.048	10.9598	9.82084	7.84051	6.25949	7.92191	3.63774	2.98968	3.33538
TEA000009	0.115352	0.229765	0.168953	0	0.179737	0.220946	0.157972	0.154087	0.055536	0.106663	0.212617	0.107486
TEA000010	0.190868	0	0.187518	0	0	0	0	0.084499	0	0	0	0
TEA000011	7.48975	7.208	6.81396	7.71004	7.43578	7.01045	6.20911	7.421	6.30464	5.0683	6.28783	5.50772
TEA000012	0	0.205302	0	0.191592	0	0	0.1973	0.322013	0.208088	0	0	0.301884
TEA000013	0.268874	0.657326	0	0.162173	0.219391	0.186127	0.788015	0	0.623809	2.36314	2.26611	1.52345
TEA000014	5.32998	6.25145	5.60711	4.72152	4.23927	6.25318	5.7442	5.85233	5.67634	6.42278	6.723	7.57325
TEA000015	50.9051	50.2366	53.3154	41.4447	42.6248	42.1144	46.5756	51.4009	50.1512	61.4355	62.1478	65.0015
TEA000016	11.8108	11.7054	13.5519	10.5435	11.7471	11.0072	55.064	58.8627	58.0386	92.9679	95.5504	94.1605
TEA000017	5.70139	3.92395	4.13814	7.884	6.6415	6.84573	3.70625	4.18106	4.05926	3.48636	2.41847	3.25323
TEA000018	24.1739	20.4239	21.6216	20.7664	21.0645	20.8858	4.76882	6.54691	7.53814	1.08718	0.303398	0.407967
TEA000019	0	0	0	0	0	0	0	0	0	0.108347	0.082901	0
TEA000020	19.5304	20.626	23.2374	18.9569	21.3654	21.141	10.9077	9.14784	9.33877	3.14341	3.7717	4.36071
TEA000021	1.53656	1.50826	1.81559	0.927472	0.811909	0.956442	1.03391	0.850452	1.07609	1.50981	1.82818	1.55416
TEA000022	1.24025	0.963952	0.098305	0.11043	1.88154	2.20326	2.50625	1.93041	1.52042	1.08592	0.1024	0.944456
TEA000023	1.66193	1.59232	1.36437	1.19276	1.74937	0.927936	2.19702	2.01344	1.075	1.29522	1.28979	1.30834
TEA000024	2.0691	3.36221	3.08826	3.80166	3.01268	2.44492	1.59632	1.46027	1.42069	0.864539	0.737331	0.899639
TEA000026	0.673368	0.439092	0.446749	0.33229	0.386809	0.441974	0.65804	0.442146	0.676275	0.81427	0.788105	0.60633
TEA000027	0	0	0	0	0	0	0.075916	0.049013	0	0	0	0.068027
TEA000028	0.562027	0.787724	0.354649	0	0.324629	0	0.406157	0.333412	0.126983	1.28814	1.49745	1.59433
TEA000029	1.28502	2.37366	1.8477	2.10901	2.19392	1.82611	2.18793	1.65102	2.0219	1.79903	2.0422	1.68641
TEA000031	8.31708	9.35515	9.51278	9.31132	9.05463	8.91308	5.71324	5.17452	5.51671	3.14834	3.10005	3.183
TEA000032	2.05218	2.80423	2.73194	3.02328	3.25842	2.69091	2.39981	2.51404	2.44878	1.62908	1.42913	1.17498
TEA000033	0	0.115525	0	0.039839	0.053859	0	0	0.053872	0	0	0	0
TEA000035	0	0.082033	0	0	0	0	0	0	0	0	0	0
TEA000036	24.8393	25.9833	25.2825	18.0645	18.5768	18.9911	18.4109	21.5863	19.053	22.6239	20.9793	23.0964
TEA000037	0.087557	0	0.047033	0.237489	0.186876	0.22099	0.053829	0	0.067955	0.054778	0.095715	0.100535
TEA000038	56.8344	57.3916	56.21	61.6376	64.9848	62.7703	47.3407	44.6367	45.446	39.3925	37.3145	38.5428
TEA000039	0.221767	0.119965	0.062446	0.422425	0.276742	0.455439	0.043888	0.095506	0.168692	0	0.045954	0.029912
TEA000040	0.880695	1.36885	0.852099	0.752748	0	0.455434	0.961124	0.355959	0	0.111001	0	0.440362
TEA000041	1.92302	2.52353	1.30231	3.66841	1.79315	3.0396	1.44135	1.60416	2.60975	1.66192	0.937259	1.38173
TEA000042	8.83734	7.04674	8.19332	5.45639	5.76708	6.55069	7.39073	7.34781	7.51453	6.42828	8.19318	7.90879
TEA000043	7.25936	9.36433	6.51339	8.07725	7.63976	9.29627	7.79087	6.08093	7.46788	5.48221	5.7546	7.45681
TEA000044	14.119	14.8987	14.683	19.9257	19.9778	17.3809	21.6433	20.2567	21.6849	18.4282	20.4508	20.3931
TEA000045	0.142409	0.159254	0.187025	0.277981	0.33251	0.381744	0.40653	0.260029	0.481234	0.208641	0.279895	0.286708
TEA000046	0.568433	0.16548	0.251145	0.654885	0.081109	0.163471	0.202327	0	0	0.157559	0	0
TEA000047	15.0029	16.8704	16.3241	15.9598	14.0225	15.7472	12.3197	12.6256	13.6378	11.7606	11.0357	10.0212
TEA000048	0	0.252134	0.123133	0.444391	0.419936	0.370351	0.321349	0.144751	0	0	0	0
TEA000049	2.0284	1.78703	1.41614	0.897859	1.42918	2.24931	2.95655	2.14282	2.79452	4.15958	3.62452	5.08529
TEA000050	1.35386	1.39727	0.182381	1.7275	2.17384	1.22082	3.43911	3.27609	2.93112	5.59774	3.23777	2.27203
TEA000051	0.734002	0.368867	0.924978	0.058541	0.362043	0.101679	0.592667	0.835013	0.794977	0.75564	1.16748	1.46644
TEA000052	2.4212	2.45184	2.91729	2.63705	3.03598	2.29196	2.55203	2.78757	2.53117	2.6656	2.38808	2.51495
TEA000054	143.637	153.003	149.384	150.336	132.788	139.037	207.584	226.787	225.54	370.638	375.421	369.061
TEA000055	18.6171	18.958	18.2408	16.4302	16.7867	16.478	29.2782	28.1049	31.1866	42.4223	42.2281	43.5656
TEA000056	28.1715	29.2151	29.4764	29.8901	30.7449	31.8249	51.6116	53.3989	51.2206	74.4078	76.9577	73.3668
TEA000057	88.3719	82.9922	83.1051	81.9545	82.4131	85.3917	98.6687	109.35	106.319	172.532	167.703	173.601
TEA000058	17.3797	19.2504	19.4375	20.3362	24.8363	20.029	21.4932	18.5774	20.1784	16.8164	14.5731	17.5262
TEA000059	0.14656	0	0	0	0.107077	0	0	0	0	0	0.053938	0
TEA000060	5.63478	6.41492	7.10223	6.7028	7.06212	7.56838	6.96992	4.65077	6.45402	4.36741	3.97706	4.07526
TEA000061	29.2251	29.263	29.6928	34.8937	35.9571	35.2863	32.9596	32.997	32.1159	23.5868	24.2912	24.3622
TEA000062	17.3854	18.1958	18.0432	14.2314	15.1035	17.0444	13.4052	12.9838	13.53	22.6375	22.3534	18.7956
TEA000064	0	0	0	0	0.05421	0	0	0	0	0	0	0
TEA000065	1.19937	1.31868	0.675903	1.05584	1.081	0.46453	0.355445	0.353745	0.400121	0.144722	0	0
TEA000066	9.47099	9.96436	9.10553	11.3143	11.6904	11.2892	11.2722	10.5289	10.9835	10.4918	9.27668	8.35031
TEA000067	14.848	15.8211	16.716	16.0155	15.2898	14.6101	15.4025	15.7621	15.1558	11.933	11.0779	11.0381
TEA000068	0.048735	0.05797	0	0	0.032971	0.046638	0	0.022145	0	0.00829	0	0.045032
TEA000069	0	0	0	0	0	0	0.122333	0.142862	0.269516	0.311395	0.347388	0
TEA000070	17.5779	16.8985	17.1046	13.3025	13.9737	14.815	14.1326	13.7004	14.4158	12.3605	12.5497	12.2438
TEA000072	20.1846	17.8957	19.0614	15.7458	15.4752	15.738	13.2656	12.7933	13.0699	12.1677	13.0872	12.3515
TEA000073	1.6705	1.84421	1.46814	2.89778	2.68703	2.61216	2.32696	2.18972	2.49785	0.937285	0.872955	1.02727
TEA000074	0.78226	0.612256	0.153015	0.396894	0.590349	0.561792	0.48229	0.50246	0.638791	0.192526	0	0.553044
TEA000075	5.3815	4.29705	3.95338	7.04258	5.60539	6.65463	2.52069	2.16474	2.95755	0.480632	0.855224	0.457599
TEA000077	0.205983	0.134175	0.069495	0.298829	0.195054	0.210863	0.086541	0.164155	0.090816	0.307693	0	0.159865
TEA000078	4.14293	3.82942	3.38059	3.85024	4.42036	3.14638	3.03699	3.84736	3.23199	3.90385	3.38983	4.13271
TEA000079	0.583983	0.183697	0.456183	0.312165	0.142456	0.230918	0.142178	0.270723	0.149951	0.072361	0.070921	0
TEA000080	49.5978	49.7008	48.1964	36.5861	36.7765	40.5708	52.8569	53.5684	55.0417	74.2158	77.8634	74.2923
TEA000081	8.62167	8.90338	8.9455	9.23207	8.87202	8.40108	11.5015	9.47612	10.7486	13.8054	13.8159	13.8774
TEA000082	0.218896	0.162746	0	0	0	0	0.348232	0	0.418732	0.348339	0	0
TEA000083	0.251123	0	0.173124	0.3958	0.223866	0.315533	0.146135	0.119517	0.465089	0.551983	0.259974	0.262854
TEA000085	3.09209	2.71774	2.9621	3.48231	3.82151	3.50212	2.63846	3.31538	2.76509	3.46078	2.91606	1.62466
TEA000086	9.71738	9.62749	8.80415	10.5751	7.41514	9.6714	11.3353	11.5898	12.225	10.8945	11.9004	11.9165
TEA000087	38.8844	39.6092	38.0323	30.6322	31.7178	32.3511	39.4944	37.876	43.4385	56.4027	49.8638	48.2485
TEA000088	0	0.401663	0	0	0	0.229537	0	0.221722	0	0.274126	0.4493	0.245952
TEA000089	4.45281	4.87131	4.76088	6.71767	8.12301	6.32174	4.46732	4.44002	4.20674	2.13978	2.23495	1.88423
TEA000090	14.4974	14.8683	14.5023	14.4988	13.478	13.9101	11.5769	11.4328	12.0947	15.4515	14.9954	14.5372
TEA000091	0.13866	0.166208	0.250168	0.045727	0.225406	0.312269	0.055358	0.133814	0.330431	0.608786	0.31226	0
TEA000092	1.01403	1.80531	1.78815	1.63527	1.11232	1.33357	1.09142	0.55036	1.00944	0.66518	0.785187	0.723243
TEA000093	213.921	218.649	214.896	210.326	195.132	197.83	117.639	121.813	113.289	40.4627	37.5003	44.7136
TEA000095	15.1126	14.3662	13.5308	16.5556	14.602	15.4679	8.56058	8.88541	5.18165	2.21041	1.92455	2.0699
TEA000097	36.0567	35.5379	37.841	30.6954	30.2068	33.6165	41.0516	42.2941	37.2806	45.5801	47.2843	44.9005
TEA000098	31.9252	26.5127	26.6581	24.8127	26.0841	32.0697	27.1997	28.6234	24.6893	18.769	24.8155	18.2339
TEA000099	0	0.246922	0	0.187089	0.219101	0	0	0	0	0	0	0
TEA000100	3.22094	3.43413	3.89877	3.1212	3.71099	4.50855	2.2734	1.61794	1.95701	1.3614	1.17243	1.33464
TEA000101	6.10703	6.86302	6.92014	10.0382	7.68384	8.21646	8.2514	6.20771	6.78207	6.13739	6.43647	5.57206
TEA000102	1.39048	1.98861	2.18137	2.81012	3.07007	2.39528	1.45073	1.05203	1.80226	0.146029	0.248192	0.717979
TEA000103	5.44308	6.03637	5.14797	6.1649	6.79452	6.36108	7.17099	6.82692	5.8382	7.306	8.30381	7.23055
TEA000105	1.84915	2.38476	1.85208	1.93565	1.84649	1.49623	2.02671	1.62513	1.64597	1.86404	1.35728	1.35835
TEA000106	4.3444	5.24541	4.81491	6.71458	5.33047	5.37617	5.43509	4.28159	5.10719	3.40495	3.78692	4.20929
TEA000107	40.055	37.1512	37.9859	40.0939	37.7226	36.3592	27.525	26.2959	28.4574	26.0323	26.4078	30.1101
TEA000108	114.001	107.846	113.362	92.5251	87.9218	98.351	97.8488	105.742	99.4833	243.162	240.834	251.385
TEA000109	269.771	272.275	274.01	337.352	333.938	331.931	282.852	282.953	291.056	224.388	220.405	222.624
TEA000110	0.131121	0.301479	0.268202	0.41572	0.206526	0.48194	0.33135	0	0.270151	0.254973	0.554009	0.502338
TEA000111	15.6643	17.3724	12.1557	10.1883	9.88959	9.64527	12.9711	13.0503	12.7775	24.2179	20.6191	21.6326
TEA000112	25.8048	30.1435	27.4657	41.9622	39.0164	35.5998	45.0344	43.3876	41.7772	42.3351	43.3554	45.1185
TEA000113	4.60199	4.0794	4.5275	4.31149	5.06711	4.46298	5.70678	5.03655	3.55425	4.33173	4.14849	3.33202
TEA000114	6.67451	6.12041	6.41728	5.90667	6.06867	4.05496	5.19271	7.32148	6.68209	9.75074	10.8127	9.708
TEA000115	10.2476	11.4518	11.5784	12.3689	12.3671	13.1217	11.3208	12.1648	12.3376	10.8428	10.8668	11.3146
TEA000116	56.2335	55.4224	56.6139	53.157	51.4943	55.5738	42.9336	44.2795	43.8341	39.0585	40.0534	39.8561
TEA000117	1.74162	1.68317	1.51443	1.33114	1.22206	1.1482	1.13348	0.729359	1.05677	0.690971	0.913536	1.12465
TEA000118	6.73241	6.96936	6.3152	14.6413	14.8336	13.9942	14.04	12.5778	13.2039	5.52492	5.36469	4.82624
TEA000120	0.631503	0.529934	0.092851	0.252241	0.44919	0	0.460927	0	0	0.066872	0	0.321845
TEA000121	0.556757	0.728985	0.548541	0.493827	0.589504	0.293233	0.488615	0.453275	0.453133	0.436746	0.400033	0.287514
TEA000122	0	0.471367	0.104231	0.288403	0.242872	0.267356	0.097349	0.105922	0	0.09909	0.098431	0.099522
TEA000123	0	0.085695	0	0	0	0	0	0	0	0.055886	0	0
TEA000124	0.008361	0	0	0	0	0	0	0	0	0	0	0
TEA000125	8.6374	8.3143	7.85841	9.55057	12.9576	11.242	9.89025	9.73704	9.83907	6.36014	5.95864	6.63401
TEA000126	0.240182	0.17137	0	0	0.055065	0	0.054958	0	0.115305	0	0.055384	0.112182
TEA000127	8.30228	10.0554	9.32827	7.50418	9.58855	8.85775	23.7092	22.2042	23.2952	59.1173	61.8359	63.4857
TEA000128	3.65343	3.05423	2.28604	2.83373	4.09411	1.92215	2.00547	0	2.81956	3.28939	3.41516	3.03693
TEA000129	23.5146	21.3282	21.7473	32.7208	37.4773	35.8828	78.2836	84.2394	79.2931	68.3631	72.8203	69.0797
TEA000130	0.579318	0.591769	0.443421	0.814869	0.410319	0.752199	0.375371	0.410383	0.389666	0.172001	0.272587	0.15749
TEA000131	0.74115	0.955957	0.606483	0.320052	0.623896	0.876829	0.477417	0.427178	0.56834	0.240026	0.174767	0.38636
TEA000132	1.20842	0.888439	0.923824	1.09526	1.79566	1.29858	0.70672	0.612607	0.588317	0.983629	0	0.161555
TEA000133	2.00169	2.12116	2.5972	3.27263	1.82728	2.56088	2.30221	1.74262	2.3417	2.32946	2.55985	1.69462
TEA000134	9.85947	11.7074	10.0407	10.2099	11.1886	11.5101	16.7131	15.3737	13.4891	15.8052	16.7094	18.3068
TEA000135	9.34926	9.17719	10.9259	7.97472	8.63738	7.92805	13.1839	12.3699	13.2165	18.6088	18.4111	18.3095
TEA000136	1.78818	1.87408	2.3027	2.01502	2.06061	1.93097	2.42465	1.34364	1.63147	2.20107	2.42276	2.48575
TEA000137	48.1141	45.9523	50.336	51.26	51.4247	48.1947	37.9397	38.9674	35.505	29.8638	31.8454	30.2124
TEA000138	6.48263	6.21925	6.5221	8.09971	7.02815	6.15188	6.59806	5.86871	6.25379	4.49119	4.99346	5.35426
TEA000139	8.61721	8.21612	6.72323	8.4658	8.57819	7.91088	10.4879	9.32565	9.35335	9.61984	9.96878	8.81175
TEA000140	3.82712	3.72862	2.95511	2.95402	3.35712	2.97903	2.58631	2.94084	3.34199	3.9487	3.19747	3.15769
TEA000141	0.630277	0.321927	0.688339	0.560731	0.496495	0.53479	0.228597	0.213625	0.345709	0.141968	0.244186	0.201689
TEA000142	51.2115	51.1868	49.1382	56.0679	51.9001	54.4267	50.815	52.9725	50.7926	56.5392	52.7262	54.3431
TEA000143	2.10503	2.41654	2.43361	2.39466	1.78927	2.52628	3.22279	4.0444	3.72506	5.32731	4.35134	3.81844
TEA000144	0.102799	0.063588	0.331171	0	0.062483	0	0.062569	0	0	0	0	0
TEA000145	2.72147	2.91092	3.57533	3.45027	3.06893	2.80472	3.3974	3.44462	3.84922	5.20169	4.69374	5.55579
TEA000149	38.7091	37.751	36.6421	37.7789	39.9397	33.7914	33.5078	31.2891	29.8391	30.2283	28.5205	27.5942
TEA000150	11.8148	12.7829	14.4006	10.6596	11.7234	12.0851	10.8468	11.2059	13.2208	11.2092	14.8557	10.5706
TEA000152	0.050907	0	0	0.061216	0	0	0	0.039698	0	0.065149	0.080556	0.173433
TEA000153	6.26691	6.56654	6.5641	5.3734	6.10597	5.93751	6.0544	6.44128	6.16054	8.31041	7.68494	7.24535
TEA000154	138.156	130.088	137.625	79.9913	78.0499	87.5999	111.186	130.994	117.92	202.707	214.629	193.436
TEA000155	0	0	0	0.094603	0	0	0	0	0	0	0	0
TEA000156	33.5779	27.2899	25.4746	28.7649	21.4649	23.0606	38.3045	35.2574	37.4522	36.1318	40.7233	40.0078
TEA000157	15.4231	14.7092	14.7516	13.3545	13.0743	13.6021	14.328	13.9298	14.7859	19.353	19.0162	17.1869
TEA000158	4.83609	4.89761	4.11832	4.74755	4.9307	3.84785	4.30702	3.61367	4.07148	3.74971	3.91267	3.57233
TEA000160	1.95171	1.72583	1.6987	2.99635	2.43555	2.47807	3.05166	2.85423	2.54654	2.2312	2.78962	2.68495
TEA000161	13.4162	12.607	12.2621	13.7971	15.9644	13.1168	12.5845	12.0143	11.2168	11.338	11.5114	11.9453
TEA000162	9.24255	7.64232	7.74437	5.84714	6.0301	5.47966	4.92522	4.67634	5.53456	6.48918	6.93862	7.86347
TEA000163	10.7268	9.29199	10.8231	6.52615	8.07154	7.48155	9.51608	9.59167	9.01825	13.7825	16.3188	13.9552
TEA000164	0	0	0	0.138536	0	0	0.105345	0.123535	0	0.142796	0	0.286834
TEA000165	0.2245	0.223659	0.326801	0.416715	0.392632	0.406701	0.230449	0.170751	0.355682	0.078521	0.31524	0.075677
TEA000166	0	0	0	0	0	0	0.18175	0	0	0	0	0
TEA000167	131.917	132.759	132.852	102.759	100.817	103.269	101.316	107.138	101.832	119.428	123.971	119.563
TEA000168	0.206182	0	0	0.185892	0.142085	0.260867	0	0	0.140297	0	0	0
TEA000169	21.413	21.2744	21.5261	22.7793	21.7275	19.6509	21.3823	25.5369	25.3755	21.4054	25.0344	26.5867
TEA000171	1.30232	1.61543	2.22364	2.2075	1.6912	1.72175	4.07353	4.35704	3.53749	3.62663	2.72144	2.79357
TEA000173	2.65833	2.61142	2.43262	2.55993	0.724468	3.13738	3.93452	5.53012	5.04346	5.61113	5.38793	5.11912
TEA000174	3.12073	2.78863	2.53112	2.35648	1.64051	2.60123	1.82909	1.87424	1.91187	2.38907	2.50763	2.43393
TEA000175	1.41889	1.75608	1.45805	1.75496	1.88308	1.15997	1.84553	1.51272	1.85326	1.57352	1.53191	1.34329
TEA000176	28.5013	31.0828	29.562	35.0563	30.8318	30.4992	51.9809	39.0918	43.6429	61.9849	65.1668	69.1181
TEA000177	0.437636	0.238628	11.0099	8.13107	7.92143	9.3023	0.45483	8.17933	7.45106	0.349465	10.198	0.691412
TEA000181	0	0	0	0.025337	0.023328	0.026421	0	0	0	0	0	0
TEA000182	24.9791	25.0008	25.1849	21.2212	20.8015	20.1629	18.8404	19.425	20.8981	21.3278	19.7547	21.5062
TEA000184	10.2877	10.6046	9.9528	12.8616	10.5115	13.037	18.4864	21.9263	21.2316	23.9286	26.9284	25.0472
TEA000185	0.882039	0.457153	0.158633	0.359168	0.383907	0.652945	0.217094	0.640264	0.385262	0.108213	0.664018	0.249582
TEA000187	0.185193	0.146341	0.207537	0.104481	0.106008	0.099862	0.05296	0.172486	0.129956	0.22312	0.173652	0.216447
TEA000188	0	0	0	0	0	0	0	0	0	0.067686	0	0
TEA000189	23.0924	25.822	24.0384	24.303	24.8743	25.0311	26.2931	25.8349	25.6609	22.8982	24.2491	23.5562
TEA000190	6.55862	8.26497	7.88824	6.28846	6.5925	7.28392	5.83622	5.53865	6.14557	8.82764	8.8544	9.90888
TEA000191	0	0	0	0	0	0	0	0	0	0	0	0.0863
TEA000192	107.071	100.305	110.65	103.588	99.3025	102.615	82.1469	85.0953	81.5249	61.9023	64.8749	60.1137
TEA000193	1.12069	0.997085	0.94446	1.72722	1.34432	1.84253	1.1228	0.556914	0.599664	0.696214	0.169066	0.426421
TEA000194	0.17056	0.280575	0.350806	0.559493	0.703674	0.641898	0.32322	0.374452	0.326618	0.084625	0.108972	0.022311
TEA000195	11.7224	12.8204	10.1279	11.4749	10.9508	10.2542	8.55953	10.9276	10.1817	8.05371	6.73982	6.73958
TEA000196	16.0272	16.5335	15.0564	15.1145	15.6256	15.9676	11.6056	10.2209	9.74378	9.37353	8.03085	7.52421
TEA000197	11.0822	10.7979	12.2422	9.98433	10.1414	10.3238	6.70884	5.8963	6.10508	9.92189	10.5071	9.1124
TEA000198	28.7449	27.3708	27.9632	34.1419	31.8751	31.1858	27.6571	29.3029	30.2876	25.1262	25.1785	27.2858
TEA000199	42.1193	41.5306	40.3888	47.4938	47.2431	44.9337	44.9018	46.644	44.3535	36.8794	37.6963	36.8241
TEA000200	53.0947	54.3431	51.797	72.1377	73.6899	66.4715	78.3447	73.2155	76.9773	45.2887	44.3903	46.3081
TEA000202	10.688	9.4756	9.85168	9.67311	8.23041	10.2508	10.9158	9.71097	11.3413	9.1124	9.3903	12.6413
TEA000203	241.967	247.916	224.613	206.17	204.649	208.474	315.934	352.469	325.502	273.654	293.36	270.001
TEA000204	1.45841	1.85735	1.59518	1.99737	1.79939	1.04083	1.75402	1.50902	1.82551	1.9307	1.85686	1.40934
TEA000206	7.04179	6.40441	6.75528	7.13797	6.60767	6.77135	10.0196	8.44136	8.52128	8.82557	8.555	10.4761
TEA000208	0.384669	0.285408	0.463771	0.561675	0.43568	0.490553	0.271836	0.091356	0.244559	0.168633	0.12777	0.086412
TEA000209	6.20838	7.37872	5.60494	7.59575	9.06591	8.10734	1.97135	1.74476	2.09565	0.28304	0.47245	0.739353
TEA000210	2.85887	3.13383	2.61262	2.1016	2.32976	2.61704	1.99878	1.75659	1.88726	1.78409	1.81542	1.70739
TEA000211	0.274263	0	0	0.065646	0	0.234537	0.311458	0	0.211947	0	0	0.053676
TEA000212	0.021691	0.073193	0	0.042869	0.094612	0	0.077115	0	0.062223	0	0.030319	0
TEA000213	1.1771	4.8812	0.945714	3.17997	0.6643	0.607641	1.74878	0.361601	0.801856	1.11762	1.94662	1.37097
TEA000214	202.127	206.062	208.624	130.532	127.52	136.306	264.551	273.713	279.097	388.631	389.434	390.1
TEA000215	0	0	0	0	0.068247	0	0.136001	0	0	0.069333	0.18352	0.171765
TEA000216	0.889318	0.606677	1.09367	0.701793	0.966488	0.48497	0.911115	0.861946	0.763337	2.04681	1.64811	1.8761
TEA000217	0.220068	0.210317	0.310146	0.356638	0.236252	0.299349	0	0.049016	0.06715	0.229275	0.13665	0.230273
TEA000218	354.993	358.541	353.231	324.018	324.715	328.892	341.971	355.147	350.568	319.814	316.06	320.658
TEA000219	131.43	121.828	133.681	112.735	92.8717	114.235	119.502	134.159	132.373	150.143	153.045	139.238
TEA000220	0.336347	0	0.20747	0.559988	0.491736	0.41065	0.896943	0.823687	0.669856	0.497676	0.629898	0.428882
TEA000221	0	0	0	0	0.192538	0.181983	0	0.290628	0.405338	0	0	0.196452
TEA000222	0	0	0.248601	0.188456	0	0.135245	0.190837	0.097836	0	0.192872	0.09648	0.186014
TEA000225	16.3187	16.79	17.2989	16.7285	15.8131	16.9992	19.1036	18.4928	17.4295	20.4211	19.0216	18.6927
TEA000226	0.369618	0	0.168212	0.462101	0.221278	0.458064	0.056243	0.123615	0.119822	0	0	0.031816
TEA000228	2.32063	2.17485	2.05884	3.10768	2.52215	2.49761	2.24008	2.50382	1.98445	1.30273	1.30675	1.45599
TEA000229	0.680997	0.762397	0.628866	0.527862	0.488841	0.284036	0.251033	0.20245	0.261197	0.439151	0.607548	0.993353
TEA000230	0	0	0	0	0	0	0	0	0.031837	0	0	0
TEA000231	4.36168	4.65634	4.17858	7.49093	7.64116	7.51628	7.93097	7.44655	7.31417	5.5161	5.2965	4.37978
TEA000232	1.52167	2.92346	2.32644	3.38798	3.69108	3.6527	1.24976	2.39041	1.95295	1.9882	1.03739	2.05587
TEA000233	0.828672	0.829215	0.869688	1.26263	1.07766	1.00344	0.583277	0.468591	0.3138	0.14135	0	0.124123
TEA000234	138.357	145.601	138.546	131.685	129.208	143.246	111.462	119.536	126.624	138.841	143.799	145.903
TEA000235	4.28293	4.12908	4.51769	5.77388	6.46675	5.5703	4.34736	4.22346	4.86835	2.89024	2.66228	2.81888
TEA000236	1.5076	1.68962	1.79715	2.28345	2.57774	2.69594	9.2456	9.58021	10.2791	19.2627	19.0626	18.8036
TEA000238	0	0.167857	0	0	0.118075	0	0	0	0	0.082238	0	0.08232
TEA000239	51.9202	56.436	55.708	44.852	44.4693	46.3015	27.2337	29.7412	24.4625	30.226	29.7557	31.3231
TEA000240	3.1374	4.9691	4.90176	5.93435	4.58135	6.39717	6.64261	5.18046	4.66712	4.3733	6.95299	5.17972
TEA000241	4.49857	4.37662	4.02381	4.75669	4.19681	3.73102	3.65827	3.52026	3.97331	3.69171	4.34526	4.09875
TEA000242	35.7855	37.9186	37.5918	45.8359	44.5934	43.1215	42.1175	41.3473	47.6372	33.5331	34.1541	35.7234
TEA000243	1.079	0.860842	0.782571	0.705286	1.25815	1.38874	0.868489	0.637711	0.969164	0.397678	0.628159	0.795161
TEA000244	10.9169	8.66156	8.99026	14.0827	12.8468	11.207	11.8369	11.0384	12.6917	9.31457	8.31476	8.88621
TEA000245	6.03307	5.66595	6.15239	8.32193	7.68161	9.89544	6.75241	6.72348	4.9459	3.61522	3.69156	4.12144
TEA000246	0.486826	1.15383	0.975584	0.964871	0.480655	0.481865	0.797065	0.515723	0.646006	0.463019	0.426046	0.459915
TEA000247	3.85095	5.13078	5.03866	5.97743	5.76959	4.12038	9.82059	6.95573	7.24585	4.92882	7.5751	7.05192
TEA000248	1.30874	1.06797	1.2607	0.922108	1.30208	0.767391	0.771662	0.979987	0.991908	0.809606	1.28802	1.1072
TEA000249	6.8964	6.06791	6.50609	5.68422	6.21221	6.21482	4.78815	4.80867	3.73311	3.00219	2.68733	4.2435
TEA000250	0.350798	0.709881	0.426526	0.249574	0.724872	0.50018	0.465985	0.367814	0	0.38679	0.140096	0.345867
TEA000251	104.35	100.592	104.617	93.534	94.7992	94.8707	53.1901	53.4805	57.2248	22.4059	23.6382	25.6708
TEA000252	75.9552	78.7746	83.4395	62.5259	62.6301	62.3488	69.8804	68.9293	71.6755	90.0545	90.2042	90.7443
TEA000253	6.94961	6.6662	7.0001	9.07227	9.49309	8.33605	10.5832	9.61987	8.59673	6.86126	5.77217	7.29535
TEA000254	25.9794	25.0321	26.5918	25.3389	22.2433	22.2481	29.745	29.5757	31.0291	41.1011	39.1103	39.8474
TEA000255	11.9184	12.845	14.2796	16.0104	15.4602	13.1668	13.209	13.5851	13.2074	16.7031	17.4276	19.292
TEA000256	26.5883	27.5721	25.4959	30.8459	31.1362	30.1578	32.664	31.6367	31.8885	27.8567	28.4831	28.4663
TEA000258	0.062492	0.177907	0.122176	0.097285	0.169783	0	0.085582	0.062079	0.060174	0.057882	0.250178	0.19655
TEA000259	1.22498	1.1344	1.09156	1.51743	1.39127	1.16831	1.13451	1.4495	0.988138	1.72469	1.05244	1.76433
TEA000260	2.83784	1.77319	1.97846	2.24423	2.07721	3.07149	2.53105	3.12491	1.38143	1.08152	1.39257	2.32236
TEA000261	0	0	0	0	0	0	0	0	0.19689	0	0	0.19343
TEA000263	0.234777	0	0	0	0	0	0	0	0	0	0	0
TEA000265	11.3075	13.9574	10.0595	8.61163	9.42285	9.70351	7.62011	10.9503	8.87066	6.07088	6.52022	4.80608
TEA000267	46.6527	39.9059	46.0071	36.1093	37.1553	38.7374	42.8107	35.2938	34.5552	43.2021	41.0348	42.8515
TEA000268	88.7012	93.2598	94.4903	78.0727	74.087	73.7856	49.1437	53.5245	44.7086	29.5719	27.1994	25.0237
TEA000269	3.16173	3.21492	2.88754	5.32522	4.90725	3.37975	5.23036	5.74651	5.73417	1.21194	1.79567	2.0292
TEA000270	7.01326	7.89473	7.17247	11.2387	11.091	11.3764	12.0481	11.2056	11.8409	7.39643	7.03691	7.86406
TEA000271	1.35765	0.86273	0.221931	0.425756	0.553125	0.662172	1.23537	1.35243	1.35538	0.632954	1.04651	1.86475
TEA000272	0	0	0	0	0.116249	0.109876	0	0	0	0	0	0
TEA000274	0	0.134392	0	0	0	0	0.258309	0	0	0	0.317772	0.132037
TEA000275	2.91842	3.26578	3.38883	5.23249	4.47579	3.99694	2.27774	2.88365	3.03957	0.536444	0.611482	0.682037
TEA000276	3.32351	2.60927	5.00554	6.20378	4.30247	4.26302	4.4696	3.3629	3.23	2.88114	3.36811	3.00825
TEA000277	1.13726	0.943356	0.46019	0.854204	0.404402	0.218471	0.574995	1.32334	1.87461	1.7484	2.06933	2.98823
TEA000279	4.42001	4.55054	3.96321	6.32806	6.21401	5.77234	5.55265	5.5967	5.3974	4.41913	4.95974	3.82625
TEA000280	0.424886	0.444236	0.334709	0.937355	0.200885	0.580806	0.21021	0.748064	0.216561	0	0.157768	0.166162
TEA000281	0.576348	0.122548	0.195107	0.19034	0.180548	0.2285	0.546671	0.594368	0.125147	0.864693	0.878746	0.925595
TEA000282	42.0116	43.5684	43.5167	29.7935	29.2492	32.424	34.0925	37.637	35.2717	60.2686	53.4036	54.226
TEA000283	1.91806	1.7879	2.60626	1.16009	1.91177	1.58391	2.11159	2.47159	2.12906	2.95679	3.48053	3.29228
TEA000284	13.696	14.9121	14.8269	15.5805	15.1537	14.8149	20.1335	16.9412	20.3681	16.4968	15.5955	16.1399
TEA000285	51.0581	48.4231	49.8156	36.6569	35.2549	36.7877	34.6111	36.1861	36.2214	51.7369	46.6763	43.0257
TEA000286	2.30773	2.93632	2.19863	3.39942	3.06962	2.85405	3.29256	2.75155	2.94646	2.64965	1.88234	1.99925
TEA000288	19.3208	19.758	20.2672	22.1445	20.5111	22.5802	19.1219	21.5308	18.171	16.9326	21.6394	16.5508
TEA000289	95.4742	96.5023	96.6227	91.3395	84.2993	96.5833	109.613	116.84	107.123	125.192	134.136	131.542
TEA000290	9.01379	8.08837	7.66431	9.813	11.3376	9.31978	9.38429	8.39709	9.08054	6.82209	6.97358	8.31992
TEA000291	120.059	124.217	121.27	140.381	137.963	137.26	104.237	96.9883	100.533	63.8496	66.986	68.2698
TEA000292	28.3859	30.1318	30.7712	29.5622	26.9442	29.3843	29.1231	27.119	28.5693	25.9437	26.5589	27.3797
TEA000293	0.29849	0.302733	0	0	0.298879	0.467557	0.195974	0	0.105102	0	0.451576	0.304952
TEA000294	7.24671	6.58616	6.36353	4.54097	4.63107	4.57926	2.85113	4.41992	2.85521	1.71644	2.22164	1.7062
TEA000295	11.4858	13.1542	11.5825	16.794	14.7505	14.8495	10.6198	11.7227	10.945	10.307	10.1925	9.352
TEA000296	5.13309	5.00539	4.88583	6.74539	6.24866	5.8827	5.97314	4.89036	5.82338	4.3625	3.70379	3.38834
TEA000297	9.00368	8.1316	9.16306	7.0595	6.72545	7.53452	8.05169	7.64174	7.30155	8.53002	8.10407	7.87265
TEA000298	4.76415	5.23524	3.41547	4.65342	5.06403	5.13031	4.57171	3.87583	4.44635	4.05128	3.24251	3.53457
TEA000299	26.4262	29.3359	27.3778	19.3837	18.0578	16.9119	19.104	20.5938	21.1377	31.4556	30.0742	27.0835
TEA000300	0.548415	0.614238	0.342576	0.624546	0.656133	0.63477	0.425789	0.359326	0.443643	0.475646	0.48858	0.544814
TEA000301	87.438	82.2874	78.6131	81.7222	77.2136	82.4462	89.3624	91.5901	91.4022	84.556	91.4897	87.8262
TEA000302	0	0.326393	0.176356	0	0.319619	0	0.486174	0.270573	0.17279	0.924962	0.585895	0.936422
TEA000303	2.63654	1.59665	1.21957	1.13561	0.662187	1.42983	2.22061	1.5076	1.68378	3.80876	3.04952	2.74544
TEA000304	8.0215	7.6294	8.01471	11.3742	10.8943	11.1823	13.9383	13.8815	11.973	10.4719	11.576	11.0563
TEA000305	0	0	0.119178	0	0.221492	0	0.115979	0.251537	0.480249	0.278099	0.331343	0.119363
TEA000306	8.76348	9.06055	10.0565	6.65226	12.8192	7.57561	13.6599	25.4728	9.97816	21.8498	14.6319	24.3673
TEA000307	0.531785	0.559157	0.620965	1.06558	0.764942	0.97031	0.829064	0.761564	0.406468	0.544241	0.331184	0.305838
TEA000308	7.0779	7.38215	7.50606	5.82596	5.65166	6.59814	7.23553	8.159	7.6701	9.21307	9.05823	9.81518
TEA000309	11.3176	11.5523	11.5705	13.7301	13.84	14.124	18.6666	18.0323	17.3227	20.0894	19.9504	20.8302
TEA000311	22.6927	22.7471	23.3884	22.9933	21.3542	21.5642	38.4287	37.5734	37.9925	52.4577	51.5248	53.2721
TEA000313	1.13647	0.986151	0.965707	0.716487	1.4294	0.61239	0.822791	0.782211	0.695466	0.556961	0.808688	0.528077
TEA000314	0.708481	1.09712	0.512197	0.898536	0.546097	0.473649	0.093763	0.561614	0.753446	0.439634	0.553716	0.092704
TEA000315	96.7798	99.2672	101.683	86.056	86.2713	85.1265	54.1919	54.7374	50.8093	38.495	38.4807	38.8417
TEA000316	66.3536	62.9989	63.4577	51.7434	56.1555	53.1788	59.0093	50.4487	54.9542	24.5377	22.4865	22.9439
TEA000317	191.79	183.191	184.242	191.006	187.61	190.387	198.845	196.906	216.067	239.254	241.319	236.756
TEA000318	12.7916	13.871	14.3453	14.3492	14.2143	13.6444	9.18142	9.35096	9.35016	4.56902	4.56345	3.58887
TEA000319	11.9995	12.4011	12.1154	15.6744	16.4568	15.9459	10.3433	10.4499	10.4733	6.42011	6.50196	6.46206
TEA000320	0	0	0	0	0.087619	0	0	0	0	0	0	0
TEA000321	49.8088	51.2326	50.3207	52.0575	55.2854	51.9699	60.6892	59.7353	62.4074	60.1932	62.1483	63.6001
TEA000322	1.11108	0.658075	1.68751	1.51783	1.58554	2.50207	1.85561	0.982356	1.23238	1.09617	0.459955	0.916787
TEA000323	0.250883	0.122331	0	0.084869	0.057261	0.187207	0	0.063958	0	0	0.058477	0
TEA000324	6.51979	5.89121	6.74445	7.14422	6.97727	7.07624	5.24429	5.26584	4.27054	3.01624	3.25063	3.32637
TEA000325	0	0.110759	0	0	0	0	0	0.004695	0	0	0	0
TEA000326	40.8786	42.8442	46.1518	38.0934	36.6739	38.1483	52.4245	50.0115	50.6475	63.6989	63.9809	71.7864
TEA000327	33.6117	33.0216	33.6644	32.3546	34.4985	32.6903	34.4692	30.6344	35.1477	27.7289	28.5959	28.3868
TEA000329	0	0.386232	0.497686	0.459315	0.480969	0.312379	0.142138	0.543387	0.272784	0.23541	0.152632	0.147428
TEA000330	3.18823	2.70804	2.96127	2.48747	2.46606	2.79954	2.54079	3.17936	2.93412	3.49876	4.05241	4.03152
TEA000331	31.0025	27.7424	26.6407	35.0707	32.8424	31.6224	30.6197	26.3262	30.5822	27.2546	25.8596	28.9718
TEA000332	6.53357	6.8935	6.11067	7.91709	7.98714	7.87724	8.25153	8.32862	7.9308	11.6536	8.93545	10.6727
TEA000333	15.3531	14.9779	17.1732	17.475	16.7184	17.3531	12.7777	10.6174	11.8445	9.10751	10.603	8.74856
TEA000334	0	0.201829	0	0.317851	0	0	0.421659	0	0.179368	0.882728	0.347475	0.405207
TEA000335	0	0	0.317694	0	0	0	0	0.132196	0.334382	0	0	0.274779
TEA000336	35.978	35.638	37.1444	34.7802	35.5373	34.6069	33.6008	34.3368	35.2021	34.1651	37.2982	35.5925
TEA000337	7.3801	7.25945	5.9756	6.57595	6.47416	6.95005	8.46509	8.08394	7.39637	7.04811	7.32757	6.95995
TEA000338	20.4962	21.9763	20.6888	22.3416	23.0562	22.766	18.1453	19.5603	19.3293	15.8347	15.724	16.0471
TEA000339	10.3866	11.591	12.052	16.1238	16.4867	16.2222	12.4931	14.9608	14.7233	9.74124	9.51438	10.4309
TEA000340	1.37826	2.20846	0.818014	1.19881	0.930871	1.03328	1.8924	1.73155	2.229	1.82491	2.43284	1.7997
TEA000341	25.9531	28.7112	30.7164	25.5985	25.3734	25.0866	13.3104	13.009	13.1959	5.3944	5.03355	6.54813
TEA000343	52.8698	52.4512	48.007	56.9247	57.5256	61.7045	71.527	67.2577	66.0102	68.6881	66.2311	65.1666
TEA000344	0	0	0	0	0	0.100134	0	0	0	0.117681	0.125461	0.076397
TEA000345	0.354626	0.432877	0.193515	0.360041	0.221592	0.220386	0.092334	0.108016	0.097938	0.066219	0	0
TEA000346	0	0.053499	0	0	0	0	0	0	0	0	0	0
TEA000347	0.844917	0.172159	0	0.245078	0.082886	0.305535	0.248174	0.270029	0.425924	0	0.250934	0
TEA000348	0.844674	0.917446	1.26426	1.3361	1.43332	1.46877	2.27244	1.87719	1.76693	1.78855	1.04215	1.49791
TEA000349	6.43546	6.70662	5.40937	6.2996	6.70531	5.54615	4.81941	4.41066	3.66835	2.612	2.42438	2.98555
TEA000350	0	0	0	0	0.054263	0	0	0	0	0	0	0
TEA000351	0.382074	0.400579	0.393399	0.666191	0.802925	0.62111	0.769516	0.686449	0.742933	0.599429	0.378809	0.439539
TEA000352	11.8158	11.9148	14.2435	17.8766	21.6	16.9974	13.5815	10.7428	9.70884	6.60594	6.39257	8.08599
TEA000353	5.72132	6.01571	5.60996	6.16488	5.00934	6.03866	5.16299	5.95802	5.72408	5.13834	6.15541	5.85221
TEA000354	0	0	0	0	0	0.178629	0	0	0	0	0	0
TEA000355	1.57089	1.13297	1.07275	0.967233	0.850765	0.998355	0.411296	0.631011	0.905239	1.09705	1.03428	1.45187
TEA000357	21.1938	20.2605	17.9651	22.4879	23.1801	21.9432	21.311	19.7927	20.8941	17.2887	17.7437	18.7351
TEA000358	17.0461	15.201	15.2787	24.0727	21.2342	20.451	20.2292	20.2533	19.4166	13.0423	13.8043	12.367
TEA000359	17.9328	17.5675	16.083	19.4056	17.9363	18.5994	26.4373	23.4293	25.2994	28.0221	27.6157	29.1983
TEA000360	43.071	45.0636	40.4581	45.2791	46.596	47.7393	52.6788	48.9213	49.9579	53.2709	52.7912	50.856
TEA000361	74.9689	70.2809	78.849	68.9982	63.6208	65.3573	68.8263	70.0916	70.422	69.3849	73.6751	69.6762
TEA000362	1.38274	0.926311	1.72713	2.08957	1.7284	3.31782	1.68635	2.94215	2.45329	1.41599	1.59804	1.28602
TEA000363	3.20055	3.00471	3.42682	5.08195	4.54852	4.46952	4.14921	4.32782	4.6357	4.11662	4.56606	5.28766
TEA000364	15.8582	16.2775	15.6691	27.2039	27.5485	25.3947	21.3007	20.7833	21.7008	11.1127	12.1776	12.4759
TEA000365	29.1204	32.5188	31.0532	29.5737	31.3633	32.1109	48.9792	50.2912	44.6374	55.5541	53.2808	53.2801
TEA000366	0	0	0	0	0	0.077302	0.160804	0	0	0	0	0
TEA000367	0.355609	0.245669	0.300517	0.273841	0.454157	0.308717	0.23844	0.396018	0.137029	0.460037	0.282905	0.331013
TEA000368	0.394246	0.152046	0.234676	0.637309	0.236444	0.25923	0.03653	0.158192	0.200084	0.073376	0	0.149132
TEA000369	0.207806	0.500685	0.570514	0.51822	0.376414	0.625161	0.370297	0.514175	0.476542	0.29091	0.591283	0.1747
TEA000370	4.65844	5.33412	7.64163	3.93901	3.91286	4.85485	3.51843	4.55963	5.32925	4.54716	4.86938	3.92314
TEA000371	0.292854	0.507389	0.403565	0.638098	0.715466	0.533878	1.03734	1.03848	0.919609	0.8146	0.84749	0.878291
TEA000372	0	0	0	0.152209	0	0	0	0	0	0	0	0
TEA000373	6.53991	7.06154	7.69043	11.1299	10.4768	11.4423	10.7551	10.5917	9.73914	5.54065	5.3492	5.08548
TEA000374	1.38004	2.12179	1.77748	1.57353	2.04667	1.15688	1.17857	0.918755	0.787325	0.994175	0.978863	1.62971
TEA000375	0.235756	0.075081	0	0.071255	0	0	0	0.157018	0	0.073446	0.072957	0.073274
TEA000376	10.791	15.8916	11.3956	17.658	18.2779	17.2533	18.0792	15.82	13.7072	10.5661	14.2782	11.0726
TEA000378	9.79472	11.3517	11.2614	11.9112	14.8304	13.5192	8.84233	8.20251	8.31413	5.86621	6.4752	6.00828
TEA000379	4.31629	5.51773	4.80901	6.28038	6.16231	6.61423	6.86714	6.61245	6.45362	6.1794	6.2371	6.9212
TEA000380	3.66486	3.81708	4.41047	3.92074	4.89495	3.67327	3.41546	2.54259	2.81217	4.20125	2.88342	2.83918
TEA000381	0	0.36683	0	1.25261	1.83667	0.889111	1.26704	0	0.785242	0	0.274161	1.02404
TEA000383	9.82956	10.8414	9.61297	9.92422	10.8913	10.8167	12.0556	12.2139	12.5871	11.6771	12.1376	12.4727
TEA000384	9.42129	9.75577	10.1354	12.2094	12.2506	11.8331	13.8068	12.6755	13.5533	11.8456	11.6634	12.2396
TEA000385	4.7781	4.52833	3.96334	12.9169	15.2512	14.4429	6.79238	6.29551	6.07814	1.62419	1.41723	1.62558
TEA000386	0.235492	0.195759	0.456319	0.428945	0.490347	0.330988	0.793584	0.669968	1.00885	0.913129	1.47894	1.15864
TEA000387	0.735338	0.623254	0.497547	0.306698	0.115815	0.221143	0.1584	0.127039	0.389535	0.271365	0.807106	0.230768
TEA000388	17.4051	18.1363	18.0225	20.5869	19.8997	20.443	12.6134	11.3332	13.1632	6.89995	5.91248	6.4936
TEA000389	27.8025	28.4193	28.9324	29.0535	30.5001	28.9949	54.9514	55.573	56.0842	77.4185	73.6863	77.8231
TEA000390	0.850015	0.249948	0.572453	0.720457	0.806234	0.766263	2.0982	1.82952	1.6904	2.25992	1.491	2.23631
TEA000392	30.5552	34.2663	27.5771	31.3851	25.7975	26.1644	23.7289	24.6668	26.1551	18.8131	17.5354	22.6136
TEA000393	1.523	1.94722	1.97203	1.83738	1.18994	1.66191	3.5905	3.24016	3.38751	4.36515	3.76664	3.82838
TEA000394	36.3114	33.9017	31.4724	36.1637	33.481	38.5362	39.692	41.9557	38.2475	41.9687	42.0249	39.6476
TEA000396	10.0814	10.2736	10.8569	10.9204	9.90496	11.1871	11.8059	11.6274	11.4665	11.6111	12.289	11.3962
TEA000397	3.3876	3.14397	3.00679	3.03812	2.34915	3.01851	3.29618	3.73893	3.55352	3.51898	3.5834	3.64776
TEA000399	1.30631	1.4148	1.27371	0.67397	0.7789	1.34946	0.907955	1.10108	1.02726	0.775834	0.460562	1.67251
TEA000400	9.94608	8.78905	9.10401	6.53025	6.04592	7.02866	10.2972	11.1699	11.4097	31.3356	31.8159	28.438
TEA000401	26.4062	26.6281	25.2688	29.9693	29.0503	28.1443	26.4402	26.7565	27.3547	22.0031	21.6669	21.305
TEA000402	55.1914	57.4971	54.4804	65.4713	70.6361	70.0212	91.0864	97.3159	92.6771	94.4212	94.3193	90.4434
TEA000403	11.6996	11.2239	12.0209	12.4836	13.0923	12.6795	12.4987	12.4681	11.7972	7.11326	9.12632	8.39426
TEA000404	5.81478	6.5297	4.67749	1.94618	3.14087	2.56836	3.11795	1.91581	2.40208	4.3599	6.3766	5.16932
TEA000405	7.94636	7.59746	8.39182	13.6447	12.699	14.2035	11.3318	9.96484	10.1745	6.31777	5.85912	4.96893
TEA000406	0.830528	0.893678	0.943474	1.12936	1.50591	1.23882	1.36736	1.34237	1.6415	1.20754	1.19751	0.630378
TEA000407	4.36876	5.34117	4.88665	3.5879	3.57849	3.37075	3.20097	3.88874	2.87647	2.85116	4.27139	4.29467
TEA000408	17.697	17.4549	16.4532	19.7526	19.1773	19.3481	13.8682	13.796	13.9819	11.7398	10.3611	11.3676
TEA000409	4.47625	3.11279	4.12728	3.17249	3.42571	2.82074	1.8778	2.26261	1.89712	2.37677	2.27485	1.43188
TEA000410	21.5831	19.4609	22.1311	18.9534	16.5997	19.3878	17.5781	16.4664	18.4521	18.1926	17.9832	17.8263
TEA000413	0	0	0	0	0	0	0.096332	0	0	0	0	0.094522
TEA000414	0.981018	0.571132	0.759267	0.459817	0.794382	0.661134	0.418483	0.411204	0.476069	1.08364	0.965574	0.616216
TEA000415	1.6106	0.404352	0.062594	0.532423	0.806973	0.411128	0.540045	0.528638	0.286091	0	0	0.227629
TEA000416	0.089143	0.124846	0	0	0	0	0	0.131945	0	0.080357	0.205729	0.082649
TEA000417	0.66254	0.784166	1.3336	0.863067	0.55582	0.751266	0.419105	0.219228	0.255277	0.512723	0.374378	0.556864
TEA000418	0	0	0	0	0	0.031668	0	0	0	0	0	0
TEA000419	8.27047	9.84644	9.07137	14.2214	14.9768	12.3759	10.4651	10.2695	10.6817	6.34974	5.87071	5.69439
TEA000420	36.6623	37.2882	37.9996	31.5586	33.1688	33.0226	32.452	32.0996	32.4449	30.7837	28.2387	30.8381
TEA000421	0.210381	0	0	0.095158	0.095901	0	0.059954	0	0	0	0.098086	0
TEA000423	5.67753	4.96507	5.47848	5.09095	5.22506	4.47145	5.96877	4.58522	4.7096	4.19312	5.5075	4.86571
TEA000424	70.8472	66.5576	74.2543	44.6308	47.0875	48.7371	44.2765	47.3381	44.7193	68.9204	65.1885	62.8665
TEA000425	0.355229	0.447101	0	1.1075	0.898504	0.553952	0.776132	0.469282	0.290103	0.219002	0	0.335569
TEA000426	23.937	22.4026	22.7943	26.1908	24.4056	22.5091	18.787	19.6795	20.2088	19.4353	17.8311	16.7698
TEA000428	0	0	0	0	0.055732	0.254352	0	0.055778	0	0	0.162275	0
TEA000429	0.389383	0.573154	0.35782	1.11174	1.16542	1.17321	0.412168	0.300308	0.450605	0.049397	0.019759	0.010028
TEA000430	8.06297	7.37155	6.75547	7.308	7.4044	7.70711	8.01923	5.97931	7.2083	6.84283	7.87509	7.44831
TEA000431	14.8793	17.1378	17.5967	24.8274	22.8454	23.663	18.5118	18.0986	17.3242	9.2274	9.15632	9.91059
TEA000432	0	0	0	0	0	0	0	0	0	0	0	0.159821
TEA000433	14.1661	16.1358	15.1908	15.2317	12.8908	15.7383	8.99567	10.4706	8.29936	6.89982	6.10888	5.80169
TEA000435	89.9452	91.5389	89.6109	90.1157	90.0345	89.5053	103.957	95.1952	100.244	96.3309	97.3116	98.2259
TEA000436	23.3321	24.6059	27.0297	27.2381	26.1379	24.2192	34.6477	36.4414	32.8265	28.6726	24.2707	29.3877
TEA000437	47.2419	46.0463	47.8599	41.0541	39.901	39.2466	30.5826	32.2561	31.8393	25.4362	29.6587	28.0406
TEA000438	2.62167	3.1856	3.43413	3.34578	3.37726	2.12127	1.49806	1.15569	1.11891	0.899987	0.993182	0.826811
TEA000439	0.66223	0.834505	0.450329	0.578967	0.406074	0.659221	0.345068	0.354661	0.165831	0.57289	0.492125	0.585682
TEA000441	15.8616	15.8242	17.2002	12.1092	11.5127	13.0911	40.7371	42.2618	43.1342	76.6265	70.1943	68.0067
TEA000442	0	0	0	0	0	0.202658	0	0.056426	0	0	0.04925	0
TEA000443	2.11571	1.7485	2.51299	3.44434	2.79623	3.59685	2.31635	2.70978	1.99335	0.795102	1.01879	1.51202
TEA000444	42.747	41.471	41.2384	46.5857	48.5709	42.8259	16.8183	17.919	19.7909	5.66649	4.87129	6.29806
TEA000445	0	0	0.123192	0.227245	0.340084	0.381006	0.230116	0	0	0	0.174506	0
TEA000446	301.27	320.364	313.67	311.646	315.715	316.154	179.671	173.482	159.161	34.6792	32.305	37.2125
TEA000447	54.4592	53.454	54.0474	42.8443	46.9427	48.7183	50.8434	51.9774	48.5976	73.1809	69.4579	65.5181
TEA000448	0.456897	0.367389	0.514537	0.141497	0.186347	0.327988	0.793918	0.529173	0.560187	1.50201	1.43074	1.65213
TEA000449	21.3582	23.0069	24.4371	19.6647	19.8394	19.7465	23.719	22.1985	22.2495	29.6465	29.2186	29.6422
TEA000450	0.146483	0.138157	0.05806	0	0	0	0	0	0	0.055012	0	0.044827
TEA000451	34.6571	34.4049	35.2045	39.7969	41.9005	40.1108	66.1348	69.996	68.5884	71.3456	65.9611	70.1174
TEA000453	3.08689	2.89209	3.53634	2.40076	2.08141	3.41681	2.13173	2.10626	1.91822	2.74378	3.50317	3.42735
TEA000454	8.82641	7.37038	7.87296	8.41755	7.80588	7.78923	4.07216	6.02061	5.88505	5.02918	5.13127	5.63011
TEA000455	26.8372	33.0057	30.062	17.7789	22.0434	23.8912	41.3539	36.0059	41.9022	55.7383	58.3996	56.6086
TEA000456	10.4274	11.1867	9.31273	16.8004	14.9076	15.5106	11.3468	11.231	13.5451	6.03803	6.56284	4.76659
TEA000457	2.77927	3.34522	3.24826	2.51731	2.43846	2.65069	2.08993	2.23189	2.08205	1.84666	1.8784	1.95753
TEA000458	13.6833	13.3243	16.3325	10.4456	9.45923	10.5389	17.3332	20.085	14.8304	28.2167	29.3323	28.0831
TEA000459	19.4761	20.8378	21.6727	21.0266	19.9368	22.8462	32.0885	30.4867	31.8531	33.8611	34.0431	34.6011
TEA000460	4.87146	5.3834	5.23387	3.50679	3.58221	3.44099	2.57936	4.33837	3.42362	4.25745	1.94653	2.22151
TEA000461	0.129304	0.124142	0.092595	0	0	0	0.240571	0	0	0.091285	0.095248	0
TEA000462	5.41434	5.26305	5.28269	5.15775	5.53493	5.83138	7.29373	7.14113	8.04456	5.20176	5.54877	5.54364
TEA000463	33.5841	34.5087	32.4571	46.8282	46.9437	47.9927	50.2581	51.3963	49.5572	34.375	33.6363	34.858
TEA000464	1.78463	1.99	1.94697	1.86487	1.11675	1.38199	2.30496	2.85104	2.37736	4.85435	5.25728	4.69776
TEA000467	0	0	0	0	0	0	0	0.073659	0	0	0.067538	0
TEA000468	12.8157	12.9343	13.2501	16.2333	15.315	15.892	12.541	13.7156	13.59	8.19514	9.27242	8.86918
TEA000469	0.850885	0.311128	0.317615	0.376385	0.631998	0.898452	0	0.329497	0.623138	0	0.397302	0
TEA000470	0	0	0	0.097017	0	0.061479	0	0	0	0	0	0
TEA000471	0.12214	0.188054	0.29878	0.309012	0.299722	0.26958	0.473108	0.312812	0.664651	0.176238	0.400839	0.37295
TEA000472	9.83625	12.4081	10.9055	11.752	12.5141	13.362	10.1108	13.9579	11.1334	11.3102	10.8579	10.5803
TEA000473	23.9885	22.5374	22.4295	26.7689	24.1151	24.9869	29.4642	29.6501	28.7579	27.8624	25.8172	28.585
TEA000474	27.1694	31.921	28.6968	31.1359	32.8324	30.6106	19.0725	17.8831	22.006	4.65802	5.52064	5.65039
TEA000475	0.300977	0.662994	0.457166	0.555266	1.28009	0.570506	0.655021	0.658757	0.779107	0	0.108571	0.165719
TEA000476	0.041921	0	0.040979	0	0	0.072008	0.037635	0.124514	0.218782	0.194659	0.132995	0.109556
TEA000477	0.666256	0.414835	0.644881	1.16921	1.34751	1.24846	1.09223	0.751307	0.376448	0.386969	0.47237	0.532691
TEA000478	32.1687	32.06	32.0286	21.1564	22.6609	22.5543	78.7306	81.6601	83.809	95.3193	96.9458	96.0591
TEA000479	12.1814	12.517	13.4994	13.8311	11.627	12.4106	22.3199	23.8359	22.3638	23.6736	23.5369	23.9365
TEA000481	2.77264	3.62065	2.34815	2.60081	2.32795	2.86744	2.95511	2.05778	2.6428	2.02855	2.5591	1.94451
TEA000483	0	0	0	0	0	0	0.136397	0	0	0	0.222255	0.130079
TEA000484	0	0	0	0.332738	0.502463	0.091984	0.75002	1.1792	0.164652	1.5091	1.38587	1.51898
TEA000485	0	0	0	0	0	0	0	0	0	0	0	0.088158
TEA000490	0	0	0.086409	1.03318	0.047003	0	0.046822	1.5551	0.037451	0.059563	1.77187	0
TEA000491	4.62647	3.90144	4.46615	3.85929	4.2355	3.60796	4.0999	3.81901	3.98053	5.02281	5.95532	6.10019
TEA000492	0.320265	0.214797	0.070966	0.21428	0.223575	0.155166	0.07898	0.138441	0.067287	0.101973	0.039587	0.102702
TEA000493	0	0	0	0.082845	0	0.193664	0	0	0	0	0.133414	0
TEA000494	3.95472	2.78947	3.70621	3.64619	4.35351	3.85626	3.30712	3.38929	2.7966	3.85056	3.59311	3.4718
TEA000495	0	0	0	0	0	0.342952	0.787101	0.649726	1.09795	1.72889	1.26864	2.02134
TEA000496	0.589835	0.282684	0.202825	0.13358	0.076837	0.137692	0.114215	0.21851	0.17973	0.159945	0.038432	0.226393
TEA000497	9.85416	8.77927	8.87259	8.99323	7.94482	10.4424	9.96346	9.257	9.07373	8.72911	9.74369	8.09423
TEA000498	14.7201	15.4474	14.6121	17.9284	16.7706	15.6906	22.9408	22.648	23.1026	28.2561	24.9697	25.0365
TEA000499	12.6796	13.9782	13.1356	13.1256	15.9125	13.4193	12.1717	11.9588	11.9044	10.9051	10.3099	11.115
TEA000500	3.24944	4.95921	3.14249	8.3927	9.00642	6.513	6.00237	5.06367	4.86404	1.31191	1.35734	1.55293
TEA000501	0.151268	0.636711	0.158662	0.366339	0.145445	0.621486	0	0.25008	0	0.03694	0	0
TEA000502	8.21675	8.78452	8.67075	3.05105	2.06852	3.28338	4.63839	6.28139	4.65737	7.99602	6.96319	8.10952
TEA000503	0	0	0	0	0	0	0.651297	0.794732	1.04916	0.325106	0.23978	0.598845
TEA000504	7.15176	7.54125	6.56628	13.7272	12.9533	13.3259	10.9163	10.7475	11.207	5.34265	5.74159	5.17777
TEA000505	13.6697	13.4504	13.5928	14.9376	16.6083	15.8448	15.9859	14.1459	16.2881	12.5519	12.7998	14.1999
TEA000506	7.50344	7.48769	7.18718	7.96338	7.84473	7.24136	8.39338	8.56482	8.01816	8.34982	9.39854	9.88106
TEA000507	24.0478	27.8915	28.324	28.2353	29.9609	28.2659	29.0173	25.175	27.4086	23.3795	26.9616	25.7497
TEA000508	3.2981	4.32691	5.6991	4.85542	4.15947	3.24883	4.65467	2.0962	3.51686	3.31826	2.207	3.30495
TEA000509	3.42742	3.95025	4.51705	3.30159	3.42682	2.70804	3.81557	3.41262	3.40742	3.88143	4.00002	3.96182
TEA000510	0	0	0	0	0	0	0	0.01857	0.074648	0	0	0
TEA000511	0.15295	0.251974	0	0.410993	0.203175	0.132686	0.140108	0.348758	0.146784	0.142615	0	0
TEA000513	7.55372	7.3711	7.70572	8.05197	8.07897	9.25743	6.98625	6.97824	7.82974	5.61887	6.13635	5.90559
TEA000514	2.31259	2.63539	2.54524	2.99291	3.07082	2.44487	1.49894	1.64546	1.57016	1.02677	1.0094	0.988536
TEA000515	1.44472	1.40193	1.34952	14.7236	10.7232	14.9435	12.5239	11.7187	14.23	6.50511	3.47152	3.34431
TEA000516	0	0.222064	0	0.430267	0.211718	0.153983	0.217825	0	0	0.434532	0.347181	0
TEA000517	0	0	0	0.176995	0.089791	0	0	0.097507	0.189663	0	0.088491	0
TEA000518	3.95486	3.48544	3.22501	2.65964	2.82034	3.11909	6.918	6.59698	6.92036	7.5415	7.69956	5.99428
TEA000519	42.117	40.7034	43.9483	29.4674	32.1401	35.7902	46.9172	45.483	48.2531	55.4428	55.7619	59.5853
TEA000520	21.9011	21.3318	21.8644	24.4877	24.6508	26.1047	24.0354	24.1243	24.1782	22.501	20.8774	20.1365
TEA000521	20.2552	20.2032	20.9885	18.5963	19.1766	19.2725	22.6178	19.8207	23.6485	26.9014	24.7089	23.4077
TEA000522	0	0	0	0	0	0.079578	0	0	0.101619	0	0	0
TEA000523	15.4224	12.7546	17.7569	16.6786	15.1657	15.4032	13.1517	9.43611	11.2303	8.45182	8.46021	9.31884
TEA000525	0	0.046959	0	0.059025	0.090333	0.028492	1.12962	1.06813	1.21874	0.998059	1.07957	1.32123
TEA000526	2.61321	2.03411	2.58431	2.76343	2.54587	2.74452	1.49979	1.86908	2.09395	0.627805	0.270697	0
TEA000527	44.508	46.2779	45.7931	45.1621	42.9578	45.8922	46.2527	43.9565	45.2681	44.6775	44.8863	46.9167
TEA000528	0	0	0	0.134944	0.136003	0.233801	0.136649	0	0.14412	0	0	0
TEA000529	56.6745	49.6149	50.4188	52.8568	48.3495	51.7127	41.4982	36.4063	38.7844	35.1113	32.3793	34.8244
TEA000531	4.1503	4.37132	3.92514	4.51202	4.96208	4.87083	3.52618	3.6386	3.94861	3.46475	3.99129	2.52552
TEA000532	86.9613	86.8916	87.3068	81.9741	81.3716	80.3982	41.4019	41.6553	42.6555	12.1479	11.9828	11.6112
TEA000533	1.7689	1.54165	1.45934	3.51818	4.19474	5.89308	3.20562	2.84312	2.97881	1.48694	1.32855	2.92237
TEA000534	0.776013	0.948393	0.877019	0.914531	0.762467	0.68607	1.0549	1.15935	1.11216	0.618593	0.864204	0.817724
TEA000535	689.636	693.739	680.242	614.269	607.148	610.878	347.8	353.858	341.524	74.3829	73.9872	78.9469
TEA000536	2.8416	2.34887	2.22862	2.92962	3.04386	2.62116	2.59107	2.13855	2.383	1.52169	0.994202	1.44315
TEA000537	3.95409	2.94283	2.99858	2.89994	3.75948	3.86314	3.71898	3.33918	3.41395	3.62922	3.50394	3.85702
TEA000538	8.76777	11.3093	14.0968	10.9068	6.90134	6.62645	6.58283	5.35541	13.2883	4.80383	8.6495	5.47893
TEA000539	10.6723	11.3444	11.6541	12.9052	12.5587	11.9213	12.1162	11.1873	10.2369	11.5076	9.93409	11.4763
TEA000541	17.2911	18.2667	18.7925	13.4203	13.9817	12.7709	11.0768	11.8503	12.2856	14.2239	13.0019	13.7511
TEA000542	11.6045	10.5537	10.8938	11.1329	12.4622	12.2244	14.5706	14.043	14.2545	14.6905	14.1247	13.8021
TEA000543	136.942	143.913	138.012	136.7	135.307	133.556	110.5	112.463	118.322	92.47	96.1969	98.8211
TEA000544	0.076877	0	0	0.138392	0.199253	0	0.070188	0.11328	0.141388	0	0	0
TEA000545	30.6187	31.2136	30.7534	30.6247	30.3987	32.3355	42.0035	40.3865	42.5641	63.7726	63.0884	64.3867
TEA000546	5.14228	3.86111	3.80055	2.93911	2.49445	3.35503	1.49948	1.88419	1.26622	1.36938	1.31418	1.14415
TEA000547	0	0	0	0	0	0.122814	0	0	0	0	0	0.06629
TEA000548	53.072	51.7777	52.8122	42.7451	46.7472	42.0281	33.5136	32.2142	32.6531	35.8001	32.0296	33.8561
TEA000549	1.34862	1.39507	0.932446	1.36925	1.13199	1.63645	1.00476	0.583673	1.27971	1.12759	1.36239	0.968395
TEA000550	21.6856	21.1775	20.7119	23.3799	24.2385	22.815	21.5928	19.7848	21.6704	19.2278	20.191	19.5241
TEA000551	9.43557	9.34172	8.34941	9.7389	8.69794	9.82719	9.07032	9.19892	8.24232	7.013	6.33827	7.70664
TEA000552	0	0	0.041351	0	0	0	0.025288	0	0	0.016646	0	0
TEA000553	13.4006	12.6053	13.784	12.7655	12.5703	12.0005	15.2744	15.204	16.7854	17.6896	18.6663	17.5915
TEA000555	52.914	52.2014	55.971	38.9345	39.297	38.9758	25.6884	26.151	23.4912	14.5587	15.5966	15.8409
TEA000556	0.202166	0.251862	0.41601	0.448158	0.279189	0.26438	0.104659	0.348726	0.232755	0.032886	0.047143	0
TEA000557	32.2049	32.2705	31.7339	43.7125	45.9915	44.397	38.5416	38.2382	36.7932	29.1409	28.2086	28.4109
TEA000558	44.2848	38.5419	41.3655	47.4741	46.625	49.1601	46.1204	45.2598	43.2331	32.7709	37.2208	35.9989
TEA000559	2.14518	1.95957	1.4995	4.09133	2.1726	2.36796	2.84631	1.9102	3.12678	2.10857	1.32823	1.64234
TEA000560	0	0	0.74033	0	0.159735	0.534895	0.020953	0.594731	0.386242	0.454373	0.636497	0.555071
TEA000561	2.75969	3.89121	5.74462	8.21072	7.58613	6.25505	2.76272	5.49935	4.4625	1.67115	2.42719	1.3619
TEA000562	32.0063	33.5284	27.4923	17.5672	18.2497	18.2213	18.429	17.7047	18.3888	28.8823	27.44	27.1018
TEA000563	0	0.290039	0.415465	0.38255	0.145796	0.358594	0	0.158326	0	0	0	0.297188
TEA000564	1.77957	1.91685	1.55805	3.29586	3.65658	2.73104	3.24253	2.09026	2.4822	1.30639	1.07831	1.14835
TEA000565	2.46012	3.04896	3.28238	3.00531	3.8824	3.68043	1.99991	2.48266	1.96442	1.85086	1.58087	2.56173
TEA000566	0.549521	0.440033	0.512304	0.509512	0.483049	0.484651	0.158778	0.18267	0.225512	0.030936	0.031433	0.080432
TEA000568	0.931898	0.55278	0.621367	0.638783	0.905838	0.49311	1.75793	1.281	1.36574	1.58777	2.19401	1.32781
TEA000569	82.3248	83.0332	82.0346	66.837	68.9698	72.4098	63.2937	63.3882	61.8898	79.3663	78.171	75.6131
TEA000570	6.977	10.0687	6.23963	7.5095	8.12133	8.23891	6.4864	7.93412	3.87835	3.17653	4.77403	3.05896
TEA000572	120.387	120.407	124.984	133.042	132.428	145.487	103.54	107.265	106.2	97.4822	101.051	98.8919
TEA000574	8.00164	7.61546	8.79141	4.59704	7.36186	4.79326	6.2238	5.20562	6.67207	6.64633	7.61491	6.58937
TEA000575	1.67752	2.35457	1.16623	2.15649	1.98928	2.68728	0.819977	1.08062	1.65487	1.34033	1.49451	0.257177
TEA000576	126.963	125.39	137.579	76.0229	80.2278	77.4284	71.0916	75.2684	72.6394	117.642	120.968	123.054
TEA000577	13.778	7.70493	11.62	11.632	9.55728	5.31984	5.17098	6.2057	6.88366	4.60978	6.01903	5.40646
TEA000579	12.7757	12.1236	13.3221	7.10379	6.37019	6.37668	6.39238	6.624	8.95	13.7562	16.783	20.2208
TEA000580	107.805	108.237	105.97	93.6442	81.3546	100.428	99.3892	106.948	100.648	129.568	126.805	136.553
TEA000581	5.32281	4.95356	4.83298	3.68993	3.58048	3.27821	5.58312	5.64785	4.77208	10.7103	8.45631	8.51119
TEA000582	6.75898	8.39979	6.4643	7.6161	6.64199	5.85595	6.58103	6.47574	6.33756	5.77721	5.93243	6.32779
TEA000583	27.3743	29.9836	29.3519	30.6623	30.3921	31.4119	30.3977	31.6546	32.1813	22.5291	25.4846	29.0214
TEA000584	0.086106	0.533797	0.445517	0.568552	0.328043	0.539255	0	0.348851	0.287333	0.037085	0.329198	0
TEA000585	0	0	0	0	0	0	0	0	0	0.452979	0.48375	0.284889
TEA000588	8.45635	9.40843	10.6545	10.7485	11.8711	9.65358	17.6709	14.8742	15.6823	18.577	15.7285	17.0607
TEA000589	155.185	154.744	151.36	146.417	147.812	146.773	194.811	205.91	198.944	277.505	266.358	277.262
TEA000590	0.182712	0.266276	0.183327	0.490397	0.692979	0.449066	0.188677	0.243941	0.330111	0.084558	0.124498	0.26365
TEA000591	0	0	0	0	0	0	0	0	0	0.09311	0	0
TEA000592	0.193947	0.487416	0.510044	0.423661	0.825092	0.803245	0.562802	0.362717	0.402196	0.068695	0.282764	0.292068
TEA000593	0.394148	1.78097	1.5777	0.48657	0.569692	0.72366	0.453024	1.46615	0.737563	0.614707	1.24686	3.00279
TEA000594	0.545953	0.303117	0.234957	0.062392	0.356143	0.171506	0	0.118072	0	0.073638	0	0.012819
TEA000595	57.3395	63.2081	60.3923	75.3446	68.1352	72.6186	60.8761	56.3875	55.2627	35.6383	36.5978	31.7988
TEA000596	0.563745	0.852956	0.495972	0.59232	0.950782	0.697222	0.651195	0.837961	0.707817	0.655425	0.311061	0.447806
TEA000598	88.1442	91.5626	84.7425	123.158	130.649	123.711	68.0026	63.1675	59.5412	24.1494	28.9661	24.6321
TEA000601	0	0.242459	0	0.411483	0	0.2694	0.212398	0	0	0.216684	0.139473	0
TEA000602	1.71755	1.58647	1.77976	1.47463	1.5853	0.94834	7.51681	9.47786	8.23898	8.93502	9.22162	8.67531
TEA000604	0.766936	0.892937	1.28032	0.448792	0.774806	0.63647	0.620007	1.13415	0.496794	0.404184	0.452326	0.183546
TEA000605	7.35664	7.17875	8.90803	11.2618	10.7194	10.8436	4.2927	3.96101	4.57561	0.397686	0.739862	0.380934
TEA000606	0.037349	0.070964	0.071438	0.067347	0.120686	0.173414	0.034099	0.090652	0	0.302124	0.139295	0.121662
TEA000607	0	0	0	0	0	0	0.459547	0.304402	0.579231	0.674179	0.776012	1.72326
TEA000608	22.4549	20.9633	21.0346	17.0968	18.0718	19.697	22.4858	23.0727	21.8398	11.7353	11.3232	11.5021
TEA000609	0.722015	0.744717	0.699623	0.866453	0.946635	0.739082	0.935528	0.872676	0.718513	0.914975	0.631546	0.625332
TEA000610	5.95855	7.21414	6.77074	5.52086	5.21583	4.69792	5.06658	5.88427	5.2566	8.48804	10.5225	9.87754
TEA000611	8.03412	10.8	8.55743	13.33	13.9996	12.2712	14.9281	13.8418	12.6965	12.543	12.1828	11.5467
TEA000612	3.38951	2.45831	2.44811	2.8589	2.53627	2.74073	1.65299	1.68175	1.15999	0.717054	0.968135	1.09398
TEA000613	20.8147	23.4201	23.1044	21.295	23.8099	22.0941	29.1033	28.9929	25.9236	28.5698	29.9555	28.778
TEA000614	3.57443	4.60898	4.27931	8.46279	8.32611	8.20011	7.01851	7.33266	7.78041	3.44169	3.43274	2.88154
TEA000615	0.066503	0.063179	0.097513	0	0.060835	0	0	0	0.064036	0	0	0
TEA000616	0.739273	1.21761	1.06198	0.797363	0.939972	0.835263	0.709466	0.580765	0.48591	0.640969	0.611694	0.612826
TEA000617	182.023	180.128	186.601	109.187	107.246	112.811	134.942	159.016	137.804	237.657	236.788	244.368
TEA000618	22.8647	24.2134	22.8415	21.4896	23.2103	21.8639	17.8092	19.5208	19.2032	17.0596	18.172	16.3054
TEA000620	0.078166	0.148516	0	0	0	0	0	0	0	0	0	0
TEA000621	7.6373	7.89541	7.0249	7.64367	5.26979	6.58094	6.27167	6.15046	5.81866	5.83897	6.03616	6.21231
TEA000622	0.231175	0.242252	0.256602	0	0	0.196828	0.060418	0.127752	0	0.119718	0.120754	0
TEA000623	0	0	0	0	0	0.046671	0	0	0	0	0	0
TEA000624	11.4966	14.5149	14.1842	13.5076	13.6355	13.6646	17.8847	18.4268	19.5079	22.9707	21.2064	24.3053
TEA000625	9.38692	9.25196	8.83236	10.7698	9.87638	12.9971	5.00167	6.08033	7.79385	4.18494	4.48879	4.99225
TEA000626	0.85657	0.670952	0.731321	0.816527	0.779029	0.963733	0.792006	0.7417	0.722626	0.625995	0.559775	0.482431
TEA000627	0	0	0	0	0	0.104025	0	0	0	0	0	0
TEA000628	24.1458	20.9453	24.3027	25.2114	26.9065	23.7084	20.1331	18.6292	21.4023	20.5152	17.3899	18.3103
TEA000629	5.09652	6.14663	6.39192	5.2834	6.37704	5.28503	6.52884	6.48874	5.97994	5.91445	5.4964	6.47457
TEA000630	9.55134	7.86193	8.81269	10.1728	7.86774	10.0681	8.03612	7.86245	6.87608	4.48225	5.70104	4.23118
TEA000631	2.86219	3.0447	2.76777	2.80106	2.39705	2.53532	2.10027	2.63134	2.18586	2.2333	2.63251	2.17716
TEA000632	3.24698	3.65824	3.13931	4.06625	3.30855	3.44792	1.76041	2.15088	1.59045	1.0377	0.186373	0.692699
TEA000633	0.919636	1.3672	1.15688	1.09666	1.31047	1.12228	0.530842	0	0.359565	0.544592	0.671658	0.543758
TEA000634	16.0892	17.376	16.7047	16.0156	18.5563	15.7443	6.87788	7.56365	7.36162	2.62805	2.71872	2.5774
TEA000635	4.83537	5.72507	5.234	7.26068	7.6331	7.45767	4.9481	4.78297	4.89915	2.57916	3.45239	3.34622
TEA000636	5.82145	6.02125	5.62918	7.45748	8.34935	7.18268	4.80771	4.23623	4.95022	3.02932	2.86267	2.61192
TEA000637	14.7788	15.4009	13.8191	13.0504	12.4314	12.2882	12.9317	13.5035	14.7655	17.3933	14.9426	15.8568
TEA000639	0.517879	0.988857	0.670973	0.590229	0.915834	0.629372	0.860474	0.532481	0.660361	0.217294	0.12527	0.229623
TEA000640	9.67557	10.882	11.1582	14.8591	15.0687	15.2359	12.4746	11.375	12.6625	8.50892	8.41434	7.87238
TEA000641	1.33422	1.15661	1.12073	0.843413	0.818004	0.949674	0.925545	0.849893	0.946612	0.515673	0.381948	0.295305
TEA000642	0	0	0	0.068335	0	0	0	0	0	0	0	0
TEA000643	1.73503	1.19219	1.84045	1.52219	1.74641	1.26517	1.41444	1.27523	1.26578	0.61408	0.540345	0.614105
TEA000644	189.629	184.898	209.732	221.393	221.281	229.101	231.895	209.959	223.671	207.771	192.282	203.931
TEA000645	6.79569	6.7398	6.16894	6.71944	5.58162	5.96717	10.8991	11.0953	10.2997	13.7057	14.5859	14.7213
TEA000646	8.78168	11.221	8.60059	10.2976	11.0572	10.0761	11.2951	9.80261	9.78447	9.95735	9.28099	8.83836
TEA000647	34.0656	30.662	33.7588	26.3549	28.5477	28.345	23.3881	23.6385	21.4682	27.2039	23.8343	23.8853
TEA000648	1.75968	1.55801	1.16692	1.47743	1.63121	2.61667	1.21438	1.2726	1.40573	0.719635	0.828264	1.04578
TEA000650	10.8988	9.07337	11.6082	11.5651	12.0569	9.16414	9.69841	8.35869	9.43764	4.73498	5.4671	4.88863
TEA000651	14.166	13.4737	14.9244	18.3344	17.5063	18.2191	14.1263	13.4585	14.2561	9.80149	10.2884	9.56672
TEA000652	15.1376	12.6603	13.6609	16.6914	15.84	15.9018	18.8844	19.1795	20.5084	15.5574	15.8147	17.2264
TEA000653	0	1.33666	0.628009	1.60798	1.15822	1.99786	1.28907	1.36635	1.81904	1.213	0	0.693718
TEA000654	9.90491	9.59034	8.86884	13.8266	13.9934	12.7709	12.5602	11.986	12.0526	8.99297	7.62074	9.80948
TEA000655	7.86557	6.93139	6.78339	6.74267	6.59166	6.48523	5.45761	5.25342	5.44588	4.25045	3.79614	5.05321
TEA000656	1.56442	1.98014	1.99668	3.88544	2.8148	2.52657	1.81928	1.60383	1.72214	0.633469	1.01049	1.33942
TEA000657	0.078443	0.344705	0	0	0.371818	0.221135	0.654632	0.120691	0	4.79294	0	0
TEA000658	0.437977	0.444151	0	0.199098	0.302674	0.238666	0.843079	0.317645	0.410891	0	0.420961	0.467468
TEA000659	25.7906	26.5536	26.4565	28.93	28.56	29.7343	18.4762	17.9412	15.3436	8.84394	10.7486	9.6579
TEA000660	10.0958	6.75652	7.69687	6.20175	6.48425	6.84701	12.5472	12.4252	9.80745	16.7588	17.3556	16.9083
TEA000661	49.1582	50.8131	48.3181	43.9839	44.2041	46.3592	58.1548	59.1269	56.9727	78.5679	74.9837	75.5745
TEA000663	3.52104	2.7852	2.32754	2.05104	2.50696	2.51308	1.16621	0.709175	1.41671	1.52739	1.41278	1.27316
TEA000664	8.97731	9.10339	11.8724	10.6611	12.9288	10.8066	7.58405	7.90439	8.70546	5.48102	7.25184	5.70646
TEA000665	4.09087	3.40801	5.73745	4.77195	3.64392	4.12365	3.70562	4.5696	3.28131	3.9515	4.50035	4.60558
TEA000666	1.40144	1.5862	1.46905	1.61389	1.5969	1.34073	0.475276	0.553338	0.764122	0.247517	0.712855	0.851425
TEA000667	0.670516	0.128543	0	0.278699	0	0	0.183652	0	0.178985	0	0.749442	0
TEA000669	0.037538	0.149861	0.108992	0.150788	0.166591	0.032134	0.101795	0	0	0.068963	0.102927	0.086607
TEA000671	3.36769	3.09384	3.27373	4.20599	4.36261	3.03869	1.8072	3.21759	2.69858	2.89056	2.81213	2.04907
TEA000672	0.161354	0.230279	0.281558	0.467038	0.197359	0.327786	1.07353	1.01358	1.36317	0.50854	1.42853	0.936096
TEA000673	14.2195	14.1286	13.9007	13.908	12.4706	12.4607	22.0164	22.2446	22.2804	33.4011	37.9032	40.6018
TEA000674	0.383655	0.121087	0.476712	0.28825	0	0.274218	0.415655	0.486983	0.123141	0.469837	0.569864	0.613128
TEA000675	0.239522	0.242358	0.179637	0.386437	0.09476	0.114985	0	0.292191	0.185807	0.207342	0.100148	0.310659
TEA000676	22.1116	22.9984	25.1026	24.6301	24.6904	24.0397	25.7041	23.1617	24.6743	23.7009	21.5122	22.2926
TEA000677	2.64575	3.00583	2.22703	2.80546	3.06503	3.28664	1.64711	2.72521	3.4176	1.02608	1.69521	1.81745
TEA000678	2.44785	2.26255	2.3228	3.47351	3.27554	3.4755	2.86342	3.1527	3.41859	2.15379	1.42729	2.07806
TEA000680	11.4068	11.8557	11.6003	10.2626	10.943	10.6278	7.31337	6.02648	6.7204	3.99945	4.14193	4.02609
TEA000681	0.09653	0	0	0	0.257701	0.254629	0.134436	0.192433	0.094524	0	0	0
TEA000682	0.176456	0.136204	0.115508	0.135654	0.215823	0.153248	0	0.117381	0.113779	0.109811	0	0.105142
TEA000683	0	0	0.057043	0	0	0	0.168862	0	0	0	0	0
TEA000684	0	0	0	0	0	0	0	0	0	0	0.082666	0
TEA000685	4	3.41665	4.16601	4.04187	3.50054	3.34151	4.27548	4.86874	4.2649	2.44085	2.54751	2.47549
TEA000686	0.152496	0	0	0	0	0	0	0.151488	0	0	0	0
TEA000687	0.125253	0	0	0.119052	0.121873	0.114936	0	0.126771	0.123735	0	0	0.285648
TEA000688	0.077219	0.093525	0.148086	0.115922	0.225509	0.13542	0.043907	0.133941	0.150155	0.07219	0	0.087716
TEA000689	77.8478	76.0115	76.0067	60.4504	62.8503	64.4745	55.6136	53.3936	50.3362	42.1114	43.5569	41.7236
TEA000690	12.0243	20.1082	11.6778	19.2923	19.88	19.6454	20.1363	19.8827	19.1587	10.6576	10.4245	10.7785
TEA000691	2.81521	0.699736	0.688396	1.39559	1.15986	1.41911	1.64578	1.53773	0.961398	0.79124	0.617874	1.56661
TEA000692	3.54809	4.23187	3.64451	3.28416	3.31737	3.35785	5.62253	6.59006	4.26542	7.36609	5.79954	7.0478
TEA000695	24.3959	23.7487	25.1357	29.3297	27.6194	28.8362	16.5092	16.2096	15.4492	7.90729	7.33516	8.21838
TEA000696	22.1206	21.6137	22.0853	15.3213	17.9658	16.9941	17.5688	20.1951	16.3564	22.4065	20.4813	18.6944
TEA000697	5.92926	5.76872	6.80989	5.48013	7.23063	7.21668	7.86856	7.16369	7.13719	6.5179	7.86925	7.15473
TEA000699	0	0.105021	0.061106	0.142046	0.215222	0	1.51523	0.820878	1.27684	0.806977	0.904086	0.555623
TEA000700	0.452045	0.112634	0.42808	0.304306	0.21322	0.311456	0.345461	0.150353	0.194805	0	0.12342	0
TEA000701	1.49565	1.16641	1.38546	1.70464	1.9753	1.98848	1.50488	1.58967	1.63919	1.34313	1.30071	1.14453
TEA000702	1.03258	1.66085	0.906997	1.63863	2.2442	1.46661	1.02494	1.23282	0.844981	0.222958	1.24356	1.1375
TEA000703	1.61342	1.83533	1.90836	2.55105	3.13015	2.17545	2.38181	2.37369	2.21938	2.58704	1.34381	1.49738
TEA000704	0.920236	1.08286	0.96513	0.396848	0.967599	0.639554	0.733908	0.478944	0.562551	0.393564	0.542234	0.921421
TEA000705	1.75125	1.78473	1.87504	2.18587	1.79302	2.37191	2.05841	1.50665	1.15852	0.727985	0.972858	0.771312
TEA000706	26.6079	28.1261	27.4797	24.3868	23.1284	23.5941	29.7961	29.3593	28.8557	42.7556	39.3582	40.9878
TEA000707	1.67983	2.64008	1.77361	2.61118	1.68043	1.74218	1.72822	1.65214	1.70903	1.92324	1.36791	1.70783
TEA000708	11.9718	12.9742	12.637	21.2427	22.4946	19.447	23.0212	22.6194	23.0445	15.2922	15.4357	19.7155
TEA000709	18.1937	16.343	17.0817	18.6807	16.5753	17.325	20.5852	21.4264	19.99	19.2204	17.895	19.359
TEA000710	0.778818	0.75091	1.09841	1.16272	1.40026	0.796159	1.20612	1.21952	1.35584	0.754355	0.638629	0.660227
TEA000711	29.852	32.7217	31.3849	26.7246	22.7301	26.6632	31.6492	30.5275	29.2624	35.703	31.6621	37.5694
TEA000712	0	0.627172	0.113317	0.664295	0	0	0.756895	0	0	0.280765	0	0
TEA000714	1.28579	0.804994	1.46038	1.03315	0.813956	0.896333	0.829552	0.640843	1.08457	2.29139	2.06731	1.27555
TEA000715	0	0.44343	0.080238	0	0.300094	0.070969	0	0.140853	0	0.11442	0.263942	0.049101
TEA000716	13.5638	13.5384	13.3476	16.9665	16.5728	17.1615	15.4819	15.578	15.1533	13.3023	12.4621	13.2675
TEA000717	0.469634	0.571228	0	1.01323	0.993887	0.920624	0.988855	0.72379	0.620361	0.730782	0.498725	0.499551
TEA000718	2.87044	3.68371	4.40871	2.53585	2.60992	2.16992	4.57996	4.69729	4.48412	10.8798	10.7305	8.26898
TEA000719	0.459024	0	0.869566	0.66786	0.378648	0.690379	0.127354	0.864146	0.724121	0.693887	0.60504	0.848213
TEA000720	0.258826	0.539822	0.136792	0.612828	0.93376	0.574848	0.394812	0.401829	0.331269	0.386588	0.18685	0.306404
TEA000721	3.70407	4.32836	5.01006	4.13512	4.0165	5.45125	0.938034	0.961973	2.03899	0.242643	0.106485	0.054378
TEA000722	34.0156	33.2401	36.2039	23.2439	21.0798	24.0908	28.4615	28.7866	30.2852	54.3952	47.0759	46.8551
TEA000724	0.200609	0.158817	0.065368	0	0.061171	0	0.122102	0	0	0	0	0
TEA000726	9.73236	9.491	9.35586	11.2125	10.1971	8.52449	8.26065	7.07742	9.71956	7.51326	6.9984	7.02398
TEA000727	0.032143	0	0	0.0193	0	0	0.078038	0	0.027663	0	0	0
TEA000728	11.559	12.9885	11.3975	16.0669	17.7532	15.9093	13.2363	14.2091	12.6498	9.09535	8.94436	9.51265
TEA000731	6.28228	5.66122	5.49021	7.10339	6.14576	6.13949	5.37946	6.73838	5.51472	5.30858	6.07624	4.01967
TEA000732	10.3148	11.2228	10.9709	15.0234	13.9489	12.6572	13.7864	13.7115	14.1776	10.3055	9.51444	9.94531
TEA000733	36.5219	43.6986	47.938	56.1265	61.5807	60.7434	55.0605	51.7323	54.0654	39.5429	38.7142	37.1636
TEA000734	0	0	0	0	0.062311	0	0	0	0	0.294765	0	0
TEA000735	30.5603	31.8706	32.7138	32.0857	29.9295	36.0036	39.9935	40.3538	41.5686	44.7006	45.1033	47.1977
TEA000736	2.50755	2.63467	1.79543	2.76842	2.71817	2.10799	2.65625	3.0262	3.44628	2.41544	1.96513	2.58772
TEA000737	0.826745	1.26735	0.760392	0.723812	1.03395	0.815348	0.33824	0.424768	0.742706	0.220296	0.281146	0.313234
TEA000738	3.43255	3.00816	3.20186	2.4746	3.34156	2.62645	2.20466	1.82433	2.33107	1.38004	1.15631	1.08741
TEA000739	1.05928	1.33792	0.819743	0.810256	0.639593	0.708659	0.604582	0.593267	0.730255	0.91862	0.836917	0.517464
TEA000741	0.06161	0	0	0	0	0	0	0.269704	0.49269	0	0	0
TEA000742	61.6283	61.1934	63.1088	53.9509	58.4484	57.364	45.992	47.7693	47.7639	46.3798	48.3096	45.3543
TEA000743	6.91307	7.2586	6.88851	7.04781	7.44923	5.89217	7.92372	5.03802	5.58544	7.10584	7.96736	7.00746
TEA000744	0.54078	0.257518	0.264979	0.343156	0.493311	0.543001	0.20401	0.156865	0.235622	0.230905	0.232707	0.244989
TEA000745	38.1067	40.563	35.4935	32.3383	31.3422	32.9145	37.4071	37.4307	37.5767	49.4563	49.5308	46.3913
TEA000746	6.83256	6.34253	9.71612	14.0987	8.01999	9.29559	11.1557	7.32394	9.17816	7.64531	6.97603	7.08568
TEA000748	0.135156	0.1284	0	0	0.114982	0	0.123395	0	0	0	0	0.12615
TEA000749	2.60446	2.67025	2.23248	2.1777	2.30839	2.33987	5.1948	3.76411	3.50633	4.08379	6.15251	4.87177
TEA000751	0.035202	0	0.137644	0.18831	0.257183	0.242677	0.224756	0	0.267325	0.383404	0.536836	0.507954
TEA000752	0.099874	0.237772	0.498887	0.333246	0.333258	0.375906	0.614554	0.196752	0.625074	1.08624	0.646945	0.947241
TEA000753	1.4204	1.76236	1.49903	2.36433	1.92883	1.84614	1.66893	1.3642	1.58074	0.818401	0.903047	1.15528
TEA000755	0.028434	0.117515	0.056153	0.018288	0	0	0.048546	0	0	0.068386	0.035789	0.141947
TEA000756	8.64785	8.45752	8.17016	10.4458	11.847	10.9968	9.21402	8.43934	8.07161	5.68536	4.81359	5.45376
TEA000757	13.1148	13.4442	13.6437	17.3558	17.923	16.019	10.062	10.1312	10.0841	3.74793	3.79231	3.43129
TEA000758	0.840387	1.1248	0.649145	1.4315	1.46251	1.02751	1.15421	1.22669	1.77222	0.732749	0.566667	0.847743
TEA000759	2.39077	3.05082	2.38922	3.54212	3.61392	2.77008	3.3981	2.98275	3.47526	2.73503	3.1179	3.03079
TEA000760	9.30125	9.65106	9.61675	8.58091	8.77519	8.55651	11.596	10.7315	10.5195	12.1286	12.1825	11.916
TEA000761	4.6558	4.93068	5.50453	3.3809	3.5522	4.35111	4.21903	5.45866	3.68203	6.26389	6.68507	5.6588
TEA000762	83.7147	80.6113	77.3013	75.9008	72.869	64.1293	94.6803	93.8548	98.9719	143.385	159.314	124.749
TEA000763	35.3672	35.4788	37.4651	34.8798	29.1025	32.1081	20.4638	19.1771	20.08	9.12552	10.9393	10.1815
TEA000764	4.19934	4.57433	4.102	4.01322	4.27629	2.75522	2.95409	2.27825	3.07092	1.91091	0.979148	0.755156
TEA000765	23.022	23.6268	24.6246	25.7561	25.2095	23.5919	23.6925	23.5126	23.2185	28.9875	26.5097	26.944
TEA000766	0.099613	0	0	0.090111	0.091428	0	0.087066	0.099285	0	0.17946	0.227253	0.093286
TEA000767	0.48744	1.18929	0.274392	1.30234	1.74326	0.856126	1.23152	1.38078	0.617737	0.286791	0	0.135822
TEA000768	8.13318	9.36038	9.80298	11.1777	12.2811	10.6924	14.2933	13.8068	16.4209	11.5156	14.429	12.1695
TEA000769	9.38219	8.81555	8.34592	10.6087	7.50102	10.3514	9.66873	10.7535	11.8474	11.4827	8.21828	10.0979
TEA000771	13.141	11.1537	12.5792	11.9203	10.4289	11.8511	9.10263	8.45455	9.30481	8.2354	9.29758	9.69985
TEA000772	39.6567	44.1658	40.9137	48.4829	47.7613	49.4203	39.8968	42.0433	41.1872	40.0368	39.2285	38.5133
TEA000773	14.6212	13.3097	12.4357	15.6087	15.2556	13.3506	9.02836	8.48101	8.48988	6.26655	6.33502	6.30797
TEA000774	5.32736	5.25765	5.48844	5.9783	6.04636	5.71178	5.56684	4.74992	5.42123	4.05432	4.77402	5.64356
TEA000775	0.219231	0	0	0.078862	0	0	0.066718	0.145188	0	0	0	0.068208
TEA000776	10.401	10.5458	11.194	17.1621	15.3529	16.6421	12.48	10.3167	10.8943	5.98498	6.07714	5.52075
TEA000777	0	0.454723	0.960692	0.389814	0	0	0.741871	0.702166	0.959562	0.33658	0.590337	1.66557
TEA000778	22.3122	24.4253	24.7244	17.4674	15.2327	15.6526	15.4918	13.1384	18.0921	27.3352	26.5419	26.9682
TEA000779	8.04931	7.94933	8.84132	10.3661	10.7875	10.1281	9.95021	9.84752	10.0333	7.945	7.21878	7.53486
TEA000780	2.33831	2.40455	2.81775	2.81786	3.01071	2.7252	1.91165	1.66064	1.36005	1.15465	0.664767	0.732183
TEA000781	18.833	19.2731	20.8562	21.189	21.2378	19.6056	20.3877	19.9382	18.9364	20.2241	18.469	19.817
TEA000782	21.1575	21.1637	20.98	22.9855	22.4087	22.6584	19.388	22.2414	21.3546	18.0965	16.8956	19.1274
TEA000783	113.973	116.331	114.415	121.439	130.222	131.388	82.9918	88.5207	99.5631	73.6673	73.8935	78.2535
TEA000784	10.5449	9.70949	10.1976	8.40109	9.02656	9.58479	5.52451	5.32119	5.46605	2.97387	2.43382	2.29775
TEA000785	0	0	0	0	0	0	0	0	0	0	0	0.112593
TEA000786	2.42962	2.71672	2.95633	1.66447	1.15071	1.74819	1.78943	1.71552	1.56985	3.90829	3.3447	3.2757
TEA000788	32.3093	34.0714	34.4293	30.8714	30.0737	31.369	32.1118	30.0695	29.9357	29.8487	30.8449	29.7017
TEA000789	8.68943	8.8643	7.89287	10.6352	12.5088	11.8984	11.9022	9.83575	10.4968	6.28787	7.33276	6.45124
TEA000790	1.98742	1.75537	1.83919	1.5062	1.73712	1.90838	1.66624	2.39436	2.26531	2.54521	3.25358	2.31809
TEA000791	10.0235	7.66875	8.41434	5.87322	8.4654	6.36531	6.71539	6.04495	6.22028	7.45971	5.48162	4.18617
TEA000792	5.89046	5.51417	6.57055	3.58566	4.02288	3.7684	3.34138	4.54349	3.97612	6.28191	5.7783	5.89755
TEA000793	0.419912	0.550136	0.497593	0.582355	0.261748	0.758376	0.746959	0.429545	0.61938	0.434271	0.548078	0.654081
TEA000794	4.70322	2.84967	4.04983	4.15828	5.95194	3.50196	3.56149	3.58319	3.37715	3.33379	1.94265	2.84575
TEA000795	76.2881	71.0345	74.5708	45.8914	41.0804	42.0333	46.1197	50.8637	49.376	90.4044	99.1655	85.2815
TEA000796	7.4903	7.77197	7.84792	8.28562	13.8096	10.8911	11.0264	13.732	11.0767	8.12798	9.87424	8.08717
TEA000798	3.72001	5.00096	4.02093	3.59253	4.4132	3.69925	7.9053	9.45729	6.94552	13.002	13.5292	11.9297
TEA000799	1.47103	2.22879	1.98918	2.22241	1.86931	1.9155	2.04533	1.20857	1.69117	1.83387	2.18818	1.73293
TEA000800	6.30028	7.46352	6.5068	7.51933	6.32537	4.7527	4.7112	4.4666	4.78366	3.94133	3.39645	4.17112
TEA000801	1.72232	1.40182	1.45116	1.37958	1.6037	1.55973	1.42898	2.13088	1.68359	1.80852	1.76478	2.12499
TEA000802	1.337	1.32137	1.08461	1.17228	1.06286	1.42523	0.676663	1.12926	0.820747	0.489955	0.546776	0.435435
TEA000803	6.56602	6.68008	6.84475	7.77571	8.1902	7.80147	8.27281	6.7427	6.93772	7.69588	6.71632	6.49142
TEA000804	9.34763	10.317	10.5734	10.4607	11.2973	10.4762	9.10671	9.87976	8.31221	4.79869	6.51906	6.50727
TEA000805	19.5307	21.2812	20.0213	21.2094	21.4421	18.8542	14.5298	12.472	14.0671	7.82936	7.95945	8.0113
TEA000806	9.06161	7.94438	10.1942	6.83355	9.63056	8.42942	10.0702	9.78383	8.72643	9.59342	9.90805	9.61634
TEA000807	144.361	141.907	145.038	137.424	136.03	136.119	137.588	145.602	144.54	181.551	181.484	181.023
TEA000808	6.20315	4.97704	5.2599	4.1929	4.29075	5.06764	3.1602	3.08798	2.91088	3.94402	2.81617	4.05337
TEA000809	9.79428	9.97758	11.4715	5.52966	5.70766	5.2884	34.1878	38.2138	34.327	92.8036	90.2055	92.0148
TEA000810	20.9068	19.8382	20.1891	23.6032	23.2929	24.026	13.862	12.0753	13.8051	4.21464	4.68018	4.16515
TEA000811	18.6634	20.4926	20.2066	16.8602	17.0917	16.1971	11.8697	10.1458	11.8715	7.17492	8.27764	8.22842
TEA000812	76.5883	76.4997	80.8117	62.0217	58.629	63.7028	68.4219	68.1563	66.9365	86.0797	93.6161	87.4763
TEA000813	2.28359	2.80574	1.32067	6.27793	4.45251	6.82508	5.30976	5.60985	5.19304	2.52656	1.55038	2.27024
TEA000814	0	0	0	0	0	0	0	0	0	0	0.108843	0
TEA000815	0	0.043478	0.041457	0.040162	0.041865	0	0.062676	0.038861	0	0	0	0
TEA000816	0	0	0	0	0	0	0.136987	0	0	0	0.086445	0
TEA000817	5.54422	7.0426	6.5221	6.8249	5.22471	6.28824	2.65817	2.74413	2.56762	0.912972	0.693478	1.09063
TEA000818	38.3269	38.8063	38.8112	35.5204	35.1254	31.5059	40.0056	33.0868	36.7054	38.3509	40.3751	37.4924
TEA000819	0.293824	0.682101	0.493477	0.220496	0.230099	0.451176	0.059701	0	0.275787	0.84307	0.889779	0.242507
TEA000821	1.9066	2.36346	2.35198	2.84357	3.36126	2.98807	2.48392	2.17205	2.4249	1.86996	1.7219	1.68252
TEA000823	0	0.191213	0	0.089675	0	0.202466	0.127989	0	0	0.325334	0.120014	0.516074
TEA000824	19.2461	19.2603	19.0988	22.3166	24.4904	22.8685	25.611	26.2907	23.7108	22.2919	22.1078	20.7261
TEA000825	3.70852	4.02729	4.60442	5.73893	4.19229	4.04397	2.19631	2.40661	3.19507	0.813963	1.19668	0.777424
TEA000826	3.3237	3.54224	3.40365	5.63846	4.64093	5.43468	3.1181	3.25555	3.39745	1.4522	2.72704	2.07212
TEA000827	29.8659	29.34	30.1714	27.6271	27.7948	28.0098	25.789	23.3924	23.5347	26.6882	28.4354	28.6792
TEA000828	0.295564	0.102105	0	0	0	0	0	0.106767	0.206291	0.398859	0.29732	0.199628
TEA000829	1.96719	1.54264	1.95963	0.981312	1.25599	1.07744	1.37116	2.28944	2.69887	3.95423	3.32064	2.87417
TEA000830	13.1625	14.8548	14.7061	15.1917	15.5825	15.1854	16.1136	14.6923	14.5909	14.9852	14.9951	15.1538
TEA000831	84.6206	83.5023	85.9069	49.1963	51.1369	49.3972	72.1908	80.1316	76.9953	155.156	161.949	148.582
TEA000832	8.14844	7.37667	8.99937	8.86798	6.23727	8.12868	8.00053	5.81544	8.33774	8.27701	7.92137	9.20402
TEA000833	22.4892	21.4286	22.8615	19.3503	18.872	21.8832	22.9008	21.8403	22.6149	22.6128	22.024	23.1732
TEA000834	0	0	0	0	0	0	0	0	0.256095	0.434946	0.29743	0
TEA000835	17.4738	17.2879	20.3225	14.1642	15.6679	15.0171	16.9138	15.9701	16.9284	21.9209	22.2811	20.3818
TEA000836	0	0	0	0	0	0	0.129418	0	0	0	0	0
TEA000837	14.7937	16.3381	18.1273	16.4812	16.0929	15.0283	18.6232	18.2011	20.7231	17.2154	15.6601	16.9404
TEA000840	2.69254	3.13617	3.20476	4.09509	3.34434	3.17381	2.42392	1.61728	1.95981	1.78467	1.63709	2.0122
TEA000841	18.3738	17.83	21.5446	25.109	19.8391	23.2829	20.9267	19.8898	22.8024	14.1373	15.5005	17.8374
TEA000842	19.2241	17.9492	18.597	14.4186	15.6961	14.2684	13.983	14.4105	13.2104	16.1555	17.9929	16.4361
TEA000844	57.1807	55.5849	56.7622	55.7595	56.9278	55.3908	55.9219	52.2716	54.7063	55.2213	56.8227	54.4001
TEA000846	70.0505	69.6718	70.7135	60.4307	59.783	61.388	78.4189	77.622	76.4461	91.4023	91.2274	91.7015
TEA000847	11.8297	11.7224	12.2797	14.9171	12.4129	13.8381	32.5115	32.7432	30.4753	36.8314	35.2003	36.8957
TEA000848	1.27323	1.32362	1.55468	0.880196	1.53918	0.667698	0.551583	0.669267	0.798681	0.154722	0.488663	0.337203
TEA000849	19.7457	19.6505	20.3864	23.8804	23.3181	23.2181	17.0628	18.1065	15.8897	9.21072	10.258	9.86241
TEA000850	28.2475	27.3922	29.4185	26.0819	23.8777	24.245	22.2879	21.5292	24.3113	25.1749	27.2392	22.7943
TEA000851	24.0981	25.1199	24.1573	26.3822	29.5157	27.201	19.7568	19.9344	19.3339	11.5616	11.2983	11.3302
TEA000852	11.4991	10.6197	12.0231	14.3704	15.2933	14.9031	13.0389	10.2409	13.0415	8.67334	8.45656	8.43874
TEA000853	34.1323	38.3665	38.3513	41.2039	40.797	34.1972	30.1751	35.4576	35.7556	22.1504	22.1845	20.9498
TEA000854	0	0	0.070417	0.129676	0	0	0.111699	0.122246	0	0.100192	0	0
TEA000855	0.823704	0.417149	0.750285	0.513564	0.737507	0.653914	0.475425	0.730174	0	0.15427	0	0.52011
TEA000856	11.3676	11.6436	11.2629	10.7955	9.74323	10.2837	11.2284	11.3639	11.6493	10.6375	9.67007	9.42441
TEA000857	13.1069	13.3511	12.9413	15.5377	14.8089	13.6434	15.014	13.8808	15.2381	15.0919	12.8925	12.9511
TEA000858	1.01939	1.5293	0.661811	0.922853	1.98528	1.63701	0.821205	0.959257	1.27423	0.123822	0.70572	0.330664
TEA000859	5.15949	5.77855	4.8696	4.39873	4.62211	4.73316	4.62335	4.80728	5.45632	6.74146	7.0571	6.15136
TEA000860	12.5663	15.2994	13.8918	14.2572	14.4259	12.4039	14.5827	14.714	15.3947	13.0257	12.9696	13.7118
TEA000861	0.382625	1.14409	1.03393	0.444623	1.0546	0.709764	0.621227	0.707959	0.899458	0.362714	0.511224	0.858611
TEA000862	4.0976	4.64317	4.50958	8.67712	10.0622	7.17767	7.25165	9.60604	8.38888	3.33899	4.46663	5.37897
TEA000863	326.075	322.241	325.125	300.832	300.059	298.133	265.304	263.203	265.449	222.538	225.69	223.627
TEA000864	14.3084	15.1028	15.2233	14.3459	13.363	13.1243	19.6533	17.4169	19.3998	19.3163	20.575	21.2111
TEA000865	0	0	0.068913	0	0.141783	0.036529	0	0	0	0	0	0
TEA000866	18.891	15.9126	18.1678	18.9238	15.8382	16.8859	21.5539	21.3378	22.8039	23.6676	24.5118	19.9538
TEA000867	2.00237	1.99585	1.87587	1.91054	1.76338	2.38824	0.920396	1.54822	1.40447	0.999167	0.921273	1.14817
TEA000868	19.7679	18.9099	18.211	16.7668	16.7157	16.753	18.5505	23.8542	24.1995	36.1683	38.9143	35.7742
TEA000870	4.04312	4.6671	4.43567	5.33646	7.1823	5.09839	4.55539	4.81	4.48966	3.86373	3.16678	2.68481
TEA000872	0	0	0	0	0	0	0	0.156001	0	0	0.14497	0
TEA000873	0.507277	0.217876	0	0	0	0.319921	0.223395	0	0	0	0	0.47029
TEA000874	20.806	21.6221	21.733	24.6545	23.4556	23.0525	29.0421	27.0762	29.0769	24.3199	23.3206	23.9545
TEA000875	41.9446	42.3193	42.4247	31.6464	34.6068	32.3211	32.2555	35.4301	34.4601	34.5192	33.7828	33.5075
TEA000876	5.71938	5.3815	4.98958	5.46493	5.26812	6.03585	5.32519	5.10053	4.91247	3.5589	4.52987	4.82647
TEA000877	1.61614	1.19445	1.13337	1.63695	1.8114	1.70697	0.980289	0.95389	1.07074	0.586958	0.375725	0.475595
TEA000878	0.888817	0.340249	0.336177	0.479519	0.717504	0.458822	0.244151	0.177892	0.172433	0.166419	0	0
TEA000879	11.2877	11.1472	9.45458	15.0407	16.8491	13.9152	13.0243	12.746	10.0219	6.55919	5.01691	6.48649
TEA000880	0	0.242106	0.201919	0.165424	0	0.152026	0.187541	0.240787	0	0	0	0.640037
TEA000881	11.6562	13.9474	10.7992	8.10275	6.56146	7.96684	4.07325	6.23949	4.57548	6.76286	8.96731	9.22306
TEA000882	35.9531	39.823	37.9789	43.2948	38.9579	41.7096	44.0373	45.526	43.8927	43.1411	42.0279	43.81
TEA000883	0.027934	0.237137	0.255925	0.471506	0.169637	0.269572	0.0659	0	0.046732	0	0	0
TEA000885	0.157578	0.126276	0.243787	0.4819	0.393219	0.536021	0.053644	0.168896	0.037718	0	0	0
TEA000886	5.76374	6.87686	6.39314	6.73008	6.80556	5.85242	7.83698	6.84012	6.84367	6.41344	5.874	6.8909
TEA000887	1.74711	3.23053	2.29228	3.01268	2.56917	4.27313	3.10545	2.2838	2.25753	1.41513	2.6875	1.3334
TEA000888	7.59243	6.99359	8.59013	6.82145	7.25053	7.89773	7.16711	8.51951	9.25684	7.40851	5.00802	5.67755
TEA000889	8.01997	7.6322	7.55094	6.58998	8.48988	7.24864	6.25824	6.46319	3.42347	4.50344	4.44662	4.0267
TEA000890	7.02756	7.04594	4.31955	4.31574	5.75296	4.83697	4.3302	3.73802	6.06662	4.14771	9.73451	5.06427
TEA000891	3.17439	3.86896	3.71563	3.23717	2.05546	2.78215	1.82415	2.5684	2.91809	2.32672	3.49292	2.56362
TEA000892	2.75062	2.4658	2.83012	2.19888	2.77069	1.9111	1.86201	2.07163	2.48419	1.29391	1.43326	1.80123
TEA000893	54.206	47.6842	54.7642	55.8237	53.1003	53.1937	56.3648	54.9973	56.2538	50.0675	51.3628	51.3262
TEA000894	60.4229	60.9129	58.2654	70.7059	71.3615	70.3008	90.3214	84.2655	92.3075	85.5138	92.55	83.4852
TEA000895	8.04864	7.25582	6.523	8.31701	9.39784	8.82144	9.78785	7.50608	10.095	7.47741	6.62774	7.75739
TEA000896	12.0225	12.8561	12.8741	15.5828	12.9913	15.4653	17.2639	14.2459	14.8307	15.4372	14.5631	15.0941
TEA000897	6.35208	5.19086	4.91019	10.2956	10.6813	10.2749	9.99266	10.0839	8.79448	4.37367	4.04656	4.35051
TEA000898	11.8562	12.4146	12.0052	12.8441	11.9973	12.3168	9.16906	8.88325	9.06901	6.25364	7.93799	6.16928
TEA000900	17.5176	17.4316	16.4276	20.5618	19.2101	18.9871	19.7341	19.7074	19.5592	17.6258	17.9437	18.8977
TEA000901	18.1652	18.7068	17.8745	25.3683	24.5806	26.2807	24.4822	24.5209	24.0253	17.882	18.0969	18.564
TEA000902	7.07869	9.15969	8.79201	9.57188	11.609	10.9057	10.5499	9.98635	9.07438	8.01263	8.45715	8.26279
TEA000903	2.15255	0.389472	1.13348	1.64769	1.7009	2.10348	0.735057	1.18934	0.70047	0.445746	0.603836	0.425533
TEA000904	107.161	101.87	104.661	108.287	103.784	106.379	177.636	173.968	180.346	214.623	207.274	216.249
TEA000905	0.991623	0.923013	1.02084	1.35299	1.44906	1.01066	1.10525	0.980085	1.27693	0.482114	0.660072	0.575988
TEA000906	39.3445	29.0935	32.7485	21.0741	22.1039	20.4082	26.318	25.7009	29.1027	34.0123	37.9898	32.4081
TEA000907	2.17017	2.06478	2.31699	3.04573	3.06336	2.3883	2.29074	1.73085	2.13703	1.32468	1.59189	1.37334
TEA000908	0	0	0	0	0	0	0	0	0.218609	0	0	0
TEA000909	68.6852	67.2544	67.581	76.3847	73.8989	74.7898	153.601	155.707	152.35	215.181	210.527	226.231
TEA000910	9.54847	10.6383	13.1088	16.371	17.972	13.2125	11.4206	12.8617	11.5046	12.3824	12.2775	12.9492
TEA000911	8.83735	8.02788	6.23614	5.2452	6.27984	5.92774	5.98914	6.19953	7.62744	5.90033	6.63404	5.62162
TEA000913	0.249466	0.102201	0.271064	0.125421	0.3079	0.493988	0.224554	0.292479	0.334205	0.786003	0.845207	0.979648
TEA000914	22.6171	21.6584	22.2002	23.3516	23.3863	22.5879	14.4089	13.02	13.4031	6.86849	7.38085	5.95245
TEA000915	0.519648	0.072164	0.084889	0.320184	0.167878	0.179527	0.069352	0.075459	0.096079	0.141185	0.175308	0.42469
TEA000916	0	0	0	0	0	0	0.199549	0.087081	0	0.033133	0.080923	0.105747
TEA000917	0.628006	1.15263	0.447709	0.599709	0.898263	0.48194	0.250209	0.363606	0.634228	0	0	0
TEA000918	15.0663	11.843	13.2359	12.0345	13.1977	12.1325	12.4106	10.8701	10.513	9.97617	11.7958	11.1306
TEA000919	21.2012	21.3501	20.3821	25.8303	29.2496	27.647	24.9065	25.24	24.4669	22.7051	21.3123	21.6079
TEA000920	0.123097	0	0.060932	0.056387	0.056733	0.080931	0	0.060362	0.030212	0	0	0.029285
TEA000921	0.705304	0	0.294753	0	0	0.697468	0.378412	0.909252	0.798204	1.64922	1.24352	1.6609
TEA000922	30.0491	28.3666	28.0563	21.3662	21.8522	24.5271	33.5581	30.8214	29.739	42.5607	38.8694	39.6038
TEA000923	1.31274	1.08239	1.92426	1.65553	2.43833	2.58718	1.32464	1.55419	1.48711	1.1638	1.53768	1.07556
TEA000924	4.35759	2.82475	5.31204	4.31589	3.59706	3.22596	4.16057	3.70477	3.03389	3.52409	4.35302	4.68218
TEA000925	63.4375	64.5168	63.5901	72.847	75.6354	75.9531	74.2756	75.9326	77.437	64.4613	62.5651	63.0442
TEA000926	0	0.337446	0.064362	0.136384	0.14998	0.277001	0.129764	0	0.058731	0	0.06785	0
TEA000927	0	0	0	0	0.602534	0.747349	0.109904	0.364119	0.523502	0	0	0.206518
TEA000928	1.6708	1.18847	1.30483	1.01884	1.38715	2.0242	0.934543	0.908174	1.15831	0.33041	0	0.568708
TEA000929	1.47364	2.02994	2.19497	2.18075	2.87778	2.67176	3.42871	2.74108	3.91296	2.79738	2.50456	3.52058
TEA000930	1.19497	0.711412	0.211678	0.993797	0	0	1.03481	1.14965	0	1.38106	1.90805	1.06937
TEA000931	1.39208	1.71358	0.985595	1.61794	2.13974	2.2899	1.86432	1.90013	1.63376	1.02841	0.8887	1.06744
TEA000932	2.93896	2.64405	3.05483	4.04363	4.18589	4.22986	2.85777	3.20488	2.63112	2.52054	1.82627	1.78883
TEA000933	140.687	132.15	137.501	129.055	134.312	128.327	154.744	152.138	158.805	165.815	161.43	163.737
TEA000934	1.11893	1.44328	1.31748	1.98916	1.07152	1.20681	1.07578	0.894369	1.50439	1.14308	0.629301	0.890011
TEA000935	15.9248	14.9769	17.7704	13.6733	14.7559	13.78	12.6103	13.7078	13.7442	13.7171	13.3194	13.264
TEA000936	27.5881	29.957	28.2568	27.3062	25.3705	26.9703	11.6005	12.5108	14.5905	5.75911	7.02903	6.03518
TEA000937	17.47	18.4315	18.8238	13.9022	12.5585	12.8589	21.4031	21.0514	21.3877	31.4403	33.1532	31.5901
TEA000938	0.965897	0.865645	1.00914	2.12723	1.79662	2.31179	3.2227	3.03892	2.36806	1.70909	1.97272	2.14195
TEA000939	0.565255	0.448101	0.227906	0.426694	0.08647	0.656029	1.69475	0.897478	1.43188	1.74894	1.76095	1.234
TEA000940	0	0	0	0	0.05266	0.065404	0.050071	0.114371	0	0.042742	0	0.128808
TEA000941	1.75744	2.25535	1.65205	3.43497	4.08173	2.2586	3.87269	4.67403	3.82357	1.5212	1.66196	2.67349
TEA000942	13.5954	16.1565	12.2161	8.85305	10.8561	8.66457	7.94074	8.71846	8.82134	12.02	13.818	12.8209
TEA000943	2.29069	2.51264	1.37308	1.67558	2.27212	1.77153	2.25496	2.58233	1.87053	0.956068	1.65298	1.41364
TEA000944	43.7711	46.1667	46.1211	49.4383	46.2901	43.7497	71.8258	68.3344	69.9566	71.4911	74.9115	76.3692
TEA000945	0.379835	0.180524	0.247053	0.142579	0.202799	0.435507	0	0	0.851345	1.1938	2.01104	0
TEA000946	0.051401	0.438134	0.183658	0.514563	0.165056	0.356456	0.843735	0.744897	1.35545	1.48014	2.94877	1.50383
TEA000947	6.07918	5.74674	4.38278	8.90128	8.36771	8.94341	6.69297	5.83696	4.6745	3.13582	3.5579	2.80864
TEA000948	0.065072	0.061187	0.031858	0.172184	0.117759	0.056262	0.348356	0.355903	0.33086	0.504193	0.296353	0.550259
TEA000949	0.720175	0.382869	0.387944	0.739471	0.141038	0.63852	0.531606	0.216654	0.190359	0.415282	0.407827	0.451364
TEA000950	2.1472	2.44092	2.64795	2.97323	3.13565	2.93032	3.56553	3.51464	3.07998	2.77953	2.6878	3.27107
TEA000951	2.20993	2.27456	2.69003	3.1159	3.59364	2.91887	3.31195	3.5149	2.78769	2.34359	2.86967	2.96285
TEA000953	0.349305	0.222622	0.230423	0	0.346919	0.20466	0.243324	0	0.056648	0	0	0
TEA000954	0.126133	0.116144	0.323811	0.40396	0.286964	0.362444	0.139568	0.429017	0	0	0	0.131444
TEA000955	13.7019	14.4439	12.4221	26.8333	28.0309	27.6939	19.7769	19.9121	18.8533	7.88351	8.0487	8.25735
TEA000956	0.611476	0.410608	0.322027	0.259653	0.448871	0.278944	0.801696	0.283022	0.3959	0.393178	0.247911	0.552744
TEA000957	17.0583	14.2199	16.1716	23.4866	19.4711	19.6071	21.9892	22.6785	22.8168	17.9987	22.6231	24.8335
TEA000958	0	0	0	0	0	0.214097	0.488318	0	0	0	0	0
TEA000960	9.39626	10.4377	8.32273	9.69571	9.38274	10.3835	8.36155	9.57022	7.11241	6.00417	6.87847	6.78036
TEA000961	0.167766	0.319414	0	0.113129	0	0.29681	0.481619	0.396188	0.274232	1.22518	1.03069	1.22615
TEA000962	0.326807	1.049	0.660686	0.474533	0.142154	0.641423	0.680155	0.214103	0.288366	0.788842	1.28136	1.30612
TEA000966	0	0.083327	0.11087	0	0	0	0.197741	0.150144	0.160704	0.220149	0.312612	0.225078
TEA000967	28.9975	29.9495	29.8241	26.2035	25.966	27.0273	30.4548	27.4989	28.2733	29.0812	30.5635	30.7075
TEA000968	12.3875	12.0804	13.2307	11.3455	13.7136	13.2715	11.4154	11.4588	11.7019	10.424	11.3833	9.06572
TEA000970	0	0	0.15377	0	0	0.132678	0	0.157842	0.217767	0.905752	1.09248	0.222456
TEA000971	0	0	0	0.081016	0	0.146393	0.044207	0	0.094265	0	0	0.077581
TEA000972	7.93314	10.8848	9.83459	9.46688	9.11791	10.667	13.3412	13.7331	13.9028	11.1726	11.866	14.1437
TEA000973	38.7177	45.4158	42.7161	36.8135	40.152	36.5665	27.788	27.0316	27.4549	26.3637	24.5856	23.7614
TEA000975	1.77289	2.11239	2.04947	2.13662	2.47837	2.29671	2.42378	2.62993	3.18581	2.81305	3.28414	2.97429
TEA000976	0.088521	0.235052	0.220191	0.237411	0.309624	0.354554	0.243714	0.443127	0.233865	0.277607	0.530918	0.302311
TEA000977	1.48866	0.57069	1.59333	3.30282	3.14762	0.577147	0.6137	1.22335	0.512829	0.742416	3.33818	3.9508
TEA000978	15.2021	15.4723	14.4257	9.84581	7.44348	10.329	21.5929	24.2927	23.756	21.9075	21.2251	23.4233
TEA000979	38.1919	35.9957	38.5284	34.6619	38.8868	35.2886	49.8048	48.6722	47.8667	64.2903	64.979	66.8544
TEA000980	0	0	0	0	0	0	0	0	0	0	0	0.164382
TEA000981	50.6391	52.7618	54.15	45.82	48.9872	44.1654	79.135	76.9226	83.0804	126.167	123.606	116.795
TEA000982	0	0.115637	0	0.131692	0.118712	0	0.11113	0	0	0	0.112366	0
TEA000983	10.5147	10.0019	9.93053	8.86256	8.3634	7.97463	7.80774	8.71445	6.64649	7.60792	7.59194	5.95521
TEA000984	21.2774	20.2673	19.2964	16.4708	16.5654	15.7936	15.727	15.9965	17.849	18.6314	16.4859	16.6313
TEA000986	1.53028	2.32819	2.06046	1.60513	2.30397	3.23787	2.69124	1.58793	1.66299	1.93197	1.43662	1.09651
TEA000987	2.31384	2.39327	3.15766	3.07521	3.74265	3.99995	2.03188	1.76756	1.80384	1.47343	2.276	1.55705
TEA000988	4.35296	3.50736	4.17586	3.28031	2.76256	3.47698	6.26553	5.8527	5.44073	12.8923	15.3752	12.6149
TEA000989	24.2641	23.8223	23.4765	32.8352	34.414	34.5869	24.4879	24.0254	26.0798	13.6879	12.4743	13.9471
TEA000990	202.865	214.113	211.823	204.434	200.22	201.647	315.744	309.851	320.828	362.368	370.875	367.47
TEA000991	2.97467	2.76635	2.70054	4.32711	4.32694	4.65488	4.95693	4.33632	4.45617	3.52613	4.35762	4.60085
TEA000992	1.2885	1.53915	1.89912	3.66195	3.21424	3.43141	2.98327	4.80604	2.98147	0.734966	0.998925	1.3186
TEA000993	0	0	0	0	0	0	0.07581	0	0	0	0.100284	0
TEA000994	1.50244	1.87176	2.1382	2.95816	3.27259	2.7017	2.37036	2.56445	1.75614	1.24468	1.12393	0.885458
TEA000995	0.062147	0.02997	0	0	0	0	0	0	0	0	0	0
TEA000996	19.0939	16.1146	25.5076	20.3605	23.0676	18.0303	15.5123	16.6237	13.8882	19.1905	17.367	16.715
TEA000997	0	0	0	0	0	0	0	0	0.096985	0.142615	0.080882	0
TEA000998	2.48727	2.91288	3.71318	1.19223	1.24991	1.90071	3.04636	3.6966	3.16355	6.85906	7.62513	6.68455
TEA001000	2.35414	2.83912	2.80226	3.15279	3.24997	3.5899	3.21911	3.00401	3.42701	2.92618	3.36167	2.91378
TEA001001	0.708953	0.845284	1.02393	0.76734	0.649328	0.916024	0.529869	0.455317	0.628748	0.593665	0	0.479442
TEA001003	8.36544	10.1062	7.81264	9.05818	8.32409	8.47811	8.18244	8.15181	8.47182	10.9668	11.6078	9.56212
TEA001004	7.02652	7.43355	6.96175	5.59978	5.43545	5.85094	7.70105	6.5907	9.27385	6.7421	6.10483	5.8501
TEA001005	0	0	0	0	0	0	0	0	0	0	0.09715	0
TEA001006	0.792404	0.947487	1.08848	0.340973	0.545257	0.483556	0.502001	1.02016	0.972846	0.096754	0.357543	0.101907
TEA001007	1.52218	1.37379	1.32392	2.30402	2.02123	1.92916	1.46965	1.02107	1.1628	0.926059	0.442475	0.576826
TEA001008	42.7016	48.62	48.3636	42.9258	48.4227	54.082	57.457	71.5739	60.0277	61.2166	55.7995	54.5181
TEA001009	1.12265	1.36187	2.14204	2.47085	1.60849	1.96382	2.17514	0.730051	1.90207	4.2387	1.70586	2.97955
TEA001010	6.85449	6.96058	5.66939	4.83718	4.90149	4.87782	13.8814	13.0437	12.3512	11.9138	10.9857	10.8621
TEA001011	3.03815	3.45433	3.51583	4.62421	5.85189	4.93979	5.02018	5.29201	4.76972	5.23573	6.26722	5.90848
TEA001012	0.610569	1.35431	1.09064	1.44378	1.36294	0.803863	0.917383	0.601078	0.634066	0.579175	0.552914	0.556791
TEA001014	7.55856	11.8568	10.3301	10.3467	9.37889	9.32063	7.70953	8.6504	8.99567	6.52858	6.71411	6.68695
TEA001016	0.645321	0.200042	0.427838	0.32445	0.687481	0.61296	0.266391	0.650715	0	0	0.258131	0
TEA001017	0.453003	0.772512	0.289621	0.187107	0.549556	1.00653	0	0	0.413137	0	0	0
TEA001019	41.3129	37.6516	35.1363	26.7907	29.2892	32.7893	28.4457	23.5127	24.0096	28.0512	28.0923	24.7558
TEA001020	3.41265	4.21249	4.71315	4.24677	3.47698	4.33365	2.46461	2.98317	2.10237	1.97061	2.13247	1.89493
TEA001021	20.9465	21.965	23.3428	19.6166	20.5335	21.7933	38.8842	37.8229	34.4557	54.2519	51.1708	54.2853
TEA001025	16.1913	14.2931	15.8774	8.36656	7.53234	9.3841	11.4528	13.5795	13.7493	12.3381	14.1607	12.7989
TEA001026	9.4053	8.13665	9.65572	7.0526	6.66285	7.73897	11.6594	11.0856	8.65039	9.26444	8.43105	9.83786
TEA001027	4.06036	3.07815	2.94136	1.81346	1.36832	3.24524	7.01913	7.94163	7.50418	15.3453	18.4937	15.9034
TEA001028	1.26548	0.86089	0.54959	0.755596	1.01956	0.45176	1.30495	0.96058	0.823721	1.31021	1.22314	1.63324
TEA001029	6.87748	7.63927	7.04657	9.28323	9.16739	7.84714	9.14409	8.10656	9.06055	8.24638	7.01585	6.51026
TEA001030	0.54684	0.215027	0.181171	0.059279	0.230731	0.037238	0	0	0.061986	0	0.060484	0.061154
TEA001031	21.2699	20.8384	22.6699	25.1434	24.4232	24.9285	26.6951	26.1672	25.3676	28.2655	28.4093	26.1682
TEA001032	1.34569	2.15466	1.24659	1.57977	1.86058	1.89472	0.894765	0.8312	1.60803	1.40839	0.879141	0.988035
TEA001033	12.3758	14.1703	12.2564	11.7612	12.7732	11.3287	11.8968	8.74571	10.3507	13.0726	10.7023	10.469
TEA001034	36.7454	37.3382	35.2539	26.1631	27.828	29.4598	36.037	35.0115	38.3181	45.0044	54.1236	49.4575
TEA001035	4.78186	5.05611	5.9036	4.41988	5.05895	5.01953	3.75855	4.20212	3.96329	2.70809	2.99912	2.88772
TEA001036	9.55572	9.68312	8.18783	12.2051	11.3095	12.1234	9.70447	8.31437	8.58793	6.47479	7.61809	8.16224
TEA001037	14.8085	12.613	14.2366	16.8711	15.8072	19.3	15.5135	14.1501	14.6331	10.9319	10.8079	12.4667
TEA001038	15.4729	14.6648	15.6679	14.047	14.3155	14.7684	14.3046	15.5406	14.3237	15.9845	16.119	14.2608
TEA001039	91.2178	86.9979	94.541	107.984	96.7486	98.3821	117.14	116.483	132.993	106.504	103.088	107.793
TEA001040	0.427956	0.275925	0.390483	1.07683	1.10036	0.826787	1.07072	1.05564	1.03464	0.298147	0.275337	0.339575
TEA001041	178.389	182.615	188.966	64.0607	62.8084	67.5147	535.066	556.888	560.702	1460.31	1507.96	1476.02
TEA001042	0.557739	0.501287	0.498856	0.482991	0.75775	0.770664	0.642327	0.284967	0.591234	0.526744	0.288852	0.381728
TEA001043	16.3226	15.6911	15.2984	21.5963	21.6279	22.1547	25.8684	24.5071	24.3436	18.531	17.8402	18.4905
TEA001044	18.5291	16.9984	18.9428	25.4094	26.5037	27.122	15.6257	15.7292	14.5622	6.28374	6.48584	5.78721
TEA001045	81.6124	78.7805	77.8556	73.5914	78.434	77.9766	56.2194	56.2349	54.405	53.1771	56.2743	56.2769
TEA001046	14.6242	12.9443	14.3627	12.1053	12.5104	13.6233	14.4529	15.4694	16.9004	27.3516	28.3475	28.0398
TEA001047	5.97475	6.4833	6.34132	6.93986	8.22856	6.5621	5.88361	5.78026	5.16374	4.93435	3.53021	3.86077
TEA001048	1.96876	1.79831	1.85009	3.06087	3.02324	2.67982	1.79114	1.46759	2.01817	1.25184	1.29835	1.67778
TEA001049	41.4689	46.1859	40.0545	43.4075	43.5921	44.6919	59.4649	61.139	60.3061	56.4719	57.9522	61.484
TEA001050	0.609413	0	0.430596	0.261469	0	0.129251	0.537733	0	0.421272	0.138459	0	0
TEA001051	38.9792	44.9736	45.5606	36.8465	35.6863	37.6788	50.6168	54.2385	51.449	85.458	80.0432	82.2726
TEA001052	7.31309	11.7978	9.33712	13.4186	16.2563	14.0166	11.5168	10.1114	10.0074	4.11971	5.41978	4.75392
TEA001053	1.28559	0.950162	0.699608	1.42941	1.18483	1.03692	1.14518	1.14548	1.23601	0.972172	1.26133	0.587364
TEA001054	0.8081	1.07434	0.869256	1.48662	1.50972	1.31279	0.581978	0.730327	0.077207	0	0	0.074839
TEA001055	0.491762	0.710227	0.564362	0.456396	0.768659	0.876236	0.499557	0.404862	0.425575	0.314636	0.180476	0.13353
TEA001056	0.52358	0.761959	0.875042	0.334636	0.614238	0.53533	1.61609	2.48109	1.98608	8.30351	8.55708	8.33118
TEA001058	0	0.223048	0.239004	0.187695	0	0.190221	0.340808	1.04619	0.67985	1.23732	2.18922	1.31011
TEA001059	3.23947	3.55338	2.50091	2.75738	2.77095	3.55288	1.52254	2.05621	1.85312	1.01653	1.02099	0.940677
TEA001061	0.678152	0	0.375481	0.945791	1.11288	0.623162	0	0.485574	0	0.355722	0.930344	0.558934
TEA001063	61.4623	60.1249	60.9592	47.4402	40.8465	48.6077	43.7083	43.4903	44.8431	62.6809	58.9252	57.2612
TEA001065	0	0.444336	0.616516	0.167133	0.169198	0.106852	0.845844	1.37334	1.29748	3.87727	3.91711	4.3613
TEA001066	0	0.059614	0	0.203673	0	0	0	0	0	0	0.223988	0.409986
TEA001067	5.05376	5.62158	4.85285	3.21179	3.92053	4.66819	19.2319	19.4239	23.6833	52.2526	55.7266	60.6163
TEA001068	0.29376	0	0	0.20997	0	0.148388	0	0.138166	0	0	0	0
TEA001069	6.32831	6.08101	7.35274	9.35417	8.18088	8.61175	5.92636	6.8323	5.79469	4.91651	5.53945	5.42535
TEA001070	63.9118	65.707	62.0714	73.0736	73.1594	78.3351	55.7378	55.7772	53.2482	41.4313	39.6942	41.4109
TEA001071	8.16147	7.44187	7.16037	9.85692	9.74875	8.35847	4.81221	5.25556	6.25284	2.0145	2.91864	2.47583
TEA001072	0.980143	1.18309	1.84014	1.40202	1.32575	0.954449	2.17856	2.40735	1.67449	1.09538	0.639697	1.15707
TEA001073	0.255083	0.584391	0.146765	0.178191	0.137525	0.234269	0.412412	0.223286	0.274244	0.288478	0.277752	0.287577
TEA001074	11.9396	11.3542	11.6691	13.951	13.6567	13.309	10.6684	9.36831	10.435	6.42093	6.38532	5.16436
TEA001075	17.5438	17.238	17.6902	17.686	17.3549	18.4331	24.8735	25.0966	23.2509	29.5892	29.5009	28.8371
TEA001076	17.7299	18.0798	17.4741	24.1108	26.4477	22.8813	20.5584	20.3555	19.8556	11.1523	11.0019	10.534
TEA001077	46.4332	39.1445	44.1797	36.7304	34.7614	35.8851	52.2446	50.5568	47.523	58.2576	59.012	56.5087
TEA001078	20.0501	24.5003	25.8233	39.2806	32.3592	36.0416	55.6525	57.6158	62.441	77.678	77.8788	73.1035
TEA001080	0.73667	0.821456	0.325748	0.219076	0.968332	0.387913	0.397732	0.56027	0	0.376847	0.7267	0
TEA001081	15.4598	13.4028	11.5233	14.1821	14.4698	13.669	11.4779	10.5281	11.1788	8.39929	8.66023	8.44964
TEA001082	0.055511	0.135012	0.073228	0.047514	0.21207	0.064986	4.64904	4.27619	4.64566	13.5671	14.4945	13.6205
TEA001083	9.22801	7.23018	7.46951	8.18219	7.68734	8.54546	4.65944	4.72857	5.8645	6.84599	6.17229	6.76345
TEA001084	387.675	353.587	380.835	530.632	506.197	515.642	340.698	367.925	343.117	173.477	176.692	166.813
TEA001085	63.1749	59.2603	60.8742	77.7175	80.1428	71.4242	95.2257	89.4748	89.5936	58.8579	55.0551	61.4134
TEA001086	27.093	27.598	27.6774	25.5427	24.6575	24.2867	19.4159	18.641	18.9466	16.4899	17.92	17.3237
TEA001087	0	0	0	0	0	0	0	0	0	0.05751	0	0
TEA001088	10.0167	11.1838	9.59087	12.2101	11.9973	12.2529	15.7084	13.3502	12.5655	11.3154	11.2255	10.7368
TEA001089	0.286386	0.467668	0	0.290788	0	0	0	0	0.158181	0	0.151649	0
TEA001091	7.10857	6.4705	6.23808	8.74363	7.51994	6.82136	8.25376	10.9	9.90151	13.8365	9.19108	10.2642
TEA001092	42.0726	43.1538	44.5199	32.6217	33.1058	33.9617	35.9319	34.9124	35.0622	49.0312	48.8384	47.857
TEA001094	6.78976	6.68541	6.45849	6.55104	4.84533	5.29877	5.66653	7.14632	5.25563	4.54292	5.21207	4.75331
TEA001095	0.488577	0.565178	0.456751	0.845437	0.399283	0.68941	0.420787	0.115775	0.118093	0.203347	0.107811	0.162679
TEA001096	1.25905	0.913131	1.09258	1.10269	1.32084	1.29097	0.591663	0.708666	0.549431	0.13783	0.248556	0.155777
TEA001097	63.5968	57.4839	60.6847	57.0006	55.1201	56.6754	38.5913	35.9415	36.0282	28.3909	29.9164	28.4707
TEA001098	19.5206	18.88	19.6244	18.5287	19.3949	17.9218	23.0873	23.0143	22.6446	32.5141	30.6841	30.1447
TEA001100	1.8723	1.42407	1.82269	1.46114	1.54756	1.67159	1.16138	1.01277	0.833217	0.637781	0.687083	0.561806
TEA001101	30.4025	33.7709	29.7897	29.8367	31.3711	27.6092	25.2668	21.5242	23.3321	13.7636	14.5923	14.6144
TEA001102	19.7157	22.0277	20.2369	8.89326	9.65466	11.6522	10.4974	11.8021	12.7187	17.7146	17.1577	15.2004
TEA001103	0.382296	2.28614	1.41053	0.847059	0.456348	0.490552	0.792517	0.926495	0.274806	1.19668	1.17607	0.611597
TEA001104	8.8263	8.04552	7.20171	5.32876	6.21464	7.3257	6.35097	7.48844	5.78057	6.90237	8.3816	5.98953
TEA001105	2.3336	3.57639	1.8624	1.94717	3.21563	2.22893	1.10988	1.83817	1.25847	2.58099	2.33211	2.99225
TEA001106	0	0	0	0.180827	0	0	0	0	0.055999	0	0.060937	0
TEA001107	1.54029	2.48905	1.90379	1.49747	2.73681	2.82586	2.46419	1.58113	2.05197	2.5258	2.87579	3.26141
TEA001108	12.114	10.3296	13.0418	11.032	11.0412	11.3828	12.1644	12.9897	12.9573	15.4616	14.0696	13.8868
TEA001109	30.4935	31.2925	31.4295	36.1305	37.6416	34.7698	32.7	29.1982	32.3662	25.6002	23.4689	24.693
TEA001110	113.218	112.681	109.239	148.978	143.286	137.918	207.637	215.62	214.676	258.761	256.111	261.192
TEA001111	4.84713	6.20501	4.11083	2.78824	4.34806	2.31176	8.51896	10.3397	12.7713	39.8633	48.7825	48.3201
TEA001112	0	0	0	0	0	0.106095	0.417249	0.144108	0.383611	0	0	0
TEA001113	0.359803	0.247554	0	0	0.391263	0.086772	0	0.317195	0.277813	0.804372	0.450868	0.470248
TEA001115	31.3599	31.6915	28.9147	20.3402	22	22.9646	17.3056	13.2832	15.3232	15.1107	13.3165	14.5468
TEA001116	39.8008	40.6805	39.98	37.0535	43.2825	41.2044	46.0926	46.3994	46.1153	42.5848	48.1304	45.9836
TEA001117	3.93629	5.12831	4.39285	3.54251	3.93822	2.72065	6.33378	6.73202	6.61139	7.72523	7.69843	6.76585
TEA001118	43.0488	42.8088	42.4159	53.9336	53.0694	52.8853	62.4001	62.5464	60.0056	70.5741	70.0535	71.1374
TEA001119	1.10461	1.34228	1.04903	0.874641	0.605725	0.391971	1.24003	1.10412	1.19426	1.15891	1.77942	1.44548
TEA001120	3.30983	3.30961	2.90186	4.44453	5.37254	4.47756	3.41206	2.85089	2.80378	2.38291	1.67255	1.81845
TEA001121	1.19747	1.34071	0.92378	2.51753	3.43052	2.71206	1.63077	1.5739	2.12463	0.859232	0.324954	0.52993
TEA001122	0.341347	0.338708	0.34537	0.28521	0.442764	0.19512	0	0.170208	0.134085	0.641332	0.319154	0.637669
TEA001123	1.28836	1.97052	1.42992	3.4385	2.95643	1.83715	3.08566	2.6142	2.03542	1.39656	1.53287	1.03442
TEA001124	42.2672	38.7752	44.6646	43.4347	43.4675	41.7862	53.3034	58.1646	63.5249	64.5969	60.2395	63.377
TEA001125	2.79266	3.17918	2.2679	3.81255	3.43141	3.81965	2.46222	3.20887	2.74432	1.14388	1.32353	1.2927
TEA001126	77.0008	85.0836	87.1012	70.4976	67.0606	65.5547	75.2573	69.0464	72.0882	98.5593	107.769	99.2067
TEA001127	21.7777	22.6606	20.3434	33.9886	38.2422	34.1277	28.034	24.6995	22.2034	12.6001	12.7366	14.0549
TEA001128	0	0	0	0	0	0.077817	0	0	0	0	0	0
TEA001129	178.639	177.611	187.898	179.286	174.03	173.283	190.284	197.51	196.576	192.673	191.33	190.882
TEA001130	0.633643	0.282901	0.543136	0.83946	0.471264	0.573942	0.489115	0.415338	0.47383	0.210172	0.252489	0.282182
TEA001131	0.909568	1.44404	1.17853	0.974633	1.05665	0.983369	0.773401	0.272799	0.776185	0	0.337163	0.254887
TEA001133	3.73987	4.06494	3.85796	5.86759	6.14426	5.80839	2.78202	3.10004	3.19933	1.57537	1.72592	1.5867
TEA001134	0	0	0	0	0	0	0	0	0	0.231495	0.18924	0
TEA001135	0.660832	0.849401	0.598943	0.913398	0.963154	0.943472	0.650255	0.350818	0.526335	0.374145	0.351567	0.422641
TEA001136	25.2808	29.4569	30.6612	26.4605	25.5964	28.1927	18.4885	20.5277	18.4345	15.7595	14.2947	15.5996
TEA001137	34.533	33.2458	30.7539	44.8693	49.4171	41.4276	44.8633	43.7387	46.0249	26.6403	24.8261	26.8581
TEA001138	63.752	53.6758	64.3648	53.0924	50.3606	48.371	54.9616	53.0999	52.8695	55.6077	57.6426	58.8131
TEA001139	6.76821	6.93682	7.64511	5.64745	5.9444	6.81497	4.10995	3.14626	3.97152	1.43919	1.49557	1.51119
TEA001140	0.297784	0.35399	0.26582	0.376332	0.397488	0.300998	0.707151	0.745284	0.66657	0.561837	0.523816	0.535917
TEA001141	1.07237	0.818334	0.943303	0.831397	2.00461	1.77343	0.650661	0.861042	0	0	0.158619	0.377562
TEA001142	36.6486	41.9903	40.1862	45.9598	40.0429	47.6823	67.7836	69.0246	63.03	72.4053	69.9059	75.881
TEA001143	11.5993	9.92314	12.0898	15.1544	13.5959	13.4146	10.2858	9.94631	10.2538	6.34827	7.68494	5.83065
TEA001145	0	0	0	0	0	0.059825	0.157993	0.091157	0.161193	0	0	0.156509
TEA001146	9.42437	10.3778	9.80415	8.23695	10.4147	10.3879	9.12394	8.23925	8.06453	7.69499	7.54246	6.77302
TEA001147	3.0727	2.92078	2.50061	4.21334	4.0485	4.10584	3.56751	3.41528	2.63137	2.77975	1.80866	2.84172
TEA001148	5.58713	4.82063	5.41454	6.02384	5.90114	3.995	5.96578	6.23519	4.50409	6.93804	5.99272	6.38994
TEA001149	9.18741	9.46775	8.749	9.33845	10.1835	8.24112	7.11034	7.28101	6.43161	6.51496	5.2434	6.11716
TEA001151	4.17046	5.00185	4.31597	4.29565	5.11709	4.66203	5.85983	5.24208	4.97122	5.29719	5.49237	5.76881
TEA001152	5.44156	5.24457	5.07568	6.83947	5.46857	6.281	2.36662	2.16136	2.84769	0.565262	0.343978	0.971437
TEA001153	60.4621	63.4782	61.613	64.9521	61.0571	58.6501	79.0001	80.2017	75.1508	107.495	107.62	111.246
TEA001154	40.8047	41.1111	35.8068	42.2195	41.7257	37.8066	38.3982	35.1625	38.7227	28.0455	27.0507	25.4063
TEA001155	0	0	0	0	0	0	0.079865	0	0	0	0	0
TEA001156	17.6084	15.5436	16.2753	21.3712	16.5806	16.2356	11.549	10.0193	10.1304	6.9278	5.79975	9.29566
TEA001157	588.667	564.352	579.707	520.919	507.948	507.315	316.502	330.706	324.607	149.457	148.385	142.282
TEA001158	102.179	105.856	101.864	83.5549	81.8461	93.2442	56.4508	51.1512	58.6216	46.1247	45.9653	43.0649
TEA001159	29.9139	28.9878	29.7601	34.1275	30.0582	33.7356	26.1223	25.847	26.4889	21.0445	21.7181	20.575
TEA001160	5.57707	6.33357	5.73199	7.35138	8.98671	7.69662	8.23708	7.49336	7.51234	6.49646	6.06829	6.85995
TEA001161	11.9937	12.0513	12.5105	19.0548	17.4321	17.7436	11.2482	9.97928	10.4608	6.72529	7.6757	6.23227
TEA001162	9.30289	10.2723	9.6507	10.1237	11.1749	11.8142	10.0795	9.33199	7.82206	8.82435	10.7749	8.23291
TEA001163	74.458	70.5074	70.7363	72.1099	67.7285	70.0439	54.9879	54.6656	51.2959	59.4549	60.2849	56.996
TEA001164	25.1481	24.895	25.0478	28.4662	28.1969	28.2434	29.7619	28.4327	26.5149	26.3585	26.2108	28.451
TEA001165	1.11568	1.72407	1.13091	1.38325	2.4899	2.29372	1.67043	1.46665	1.32954	1.12377	1.19597	1.10219
TEA001166	0	0	0	0	0	0	0	0	0.047914	0	0	0
TEA001168	65.9655	66.9007	67.7721	72.4723	70.0197	69.5326	63.8057	67.3277	64.3886	49.3648	46.4395	44.2634
TEA001169	4.79821	4.84169	4.87598	7.88874	8.30458	8.08338	6.56783	6.62934	7.08988	3.139	2.51321	2.89231
TEA001170	0.303024	0.252101	0.36465	0.203023	0.208996	0.783598	0.4151	0	0.219506	0	0	0
TEA001171	0	0	0	0	0	0	0	0	0	0	0.103627	0
TEA001172	0.729602	0.596089	0.412691	0.294533	0.463167	0.600175	0.177331	0.19773	0.069903	0.295862	0.125306	0.017288
TEA001174	4.25965	4.72207	5.40561	5.5343	5.46413	5.52437	4.57806	3.98644	4.97722	2.66426	2.99374	2.73952
TEA001175	9.03997	9.86889	8.14871	8.80765	7.00472	8.72286	8.83644	8.6564	9.431	8.15883	7.54643	9.35217
TEA001176	1.98842	1.96609	2.83178	3.36021	3.47581	2.23509	3.57595	1.80408	3.07319	1.93923	2.76375	3.35821
TEA001178	8.88891	8.95833	10.1881	10.2276	9.92073	10.4482	8.90751	8.70151	8.86962	6.52497	5.78165	8.32514
TEA001180	2.58347	2.06076	1.72377	3.62423	4.56071	4.25343	3.81092	4.1464	4.07782	3.48117	2.9971	3.38445
TEA001181	34.4528	35.078	33.7616	35.9926	36.2446	36.0073	43.9775	46.4723	44.0513	45.3245	47.6434	45.8839
TEA001183	26.1131	27.8	27.1369	30.2076	28.5135	29.7564	36.408	33.8754	35.3011	34.2187	33.8001	33.0908
TEA001184	21.1833	18.8423	19.8268	24.5798	25.0523	23.9603	23.2509	22.6847	26.2091	21.67	25.3927	22.7724
TEA001185	0.060137	0.073496	0.10692	0.239781	0.102895	0.315257	0.098912	0.079652	0.134984	0.167658	0.055514	0.074661
TEA001186	1.70583	1.8679	1.19318	1.38867	1.66396	1.3255	1.00278	1.3317	1.40915	1.13337	0.777352	0.749647
TEA001188	0.288186	0.64406	0.572977	0.548661	0.83597	0.965664	0.767259	0.326207	0.284415	0.56149	0.201151	0.200078
TEA001189	0.194395	0.485832	0.299629	0.498889	0	0	0.050077	0.269232	0	0.221134	0	0.074534
TEA001190	4.54218	4.32996	4.0026	4.96231	5.33665	4.06352	6.57988	6.15247	7.80043	6.12743	6.49251	5.91076
TEA001191	38.8896	39.2272	37.2887	49.0477	47.3593	50.5574	54.6012	51.9609	55.2903	51.0616	44.8393	46.6054
TEA001192	0.832026	0.883187	0.599142	1.45245	0.711305	0.818669	0.680083	0.629481	0.597979	0.312633	0.354601	0.302823
TEA001193	0	0	0.329274	0.354728	0	0.091709	0	0	0	0.129352	0	0.129915
TEA001194	21.1537	19.9316	22.0176	22.1913	23.2127	22.1489	20.5209	18.8699	17.7198	14.4244	15.9964	17.1988
TEA001195	1.16699	2.8361	2.06956	3.30439	3.35393	4.67024	2.85241	2.50894	3.4939	2.50016	3.53264	1.41514
TEA001196	0.181771	0.120304	0.088354	0.121619	0.096349	0.271161	0.11113	0.183376	0.059505	0.250561	0.099945	0.071496
TEA001197	0.250162	0.486735	0.164076	0.520236	0.588442	0.614083	0.960446	0.569029	0.612572	0.402159	0.410551	0.514898
TEA001198	12.6229	11.984	12.4472	15.1137	14.0672	13.2952	15.7701	17.0618	14.8814	12.504	13.5725	14.4678
TEA001199	53.2852	51.6653	54.1676	47.4195	51.6523	49.9528	50.4474	50.5776	50.696	60.7263	60.5964	60.8768
TEA001200	10.1612	10.1891	9.56047	8.93585	8.97106	8.164	8.55107	7.94547	8.19608	9.76451	10.2224	9.02718
TEA001201	0	0	0.143059	0	0	0	0	0	0	0	0	0
TEA001203	2.33351	2.57523	2.2545	2.75633	2.82921	2.79814	3.99264	4.56368	2.22184	6.01303	5.32763	5.1397
TEA001206	5.99044	6.2776	5.82097	8.22277	8.91663	8.87915	2.4692	3.31248	2.19093	0.355231	0.399193	0.34177
TEA001208	52.7784	51.4474	52.4221	43.1497	40.4379	38.3276	54.5504	53.7377	57.0576	80.2577	81.1685	81.4532
TEA001209	0	0.090135	0	0	0	0	0	0	0	0	0	0
TEA001210	1.45023	1.646	1.34583	2.00589	2.16753	2.42743	0.706773	0.929585	0.718611	0.328304	0.5216	0.239717
TEA001211	14.9237	16.3281	16.3441	17.9609	16.9451	17.1232	17.1315	17.8143	17.9218	17.8537	18.3595	18.8578
TEA001212	0.671166	0.294413	0.255511	1.05984	1.21209	1.18511	1.48114	1.74334	1.72386	0.728724	0.436484	0.267737
TEA001213	122.93	117.368	116.582	79.5022	82.4949	77.9065	67.8508	63.1589	68.7103	60.6547	63.4399	56.1345
TEA001214	222.64	208.028	215.356	168.466	159.386	172.784	175.988	173.933	173.621	195.605	217.007	211.817
TEA001215	122.802	125.375	124.743	103.613	100.974	102.569	165.178	170.392	171.102	235.626	244.987	239.926
TEA001216	12.2072	12.7318	11.9442	11.8184	11.086	9.84543	11.9311	11.7457	10.3068	14.8293	17.1229	16.0844
TEA001217	0.554107	0.65246	0.404025	0.78787	0.863705	1.10365	0.982103	0.805697	0.803268	0.658813	0.90886	0.842042
TEA001218	0.05587	0	0	0	0	0	0	0	0	0	0	0
TEA001219	4.08951	4.63547	5.07774	4.78921	4.65032	5.09786	3.46875	4.35252	3.60361	3.48647	3.019	2.63872
TEA001221	14.4317	16.455	16.179	15.7249	14.8266	15.8329	15.1513	16.0359	13.9176	12.6682	14.6144	12.6709
TEA001222	0.47457	0.332342	0.336242	0.717291	0.639465	0.569985	0.446068	0.19319	0.53428	0.247122	0.046965	0.130457
TEA001223	0	0	0	0	0	0	0	0	0	0.062975	0	0
TEA001224	17.9262	17.6783	15.1039	20.5162	19.5047	17.61	28.7592	25.1835	26.3903	35.1059	29.6912	31.5871
TEA001225	3.80643	3.70533	3.87081	3.96214	3.41303	4.04554	3.78051	3.21556	3.63422	3.4346	3.47009	3.22402
TEA001226	10.4853	12.8718	10.0552	11.6652	12.4607	12.0157	10.524	9.58483	9.65029	19.4947	23.6317	24.5598
TEA001228	1.58428	1.99432	1.97752	2.24735	2.69707	2.22543	6.38299	4.86899	4.56668	5.01718	5.04559	6.64431
TEA001229	72.4887	69.5534	67.0049	69.5722	65.7506	69.9736	44.8568	45.0368	43.4321	29.1936	27.4001	27.9999
TEA001230	0.155329	0	0.507143	0.348325	0	0	0.164565	0.732363	0.195195	10.6009	0.247743	0
TEA001231	2.04702	1.74081	1.99903	2.53831	1.81772	2.59695	1.86357	1.1421	1.46141	0.650656	1.14639	0.999159
TEA001232	17.2707	16.3022	17.2411	19.4767	19.2351	20.3258	18.3682	18.2994	17.0313	14.1378	15.2992	14.0026
TEA001233	0.410281	0.10969	0.487004	0.642462	0.809926	0.482052	0.487436	0.738419	0.319429	0.283989	0.285993	0.280415
TEA001234	8.35291	9.55915	9.27968	8.59741	8.43202	8.79205	15.5766	17.043	15.3603	18.6863	18.1541	17.4559
TEA001235	26.6662	27.3733	28.8545	23.2204	23.3736	22.9259	18.1987	19.8703	18.505	17.8296	17.4376	18.9928
TEA001236	7.21544	6.50309	6.99536	6.82928	6.61386	6.72415	5.04357	5.70847	5.90394	5.2733	4.89867	5.10246
TEA001237	10.3149	10.0814	7.93907	11.3641	10.1241	10.9941	12.1026	10.5187	10.9337	6.95235	9.04343	8.01915
TEA001238	2.57905	2.41001	2.41768	1.94846	1.97131	2.01893	0.609588	0.973249	0.916673	0	0	0.134632
TEA001239	19.7713	21.0945	21.9996	18.3945	17.3609	18.8994	6.93925	8.19825	7.82956	1.29436	1.53343	1.10513
TEA001240	0	0.370758	0	0	0.157039	0.541994	0.165795	0.229744	0.364471	0.27329	0.354291	0.511594
TEA001241	9.44157	8.17529	8.95362	7.77644	5.59237	9.04341	8.15352	6.3758	6.74259	7.69236	9.34139	10.6419
TEA001242	13.1278	12.7047	13.3474	11.3799	12.301	12.0941	16.0098	16.0196	15.1109	16.0841	16.0185	18.3901
TEA001244	11.7529	9.59372	10.1197	12.8496	10.925	11.0221	12.917	10.6391	10.8706	8.6817	9.05315	10.6396
TEA001245	1.1722	2.18505	1.11333	1.88937	1.9426	0.936319	1.05332	0.702657	0.500012	1.48061	2.54994	1.44416
TEA001246	0.370046	0.145861	0.182871	0.296086	0.418236	0.156838	0.125576	0.315577	0	0	0.337673	0
TEA001247	1.85486	2.17267	1.72157	1.65029	1.04855	1.32187	0.958448	1.20793	1.18677	1.08626	0.919367	0.847562
TEA001248	1.39966	1.16268	1.29201	0.674371	1.38451	1.8895	1.16444	1.92025	0.912782	0.636605	1.13059	1.15605
TEA001250	2.11484	2.13307	1.92606	1.65258	2.07851	1.38398	2.23696	1.75072	2.3555	1.66528	1.33398	1.80106
TEA001251	36.7449	36.1299	37.5623	47.5721	45.0996	46.1627	40.6623	42.0655	39.9449	31.5929	34.414	32.3948
TEA001252	0.042316	0.187949	0.097023	0.04169	0.057888	0.110198	0.117781	0.225646	0.156839	0.214602	0.058828	0.080091
TEA001254	5.31372	5.50641	5.49427	5.28803	5.80534	5.24155	5.72767	6.2988	5.32058	6.09936	6.15107	4.94286
TEA001255	1.9487	2.64627	3.25849	3.31649	1.94791	2.30816	2.81038	3.04027	3.4927	4.57723	3.47027	5.04052
TEA001256	9.81793	12.2808	11.0855	10.3798	8.35743	10.4448	9.76834	9.19294	9.53441	7.71347	8.00859	9.46061
TEA001257	11.0583	11.6734	10.3163	14.7206	12.0763	16.2797	12.6232	12.7932	11.5685	10.4164	8.3524	10.2557
TEA001258	0	0	0	0	0	0.085557	0	0	0	0	0	0
TEA001259	97.7781	97.5991	96.2421	102.324	92.9262	100.96	95.8826	98.1856	96.6655	81.5332	84.891	88.642
TEA001261	0.117217	0.4266	0.208712	0.385352	0.402726	0.204849	0.844827	1.29875	1.00486	0.132548	0.263333	0.351154
TEA001262	0	0	0.156064	0	0.091754	0.143789	0	0	0	0	0	0
TEA001263	106.539	99.6155	93.1926	85.0828	85.0914	85.7836	88.8592	105.249	96.5029	100.284	89.9383	98.8366
TEA001264	4.32177	6.24896	5.43323	4.6695	4.00973	4.03771	3.28699	3.78016	2.5372	4.27224	6.19508	5.08065
TEA001265	30.3611	32.4225	30.8189	30.0421	29.0144	27.077	26.2186	24.5531	25.1634	25.1049	24.4148	24.8673
TEA001266	3.40811	4.72781	3.31232	5.91729	5.78295	5.77352	3.99619	3.60483	3.23344	1.49094	1.60924	1.39392
TEA001267	0	0	0.069401	0	0.062712	0	0	0	0	0	0	0
TEA001268	1.9205	2.19024	1.88584	3.67468	3.15363	3.42646	3.31064	3.39068	3.05888	1.453	1.6955	1.48215
TEA001269	3.78466	4.54053	3.37782	5.37915	6.09194	5.32071	5.27107	4.76478	5.00795	4.35108	3.77773	3.67195
TEA001271	3.55789	3.71826	4.41508	4.29301	3.48652	3.01739	2.61494	2.00805	2.01946	1.76285	1.60234	1.2351
TEA001272	3.43739	1.55254	2.20805	2.52829	2.31024	2.39412	4.69168	4.47783	4.40292	4.35846	4.38457	2.97496
TEA001273	19.9821	17.9987	18.503	16.3337	16.056	19.1319	11.7172	11.8126	11.7613	11.1467	11.0807	12.4494
TEA001274	16.6235	17.7302	17.7481	19.6313	22.8532	21.8743	10.2135	10.2818	10.938	4.58991	4.85794	5.5315
TEA001275	2.87934	2.08577	2.53912	3.21579	2.59399	3.5712	3.73605	3.25306	3.22099	2.22619	2.46813	2.68999
TEA001276	11.8817	13.0874	12.0796	18.5426	13.9736	18.6005	7.79146	9.44233	6.33283	3.92922	4.09781	3.92541
TEA001277	17.6627	18.7525	17.9059	19.7409	16.6832	19.777	22.785	22.5485	19.2127	22.8352	22.0961	25.572
TEA001278	21.6499	24.1586	23.1941	25.082	22.2214	23.6032	36.7035	40.0096	40.8733	46.3754	45.7168	43.8332
TEA001279	15.4061	16.5583	14.899	17.3238	17.075	18.767	24.0554	22.1133	22.4309	24.0579	25.8403	22.7855
TEA001280	179.581	167.586	171.765	141.414	138.07	143.619	222.474	225.231	227.289	348.376	354.844	351.599
TEA001281	12.0921	13.7933	10.6911	7.80519	9.2883	9.08458	8.36708	9.58361	9.21917	7.84205	7.67714	8.88095
TEA001282	3.57335	3.55425	2.8497	5.95853	6.76524	5.61431	3.29465	2.52862	2.77647	0.755038	0.569274	0.570804
TEA001283	0.065033	0	0.036145	0.335628	0	0.117861	0.164928	0.078317	0.018071	0.067388	0.271491	0
TEA001284	0	0	0.14313	0	0	0	0	0	0	0	0	0
TEA001285	0.30455	0.337098	0.155644	0.382102	0.288751	0.376651	0.245607	0.235109	0.254645	0.176295	0.140436	0.135534
TEA001286	23.0407	22.6233	24.7352	23.6621	22.7759	22.095	23.9502	24.6859	24.3515	28.2799	28.1718	28.3849
TEA001287	19.1462	19.7657	20.2906	22.9747	21.3785	20.0262	17.3678	18.2514	21.6922	10.9309	10.4917	11.5781
TEA001288	10.7727	12.7604	14.0254	9.47377	8.01482	8.41958	20.1048	22.2197	21.7645	43.5559	43.6821	43.9705
TEA001290	0.192649	0.556384	0.480975	1.77788	1.94095	1.81356	0.900614	1.13116	0.839571	0.120637	0.122811	0.349504
TEA001291	7.52155	5.82867	7.64025	7.63368	6.68247	6.36108	6.92945	5.79213	6.84935	6.31085	6.25528	7.05576
TEA001292	0.488492	0.484581	0.416261	0.630044	0.317439	0.241844	0	0.48574	0.679401	0.189563	0.182396	0
TEA001293	0.334339	0.250071	0.252919	0.32883	0.432241	0.397418	0.351399	0.272711	0.339084	0.169397	0.14126	0.185424
TEA001294	0	0	0	0	0	0	0	0	0	0	0.144595	0
TEA001295	28.4881	28.3539	25.9742	30.5262	28.6454	28.561	16.0118	18.3746	16.9315	8.55274	8.78956	7.87834
TEA001296	2.75743	4.02782	3.7174	3.43277	3.97267	2.79725	1.63663	1.15629	0.523267	0	0	0
TEA001297	9.37963	9.49957	8.36301	7.61015	8.5196	9.49683	5.02303	6.44741	5.40223	5.21338	5.46528	5.72562
TEA001298	0.525869	0	0.588336	0	0.189576	0	0.558375	0.530969	0.088135	0.622712	0.400955	0.5142
TEA001299	6.9054	5.16426	6.35201	4.63811	4.31851	4.75172	5.74339	5.95658	5.48543	6.70368	6.64883	6.19956
TEA001300	9.04831	8.84461	8.30049	9.34343	8.32655	8.21868	7.15934	8.71667	7.7966	6.27865	6.65877	5.60289
TEA001301	1.10383	1.54094	1.34607	1.00523	0.851085	1.72486	0.766398	0.798254	0.543703	0.281706	0.772107	0.501242
TEA001302	1.33465	1.28347	1.6002	2.04784	1.46742	1.66467	0.939834	0.926046	0.367634	0.198326	0.25811	0.166446
TEA001303	0.274719	0.215443	0.178633	0.370638	0.333765	0.436329	0.487288	0.419389	0.237161	0.263128	0.305004	0.180732
TEA001304	35.4418	32.8679	30.5874	27.8711	23.0075	24.8472	63.2829	65.646	67.719	129.63	134.224	119.208
TEA001305	0	0.476339	0.109733	0.101208	0	0.096734	0.291745	0.111512	0.10809	0.291401	0.321242	0.327943
TEA001306	8.68807	7.90043	8.48544	5.32316	3.9641	6.62921	11.3803	11.843	12.4838	18.6036	14.9801	14.0469
TEA001307	7.58293	7.04728	6.80017	6.44995	5.3536	6.45979	5.39986	6.25078	6.08928	7.34467	7.49579	6.25723
TEA001308	0.097579	0	0.094102	0	0.222405	0	0	0	0	0	0	0.081856
TEA001309	0	0.158444	0	0	0.526233	0.219794	0	0	0.269442	0	0	0
TEA001310	0	0.070499	0.064429	0.095581	0.162377	0	0	0	0	0	0	0.184586
TEA001311	19.9469	20.8172	20.8003	23.7316	27.3393	24.9226	30.5807	26.7447	27.3771	23.0204	19.7899	25.0717
TEA001313	0	0	0	0	0.105021	0.099263	0.209632	0.099601	0.101703	0.303358	0.181582	0.27539
TEA001314	2.49925	2.35588	2.50644	1.53262	1.60335	1.85832	0.883746	0.910163	0.841062	0.736231	0.665187	0.611113
TEA001315	98.3779	90.6943	92.8826	86.8769	87.7798	84.515	122.845	123.882	126.761	124.583	120.318	128.96
TEA001316	2.21243	1.9758	1.90137	1.4804	1.30412	2.00291	0.793805	1.00259	0.750735	0.307271	1.15308	0.960113
TEA001317	1.72125	1.27805	1.83354	1.42273	1.61148	1.81351	2.51845	2.29996	1.66718	1.78074	1.81139	1.69104
TEA001318	18.8786	19.1638	20.3632	19.9392	21.0901	22.4531	17.921	17.1537	18.644	13.0692	15.9382	13.4244
TEA001321	0.13293	0.094661	0.09762	0	0	0.086344	0.117513	0.193442	0.127571	0.123741	0.061459	0.06214
TEA001322	0.077516	0.147282	0	0	0.070909	0.067022	0.395845	0.304012	0	0.504259	0.428632	0.430968
TEA001323	0	0	0	0	0	0	0	0.02664	0	0	0	0
TEA001325	0.405137	0	0	0	0.684269	0.351172	0.500321	0	0	0	0.378708	0.132396
TEA001328	0.124164	0.435183	0	0.756539	0.592069	0.771668	0.647277	0.325041	0.495258	0.416629	0.368718	0
TEA001329	0.406828	0	0.483413	0.12797	0	0	0.812189	1.24923	0.711219	1.24344	1.86528	2.0412
TEA001330	32.857	29.698	30.4074	41.9113	44.3484	40.1404	36.959	35.1491	34.1049	24.0333	25.7716	23.9564
TEA001331	0	0.094322	0	0	0.08265	0	0	0	0	0	0	0
TEA001332	1.74746	0.778656	1.55236	1.76102	1.10845	2.62963	0.924536	0.853834	0.757424	0	1.22298	0.335375
TEA001333	0	0	0	0	0	0	0	0.035296	0	0	0	0
TEA001334	7.28835	7.81762	7.51589	5.13702	4.78407	4.68708	12.2405	11.3281	11.9369	10.6342	9.24651	9.87756
TEA001336	0.80026	0.57091	1.05988	0.590641	1.05269	0.817422	0.715064	1.05386	0.59004	0.380152	0.303266	0.307908
TEA001337	197.459	204.531	196.361	235.362	235.012	227.637	180.918	180.314	185.367	150.873	144.478	149.355
TEA001338	3.37779	3.83849	3.26505	3.10148	3.55354	3.13587	2.38782	3.13131	3.0043	1.78412	2.13824	1.81348
TEA001340	4.22752	4.65634	3.88843	8.26477	8.79768	7.97406	12.2547	10.8809	10.1293	8.50353	9.10478	9.65217
TEA001341	4.24245	4.20872	3.55166	6.9279	6.51472	6.71003	10.5355	10.188	9.72114	9.38287	10.2047	9.48338
TEA001342	11.2231	10.2986	9.32443	9.8934	9.84348	9.25314	8.18291	8.98534	7.98216	8.12532	8.03998	8.66818
TEA001343	61.493	59.8648	57.002	49.9977	51.3695	49.7145	50.6474	53.5004	53.914	61.0393	68.0625	67.7793
TEA001346	5.11212	4.96439	5.16439	5.64725	5.99427	5.21739	6.14959	5.87035	5.17769	4.45951	4.70889	4.82205
TEA001347	80.8871	78.3481	80.6986	62.1654	59.4985	64.6706	48.1316	57.5329	49.4879	44.7383	52.8461	45.7904
TEA001348	5.32586	3.75205	3.01249	5.38386	4.64459	6.13122	5.38606	4.39489	5.06638	2.9245	4.00047	2.30025
TEA001349	19.7108	17.0536	21.6101	16.8024	17.7515	16.708	14.9919	16.353	13.7536	15.9856	16.7511	16.8172
TEA001350	5.43176	5.53312	5.29054	5.24641	5.71033	5.01932	4.21877	6.70334	4.00214	5.07301	3.666	3.58633
TEA001351	0.02581	0.037568	0.047611	0.107507	0.091398	0.143737	0.075165	0.067045	0.124563	0	0	0.012623
TEA001352	4.05619	3.91137	3.53769	3.90858	4.0275	4.73841	4.04729	4.84749	4.65835	3.16007	4.10101	4.62838
TEA001353	17.782	15.4637	16.2066	14.2029	13.5628	16.691	9.12822	9.18429	8.43443	3.60699	3.96181	2.83225
TEA001354	110.798	112.845	109.165	127.729	128.554	131.385	115.836	119.086	109.807	101.41	105.021	102.47
TEA001355	9.91522	11.5178	9.32525	10.8449	11.3139	11.39	9.61366	9.17536	11.8586	8.35879	7.94022	7.5696
TEA001356	4.57873	4.85177	5.55009	4.89374	5.15527	4.85514	4.90036	4.92995	4.27188	3.31053	3.81799	4.14798
TEA001357	1.21675	1.69194	1.7404	2.02491	1.23622	1.57194	1.70127	0.635876	0.962398	0.556527	1.39843	1.15413
TEA001358	8.75779	8.24729	9.12261	8.87624	9.97958	9.28842	7.66133	7.32124	7.53615	5.96272	6.34054	6.38994
TEA001359	0.587566	0.113066	0.214878	0.432479	0	0.581054	0.118621	0	0	0.377496	0.607697	0.330781
TEA001360	1.07298	0.828148	1.76349	2.1305	1.79947	1.28412	1.65299	2.30694	1.78525	0.765749	0.851039	0.514413
TEA001361	3.4119	3.17752	3.5173	2.83504	2.80838	2.87173	1.59516	1.61505	1.39965	0.432922	0.107511	0.217645
TEA001362	124.398	126.341	133.63	105.167	102.307	111.833	65.3237	69.9352	70.2053	64.1836	62.5714	66.0512
TEA001363	8.73953	8.5236	7.65796	7.32808	7.81786	7.43203	5.83418	5.97505	6.64226	6.02711	5.73488	5.97556
TEA001364	0.332066	0.200081	0.728449	0.466414	0.370542	0.315178	0.043372	0.258925	0.258756	0.220152	0.087709	0.176917
TEA001365	4.72889	5.01391	5.78861	4.60548	4.47729	4.79364	3.01233	2.74419	3.49469	2.929	2.5178	2.81846
TEA001366	2.16838	3.2375	2.46014	1.67411	2.7948	2.37548	2.14966	1.30376	1.94562	1.53916	1.10362	1.8545
TEA001367	16.5424	17.0204	15.4529	14.7112	13.2214	13.9485	55.4748	50.5767	57.3059	68.3773	72.4849	69.785
TEA001368	5.84421	5.57131	5.82168	7.15206	6.6212	6.76128	7.84588	7.98235	7.7732	5.44486	5.62113	5.63192
TEA001369	9.06316	8.83177	9.6131	12.6208	14.4813	15.7208	18.2482	13.6807	14.9585	10.7699	10.615	11.8688
TEA001370	8.01592	7.30579	7.80431	7.4107	7.48834	7.25717	5.89284	5.02401	4.76327	3.11433	3.28335	3.70989
TEA001371	1.88995	2.14249	2.03859	1.77114	2.1962	2.32807	2.6498	2.23587	1.53938	1.56276	1.80609	1.74029
TEA001372	76.0335	74.761	84.1646	66.0919	65.1275	68.7859	71.8897	70.3442	68.9374	82.0795	89.4065	79.142
TEA001373	0.306786	0	0	0	0	0	0	0	0	0	0	0
TEA001374	29.83	26.4017	25.6794	26.3827	21.902	22.7765	36.87	39.1589	38.0711	36.5401	37.2627	38.4449
TEA001375	9.23737	7.642	9.51235	13.3196	12.7721	9.21409	9.94243	8.10676	12.4142	5.77623	7.04444	8.17145
TEA001376	65.2909	66.7198	67.3807	62.4097	64.5595	62.8304	49.9721	42.4494	45.1759	30.8899	30.617	29.3213
TEA001377	3.96544	4.64434	6.00884	7.76209	10.1271	7.78612	6.9795	5.08936	4.91042	3.31138	3.32456	2.60556
TEA001379	1.84714	1.95068	1.8729	2.59588	3.02205	2.03715	1.8258	2.4835	2.13417	1.39155	1.66877	1.68842
TEA001380	0	0	0	0.145432	0.318311	0.120394	0	0.248338	0.330727	0	0	0.074788
TEA001381	0.43537	0.828593	0.159862	0.976074	0.835754	1.21758	0.995374	1.35379	1.307	0.253295	0.4529	0.759801
TEA001382	1.46071	1.57584	1.39514	2.92367	2.7839	2.79701	2.22499	2.35139	2.46734	1.16471	1.38561	1.06739
TEA001383	2.39885	1.98606	2.22549	2.47477	3.42765	2.86533	3.69556	2.53535	3.68786	2.97325	2.18889	3.61289
TEA001384	0.117662	0	0	0	0	0	0	0	0	0	0.065944	0
TEA001385	0.037598	0.136553	0.055538	0.079668	0.035857	0.152802	0.09914	0.114893	0.225004	0.164529	0.081572	0
TEA001386	0	0.127173	0	0.402048	0.335077	0.273113	0.196982	0.341248	0.446733	0.222242	0.199881	0.142581
TEA001387	0	0	0.110596	0	0	0	0	0	0	0	0	0
TEA001388	0.989883	0.599102	0.596331	0.099458	0.597397	0.611065	0.866483	0.383179	0.318664	0.711808	0.553982	0.96888
TEA001389	0	0.017976	0.089841	0.026402	0.061406	0	0	0.133814	0	0	0	0
TEA001392	0.240416	0.257521	0.398433	0.224518	0.289826	0.169481	0.411555	0.133964	0.237168	0.394359	0.451403	0.295858
TEA001393	11.0326	10.14	11.7039	10.047	10.2285	11.298	3.9847	4.11392	3.50305	1.80782	1.82622	1.95168
TEA001394	2.05001	2.4301	1.94116	1.91898	2.36022	2.45244	2.74989	3.5446	3.39323	3.92371	3.32476	3.05445
TEA001395	0.444666	0.45517	0.113118	0.681676	0.575772	0.785315	0.630238	0.885928	1.27481	0.080189	0	0.444061
TEA001396	14.4635	14.1635	11.235	12.463	10.6513	10.9426	6.67531	8.0229	9.64038	7.97188	6.57434	5.82993
TEA001398	0.160855	0.404769	0.42142	0.291998	0.638287	0.138767	0.098563	0.428611	0.311507	0.590919	0.402275	0.672421
TEA001399	1.25852	1.23867	1.2934	1.66936	1.44101	1.51746	1.67952	1.68136	1.39176	1.31894	1.80611	1.67312
TEA001400	0	0	0.494873	0	0	0	0	0.262381	0	0	0	0
TEA001402	3.25202	1.94577	1.46268	1.68308	1.9124	2.59166	6.7922	4.4359	3.90759	5.88268	5.04359	7.40712
TEA001403	0	0.362945	0.1792	0	0.132953	0	0	0	0.102644	0.254202	0.300851	0.223529
TEA001404	17.8675	16.3354	17.8764	16.4342	18.1688	19.0358	17.2438	19.6293	18.4003	22.0657	22.8815	24.0652
TEA001405	16.8599	19.7105	17.7025	16.706	17.7782	17.1947	15.7522	16.8179	17.5374	17.9359	18.6396	20.2834
TEA001406	16.9505	14.1166	14.6638	13.0264	13.2265	14.9148	7.11403	7.79525	7.03954	3.30429	3.41039	3.35269
TEA001407	21.3494	21.005	22.1403	14.4762	15.4173	14.4746	14.7104	15.1068	12.8655	19.9057	15.8415	19.4675
TEA001408	0.412803	0.229594	0.272471	0.254265	0.392094	0.241647	0.632265	0.348856	0.371664	0.510113	0.361396	0.310797
TEA001410	28.1858	30.2319	28.835	38.7674	41.9718	36.553	32.3113	32.7495	31.0252	21.4169	21.6513	23.2132
TEA001411	9.11211	9.04713	8.63487	10.5221	9.83817	8.99713	12.137	11.9259	11.627	12.8689	12.9568	13.5082
TEA001412	3.72746	5.1874	4.35598	4.47209	5.68684	5.47812	4.27373	3.60921	4.64326	3.51436	4.39629	4.34298
TEA001413	22.4089	19.2614	20.7498	18.6839	17.0969	18.2899	39.0012	38.2652	40.121	36.9827	38.5958	39.6787
TEA001414	13.4998	13.2756	14.1499	16.3674	17.4263	16.2021	16.4017	16.4794	14.2256	10.6447	10.811	11.4604
TEA001415	28.5608	27.1101	29.1106	23.1629	24.7847	25.7068	17.9492	20.3013	18.1182	18.7127	20.1965	19.2785
TEA001416	0.844402	1.09267	1.22457	1.13548	1.3704	1.21602	1.55493	1.07238	1.05855	0.690947	0.736692	0.844087
TEA001417	32.3465	29.3739	31.0984	26.4688	30.8015	25.2743	24.0164	24.1862	25.2901	24.5057	23.9892	22.8386
TEA001418	11.6113	12.3047	12.9605	12.32	13.7465	14.311	12.3541	12.053	12.2909	13.102	12.6841	13.2806
TEA001419	16.6484	17.4633	16.4225	9.13012	11.5416	11.8335	8.38584	13.9738	8.0945	13.0562	11.9565	17.8884
TEA001420	24.9988	25.0303	23.9498	24.7071	25.411	20.3752	19.9347	20.6907	19.9336	18.5776	18.4357	19.4693
TEA001421	14.1759	13.4519	12.226	16.1787	12.5039	15.2941	12.0879	13.1669	13.6352	9.89572	10.1418	10.9963
TEA001422	32.8477	34.9657	36.8156	32.7196	33.301	32.0282	29.2133	28.2323	27.3179	28.6254	30.7174	31.5364
TEA001423	10.7117	10.8619	11.6913	9.24752	12.2342	11.5901	11.4699	9.63827	7.79829	9.55398	7.83416	8.32988
TEA001424	0.623127	0.405508	0.545643	0.615165	0.51801	0.484039	0.527517	0.776059	0.500408	0.320668	0.25474	0.392956
TEA001425	14.0016	14.0984	12.7056	15.1502	17.049	17.9666	11.8647	10.8531	10.1866	8.46658	7.91692	7.48026
TEA001426	0.300555	0.636293	0.603377	0.729035	0.643925	0.765729	0.965373	0.486429	0.471144	0.156916	0.258402	0.31765
TEA001428	1.32241	1.16426	0.859647	1.54111	1.55138	1.72228	0.544892	0.647755	0.424554	0.296572	0.161814	0.113632
TEA001429	0.570526	0.890218	0.796021	1.0266	1.10986	0.841681	1.14171	1.02603	0.481619	0.765537	0.897109	0.779067
TEA001430	4.20336	4.01993	4.10194	3.5946	3.06736	4.43797	5.0332	4.15447	3.06887	3.65523	3.44789	3.75337
TEA001431	0	0	0	0	0	0	0.062961	0	0	0	0	0
TEA001432	39.1252	36.3983	37.0555	48.5813	50.1978	48.7427	46.3307	44.7993	46.1519	31.4746	30.6947	31.8318
TEA001433	1.17592	1.34925	1.22697	0.665679	1.39989	1.06246	1.52794	1.45224	1.06594	0.889708	0.8847	0.711058
TEA001434	0.145221	0.041444	0.218287	0.213348	0.099635	0.150752	0.139403	0.042903	0.104177	0	0.076383	0
TEA001435	18.7134	18.1867	19.2141	18.3569	19.6621	17.5974	11.6539	12.6158	13.9171	6.42755	7.59764	6.81114
TEA001438	1.37472	1.61844	2.06145	1.53064	0.982279	1.14783	2.16353	2.16233	1.87485	3.7588	3.6249	4.8589
TEA001439	84.0679	83.069	89.9747	73.4122	78.2803	72.5154	60.6624	58.3621	64.9334	53.2618	54.6464	51.933
TEA001440	46.1358	49.1735	48.0149	50.9617	46.5771	51.1861	65.4178	59.4081	64.8351	63.2918	62.6262	64.0797
TEA001441	0.367812	0.270465	0.279235	0.258403	0.13109	0.123077	0.129962	0.41473	0.137068	0.625922	0.948954	0.530559
TEA001442	0	0.085314	0	0	0	0	0	0	0	0	0	0
TEA001443	14.9382	14.841	14.2101	14.1124	14.4551	14.4354	17.6429	16.656	17.0569	16.9985	16.2586	16.8716
TEA001444	0	0	0	0.045149	0	0	0	0	0	0	0	0
TEA001445	122.844	121.096	119.586	78.3014	79.3173	75.6055	77.5339	79.7192	82.9077	108.953	111.225	105.331
TEA001446	0.057517	0	0	0	0	0	0	0	0	0	0.030542	0
TEA001447	43.0807	41.2774	43.8198	44.7112	39.5695	40.2839	52.2479	52.2603	50.4862	51.1968	49.5888	49.0734
TEA001448	4.80961	5.32438	6.56422	8.61461	8.47149	6.87706	7.8805	7.47692	7.56879	5.5458	7.15159	6.28547
TEA001449	7.34956	7.5256	8.33287	9.90204	10.4761	10.476	6.55181	5.68308	5.28413	3.959	3.53647	3.42208
TEA001450	12.4105	15.2678	18.074	21.9545	19.4344	17.5454	16.8493	14.1793	17.1216	9.79546	10.5479	11.2811
TEA001451	9.07634	9.77503	9.82737	10.91	13.4475	12.0311	9.59275	9.75247	9.12876	6.10997	7.16848	4.43971
TEA001452	20.0504	20.3381	21.2185	21.8988	23.2749	22.902	33.209	34.0514	32.2095	34.8446	32.9561	32.655
TEA001453	4.29073	4.40012	3.82933	6.22365	5.80446	5.47319	4.05373	4.6231	4.06987	2.59038	2.42997	3.3672
TEA001454	105.458	102.039	114.014	63.4403	64.9178	69.8952	69.7526	71.0628	68.6867	106.49	104.986	107.055
TEA001455	0.119844	0.223238	0	0.204026	0.251251	0.123778	0.134623	0.144683	0.201061	0	0.055128	0
TEA001456	0	0	0	0	0	0.073598	0.171755	0	0.164757	0	0.158747	0.120379
TEA001457	8.31597	8.40751	7.75995	10.1317	11.6386	10.0559	12.2617	12.0702	12.3125	10.9928	10.6591	10.5422
TEA001458	0	0.04733	0.254125	0.369176	0.153822	0.123025	0.163812	0.095444	0.121665	0.39635	0	0.143619
TEA001459	5.80247	4.85703	6.02847	6.42409	6.05227	5.59574	4.71376	4.23657	5.06883	2.57756	2.2752	2.98532
TEA001460	16.4844	15.9221	16.6522	20.4604	22.0154	21.9418	12.0172	12.7533	11.404	2.13193	1.75439	2.80112
TEA001461	12.4569	11.5151	13.2404	10.6006	13.3454	12.4456	7.52097	7.01999	8.62809	4.30786	4.41378	4.99039
TEA001462	75.9606	77.0044	77.0776	81.5721	82.1402	83.5246	105.207	103.821	103.07	105.342	102.589	105.354
TEA001463	0.175569	0	0.25034	0	0	0.119842	0	0.086898	0.088977	0.085587	0	0.041909
TEA001464	6.37416	5.60718	2.77738	10.0462	9.1545	10.3672	6.48832	7.70266	6.99056	1.96107	1.87039	2.62138
TEA001465	5.05209	4.28285	4.62666	5.19756	5.57187	4.0473	3.44466	2.94937	2.69896	2.05934	1.99634	1.3021
TEA001466	5.29078	3.17817	3.17532	3.06395	2.10319	1.76287	5.83756	8.79733	8.09039	11.8591	14.7408	12.8067
TEA001467	0	0	0.10993	0	0.052113	0	0.280932	0.282771	0.367105	0.159358	0.365141	0.553421
TEA001469	5.60089	5.70002	6.97917	6.86492	6.81432	6.5808	6.53267	6.99654	6.90072	7.76228	8.17746	8.31789
TEA001470	28.5473	28.2071	23.8653	32.9522	31.7701	31.1701	56.2361	58.8772	56.2655	59.9212	58.2498	54.7931
TEA001471	0	0	0	0	0	0	0	0	0	0.080668	0	0
TEA001472	16.8154	15.1381	17.5946	19.3137	21.462	21.1219	27.588	24.9207	25.5678	31.784	32.601	34.744
TEA001473	27.058	19.582	28.0243	26.1827	28.3681	23.1997	22.7528	17.0046	23.089	15.036	18.3468	13.9194
TEA001474	38.1733	36.915	36.6053	29.8535	26.9151	31.2067	29.4254	30.02	32.7423	39.274	43.7011	43.971
TEA001475	0	0	0	0.257959	0	0	0	0.092064	0	0.149721	0.071627	0
TEA001476	0.501966	0.320954	0.508543	0.501593	0.70258	0.589754	0.816249	0.541811	0.48351	0.387861	0.652271	0.392342
TEA001477	1.25339	1.14374	1.99447	1.76673	1.58281	1.79961	2.67906	1.4523	1.58657	1.30689	1.13651	1.73924
TEA001478	2.90766	3.58924	3.44348	2.83	3.17388	2.99605	3.16615	3.19533	2.712	2.70989	2.84251	3.35182
TEA001479	63.4599	64.358	68.553	56.3393	56.258	55.484	51.5107	43.1299	48.1185	40.0188	40.6605	41.9094
TEA001480	2.32644	2.19087	1.72981	2.26816	2.41886	2.08921	1.89313	1.48529	1.57331	1.6722	1.40745	1.26581
TEA001481	25.5699	25.25	24.3549	29.2427	30.2845	30.5002	36.127	36.3615	33.687	37.3723	35.1906	36.3264
TEA001482	20.1996	24.0614	27.4792	22.1212	15.6236	16.4089	16.5422	13.3936	13.2837	14.2766	11.7804	16.1228
TEA001483	43.2982	43.5217	44.9009	30.3226	29.8121	27.9582	29.6212	33.89	31.4244	44.8647	44.8987	44.3718
TEA001484	71.5827	66.3862	72.3737	57.0237	59.2845	56.716	97.9507	99.195	93.0088	146.129	149.646	145.689
TEA001486	11.0692	11.6308	10.9691	8.8957	9.58224	8.54756	8.56507	9.29274	10.0256	22.8649	20.2261	19.4558
TEA001487	7.57833	5.84702	6.65582	4.86301	5.01541	4.93163	15.531	12.8618	16.0041	19.3731	19.0162	19.2201
TEA001488	6.00922	6.45228	6.00669	4.14266	3.84636	3.17447	5.50829	4.33084	5.84073	7.01815	7.04808	6.99592
TEA001489	9.17928	10.8192	9.84957	9.04604	7.87202	6.02651	6.91214	7.82617	5.0413	6.74817	7.19224	7.56788
TEA001490	7.72746	7.05021	7.84208	4.80123	4.687	5.95402	2.83995	3.91075	2.79925	4.74609	5.36549	5.56404
TEA001491	0	2.58494	0	4.26241	4.9886	4.34129	3.56654	2.55586	4.9845	2.05695	1.80511	1.9194
TEA001492	5.10659	4.77771	3.89412	6.0574	5.55127	5.42067	5.02561	4.4641	4.84254	3.11586	2.89303	3.43459
TEA001493	10.7294	14.9255	13.7923	14.2525	13.374	14.1686	8.57377	9.38956	9.72644	6.97986	6.57065	7.15358
TEA001494	41.869	43.356	38.6518	43.8507	44.0854	45.9577	49.3776	52.5304	51.5897	49.1515	47.3957	47.7887
TEA001495	5.43124	5.47504	6.35462	7.17501	8.10935	8.11066	4.31219	4.1808	4.60383	1.72595	2.16788	2.26164
TEA001497	15.3502	15.0091	13.9769	12.931	12.5386	11.2192	10.7015	9.85009	11.8652	10.949	11.7835	13.0386
TEA001498	7.08387	7.75277	7.33825	7.8169	7.91439	7.85435	9.26503	10.8068	8.12755	10.0079	10.229	9.54798
TEA001499	1.05238	1.02471	0.908324	0.995723	0.783906	1.09491	0.508869	0.684147	0.629959	0.414728	1.23072	0.530241
TEA001500	0	0.117775	0	0	0.127957	0	0.109634	0	0	0.108862	0	0
TEA001501	0	0.280758	0.150778	0	0.141096	0.333403	0.276479	0.263598	0	0	0.081636	0
TEA001502	2.46245	2.33056	2.7605	2.67709	2.8841	2.97047	1.6812	2.06586	1.45648	1.53072	1.53392	2.1337
TEA001503	6.1667	5.23077	5.43873	12.2086	12.2042	11.4621	9.98053	8.45014	9.5606	4.29005	5.06584	5.01954
TEA001504	1.55406	1.52647	1.15377	1.52664	1.52897	1.58857	1.81295	1.68412	1.34004	2.22348	2.25283	1.7437
TEA001506	17.603	16.0173	17.5468	17.0006	17.6597	18.6971	9.8264	9.20038	10.3407	5.64783	5.96708	5.91438
TEA001507	0.878368	1.16518	0.86336	0.74189	1.96568	1.15484	1.04965	0.735804	1.1383	0.836231	0.783914	1.43972
TEA001508	34.0782	33.3697	32.4749	29.0618	28.2795	28.7254	32.3322	30.8518	33.5365	45.5335	42.5398	41.0947
TEA001509	8.80442	8.88145	7.2916	10.6354	11.403	10.7297	10.4134	10.5963	10.4678	7.73484	8.45553	7.75655
TEA001510	0.984286	0.811924	0.592948	1.13141	1.39321	1.54767	0.952927	0.782947	0.573461	0.429665	0.283261	0.567354
TEA001511	8.30271	9.14195	8.47891	8.01408	9.4647	7.8862	14.9162	15.5498	15.3656	27.8192	26.7744	26.8847
TEA001512	0	0	0	0	0	0	0	0	0	0.269802	0	0.08851
TEA001513	13.5377	13.9636	13.3223	17.2734	14.6036	15.8308	28.1524	25.6031	26.7823	29.5939	29.5471	30.1872
TEA001514	85.3716	87.9652	87.1995	76.0145	78.642	82.9085	90.02	90.8798	93.1826	95.7992	99.6726	98.2766
TEA001515	9.74993	9.58195	7.67667	7.60171	7.2657	7.88952	8.7489	9.03014	9.10531	13.7213	13.9037	13.0129
TEA001516	32.74	33.649	29.6283	27.5218	27.6689	29.8478	26.4171	28.53	23.5267	25.4043	23.4209	23.2393
TEA001517	22.4067	21.5358	21.9837	20.0414	18.9501	21.4287	24.5669	23.3831	25.1684	31.2867	27.4907	27.3825
TEA001519	0.972689	0.673691	0.630426	0.807744	0.711369	0.669374	0.922007	0.57867	1.26947	0.431071	0.685315	0.409539
TEA001520	13.2326	12.9868	13.2982	14.6213	15.3406	13.0882	15.2545	14.496	13.0223	14.4466	15.7177	14.8141
TEA001521	0.643636	0.472465	0.333275	0.461656	0.553174	0.405658	0.28214	0.273839	0.335398	0.316836	0.322429	0.29464
TEA001522	0	0.09946	0.153512	0	0	0.090218	0.095583	0.173619	0.19221	0.095996	0.25613	0
TEA001523	45.0312	45.9242	53.3576	52.1693	47.1168	50.9327	40.26	36.0844	36.8515	33.956	36.7269	39.543
TEA001524	27.6401	26.649	24.2126	31.1212	27.5073	25.6471	18.3228	18.9867	16.4134	10.0891	9.49248	9.57547
TEA001525	160.416	154.781	157.886	120.952	114.286	120.756	47.5517	49.9253	50.4306	14.8645	12.3231	13.9315
TEA001526	0.066286	0.077585	0.150444	0.092038	0.136589	0.087205	0.074561	0.172615	0.078113	0	0.073882	0.076225
TEA001527	0.30956	0.893306	1.0425	1.25014	0.81825	0.827287	1.47923	0.655885	1.59495	0.416003	1.56158	0.313447
TEA001528	0.605494	0.387793	0.099757	0	0	0	0.09317	0	0	0	0	0.104774
TEA001529	1.54678	2.23759	2.01094	1.70954	1.43243	1.58906	1.51653	1.05027	1.32354	0.429368	0.860479	1.29479
TEA001530	1.05725	1.55651	1.29682	0.731053	0.704379	0.742895	0.955873	1.38389	1.26305	0.082358	0.163348	0
TEA001531	48.9219	46.6771	47.2096	35.9226	33.1995	38.5587	42.5831	43.2434	40.2759	71.22	71.8875	72.2448
TEA001532	18.3808	17.1979	17.3004	18.606	19.0192	20.1174	11.7656	9.08208	11.6041	6.2157	6.96799	7.34934
TEA001533	0	0	0	0	0	0	0	0	0.136821	0	0	0
TEA001534	91.8771	91.1155	85.9369	89.1759	83.5622	87.0502	66.0171	72.4877	71.1987	57.7039	58.8787	56.957
TEA001536	4.35407	3.33696	4.85295	4.8706	4.5969	5.22041	2.78217	2.58267	2.63435	1.5754	1.29762	0.846444
TEA001537	15.1043	17.7713	19.1608	14.3597	17.2452	16.4805	16.3904	17.6282	13.7968	14.8588	16.8386	16.1723
TEA001538	6.65861	6.7313	6.47218	7.14236	5.15802	6.82801	5.09306	3.88817	3.03318	1.8572	1.47288	1.96603
TEA001539	1.38863	1.40471	0.72521	1.4312	1.84185	1.05019	1.76624	1.70988	1.08456	2.56641	2.01171	2.67965
TEA001540	13.9977	16.8098	14.6653	18.665	18.5793	19.3338	10.0616	9.7912	9.83651	3.36254	3.56033	3.9514
TEA001542	0	0	0.16015	0	0.103861	0	0	0	0	0	0	0.1417
TEA001543	6.18704	5.32353	7.48219	5.33056	6.86135	7.34396	9.48214	10.6279	8.47542	8.65878	8.80319	8.08126
TEA001544	2.53802	1.73907	2.21765	0.706849	0.731135	1.24946	2.08015	1.72118	1.82621	0.020533	0	0
TEA001545	0.748887	1.19112	0.58863	0.971879	0.725559	0.519224	0.463978	0.486442	0.358436	0.633363	0.25682	0.109757
TEA001547	0	0	0.038221	0	0.091851	0.146123	0.034262	0.067243	0	0.062907	0	0.119622
TEA001548	3.0012	3.29034	3.12557	2.3338	1.28888	1.85024	2.66202	2.76944	2.56384	2.53433	2.23863	2.78981
TEA001550	46.307	48.064	41.7692	54.4065	55.2024	52.5239	45.7677	50.9332	48.9521	22.7478	21.0362	18.988
TEA001551	5.70553	5.79879	6.23164	5.75789	5.65418	6.52876	3.23173	2.85891	2.54709	1.83926	1.63124	1.86159
TEA001552	34.2742	31.401	31.4312	27.2168	27.6451	27.9252	30.5448	29.6243	30.8964	37.8779	35.9891	36.1641
TEA001553	23.8884	21.6122	21.3753	22.0986	20.801	20.867	17.6115	16.7888	17.8294	14.8613	16.2168	18.5798
TEA001554	5.97308	6.36908	6.50241	7.74587	8.24952	7.37987	7.19977	6.10769	7.13751	5.46772	6.9769	5.66798
TEA001555	2.27811	2.24933	2.23295	1.17877	1.42131	0.938793	1.82808	1.71422	1.52428	2.60167	1.84028	2.20478
TEA001556	1.13064	0.848638	0.168344	1.12228	0	0.762932	0.213082	1.23289	1.01311	0.854395	1.39488	1.506
TEA001557	27.9487	22.58	22.6409	32.769	30.2879	30.7614	35.5672	33.8018	38.8224	24.0592	26.7077	26.1486
TEA001558	10.1682	10.34	8.99647	12.4556	12.1853	13.1411	10.6634	10.2503	9.18645	6.65334	6.59547	7.88392
TEA001559	2.55516	2.31021	3.75648	1.063	2.26948	2.18263	0.621377	1.22423	0.918658	0	0.046632	0
TEA001560	0.651329	0.46333	0.432	0.076975	0.329371	0.073819	0.129739	0	0.109612	0.033578	0.052543	0
TEA001561	0	0	0	0	0	0.140529	0	0	0	0	0	0
TEA001562	9.87286	9.80524	11.1408	10.2252	10.3141	10.2832	7.74456	9.16137	8.22964	5.70501	5.61381	5.96673
TEA001563	0.629421	1.31422	1.11191	0.605569	0.713561	0.8062	0.748475	0.270189	0.635532	0.371667	0.240978	0.810288
TEA001564	0	0.154532	0	0	0.113924	0.021243	0	0	0	0	0	0
TEA001565	27.7751	30.32	28.3018	23.8206	24.2543	25.3152	22.9691	22.0272	22.4844	22.779	23.5943	22.5722
TEA001566	0.670025	0.490132	0.293105	0.544224	0.23417	0.140248	0.176308	0	0.317738	0.196199	0.108428	0
TEA001568	21.7826	22.7499	20.5529	26.9508	22.2917	25.5421	21.3442	22.8579	20.5986	15.348	17.0428	16.3843
TEA001569	2.04285	2.16356	1.74132	3.66584	3.6805	3.65681	4.35094	3.65594	3.55974	2.21672	2.97536	2.88475
TEA001570	31.777	39.1006	37.3442	27.4475	26.8755	28.3451	86.4129	100.675	94.1771	155.288	170.764	150.735
TEA001571	7.7358	6.53768	7.88676	7.9658	7.76343	6.56784	7.04068	7.46937	8.23114	7.40009	5.15039	6.64694
TEA001572	1.3663	2.11783	1.93506	0.981235	1.8468	1.38912	1.25561	1.66567	0.593363	2.56687	2.50875	1.63887
TEA001573	54.6878	51.0481	53.1817	49.2795	50.9087	50.1894	48.5261	46.1387	44.3251	41.311	40.4954	39.6242
TEA001574	24.5111	21.8372	24.729	22.7487	21.9283	23.6472	32.4646	29.612	28.7694	32.0666	32.5106	31.1963
TEA001576	0	0.043175	0.099059	0	0	0.175202	0.344595	0.603353	0.505821	0.899729	1.06462	0.963441
TEA001577	0.037239	0	0.204934	0	0	0	0	0.136098	0.066403	0	0	0.087538
TEA001578	83.346	82.4826	82.3055	52.6306	50.5965	58.5197	192.27	197.13	198.522	393.854	406.325	399.647
TEA001579	18.1139	19.3032	17.8042	28.7455	31.9909	29.3692	28.5869	32.928	27.9899	18.2695	17.5429	17.9503
TEA001580	2.33797	2.44008	2.62341	2.67386	2.65989	2.43068	2.32574	2.83423	2.33456	2.79618	2.58714	2.91073
TEA001581	58.5153	56.8447	55.7739	69.8991	69.3301	66.8634	66.8807	66.8154	65.6864	62.9444	61.0555	64.9761
TEA001582	68.6219	73.6042	69.5838	96.5298	100.021	104.997	98.7636	103.428	93.1482	69.3258	69.0005	69.4758
TEA001583	202.712	204.751	200.735	245.81	248.134	241.918	236.819	224.507	233.922	182.292	181.169	197.766
TEA001584	2.70181	2.70012	2.27806	2.61801	2.96429	2.67249	2.52855	2.74134	2.34305	2.75785	2.45296	2.82697
TEA001585	1.49643	1.3495	0.803586	2.28499	2.3826	2.41588	1.51406	1.52906	1.4701	0.780873	0.829147	0.596646
TEA001586	36.7968	39.0762	38.5452	38.6432	37.1573	37.2616	39.09	42.0311	44.1727	64.893	63.2887	59.553
TEA001589	0.009307	0	0	0	0	0	0	0	0	0	0	0
TEA001590	0.016971	0	0	0	0	0	0	0	0	0	0	0
TEA001591	0.093236	0	0	0	0	0	0	0	0	0	0	0
TEA001596	0.192545	0.565389	0	0	0.22626	0.117127	0.052112	0	0	0.187423	0.315095	0.312547
TEA001597	17.0179	21.3595	17.0045	22.0481	24.3435	22.1032	19.5797	18.6763	16.8637	12.5623	13.7965	12.7591
TEA001598	20.081	19.6136	21.0301	32.381	33.2868	32.9481	22.7296	21.3147	19.6685	10.8447	9.60163	10.8594
TEA001599	0.371567	0.094202	0.371897	0	0.230852	0	0	0	0	0	0	0
TEA001600	3.53114	3.04457	3.0882	3.67682	4.50533	3.53487	2.41527	2.04009	1.80378	1.22026	1.33482	1.22869
TEA001601	0	0	0	0	0	0	0	0	0	0.087529	0	0
TEA001602	4.42236	3.48778	3.65395	3.79478	4.30068	4.16641	4.99306	4.05838	3.49951	2.64415	3.12248	3.42037
TEA001603	34.8361	34.5938	38.3307	34.4049	35.5499	27.3999	44.909	42.7268	44.0839	47.498	49.9404	49.5584
TEA001604	1.17113	1.46824	1.04127	0.755399	1.11952	1.36849	1.74341	1.30914	1.55983	0.870617	0.982413	0.968398
TEA001606	31.1014	31.2059	30.6713	33.153	34.1174	33.8159	33.6781	33.2769	35.9241	35.5693	35.5109	35.0576
TEA001607	6.01822	6.31914	6.16661	5.95814	6.1669	5.28683	2.7263	3.74063	3.31964	1.39037	1.59738	1.941
TEA001608	59.1543	54.8765	56.378	45.8963	49.6583	52.8078	53.6715	54.6887	52.7693	53.1507	52.0014	57.8608
TEA001610	8.14701	8.35665	10.5409	10.2399	15.036	10.7852	9.8809	9.54884	10.2059	5.57483	6.05091	9.01998
TEA001611	0.468156	0.295501	0.398792	0.535095	0.429311	0.114646	0.11887	0.184625	0.1378	0.192605	0.118131	0.281362
TEA001612	11.243	10.5226	12.7204	8.57184	7.94159	8.40839	18.0471	18.6662	20.3231	27.4348	27.6762	26.2367
TEA001613	0.149489	0.253658	0.316383	0.14639	0.229065	0.140075	0	0.444097	0.156345	0.150892	0	0
TEA001614	3.26216	3.39395	3.04336	3.16624	4.05809	3.91286	3.52117	3.01892	2.41986	2.07967	2.7225	3.04904
TEA001615	19.512	20.1061	19.3422	346.248	186.82	256.834	185.054	209.687	236.854	58.4861	31.6681	29.0523
TEA001616	3.59334	3.43621	4.11419	4.35782	5.1263	4.05092	4.17254	3.90357	3.87063	2.98735	2.35281	2.26973
TEA001617	0.731387	1.03015	0.846092	1.28921	1.4212	1.05104	0.980469	0.801197	0.985862	0.650482	1.05095	0.755517
TEA001618	4.84831	4.53003	4.57988	8.2837	9.45011	7.43033	5.07624	4.93383	4.34648	2.10702	1.99917	1.67371
TEA001619	1.8687	2.08904	1.78216	3.61061	4.48839	3.51763	2.36559	3.0055	2.77672	1.1287	1.43124	0.847132
TEA001620	0.07414	0	0	0	0.103881	0.033631	0	0	0.073652	0.036391	0	0.073098
TEA001621	0.232527	1.11673	0.39138	0.433748	0.293391	0.27361	0.292331	0	0.866112	0.4451	0.737722	0.558515
TEA001622	10.6709	17.1442	14.0879	10.1571	9.26512	10.2072	23.2879	25.0086	26.3285	42.8793	41.2963	45.2651
TEA001623	0.270312	0.698922	0.461097	0.181565	0.123636	0.284745	0	0	0.128841	0	0	0.125308
TEA001625	32.5861	31.8161	32.9334	19.8254	17.6718	20.6736	16.9227	18.4387	18.7229	22.2181	21.4662	20.6099
TEA001626	0	0.151945	0.052116	0.474903	0.424945	0.183154	0.194373	0.317765	0.355243	0.19719	0.098431	0.222265
TEA001627	5.42535	3.47574	4.84596	4.23828	3.2062	3.56425	3.54131	3.35737	3.56115	3.44738	2.80907	3.12711
TEA001628	4.02262	4.58674	3.61988	5.67577	4.24942	4.82209	5.42866	5.66098	4.81907	3.37823	3.89936	3.65897
TEA001629	0.034868	0.033125	0	0	0	0	0	0	0.033574	0	0	0
TEA001630	2.69782	3.3454	2.51227	1.18342	1.43503	2.26427	1.17174	0.818692	1.43904	1.73878	1.91717	1.36966
TEA001631	25.3812	25.09	23.472	33.7253	28.3348	27.7051	24.0181	21.1032	24.5216	19.0918	16.0733	19.1707
TEA001632	7.03508	7.19032	7.2175	8.51241	8.82323	8.12009	5.88955	7.36261	5.00788	3.24185	4.48686	3.02377
TEA001633	4.81289	4.5784	5.1282	5.62376	4.89393	4.0244	3.65197	3.86887	4.20759	2.8618	3.14249	3.26584
TEA001634	1.58801	1.13447	1.54202	3.00823	2.60986	2.80329	0.924601	1.59475	1.33668	0.446247	0.475753	0.198344
TEA001636	3.78359	4.05931	3.52979	5.05813	5.74268	5.10898	3.85045	3.34202	3.57292	1.89674	2.42203	2.63232
TEA001637	3.35572	3.83155	4.80143	3.32381	3.35122	3.17459	1.79432	1.84616	4.12297	0.882661	0.111062	0.702955
TEA001638	0.141185	0.140638	0.252152	0.033705	0.152862	0.096968	0.135499	0.037136	0.035997	0.085579	0.03359	0.069785
TEA001639	0	0.076359	0.078571	0	0.150116	0	0	0.124758	0.076589	0	0	0
TEA001640	9.12516	9.54975	8.48045	9.99704	9.36765	9.35365	7.83814	8.07379	7.18577	7.16433	6.04928	5.82799
TEA001641	0	0	0	0	0	0	0	0	0.047742	0	0	0
TEA001642	57.5833	62.165	59.9086	38.3098	39.8449	43.916	62.6746	65.6231	65.0747	117.695	119.8	123.137
TEA001643	4.72756	4.90469	4.91643	3.41257	4.70585	4.61938	3.47745	3.15874	3.96463	2.85068	2.71601	2.47005
TEA001644	153.056	154.255	153.552	147.003	152.468	153.026	93.576	82.4186	95.5373	43.8384	47.0586	41.0002
TEA001646	0.56003	0	0.108328	0	0	0	0.463929	0.580515	0.426116	0.411255	0.204601	0.456585
TEA001647	1.0041	1.00571	0.703532	0.606353	0.843841	0.659379	1.27851	0.935609	0.924001	1.32326	0.840667	1.49149
TEA001648	25.9334	26.4966	25.5977	30.0472	28.8381	30.9432	24.753	24.3202	24.5642	17.5796	19.1658	18.8447
TEA001649	0.795749	0.903552	0.913584	1.01099	0.943769	0.890172	0.963672	1.33051	1.04642	0.77328	0.782387	0.709729
TEA001650	1.35509	1.39153	1.42134	1.61309	1.20227	1.89065	1.98985	2.35121	2.18216	2.01049	1.93711	1.98399
TEA001651	0.467134	0.708879	0.459651	0.71914	0.612245	0.585948	1.12657	0.97581	0.884194	1.72527	1.53286	1.22608
TEA001653	0	0	0	0	0	0	0	0	0	0	0	0.146481
TEA001654	38.8663	39.513	41.0827	50.3562	51.6257	48.7902	44.6825	47.9047	43.5726	38.862	33.6323	35.473
TEA001657	19.9265	22.8596	20.7878	32.1193	34.7052	31.7419	36.0472	37.3518	34.7649	41.0482	39.7477	37.2408
TEA001659	47.985	37.4681	33.2609	615.432	316.767	576.819	360.148	358.721	467.388	80.6352	57.6411	60.5221
TEA001660	6.23069	5.94041	6.41776	7.31431	7.69351	7.30831	5.55692	5.23726	5.13695	4.37219	4.01838	4.54237
TEA001661	47.0331	44.3212	51.5461	59.2315	53.3942	53.4675	36.6628	30.7697	38.9228	16.5073	17.3406	15.0065
TEA001662	15.4072	17.637	15.5425	15.6217	18.0725	16.9278	14.7075	12.8106	13.3377	11.307	12.5112	12.8688
TEA001663	2.93286	2.6162	2.45518	6.52834	5.99776	5.11189	2.46927	3.29657	2.64	0.656099	0.970388	0.712048
TEA001664	1.48563	1.28478	1.00532	1.15462	1.44269	2.04198	2.91439	2.5309	1.90239	4.24391	3.6342	4.42495
TEA001665	2.82834	4.02287	3.5645	3.95573	4.0854	3.36664	2.56353	3.06781	3.31787	1.68141	1.95799	2.52437
TEA001666	0	0.14693	0	0.046476	0.047313	0.044719	0.28238	0.081349	0.099439	0.048066	0	0
TEA001668	1.20681	2.06269	1.53649	2.80015	3.37253	2.47088	2.254	3.01557	2.5334	1.48357	1.22053	1.15889
TEA001669	6.43146	5.01685	5.28411	4.13414	4.84753	4.55057	4.29255	4.66759	4.14062	3.96358	2.98749	3.24346
TEA001670	2.68555	3.40992	3.4327	3.30946	3.66291	3.31948	3.65085	3.12312	4.19282	2.63523	3.3755	2.59643
TEA001671	0.677331	0.674951	0.930757	0.886219	0.821614	0.829269	0.423751	0.500159	0.601942	0.272488	0.156622	0.203764
TEA001672	9.02526	4.85396	9.31367	4.30943	6.54527	6.23691	5.43384	5.61173	5.84508	3.55148	3.92247	6.00482
TEA001673	0.248044	0.871089	0.480584	0.527677	0.381401	0.357118	0.370987	0.166114	0.481978	0.687391	0.540287	1.15029
TEA001674	23.2003	24.5419	23.4004	25.272	25.4927	24.5021	12.9502	13.4219	13.6243	5.1392	5.13005	4.24142
TEA001675	0	0	0	0	0.018447	0	0	0	0	0.112441	0	0
TEA001676	5.5786	7.31816	4.469	6.52778	8.50694	6.48408	5.26525	3.86529	4.08421	1.60568	1.44483	1.83898
TEA001677	15.3322	15.2638	13.8524	14.8958	14.1433	14.3145	23.732	22.2277	22.9079	30.2465	29.8948	28.9286
TEA001678	8.00921	7.84706	8.23341	7.39663	8.15642	8.81243	5.12579	5.68972	6.01416	2.35675	1.97441	2.11284
TEA001679	0.743396	0.719523	1.08052	1.26465	1.34327	1.24383	0.918003	0.702546	1.2986	0.35379	1.08804	1.15809
TEA001680	9.81873	7.81635	9.84426	13.4494	13.8334	18	8.63805	7.62051	8.83877	4.74943	4.82141	3.7372
TEA001681	116.87	122.9	116.368	107.328	107.949	108.601	80.9327	83.3815	85.5364	84.3953	75.9784	78.8297
TEA001682	17.6852	19.9235	18.2144	26.1933	28.3207	25.9948	30.8996	29.4778	27.0914	24.5676	25.0916	24.1012
TEA001683	0.902738	0.498787	0.97764	0.940134	1.04615	0.865264	0.994136	0.922371	0.68541	0.955738	0.505828	0.442527
TEA001684	2.46835	2.21277	2.68142	3.35237	3.18302	3.90583	3.57582	3.66781	3.80997	3.50386	4.17902	3.54996
TEA001685	30.8025	31.8524	30.7241	30.2707	30.3894	30.8472	22.7828	22.8662	23.7997	21.575	20.428	22.3135
TEA001686	237.111	218.562	228.052	163.751	172.442	162.875	120.445	113.469	119.78	60.1144	62.6151	56.5207
TEA001687	11.4938	11.8868	11.4647	10.6853	10.1528	13.2688	16.2489	14.1682	13.4329	12.3966	13.5801	13.0753
TEA001689	16.4726	16.2513	17.3411	13.9494	13.2907	13.6434	18.7056	17.701	20.1458	25.0459	25.9873	26.3283
TEA001690	3.8453	3.0517	2.21962	3.85469	3.57914	3.38103	3.70372	3.683	4.0534	2.13314	2.46647	1.95466
TEA001691	3.26185	3.06781	2.91903	2.18079	2.58657	2.20703	1.33153	1.2638	1.38209	0.902795	0.906836	1.11017
TEA001692	0.644735	1.02345	1.28798	2.44667	0.814911	0.920786	1.47033	2.78491	2.52716	0.811628	0.682068	1.67991
TEA001693	25.3716	28.5495	26.3406	24.9695	26.7757	24.6673	16.1666	17.2855	18.9751	15.2555	15.5993	16.9287
TEA001694	3.39723	3.75989	3.92968	4.04312	3.70711	3.86573	2.56219	2.69656	3.23263	3.84931	4.38931	3.58877
TEA001695	4.85844	3.83989	5.14434	4.87808	5.00876	5.52485	4.38808	4.21183	3.26209	2.71992	2.93559	3.3407
TEA001696	10.0833	8.95465	11.0261	15.7736	16.6443	13.914	9.61767	10.3847	10.1898	6.74905	7.36739	7.26863
TEA001698	3.27358	2.37362	2.49679	3.09008	4.01443	3.78231	1.30311	1.54042	1.65306	0.679902	0.831976	0.824884
TEA001700	30.2753	33.0209	31.4544	40.6207	40.4827	38.5623	36.3594	35.8045	37.1552	30.9668	28.9087	28.2697
TEA001702	0.49403	0.093554	0.09562	0.267248	0.180769	0.256004	0.270324	0.098152	0	0.091822	0.273635	0.091607
TEA001703	7.92238	9.2801	9.11293	9.92546	8.46033	9.98262	5.69651	5.78607	3.64314	2.81519	2.25669	2.64327
TEA001704	0	0	0	0	0.281167	0	0	0	0	0	0.133132	0
TEA001705	10.3158	11.369	7.51721	12.6115	13.7485	13.7102	11.2417	14.7671	13.4185	10.7864	9.06232	8.36241
TEA001708	0.113211	0.096034	0	0.110912	0	0.155242	0.12349	0.05975	0.13945	0.035758	0	0.070036
TEA001709	2.34089	2.4819	0.962502	0.856872	0.544676	0.94541	1.63725	1.42968	1.88225	2.96283	4.36973	3.49461
TEA001710	0	0	0.079534	0	0	0	0	0	0	0	0	0
TEA001711	9.42673	6.73189	7.9442	16.3136	18.6197	15.4134	13.4786	13.1465	10.3493	8.47589	7.8172	8.14561
TEA001712	8.59122	9.99118	10.8005	10.8563	12.7751	8.62961	10.4757	10.6932	8.68902	10.2836	11.775	12.7048
TEA001713	44.5457	41.048	40.7742	27.18	26.7481	28.0789	26.1602	28.1856	25.6504	39.9051	43.2862	45.7085
TEA001714	6.34131	6.3374	7.11439	7.681	7.66519	8.14769	7.7937	7.50842	7.29831	8.61121	7.94024	8.21451
TEA001715	0	0	0	0	0	0	0	0.067356	0	0.312541	0.125186	0.126573
TEA001716	17.2863	17.8896	19.0199	17.4734	22.319	18.447	27.8241	28.2211	27.503	28.7654	27.3034	28.3979
TEA001717	0.149568	0	0.10981	0.112995	0.12573	0.088811	0.177975	0.324857	0.512891	0.209861	0.278672	0.430567
TEA001719	3.51702	3.99031	3.60206	5.49777	5.07616	5.93256	5.42268	4.96251	5.68851	4.40367	4.80741	4.83871
TEA001720	3.13393	2.75738	3.57731	2.88493	3.43953	3.31839	2.70617	3.62825	2.54334	2.84369	2.57427	2.77004
TEA001721	4.03504	4.68623	5.36967	6.29053	8.98278	11.1003	9.678	8.04103	5.08368	2.8074	2.28214	2.60245
TEA001722	3.51633	2.7338	3.93832	3.80361	4.37194	3.22333	5.8272	4.0603	4.85362	4.26309	3.39082	3.47095
TEA001723	0.829648	1.01602	0.7707	0.644026	0.243853	0.672591	0.930395	0.88336	0.985748	1.44238	1.51973	1.81529
TEA001724	5.27611	5.3486	5.1493	6.52073	7.00556	6.0915	8.74128	7.38533	7.63834	5.49274	5.25215	4.88413
TEA001725	2.84253	1.38873	1.25278	2.12874	1.01774	0.949006	1.42456	0.768813	1.04727	0.149526	0.045481	0.669391
TEA001726	110.316	110.035	106.527	104.424	107.696	97.5328	94.8364	92.4911	86.6202	95.276	95.2224	94.4041
TEA001727	10.5639	10.4329	9.12317	17.0706	16.6476	16.3558	13.0982	14.5659	12.0392	8.97507	9.21323	9.09214
TEA001730	56.6225	61.7624	35.2043	44.5662	41.3252	59.1365	50.2755	58.3289	47.5066	49.4293	63.1443	51.9618
TEA001731	0.373414	0.404332	0.243475	0.240131	0.10532	0.29532	0.103363	0.222643	0.332215	0.245019	0.36349	0.159758
TEA001732	0.097071	0.049298	0.114483	0.178311	0.088098	0.111098	0.062646	0	0	0	0	0
TEA001733	4.49239	4.59763	5.1704	6.56334	6.49539	6.1286	6.98569	6.182	4.78027	4.68056	4.15449	4.98611
TEA001734	0	0	0	0	0	0	0	0	0	0	0	0.167065
TEA001735	0.061095	0	0.072376	0.198234	0.17638	0.039127	0.077104	0.312459	0.177894	0.099749	0	0.1065
TEA001737	0.774088	1.04595	0.90229	1.16767	1.0919	0.787081	1.09632	1.38	0.854526	0.933381	0.491773	0.967138
TEA001738	0	0	0	0	0.054658	0	0	0	0	0	0	0
TEA001739	3.11304	2.9602	2.26106	9.15983	9.71535	10.9195	10.1077	10.3771	5.93239	2.13023	1.98243	2.21709
TEA001740	15.631	14.6867	13.3293	14.0451	14.0456	16.5116	11.7897	13.7888	13.7332	12.1515	12.2515	12.4552
TEA001741	11.2037	11.5595	11.1712	14.3477	15.9174	13.9435	12.9774	12.5673	12.0638	7.32657	6.76597	7.46296
TEA001742	3.90658	5.94614	5.34351	5.84244	5.50332	4.07112	3.06476	3.08554	3.58453	1.05275	1.08271	1.42261
TEA001744	1.08775	1.61484	1.74804	2.02062	2.22959	2.62201	0.559577	1.36323	1.45354	0.17604	0.430568	0.56028
TEA001745	0.735799	0.717355	0.587221	1.01588	0.861821	1.13547	0.400495	0.75097	0.734287	0.18264	0.262261	0.320263
TEA001746	54.7383	48.3316	47.3245	45.5759	35.5519	45.2096	40.0554	38.7232	38.3275	23.4497	27.3019	25.7188
TEA001747	1668.06	1663.43	1639.1	1447.95	1413.17	1457.28	818.731	847.514	830.737	262.142	257.895	260.852
TEA001748	42.5362	38.5869	39.5339	47.9095	43.22	44.7909	37.8029	39.4032	36.3787	25.0616	27.1698	27.5692
TEA001749	175	188.434	178.623	183.355	168.83	191.096	148.27	154.729	148.692	112.8	113.147	118.808
TEA001750	6.99401	6.33863	6.57501	5.87209	5.78459	4.81677	4.61254	4.7747	5.36566	5.05957	5.85621	5.15309
TEA001751	22.5917	23.6998	24.8121	11.5828	11.9372	10.8482	33.9284	34.0871	38.038	74.3001	70.1583	71.1016
TEA001752	0.272139	0.214405	0.625644	0.195259	0.187298	0.233337	0.163918	0.286836	0.097691	0.33499	0.228436	0.289221
TEA001753	2.60662	2.64455	2.60844	3.92364	3.66067	3.55859	2.51241	2.11297	2.39889	0.476601	0.766382	0.730117
TEA001754	16.2634	15.0932	17.2929	16.261	15.5203	15.4252	31.1771	29.9889	32.6217	39.427	39.303	37.5415
TEA001755	3.58084	3.69762	4.03471	4.83085	4.33903	4.41538	3.81632	3.35094	3.38658	3.49261	4.04839	3.46446
TEA001756	23.5798	22.5286	23.3517	19.9168	20.5508	20.7969	11.8929	13.4013	11.4484	8.6982	9.52639	9.06997
TEA001757	8.62424	7.94646	7.25743	10.3235	9.66085	9.87529	5.1657	5.21716	3.92023	1.39067	1.29487	1.0433
TEA001758	7.63797	6.87883	7.38604	6.1105	6.38408	7.3019	6.37321	4.69104	4.53387	3.34468	2.70445	2.69751
TEA001760	1.23111	0.838054	1.59285	2.67397	3.76682	2.40091	1.02674	1.2938	0.971252	0.4803	0.560137	0.801659
TEA001761	0	0.037885	0.166888	0.124335	0.128105	0.172858	0	0.039747	0.068753	0.022981	0	0.141492
TEA001762	0	0	0	0	0	0	0	0	0	0	0.189489	0
TEA001763	5.95593	5.35346	5.6431	4.25539	4.0733	4.44103	5.56984	4.96743	5.58162	11.0911	10.6696	10.171
TEA001764	2.87016	2.31655	2.47623	2.5409	2.36832	2.8185	2.10731	1.88692	2.56262	1.89392	1.88226	1.47178
TEA001765	6.86818	7.20321	6.39734	12.8297	14.1134	11.4629	13.2388	13.3362	11.1994	6.10884	5.73697	5.70075
TEA001766	7.2129	5.886	6.24437	4.89266	5.23011	5.91312	5.28874	5.24419	6.0219	7.01899	8.41673	7.39612
TEA001768	0.426124	0.561304	0.388968	0.624993	0.537092	0.42701	0.371006	0.460789	0.428553	0.276293	0.188536	0.42586
TEA001769	41.9435	41.2925	41.4116	47.2856	50.6619	50.0293	42.2485	41.219	40.8605	25.6861	25.524	24.6528
TEA001770	4.09674	3.63771	2.75043	2.82432	1.94084	3.38738	2.0172	1.9493	2.4451	2.82571	1.69902	1.83674
TEA001771	0.095007	0.028815	0	0	0	0	0	0	0.126272	0.078344	0.121058	0
TEA001772	27.4983	29.1154	27.9877	24.8729	25.3551	23.691	19.8345	22.9525	23.0108	23.7257	25.2514	24.2645
TEA001773	2.33516	1.10081	1.43375	1.5174	1.94767	1.94047	2.9099	3.08377	3.26051	4.43692	4.6688	5.66964
TEA001774	0	0.66578	0.434441	0.674873	0.747274	0.594257	0.446995	0.526641	0.281034	0	0	0
TEA001775	0	0	0	0.108388	0.355455	0	0	0.193002	0	0.176341	0	0
TEA001776	0.050234	0.089529	0.051104	0.094112	0.13073	0.042853	0	0.10352	0	0	0.095234	0.088665
TEA001777	7.2629	6.37019	7.10829	7.39378	9.42763	8.23575	5.456	5.74201	4.97891	2.36792	1.76827	1.71071
TEA001778	0.239017	0.228606	0	0.46044	0.345907	0.139016	0	0	0.374578	0.224128	0.390872	0.152709
TEA001779	0	0	0.068089	0	0.059483	0	0	0	0	0	0	0
TEA001780	0.304537	0.075392	0	0.602048	0.786503	0.194796	0.712353	0.456526	0.469692	0	0.094445	0.053023
TEA001781	6.11492	7.19769	7.9484	6.57477	6.89684	8.28769	4.72679	4.07008	2.79555	2.69832	1.96018	1.8545
TEA001782	0.469078	0.452933	0.386901	0.763802	0.785896	0.734153	0.563189	0.388292	0.441438	0.131934	0.148824	0.189478
TEA001784	54.2996	50.6637	50.7089	49.4625	45.3704	57.3731	46.9378	44.6594	43.4575	40.1955	41.6007	43.371
TEA001785	37.6502	36.9205	35.6648	31.3889	32.756	32.3993	44.7802	42.2696	49.8013	45.778	41.9115	50.2272
TEA001788	0.090406	0.342689	0.174983	0.08151	0.081874	0.078167	0.912062	0.868447	1.21104	1.91249	1.39772	1.82087
TEA001789	1.70261	1.63568	1.19571	2.95412	2.60072	2.66891	9.54238	6.50117	6.76139	9.42773	11.0818	10.0996
TEA001790	1.52892	1.08882	0.906279	0.573255	0.381388	1.42585	1.72926	1.99459	2.59807	3.95759	3.71577	3.13798
TEA001791	0	0.175405	0	0.125328	0.194432	0.091416	0.190419	0.298364	0.212637	0	0	0.058932
TEA001793	10.1243	9.53491	10.6107	10.7766	10.6895	10.8729	13.7931	13.2979	13.9109	11.7174	11.5707	12.2851
TEA001794	0.560119	0.448966	0.823592	1.14016	1.24799	1.2445	0.760545	0.800258	0.784347	0.569317	0.773437	0.624843
TEA001795	6.63237	6.32981	7.89694	8.21847	7.11732	7.33614	9.72581	10.3817	11.9572	15.8191	12.1316	12.1345
TEA001796	42.4501	43.487	45.471	35.8632	38.2253	37.0085	39.0281	41.4273	42.2577	38.6104	37.6603	36.7353
TEA001797	3.98803	3.90033	4.30003	5.38902	5.15161	4.66665	3.39259	2.25204	2.47066	1.27646	1.61013	1.65602
TEA001798	0.921694	1.32008	1.00619	1.73316	1.73777	1.71885	1.16597	1.35835	1.12117	1.21134	1.13143	0.739314
TEA001800	8.48336	8.41925	7.12121	10.5754	10.8625	11.3919	8.4498	10.0065	9.22038	5.56784	4.75094	4.84647
TEA001802	124.601	125.157	125.504	110.463	110.25	117.206	70.0246	70.141	71.8969	37.0222	36.508	35.5855
TEA001803	13.3189	14.332	12.8705	11.6069	9.9216	7.87361	7.62419	6.08723	9.55202	7.09323	7.54264	7.01752
TEA001804	1.01103	0.96021	0.597055	0.481336	0.565239	0.524752	0.402838	0.088193	0.339948	0.327264	0.398821	0.948095
TEA001805	0.247774	0.228528	0.395038	0.439861	0.652264	0.317703	0.59217	0.440852	0	0.237396	0.19869	0
TEA001807	0.077605	0.109232	0	0.034867	0	0	0.061136	0.077349	0	0.03618	0.137769	0.104653
TEA001808	0	0	0	0	0	0	0	0	0	0.064417	0	0
TEA001809	61.762	58.5152	61.2517	42.3053	49.7024	49.6561	123.049	123.763	122.416	148.938	147.32	152.148
TEA001810	3.94618	4.08218	3.83489	3.86693	4.46144	4.80476	3.34779	3.07639	3.2882	2.22349	2.30705	2.81898
TEA001811	0	0.091706	0	0	0	0	0	0	0	0	0	0
TEA001812	14.3411	13.5653	16.0933	14.5951	15.8115	13.6611	11.5461	10.333	10.9746	8.41486	8.65477	7.96545
TEA001813	0	0	0	0.035371	0	0	0	0.045679	0	0	0	0
TEA001814	54.8886	56.1512	60.3246	46.9623	57.9712	44.5808	32.4659	32.0676	32.3968	17.9892	18.9517	18.5941
TEA001815	0.081148	0.514456	0.074301	0.219487	0.070025	0.070162	0.128664	0	0.039069	0.037706	0	0
TEA001817	6.30213	5.88313	6.9972	4.94793	5.04008	4.17973	8.16964	7.75012	8.56128	7.37105	7.37795	7.4611
TEA001818	4.19094	5.99437	4.14731	7.48841	7.35881	5.33657	5.75208	5.5346	4.57007	5.54622	4.60615	4.57867
TEA001819	14.848	13.9573	14.7848	13.9821	13.7929	14.7642	14.7319	14.7933	16.0987	15.4212	16.4814	14.1334
TEA001820	6.60776	7.03804	7.35342	9.61196	9.04246	8.65426	7.53845	7.08009	6.9702	4.70193	4.89156	4.65303
TEA001821	3.60202	3.44976	2.95447	2.59813	2.3845	3.29578	2.90582	1.74203	2.70883	3.09925	2.80481	3.57722
TEA001822	0	0	0	0	0	0	0	0	0	0.065753	0	0.141259
TEA001823	0	0.072437	0	0.131532	0	0	0	0.075239	0	0	0	0
TEA001824	4.67836	5.72079	4.78604	4.72464	4.87295	4.64548	5.23665	5.31972	5.97565	6.05951	4.95704	5.83421
TEA001825	1.2267	1.067	0.955012	1.67488	2.75942	2.40595	1.115	1.64661	1.8489	1.44789	0.954836	0.653381
TEA001826	0.905052	1.00747	1.10459	1.03463	1.67241	1.98585	0.616693	0.756888	0.878648	0.5537	0.470363	0.271405
TEA001827	8.95466	9.00929	10.0291	7.78514	7.72389	7.43414	12.5063	14.7675	13.7507	12.9502	15.2588	13.9048
TEA001828	2.39798	1.73592	2.14394	2.20906	2.10134	2.21042	5.06682	4.71039	5.10371	7.11871	7.6228	7.66537
TEA001829	9.78312	9.372	9.05591	11.729	11.7637	11.1816	10.9313	11.7415	11.6541	11.2482	11.8913	11.5686
TEA001830	109.777	118.656	113.962	127.292	130.556	123.368	144.913	145.654	146.431	130.816	129.445	130.482
TEA001831	0	0.322955	0.233553	0.302393	0.185669	0.11765	0.1556	0.200948	0.06091	0.063227	0	0.252308
TEA001832	22.5563	24.1017	23.4941	26.8771	25.979	26.6798	26.2897	24.454	23.8927	23.0177	21.2032	24.4218
TEA001833	10.9072	11.6423	11.3746	14.7707	15.1985	13.8887	12.855	12.0327	11.8825	9.82833	10.2244	9.59639
TEA001835	0.176316	0.318254	0.204298	0.251165	0.129031	0.121551	0.06396	0.29285	0.270735	0.360041	0.227002	0.21284
TEA001836	6.75967	6.94609	6.95699	14.7215	14.3684	15.7782	14.6495	14.926	14.7865	7.22819	8.54116	7.30743
TEA001837	37.3051	34.0342	38.3884	28.4347	28.6661	31.1687	25.0197	25.7635	27.2992	29.6794	29.8353	31.584
TEA001838	25.036	26.0398	26.1771	18.0653	16.4605	20.5229	15.8913	17.8829	20.2876	22.3037	23.9306	23.0082
TEA001839	45.7446	43.2138	43.7881	46.6228	46.5622	47.001	51.5767	51.3358	50.148	46.4019	47.3243	45.1534
TEA001840	1.10067	0.635534	0.712892	0.574995	0.927584	0.926998	0.761229	0.538945	0.504043	0.644099	0.27508	0.263488
TEA001841	115.562	125.453	120.287	136.601	134.819	129.538	66.527	68.2261	69.3086	28.7639	29.393	25.011
TEA001842	0	0.141624	0.352173	0.090674	0	0.101881	0.269425	0.088994	0.106029	0	0	0
TEA001843	908.733	925.304	940.923	730.221	695.636	700.981	528.639	521.673	529.352	444.735	459.467	462.358
TEA001844	0.70504	0.930382	0.457063	0.763049	0.511133	0.656732	0.383922	0.168616	0.237561	0.228053	0.233054	0.171239
TEA001845	0	0	0	0	0	0	0	0	0	0	0.144595	0
TEA001847	45.7538	43.6917	41.4414	32.3113	36.7026	37.5096	37.6474	41.6177	39.0685	46.2094	46.5386	43.4318
TEA001848	0	0	0	0.170546	0	0.171558	0	0	0	0	0	0
TEA001849	10.2724	7.55474	7.03701	11.0254	11.2844	10.4224	11.4762	10.3161	10.3354	9.62824	7.3864	8.78513
TEA001851	5.52151	3.35776	4.43849	4.38363	5.30574	4.38619	4.63605	3.95418	3.56799	2.18053	2.21535	3.48007
TEA001852	5.0629	4.69878	4.93434	4.4981	5.08732	4.91091	3.33582	3.65999	5.09721	4.17981	4.36409	4.26929
TEA001853	9.1197	10.3832	7.34841	9.74742	8.51001	8.34341	10.3487	8.00248	8.25787	8.08053	8.05403	7.32788
TEA001854	6.84536	6.72578	6.34278	9.69134	8.61472	9.76625	6.83281	5.92821	7.22722	4.38556	4.04699	4.26412
TEA001855	6.42749	5.52149	4.27635	6.38076	7.6391	6.64207	4.94262	4.71174	4.6657	2.5676	3.2636	3.35273
TEA001856	112.852	112.627	110.68	101.956	107.375	106.366	102.378	100.984	101.799	93.2963	89.4136	93.2889
TEA001857	1.20129	1.07019	0.794607	1.2217	0.72066	0.802321	0.683619	0.47953	0.60979	0.277956	0.3818	0.30777
TEA001858	1.32221	0.769114	0.811223	1.23537	1.15262	1.17609	1.20037	0.874579	0.456989	0.33927	0.382417	0.368353
TEA001859	14.1116	7.8451	5.98641	12.2781	13.1136	11.2879	13.7547	15.1072	15.0801	13.0502	13.6813	15.3693
TEA001861	3.24557	3.41681	3.11829	3.00368	3.66237	2.52766	2.18041	2.68956	2.08333	2.91247	2.96677	2.86143
TEA001862	4.27925	3.5552	4.03915	2.98456	3.83315	3.92588	6.61203	5.70787	6.21462	9.5496	10.825	9.37081
TEA001863	5.36184	5.44969	5.86084	6.15152	5.68839	5.87355	5.04133	5.35451	4.90903	4.53066	4.2898	5.38711
TEA001864	137.668	152.095	136.489	110.092	105.25	120.677	75.8632	84.4635	84.6014	9.54557	12.9941	11.6881
TEA001865	3.2483	4.03058	3.85935	3.84721	4.77301	4.43386	2.80193	2.82631	2.63918	1.81796	2.27273	2.45846
TEA001866	1.38544	1.20474	1.15434	1.40406	0.938775	1.02544	1.78408	1.42115	1.66231	1.93386	1.89277	2.21722
TEA001867	25.2793	23.6882	22.7928	20.7479	22.7724	21.2296	26.8649	27.809	28.3802	21.7079	21.1144	22.5545
TEA001868	180.001	179.583	181.738	156.508	164.766	168.481	91.4945	101.445	103.421	11.845	15.579	13.7711
TEA001869	258.859	249.257	251.178	245.031	250.071	238.052	195.676	190.969	206.034	178.3	186.048	192.178
TEA001870	61.9425	62.8538	63.5817	56.3701	55.5179	57.8177	56.0573	59.0111	60.6802	65.7502	62.6799	64.4146
TEA001871	8.64705	10.0601	7.93892	12.625	10.7174	12.2985	8.56916	10.6295	8.5389	3.8402	3.99929	4.81729
TEA001872	61.2229	59.5927	58.3197	62.8029	60.0476	62.086	58.5592	55.7361	58.1673	51.205	46.0521	48.9477
TEA001873	5.80323	5.61791	6.23644	3.94711	4.07318	4.25922	8.06361	6.99451	8.26711	17.8977	20.1458	16.7061
TEA001874	0.972829	1.39901	1.12072	1.16714	1.87647	1.40225	1.0503	1.15958	0.870931	0.691391	0.857225	0.665335
TEA001875	2.5611	2.60439	1.79529	2.19097	1.51495	2.12736	1.11364	2.10351	1.76434	1.44536	1.50973	1.64587
TEA001877	23.7374	24.4244	22.5839	22.2339	21.419	22.2646	27.4109	25.8988	25.4789	28.0378	25.1739	28.4394
TEA001879	6.49888	6.40809	5.80081	5.48959	5.77106	5.42117	6.04964	6.07612	5.58043	5.4244	6.02698	5.08177
TEA001880	9.07686	8.78922	9.90209	9.61104	9.65674	9.41041	7.58592	8.54714	9.12607	6.18074	7.13027	7.28879
TEA001881	0	0	0.077156	0.060203	0	0	0	0	0.076001	0	0	0
TEA001883	5.92189	6.48512	7.93733	11.9008	13.6257	11.5195	5.24709	6.45081	5.50826	1.70952	2.40051	2.20923
TEA001884	0.669373	0.646041	0.644361	1.11615	0.920054	0.99784	0.52015	0.475221	0.904905	0.468134	0.990791	0.390698
TEA001885	1.02531	1.30918	1.49245	3.28957	2.57402	3.22969	3.29945	2.15081	2.11731	1.23418	1.73195	0.900767
TEA001886	0.274228	0.267296	0.065999	0.101537	0.115504	0.068129	0.199424	0.055937	0	0	0.087633	0.052557
TEA001888	5.32025	4.82713	5.24382	4.71969	3.54296	4.58324	9.8839	9.66809	8.49394	10.8921	9.17973	9.69527
TEA001889	14.8076	13.9432	13.5007	15.0733	14.7778	13.0823	11.3052	10.938	11.4931	8.27781	7.95487	8.2743
TEA001890	4.25353	4.31042	4.6117	9.64071	8.45892	7.48548	7.42136	6.92915	6.41751	2.97714	2.46936	2.17397
TEA001891	201.559	193.283	215.34	128.195	121.012	139.266	122.932	142.286	126.126	244.196	252.234	238.089
TEA001892	99.9119	101.201	96.6278	89.1553	86.0707	82.3491	93.7466	104.395	96.3791	90.9159	99.778	92.6487
TEA001893	8.20537	7.59898	7.59078	9.57705	7.76364	10.4856	12.2126	10.7691	12.0782	12.4022	13.7115	11.8319
TEA001894	0.77774	0.835374	0.54744	0.781688	0.909078	1.02066	0.787621	0.637261	0.527604	0.747737	0.781344	0.886021
TEA001895	37.8657	36.6441	39.1124	31.0026	29.127	30.6109	32.8971	33.618	33.9866	28.6325	33.5231	26.6276
TEA001896	0	0	0	0	0	0	0	0.11166	0	0	0	0
TEA001897	33.8823	33.0093	34.3015	33.7538	30.0569	34.9571	44.3532	42.8439	41.2849	45.1104	46.0146	47.9338
TEA001898	29.6785	29.8443	29.3263	19.6834	19.9463	21.2132	20.9463	22.1313	23.0383	25.769	28.2257	24.4373
TEA001899	8.04572	7.50525	8.1832	7.59611	7.75601	7.75999	5.80552	5.54647	6.21859	6.15718	6.08896	6.60447
TEA001900	1.51519	1.33185	1.51202	4.72769	2.48247	4.26668	5.24724	5.78015	6.12378	2.81606	2.62706	2.05522
TEA001901	1.37218	1.48842	1.33344	1.00872	2.02833	1.54981	0.644585	0.494355	0.278923	0.054829	0.054647	0.11032
TEA001902	4.66612	5.04191	5.38815	5.33605	4.56634	4.86014	4.52534	4.53584	4.44156	4.45212	4.07269	4.39507
TEA001903	6.04218	6.26457	5.32718	6.35367	7.05171	7.18761	6.876	6.22651	6.41936	5.25209	5.18031	5.3295
TEA001904	29.4735	30.842	28.8745	32.4528	33.682	32.7726	51.1033	52.9099	51.5003	52.7401	50.3121	49.5115
TEA001905	0.385451	1.1823	0.939648	0.92046	1.18923	0.886841	1.68584	1.54153	1.64511	3.51834	2.98845	2.93444
TEA001906	0.570309	0.482923	0.617365	0.556675	0.261429	0.379779	1.906	1.05073	2.06532	1.00019	1.35475	1.50401
TEA001907	6.66695	7.12074	6.28132	5.65603	5.55467	6.48003	4.49027	4.61538	4.61213	4.84754	4.49836	4.66233
TEA001908	0.127885	0.181023	0.097835	0.17295	0	0	0	0	0.184711	0.118846	0.021735	0
TEA001909	4.44418	3.40894	2.95408	4.43198	4.60496	4.02485	4.03101	3.06543	3.87026	3.04811	3.26949	2.38003
TEA001910	16.1477	14.3266	14.8346	11.5314	12.1568	11.8892	10.1592	10.4402	10.8136	11.492	12.1385	10.9513
TEA001911	17.4562	18.8212	17.2598	13.6929	16.6513	12.8447	16.5789	16.7455	16.5638	16.6496	16.2601	17.6286
TEA001912	319.098	319.208	320.395	391.226	397.91	401.873	306.2	306.975	307.549	224.294	210.723	218.707
TEA001913	0	0.423551	0.124713	0.581958	0.378763	0.295641	0.211415	0.205517	0.541914	0.067981	0.322801	0.757593
TEA001914	3.07463	3.73142	3.13117	1.9986	3.38498	2.34709	2.62659	2.13425	2.19906	1.31472	1.88533	1.21905
TEA001916	2.67416	2.13726	1.76151	2.49075	1.97609	1.39201	1.40261	1.10979	1.10099	0.783228	0.800402	0.975962
TEA001917	0	0	0	0	0	0	0	0	0	0	0.148386	0.237723
TEA001918	3.32471	3.4051	2.92191	3.39205	3.12003	3.16135	2.12214	2.27339	2.48864	1.78415	1.96794	2.18562
TEA001919	22.7497	23.5348	26.3158	16.0424	16.3836	15.3332	22.1427	22.7801	21.141	37.9307	39.2406	38.9899
TEA001920	0.349922	0.086047	0.2208	0.204155	0.14403	0.215361	0.143474	0.178753	0.162861	0	0.145905	0.169079
TEA001921	6.40164	5.61356	6.7005	5.92382	7.12133	5.4056	5.93591	5.69685	7.36498	6.05469	6.31792	6.39997
TEA001922	0	0.557452	0.299271	0.105808	0	0	0.502184	0	0.023583	0.691359	0.531321	0.791522
TEA001923	42.1433	37.6093	43.7631	27.778	28.6877	30.4985	26.3567	25.868	25.6537	24.1924	22.3485	22.0343
TEA001924	3.35289	3.11066	4.27665	5.15209	4.87966	4.67383	2.86769	2.76812	2.50451	1.63177	1.43045	1.42126
TEA001925	0	0	0	0	0	0	0	0	0	0.046434	0	0
TEA001926	4.17451	3.84018	4.21243	3.97903	3.34008	3.57645	3.63822	3.00281	3.57942	3.57455	3.08905	3.38526
TEA001929	36.4967	37.822	37.2982	37.4745	41.7517	38.6483	67.1747	63.3601	65.2412	75.2116	75.4747	75.377
TEA001930	3.05682	3.45042	3.73004	3.58995	2.75482	3.78565	4.13709	3.90585	3.88044	6.06224	6.71052	6.76898
TEA001931	25.6634	27.9687	22.9453	33.339	31.8938	29.2334	42.3074	42.7772	44.1508	54.4229	51.6426	53.6007
TEA001933	0.093778	0	0.15024	0	0	0	0	0	0.148827	0	0	0.046226
TEA001934	2.97702	2.54788	4.43782	0.27212	0.3706	0.481639	0.226857	1.39751	0.776298	1.50472	1.73158	2.07752
TEA001935	0	0	0.058351	0	0.053512	0.048686	0	0	0	0	0	0.055343
TEA001936	1.61043	1.61372	1.0942	1.13161	1.07931	0.733033	4.48494	5.16887	4.59242	11.5546	14.0059	13.2213
TEA001937	6.08827	6.30072	7.41246	7.04925	6.95197	7.78098	4.95282	6.19682	4.29989	4.07166	3.94333	4.45693
TEA001938	0.201961	0	0.424193	0.392406	0.269834	0.127521	0.446154	0.194698	0.53197	0	0.090768	0.166109
TEA001939	15.3806	15.8098	15.4388	22.4786	22.6794	23.4323	25.1347	27.9186	24.2573	15.849	15.6521	18.8407
TEA001941	9.34706	8.34067	8.7083	6.27677	6.38561	7.10137	11.4231	9.64166	12.8535	17.3836	17.5144	15.5838
TEA001942	14.2683	15.5991	16.067	17.3379	18.6086	16.2138	22.0728	22.1617	22.5613	29.2083	27.5954	29.9568
TEA001943	2.69757	2.68277	2.97453	2.55835	3.43225	2.37507	4.43217	4.76762	2.33787	4.87162	4.87131	5.28608
TEA001944	6.63238	6.06198	7.44516	9.07478	9.59798	8.86449	4.46373	3.71393	3.80141	1.19883	1.7482	1.36719
TEA001946	4.91491	4.61905	3.12579	5.35346	3.58875	3.85471	1.85636	2.24034	2.29722	1.06551	0.892882	1.70775
TEA001947	3.13845	4.68489	4.35353	3.12773	2.92961	3.05939	2.49925	2.16346	2.40722	3.33608	4.15824	3.48844
TEA001950	37.6898	33.9662	36.693	34.299	30.7748	32.4984	20.3578	19.1193	18.6582	11.6296	12.0018	10.0914
TEA001951	29.9896	29.9621	27.4699	23.3501	24.9827	22.7986	59.8941	60.5108	58.9472	109.301	106.092	109.352
TEA001952	36.7425	39.1165	35.6242	38.0224	30.9233	33.8075	23.9549	23.2734	26.1583	17.4428	17.0172	18.8912
TEA001953	11.3276	9.57117	11.4886	13.5642	12.3571	16.1755	9.87123	11.6022	12.5287	5.47693	5.28015	5.54903
TEA001954	7.84633	8.44264	11.6114	12.2863	12.5346	10.5882	7.59188	7.72301	6.07847	3.03091	3.8004	5.23748
TEA001955	17.9989	18.8727	21.4241	16.8505	19.4086	18.1384	19.0458	15.4864	15.1459	17.9287	17.5182	18.6415
TEA001956	5.7253	4.95106	5.39435	5.28718	7.20117	6.42519	3.73889	3.66133	4.1949	3.76745	3.20198	3.73478
TEA001957	1.37092	1.3443	0.687048	1.37091	1.42916	1.3639	1.06202	0.620684	0.743879	0.54147	0.439191	0.539114
TEA001958	0	0.053561	0	0	0	0	0	0	0	0	0	0
TEA001959	97.0111	99.7377	93.5566	108.624	111.507	108.07	103.834	99.8082	101.222	75.6961	78.3424	82.4273
TEA001960	0	0.905907	0.283708	0.592562	0	0.493385	1.76827	0.413309	0.273776	0.335617	0	0.189156
TEA001961	0.276843	0.263886	0.27244	0.251275	0.127474	0	0	0	0.201271	0	0.662066	0.326029
TEA001962	0	0	0	0	0	0	0	0	0	0	0.040535	0
TEA001963	0.527596	0	0.181059	0.145065	0.073592	0	0.064908	0.084563	0.079266	0.092149	0.160621	0.377187
TEA001964	19.5149	18.9514	20.6559	16.524	16.0922	16.0872	17.5075	15.8937	16.1128	23.7999	24.0879	23.6426
TEA001965	4.102	5.26064	5.37892	5.47357	5.33052	5.49976	7.43623	7.35025	8.06958	4.45559	4.90819	5.34941
TEA001967	28.8919	29.7809	31.9207	13.4958	16.0878	16.7945	13.8848	16.5014	14.5706	20.1931	27.7114	25.2986
TEA001968	16.1658	15.4331	15.0956	12.5605	10.879	10.9592	15.6554	16.9984	15.372	18.439	22.1379	19.0204
TEA001969	30.1216	30.512	29.2433	25.0742	25.6773	25.4222	33.4165	33.7845	34.3516	29.532	31.2807	32.701
TEA001970	5.87527	5.48828	6.07729	7.81143	7.91975	6.77982	8.37331	7.95382	7.34028	6.99577	6.1298	6.26485
TEA001971	1.32527	1.54789	1.89268	0.805383	1.41784	0.923511	2.09584	2.53442	2.67635	2.45738	2.22084	2.71675
TEA001975	1.97837	1.1321	1.4366	1.00135	1.88881	0.96233	0.985194	1.15712	0.818318	1.04134	0.890524	0.774145
TEA001976	0	0	0	0.199239	0.131319	0	0	0	0	0	0	0
TEA001978	30.486	28.7225	29.3344	23.2102	22.9331	22.1099	36.8699	34.8343	37.3295	35.5969	32.6848	33.2025
TEA001979	1.83579	1.085	1.52726	1.16864	1.13214	0.481016	0.511941	0.676753	0	0.98328	0.712343	0.887286
TEA001980	0.79426	0.848475	0.924666	1.03673	1.04542	0.772545	0.781332	0.331778	0.348141	0.285747	0.579299	0.266491
TEA001981	17.0958	15.9994	16.3498	21.8069	18.2386	18.4484	18.9841	16.9013	18.9882	12.5199	15.0051	14.0383
TEA001982	0	0	0	0	0	0	0.414661	0.707514	0.504171	0.663755	0.638176	0.69649
TEA001983	12.1844	13.0833	10.831	14.6285	9.85986	10.1837	5.62639	4.45582	5.57337	1.8145	2.369	2.15273
TEA001984	3.7867	3.32208	5.36232	5.43662	5.0697	3.97685	2.48288	3.01251	3.5176	1.82864	1.9697	2.47082
TEA001985	0.590484	0.91373	0.837399	1.80357	1.32046	0.893951	1.32232	1.42224	1.23735	0.393162	0.753492	0.775759
TEA001986	8.51477	8.27809	8.76323	7.92162	8.50447	9.5315	11.7228	10.1868	11.7136	12.7431	10.7983	11.3876
TEA001987	2.51756	3.68475	3.69308	1.69822	1.52165	1.38173	1.26469	0.612492	1.39647	0.255709	0.175541	0.064366
TEA001988	2.86174	2.6775	2.46227	2.45761	2.60404	2.83465	2.22278	1.66115	2.3493	0.899211	1.10706	1.24159
TEA001989	22.1545	21.6096	20.9701	23.5552	24.1184	22.6184	42.8188	41.7467	40.1171	60.4325	60.5284	58.9434
TEA001990	0.09599	0.091191	0	0	0.109321	0.082995	0	0.142714	0	0.148972	0.154775	0.044647
TEA001991	0.562452	0.696902	0.817064	0.978739	0.978351	0.544004	0.488101	0.604882	0.494661	0.413075	0.303229	0.396812
TEA001992	14.6667	14.4576	14.1405	11.8381	11.34	11.6519	13.8187	13.538	13.2106	13.7842	14.0188	13.526
TEA001993	225.577	220.267	227.547	261.423	229.817	242.345	130.703	133.267	130.946	90.3514	84.3356	87.6664
TEA001994	0.212702	0.292424	0.340831	0.45157	0.264408	0.505906	0.488327	0.783995	0.484098	0.477489	0.724979	0.51014
TEA001995	10.1729	11.2695	9.93714	12.9949	13.7077	13.4784	16.5495	17.0593	15.6932	16.3309	16.7688	15.4093
TEA001996	62.1454	67.2192	61.1863	63.0572	61.6597	67.6674	94.0113	103.022	94.5863	120.31	121.189	117.127
TEA001997	8.06292	7.52504	7.918	9.97537	9.86995	8.70951	8.7973	7.82213	8.57478	5.42144	5.32888	5.00035
TEA001998	11.31	9.95822	11.4443	11.7758	10.6564	11.4208	12.5302	10.714	11.6304	7.55658	7.89474	8.29361
TEA001999	9.64072	10.6295	12.012	9.40432	11.2976	10.684	6.78893	7.58984	6.68402	3.92723	4.50428	4.33793
TEA002000	2.62007	2.7361	2.81927	2.49981	2.28613	3.51168	3.29696	3.0453	2.08834	2.92921	3.01281	2.36209
TEA002001	23.687	22.0496	22.5895	26.3289	26.0549	25.9225	15.4811	17.2466	14.154	11.8854	10.7511	11.7956
TEA002002	19.9109	21.8411	23.3806	28.0059	22.7324	26.0475	36.7906	36.658	37.2766	27.8581	29.6806	26.493
TEA002004	5.81785	6.0006	4.47492	8.47107	8.60531	10.2099	9.87422	8.03173	8.88999	6.85587	5.70425	6.36907
TEA002005	0	0	0	0	0.090978	0	0	0.098796	0	0	0	0
TEA002007	1.21364	1.31634	1.41194	0.900156	0.992733	1.77583	0.631921	1.42672	1.01905	0.705294	1.49771	1.15877
TEA002009	2.65404	3.47076	2.9166	4.49421	4.11874	3.78403	2.27834	2.94551	2.54054	0.966027	1.22747	0.842544
TEA002010	2.4185	2.84926	2.73532	2.73373	2.05268	2.23409	0.772297	0.687485	1.01213	0.342361	0.209434	0.374599
TEA002011	1.35619	2.23487	1.49977	2.24643	2.33177	1.83222	1.75897	1.93056	1.84578	0.868717	1.00219	0.89739
TEA002012	17.2893	15.6781	18.1299	16.0206	14.6904	17.6062	18.6282	19.3922	16.9661	19.1154	21.805	20.9813
TEA002013	22.4658	21.9145	22.8625	25.2063	25.4325	22.0255	17.2864	19.9599	21.5548	22.9111	19.0421	15.5677
TEA002014	29.3177	31.1406	31.3124	38.026	39.706	39.771	24.2171	23.8158	25.1282	16.1964	14.9536	14.7907
TEA002015	13.8768	13.8947	15.3676	12.2554	13.7025	13.483	13.3938	13.0521	12.3909	8.49485	11.1974	10.5837
TEA002016	0.514429	0.817693	0.467829	1.20207	0.94158	1.09197	1.09199	0.559678	0.923814	1.09069	1.03192	0.897932
TEA002017	30.9274	28.4665	30.1003	23.9795	18.6525	21.4053	18.9708	22.3953	22.1993	20.1835	23.1527	21.6181
TEA002018	0	0	0	0.077029	0	0	0.078002	0.084872	0.112187	0.242176	0	0.139285
TEA002020	1.57542	1.06619	1.44756	1.3771	1.27389	1.7321	1.89381	1.95888	1.87556	1.42115	1.44078	1.31627
TEA002021	22.4539	22.9401	21.9006	31.7598	36.8617	32.6743	29.5738	27.289	27.5921	18.2721	17.8222	18.1477
TEA002022	0.465277	0.454155	0.360769	0.523907	0.27597	0.329497	0.956925	1.16619	0.98805	1.26154	1.81208	1.81242
TEA002023	11.0301	12.7625	12.6764	10.1516	9.33951	9.97009	14.668	12.7785	13.8085	17.5357	15.4876	16.4167
TEA002024	0.165527	0.246156	0.153348	0.683968	0.30439	0.458703	0.081613	0	0.497571	0.215408	0.18082	0.060939
TEA002025	6.28415	5.16667	4.71223	8.98499	6.44965	7.66854	3.11103	3.25808	4.11953	1.04274	1.63244	0.580708
TEA002026	6.71425	6.3249	5.61829	7.96387	7.77305	8.40982	4.29614	4.18743	4.09911	1.42045	1.90563	2.62362
TEA002029	48.86	49.849	47.5461	48.4783	48.5431	46.5868	78.0815	75.4893	73.7002	92.3214	93.9818	91.6905
TEA002030	1.16673	0.975897	1.2513	1.07199	0.851183	1.18263	0.970023	0.543309	0.678767	0.082952	0.505139	0.245593
TEA002031	12.9748	13.8958	12.9807	15.095	16.3556	15.7084	16.6493	15.8431	15.0459	13.2915	13.4055	13.368
TEA002032	34.473	32.1797	31.6032	42.5395	41.4729	40.6579	36.7214	33.9129	32.9556	26.7827	26.4023	25.0057
TEA002033	101.441	98.865	102.542	89.2915	90.6785	85.4718	39.1799	43.1727	49.5934	24.4611	18.1813	20.4471
TEA002034	6.0354	6.67012	5.54902	7.03628	7.04133	6.93379	6.76159	6.92621	5.83509	5.55588	5.61002	5.86899
TEA002035	17.1401	19.1597	17.639	14.369	14.7113	15.9515	20.7243	19.3842	19.1672	27.6721	28.3341	27.5262
TEA002036	18.623	17.7284	19.234	15.5397	14.099	14.5533	11.5515	11.9514	11.8316	11.3899	11.9702	11.5025
TEA002038	2.14219	2.30736	2.04231	5.73929	6.51976	6.63643	5.48853	6.13459	5.68547	1.40491	1.16874	2.24063
TEA002039	10.6928	10.1851	10.588	10.662	9.91976	9.9703	8.26377	8.95778	7.86157	8.95552	9.32374	9.06824
TEA002040	9.01262	8.12005	9.05461	5.05378	5.36013	5.51059	38.7885	37.1195	39.3156	84.4745	83.8238	78.7407
TEA002041	4.91592	4.53279	5.222	6.11159	6.05534	5.89727	5.74743	5.98767	6.38227	4.67596	5.41118	5.46589
TEA002042	17.8802	18.079	15.641	21.4742	20.5192	23.0506	16.5134	15.853	18.0863	13.2921	14.6475	14.2456
TEA002043	25.6782	26.7434	25.3404	31.1401	37.0179	33.3828	34.2349	32.5235	32.3615	30.1142	28.5433	30.1548
TEA002044	50.8382	51.3272	52.5115	55.8778	58.7306	57.4355	69.8465	67.2863	70.572	59.4493	57.6718	56.3067
TEA002045	23.4617	23.7072	22.5099	18.1028	20.2337	19.5401	23.5644	23.1934	25.8393	27.7537	25.6543	26.7329
TEA002046	3.07212	3.37576	5.25115	4.64784	3.72618	4.74294	5.04931	5.12619	4.43635	4.38952	4.66827	4.61819
TEA002047	1.07991	4.6517	0.279048	0.94435	2.33755	1.97186	1.17815	0.741914	3.49438	0.299925	3.20901	2.51303
TEA002049	12.0928	13.0577	14.3719	11.1916	11.0222	11.2018	24.0109	24.092	20.6261	37.299	36.2078	35.0948
TEA002050	6.76786	6.69867	6.23848	5.51482	4.89694	5.73332	3.03197	3.80352	3.62846	3.117	3.77008	3.29573
TEA002051	4.93358	3.5286	5.20292	4.02322	4.04648	5.57532	2.12926	3.2164	3.64296	2.69966	2.50022	2.66316
TEA002052	8.37579	8.30214	8.16037	9.28412	10.2623	9.35505	8.40328	8.34924	8.11107	7.3764	7.38058	7.15833
TEA002053	9.72681	9.84292	8.93858	11.8811	10.6209	12.225	7.39156	7.94973	8.11947	3.70124	4.05579	4.74662
TEA002054	2.90656	3.31996	2.85968	2.29966	2.50487	1.90975	3.29856	3.62437	2.56137	5.09657	5.22625	4.822
TEA002055	10.705	10.9046	10.9465	10.4643	10.7633	11.0126	20.1445	18.1767	16.6909	23.1733	23.7483	22.6641
TEA002057	5.27763	5.34931	5.72235	6.97321	5.12212	5.25399	3.64572	2.68464	1.49908	0.302004	0.298745	0.567678
TEA002059	0.936129	1.0399	0.76453	0.445753	0.378298	0.427565	1.38744	1.17817	1.43661	0.649892	0.813398	0.448789
TEA002060	43.8249	44.3009	44.4264	57.1067	55.1735	55.6297	60.4737	58.5273	58.1563	55.3651	53.4457	55.9475
TEA002061	2.09159	2.56435	2.81332	2.48777	3.24657	3.62761	4.03397	2.7559	3.29477	3.94742	4.46101	5.19603
TEA002062	42.9565	38.9249	42.3913	37.1694	38.3956	38.0923	33.7819	35.3025	34.1044	36.2508	35.1089	32.1302
TEA002064	5.53205	5.86281	5.60919	7.59817	6.3117	8.89483	5.60729	5.66685	5.42569	3.01781	3.04198	3.50817
TEA002065	0.361694	0.394229	0.318192	0.261795	0.264473	0.36314	0.055068	0.238469	0.232119	0.223644	0.21975	0.223122
TEA002066	0.939731	1.52873	1.62347	1.42506	1.29892	1.46393	1.09754	1.30889	1.16064	0.764112	0.161496	0.674637
TEA002067	0.499743	0.195558	0.658999	0.326139	0.394551	0.122127	0.330875	0.242822	0.263508	0.25323	0.274204	0.76029
TEA002068	0.826234	0.408788	0.687276	0.338305	0.220171	0.565558	0.578842	0.38426	0.24859	0.2835	0.597227	0.291093
TEA002069	65.7206	64.3288	61.7351	61.651	60.4764	60.2581	35.9305	33.9473	36.529	12.6987	12.5702	12.9984
TEA002070	7.59354	8.4502	7.35919	9.37925	10.2832	9.95717	7.48909	7.30253	7.3202	6.16108	5.72783	5.32263
TEA002071	1.14215	0.776677	0.803345	1.66246	1.57188	1.51026	0.741008	0.994398	0.518247	0.562477	0.631231	0.645703
TEA002072	13.277	12.6214	12.7751	12.988	12.6679	13.5245	10.7148	11.9778	11.4733	9.37645	8.91985	8.52936
TEA002073	16.9525	19.7881	18.1277	14.795	12.5347	14.3661	13.7963	12.1591	14.0789	14.1729	14.2568	15.0577
TEA002074	1.88465	1.80265	1.7085	1.29259	1.72256	1.55164	1.20435	1.2881	1.36976	0.996781	0.875737	1.06263
TEA002075	1.0275	1.24182	0.955881	1.63753	1.15062	1.07789	0.424174	0.548953	0.527753	0.192591	0.340365	0.865686
TEA002076	47.7	45.4646	50.4052	45.5974	41.8114	42.9583	31.9934	32.5664	32.3496	16.3776	15.7385	15.0304
TEA002077	79.5132	77.8539	82.4393	70.2982	74.7799	80.5576	77.2539	89.5377	76.8176	74.3918	77.5591	79.2715
TEA002078	20.9366	20.0991	21.425	23.2897	23.4678	23.2436	16.1196	17.2268	17.2324	12.9388	13.6425	13.126
TEA002079	0	0.209775	0.072965	0	0	0	0.050611	0.110135	0	0	0.051174	0.103481
TEA002080	7.8192	9.4507	7.32285	13.8547	11.9147	13.3046	5.85846	2.63357	3.82311	0.688656	0.760539	0.836392
TEA002081	1.28336	1.28716	1.35443	1.44461	1.11594	1.20017	1.19174	1.69835	1.49091	2.15104	1.65296	1.55015
TEA002082	4.47416	4.24646	3.5939	3.69071	5.52838	4.03169	4.2504	4.27972	2.75171	1.73229	2.17439	2.85942
TEA002083	0	0.296297	0	0	0.473362	0.256532	0.191547	0	0.202019	0	0	0
TEA002084	19.8118	25.7177	23.8476	19.8625	20.8999	21.1647	21.2871	21.2972	20.8781	24.6379	21.0209	26.0224
TEA002085	6.28331	6.79286	7.23333	5.24692	4.87485	5.37426	2.09456	2.11227	2.69235	1.38678	1.70722	0.844069
TEA002086	3.19515	3.98595	2.16862	4.45538	3.99219	4.53319	2.34292	1.5624	1.66533	1.73963	1.30126	1.03705
TEA002087	16.6346	16.4642	16.498	20.9989	22.3832	22.3279	12.9738	12.2047	11.3391	4.56009	4.02476	4.81857
TEA002088	5.72844	6.07304	7.06652	5.23444	5.64189	5.5782	3.24756	3.47028	3.32049	2.68863	2.53606	2.41981
TEA002089	0.876338	0.584318	0.220349	0.284741	0.408542	0.81867	0.165079	0.529271	0.434682	0.331864	0.486001	0.168764
TEA002090	1.00608	0.993779	0.264387	1.34164	0.5083	1.80527	0.908928	0.955519	0.900864	0.501715	0.664505	0.719013
TEA002092	5.99683	5.85213	6.71096	6.72375	4.66339	5.36327	3.40785	3.99849	6.49447	1.17186	1.38791	2.26754
TEA002093	353.748	344.246	347.23	341.834	333.135	337.958	162.459	164.17	168.263	39.014	38.3308	37.2565
TEA002094	4.1963	3.90548	3.48386	4.40617	4.93356	4.30481	4.07698	4.2355	3.96668	2.74666	2.48121	2.12921
TEA002095	6.71759	8.89929	7.92035	8.23298	8.79795	8.19691	7.69621	7.48839	6.38769	7.12066	5.79389	6.3879
TEA002096	26.6043	23.3651	27.0132	28.565	32.4666	29.5674	25.5767	25.1044	25.9236	24.3555	25.9242	24.8401
TEA002097	17.0507	18.7363	19.0713	17.2007	19.2428	18.8297	13.4353	13.1338	14.7957	10.702	9.74054	8.58021
TEA002098	32.6351	34.8191	33.101	40.1208	35.9677	40.8122	30.4189	36.7495	38.1346	32.708	33.4075	33.2136
TEA002099	2.98964	2.00697	2.53983	4.0598	4.63891	3.58454	4.84806	5.60375	5.28083	4.52081	4.44933	3.42937
TEA002100	1.3242	0.757741	1.28194	1.07723	0.621575	1.26068	1.84216	1.61103	1.63259	2.93812	2.95039	2.92812
TEA002101	1.69232	1.39274	1.2448	1.8033	0.944912	0.941004	0.824395	0.093795	1.58044	1.00352	1.19151	1.90151
TEA002102	214.489	234.024	225.232	267.807	284.905	282.105	235.397	228.196	258.298	150.541	159.8	144.147
TEA002103	5.87625	5.48056	5.77518	5.19536	6.00503	6.95459	3.33184	4.22548	3.88594	1.23259	1.30549	1.55794
TEA002104	0.104241	0	0.271395	0.376509	0	0.129779	0	0.165383	0.206272	0	0.138709	0
TEA002105	25.1236	25.1723	26.421	21.4175	22.2003	22.5787	16.8517	17.6159	16.482	14.1092	13.6017	14.1366
TEA002106	1.64279	2.27738	1.70142	1.37189	1.83031	1.42942	0.541059	1.06763	1.00617	0.752365	0.509199	1.31492
TEA002107	5.96551	6.37234	6.53864	8.58793	8.12081	7.44795	6.15476	6.58125	5.52811	4.19059	3.93296	4.06764
TEA002108	3.74925	3.44594	3.3969	6.25778	6.5623	6.90715	5.59563	4.69847	4.3916	2.07387	2.40952	2.55129
TEA002109	174.648	175.276	171.748	168.296	164.789	172.876	124.858	131.511	124.401	117.821	118.805	112.735
TEA002110	9.43633	9.24663	8.00931	10.409	10.059	10.0689	9.14825	9.32091	8.68905	7.04401	7.31371	6.18643
TEA002111	5.54712	4.51614	5.24068	5.30744	4.67704	5.35078	4.50178	4.0386	4.4015	4.66108	4.12299	4.65353
TEA002112	11.6177	12.5317	11.6944	13.2822	11.9479	11.9058	8.05174	8.97007	8.51741	6.00517	5.65386	5.82084
TEA002113	58.4088	66.9641	60.8372	63.4242	62.8172	68.5305	35.8682	34.9282	32.9521	9.14561	6.93117	8.62562
TEA002114	3.05778	2.18952	2.21273	4.44088	4.62031	4.11699	4.41379	3.76107	5.71373	1.86867	2.07021	1.91298
TEA002116	2.86293	2.36207	1.70969	1.39864	0.719742	0.836039	0.633687	1.04189	1.70389	0.727939	1.21081	1.03971
TEA002117	4.73822	5.36457	4.74911	5.53091	3.94855	5.08013	2.3636	2.63836	3.14857	1.62081	1.2395	1.85479
TEA002118	0.02992	0.043212	0	0.02734	0.02774	0.025956	0	0.030023	0.058301	0.028086	0.054605	0
TEA002119	0.599685	0.164633	0.306736	0.299586	0.254617	0.201549	0.334055	0.048679	0.276519	0.136468	0.316358	0.065769
TEA002120	14.9214	11.9748	10.2982	13.2771	14.2707	15.0522	16.245	15.6495	15.6179	9.28525	10.7097	8.6079
TEA002121	11.2456	12.1462	13.1874	11.8135	12.7869	11.7346	13.1348	12.8223	13.0903	14.3167	14.9613	13.7325
TEA002122	0.862285	1.39702	1.37276	1.16427	1.0821	1.61046	1.89972	2.16604	1.18142	1.25523	2.72464	1.92197
TEA002123	30.1321	29.6014	30.378	26.4572	24.4314	27.5741	36.2142	32.5845	32.6988	53.7903	46.3388	44.8577
TEA002124	31.607	27.3493	27.4191	31.9247	34.3395	31.4672	34.1859	34.3146	34.861	32.9763	34.3355	33.0842
TEA002126	0.189726	0	0.052548	0	0	0	0	0	0	0.088158	0	0
TEA002127	7.02859	7.68782	6.7784	5.5248	4.6917	5.01439	3.4574	3.08233	3.44494	3.94068	3.59908	3.75795
TEA002128	4.38208	4.42364	5.65872	7.40203	6.48902	5.95127	7.0957	7.77899	6.07767	6.12143	6.21134	6.80154
TEA002129	11.5002	12.7586	11.4221	12.1781	13.2956	13.1165	11.92	12.8361	12.0552	13.4243	11.6174	12.7469
TEA002130	0	0.073707	0	0	0.167652	0	0	0	0	0	0	0
TEA002132	17.6603	16.8575	16.8488	15.1119	19.1304	16.0366	30.9348	29.5487	28.3396	37.7285	38.3881	37.2499
TEA002133	29.1345	27.4435	25.0338	33.5916	32.7641	33.4932	29.1227	24.5752	25.7654	13.0822	11.4365	11.5257
TEA002135	7.44698	10.2186	9.59495	14.3721	13.8955	13.0965	13.8304	14.3605	13.7608	7.94294	7.00765	7.64536
TEA002136	0.876467	1.70287	0.729681	1.201	0.664351	0.696616	1.13084	0.935927	1.12795	0.756484	1.0911	0.708115
TEA002138	1.55469	1.65403	1.79996	2.55796	1.58145	2.27798	1.40348	1.64331	1.40225	1.25572	1.31576	0.954031
TEA002139	7.39359	7.10559	8.4966	10.107	9.93648	10.0202	8.84872	8.34103	8.42872	4.99875	3.94442	4.83379
TEA002140	0.776785	0	1.105	0.678698	0.821645	0	0	0.137052	0.298094	0	0.364445	0
TEA002141	127.516	127.166	128.794	91.455	86.5854	88.4066	87.8961	91.6424	94.0834	116.491	121.055	122.006
TEA002142	6.91113	7.86736	6.8471	7.8026	6.63748	6.55992	7.74942	6.67319	8.17904	5.9539	5.49565	6.02944
TEA002143	100.303	102.263	105.356	85.4265	83.8755	83.2954	121.123	121.981	124.658	143.398	142.237	147.092
TEA002144	38.4164	37.9337	38.0206	39.0847	41.1332	40.0764	41.0852	39.6025	41.1904	35.014	35.6028	38.2308
TEA002145	0	0	0	0	0	0	0	0	0.121927	0	0	0
TEA002146	16.8054	13.2456	12.6581	12.1178	11.0295	8.14806	12.6328	11.8158	13.3856	16.0915	17.1429	15.5215
TEA002147	0.764577	1.18541	0.875114	0.915781	1.01089	0.886612	0.686022	0.525564	0.74534	0.283082	0.26228	0.212585
TEA002148	17.987	15.4161	16.8299	20.7525	16.7715	16.7724	23.3167	20.4048	20.7643	14.122	18.1037	15.1813
TEA002149	10.4059	11.6363	10.8848	14.9124	15.5538	13.0939	8.89316	8.90507	9.09608	3.6363	4.28262	4.76408
TEA002151	9.869	10.0805	11.4195	11.3467	9.07229	10.8559	8.26522	5.24243	7.33389	2.86884	3.27188	2.89878
TEA002152	2.41774	2.73432	2.55177	1.68065	1.92096	2.31054	1.52375	2.8178	1.6175	3.4676	4.24816	3.56031
TEA002153	0	0.115986	0.338149	0.274454	0.223368	0.05278	0	0.060641	0	0	0	0.170171
TEA002154	9.5212	9.36741	8.65024	8.22606	8.09117	7.90819	5.72647	5.98872	6.9184	3.46885	3.34891	3.51053
TEA002155	24.6452	26.905	27.4145	24.0333	24.1083	25.0638	26.8205	27.5398	28.3931	28.5491	33.1216	27.3085
TEA002156	1.15111	2.15244	0.805181	1.58095	1.77121	2.17344	1.8567	1.17067	1.89722	0.40301	1.32752	0.366021
TEA002157	0.174465	0.349219	0.369357	0.031755	0	0.037869	0	0	0	0.060961	0.118062	0.08176
TEA002159	0.081373	0.150954	0.055897	0.074357	0.111908	0.071308	0.507246	0.186521	0.229239	0.153287	0.228401	0.182692
TEA002160	0.394408	0.394676	0.781162	0.333165	0.154394	0.299178	0.499401	0.602418	0	0.131819	0	0.236962
TEA002163	5.49927	5.18594	6.13031	5.13353	5.11839	5.68137	3.94038	2.82109	4.11452	3.40324	3.78975	3.23095
TEA002164	1.16358	1.53934	1.67475	2.43039	1.26163	0.946478	3.13256	2.36559	1.38318	2.91161	1.81239	2.1551
TEA002165	10.6539	11.9259	12.4316	15.3454	15.7348	15.2417	12.5368	13.2336	11.7188	7.43487	7.53285	7.80288
TEA002166	0	0	0	0	0	0.219748	0	0	0.166292	0.079176	0	0
TEA002167	0.153949	0.063376	0.156033	0.109624	0.038728	0.11425	0	0.115973	0.127237	0	0.026647	0
TEA002169	13.4722	13.8794	14.1588	19.6573	21.2842	20.7509	18.9306	17.8909	14.9166	10.041	9.83674	9.47405
TEA002170	0.674135	1.58145	0.879624	1.20783	0.650577	0.957805	1.10509	1.7019	1.63513	0.978299	0.848082	0.809253
TEA002171	0.281577	0.400957	0.355814	0.162817	0.367563	0.879837	0.248046	0	0	0.106655	0.076078	0.228165
TEA002172	25.49	18.0796	21.2172	20.4084	24.837	19.7143	25.6659	24.272	22.0184	15.2197	16.804	23.1815
TEA002173	0	0.043234	0.044486	0.04103	0	0	0.055675	0	0.041629	0	0	0
TEA002174	0.129493	0.124581	0	0	0	0	0	0.133374	0	0	0	0
TEA002175	0.145344	0	0.135359	0	0	0	0	0	0	0	0.135986	0
TEA002178	0.95971	2.09144	0.717447	1.52341	1.27657	1.26291	0.805207	0	0.501132	0	0.356422	0.402501
TEA002179	6.56405	6.70465	6.26804	6.26764	6.23481	6.88608	5.62858	5.84798	5.21493	4.97111	6.09431	5.5469
TEA002181	0.044691	0.107965	0.228308	0.261817	0.107326	0.366462	0	0.047448	0.294414	0.198335	0	0.216697
TEA002182	0.733743	1.30726	1.33598	0.513144	1.04374	0.713469	0.366509	1.79187	1.63853	3.70744	3.54732	3.7215
TEA002183	2.56907	3.12789	2.01342	2.67926	2.34595	2.47392	2.0985	2.72293	1.92408	1.21847	1.49939	1.66198
TEA002184	11.121	10.2104	9.99043	8.37101	6.40072	8.81985	2.72207	4.29278	3.65646	2.52189	2.91729	2.19671
TEA002185	36.7593	36.3839	37.3181	29.2638	30.5082	32.2451	28.2984	28.9974	29.4413	39.2201	34.986	37.4194
TEA002186	8.49418	7.7942	8.32104	6.14349	4.3444	5.99572	8.30297	7.68649	6.89362	8.54887	7.58489	9.34268
TEA002187	13.8231	11.4785	10.5304	14.8661	15.4435	15.7264	12.1252	12.2407	11.2036	9.3071	10.4602	8.25172
TEA002188	0.289317	0	0	0.466037	0.985808	0.448399	0.469433	0.65518	0.492775	0.326936	0.488563	0.505526
TEA002189	0.526264	0.69725	0.310803	0.54672	0.543462	0.708694	0.518723	0.745129	0.496523	0.289575	0.389179	0
TEA002190	4.66355	5.44048	4.29672	4.50395	5.82961	3.09133	5.59969	5.74328	5.42982	6.09777	6.34915	5.46474
TEA002191	0.659347	0.956419	1.77559	1.49958	1.24132	0.671842	0.523005	1.50647	1.20424	0.218743	0.520968	0.558502
TEA002192	71.0372	69.5013	69.7544	68.3218	74.5607	72.6198	78.556	81.7769	77.735	83.1605	81.9959	78.7356
TEA002193	2.16907	2.97358	1.85284	1.58936	1.56796	2.00015	1.81474	2.04726	1.52075	3.08426	3.17048	0.777144
TEA002194	6.79143	7.36456	7.6289	7.91338	8.63463	8.42047	10.3328	9.51778	10.4251	12.7489	11.0704	13.0241
TEA002195	0.935823	0.404194	1.51945	1.22426	1.32115	1.62073	0.725502	1.74216	1.03624	1.47471	0.200341	0.711811
TEA002196	6.62798	6.77772	6.01562	9.07207	8.80548	8.06141	7.95791	7.71039	7.81713	6.56474	5.54753	5.71461
TEA002197	0.191583	0.285684	0.13002	0.188932	0.288765	0.407768	0.249026	0.26786	0.182793	0.286168	0.192081	0.131189
TEA002198	34.7725	37.2111	32.849	39.4148	40.4281	39.1441	37.3147	35.703	38.0024	33.9685	32.372	35.961
TEA002199	12.8976	10.9423	12.3623	11.183	11.7216	11.9509	18.3583	15.5383	16.3317	14.7745	15.012	17.2561
TEA002200	0.161421	0.121159	0.170791	0.183274	0.099219	0.203267	0.074104	0.134503	0.122442	0.088197	0.025032	0.126248
TEA002202	1.83944	1.98889	1.78305	1.82883	1.18813	2.09563	1.10284	2.00316	2.20514	1.0301	1.00914	1.1932
TEA002203	0.405497	0.381978	0.132639	0.090341	0.182826	0.205061	0.298429	0.667185	0.130872	0.338256	0.245288	0.187325
TEA002204	0.888674	1.12006	1.23586	1.42431	1.29741	1.38327	0.399972	0.87632	0.561127	0	0	0
TEA002205	65.645	68.9127	68.3703	59.5677	60.3496	60.8075	63.2279	64.4635	64.8295	71.0705	65.1752	66.6158
TEA002206	24.2349	25.3578	21.3553	25.8073	21.9294	22.953	25.2425	26.5085	25.8987	22.0022	22.8596	22.4642
TEA002207	1.35372	0.97899	1.3211	0.373978	0.643392	0.335848	1.85041	2.00448	2.35066	4.06081	4.52494	4.28136
TEA002208	28.3484	28.402	28.3899	26.5683	28.0275	27.4198	23.3511	24.0839	24.9003	22.8758	23.8071	22.8454
TEA002210	1.34907	2.36348	1.53976	1.73846	1.2261	1.30265	2.53298	3.56227	4.97872	5.84776	5.43923	5.18311
TEA002211	190.699	191.713	192.985	186.316	185.564	174.328	132.512	122.899	135.46	134.765	130.718	136.664
TEA002213	0.296749	0.121419	0	0	0.511086	0	0.222369	0	0	0	0.137659	0
TEA002214	0.670924	0.416062	0.291984	0	0	0.168796	1.57681	1.69498	2.75583	5.46759	5.35974	6.1425
TEA002215	0	0.170928	0.230422	0.08202	0.110957	0.102602	0	0	0	0	0.055986	0.194915
TEA002216	11.9921	12.8705	10.8792	10.0446	8.95156	7.53265	6.50827	6.48515	5.68094	4.07922	4.69518	5.18753
TEA002217	9.10524	9.28879	8.85814	11.5417	10.7146	11.5142	8.43827	7.9382	8.42467	5.10261	5.90979	4.63771
TEA002218	23.6609	24.5688	23.6337	21.0903	18.277	19.242	10.0475	10.4895	10.7327	7.82673	8.09006	8.04882
TEA002219	55.5984	64.6135	57.3182	48.4964	56.5337	54.2181	67.0969	65.4474	81.4856	105.246	107.145	97.4898
TEA002220	0.06518	0	0.126582	0.175514	0.128789	0.107828	0.059508	0.063886	0	0	0	0
TEA002222	29.2657	28.0709	26.7844	22.5741	23.4489	24.0108	22.626	21.8173	23.3301	25.652	24.6902	27.505
TEA002224	36.858	38.4049	40.428	21.8326	21.5053	22.4322	31.387	34.2336	35.0153	49.9572	49.3019	50.9541
TEA002225	0.688875	0.512684	0.663039	0.570693	0.715645	0.197583	0.878555	0.558738	0.542145	0.731492	0.304677	0.206578
TEA002226	0.932058	0.914505	0.683212	0.971363	1.11447	0.501936	0.624144	1.03063	0.625909	1.08212	0.914703	1.35014
TEA002227	1.81556	1.73686	1.15756	0.735588	1.22319	0.571162	0.68165	0.665355	0.749458	0.199751	0.207023	0.278467
TEA002229	17.3936	18.6629	17.4929	18.016	16.0201	16.9151	18.0909	15.7101	16.5927	12.8617	14.2382	12.0571
TEA002230	0.294975	0	0	0	0	0	0	0	0	0	0	0
TEA002231	10.6209	10.5411	10.9112	12.2146	10.6201	14.6376	10.0169	8.21627	9.63458	7.26809	5.92066	8.0545
TEA002232	44.0734	46.8349	48.8812	38.9668	40.8662	39.1309	26.6736	25.4986	25.1806	24.8676	24.3966	23.0234
TEA002234	0.429129	0.216319	0.152819	0.092901	0.286014	0.303676	0.071364	0	0	0	0.072158	0
TEA002235	0.247102	0.397409	0.523007	0.572793	0.525583	0.604778	0.244644	0.227162	0.184089	0.135451	0.08845	0.143207
TEA002236	0.044853	0.045717	0.115775	0.064463	0.094613	0.073655	0	0.039658	0.072087	0.098301	0.076952	0.067647
TEA002237	0.180814	0.114219	0.211342	0.072507	0.176683	0.104185	0.220025	0.117704	0	0.112105	0.03712	0.150124
TEA002238	1.51149	1.62872	1.68689	2.31536	2.10789	2.42552	1.27851	0.899801	1.69538	0.590188	0.260011	0.371696
TEA002239	8.67434	8.98328	6.52022	6.67508	5.26725	7.27226	5.85153	5.34746	3.8268	7.29737	8.03455	4.83617
TEA002240	2.58714	2.55366	2.19375	1.56864	1.69295	1.59918	2.14504	2.03094	1.30001	3.16514	2.45722	2.46718
TEA002241	0.141352	0.067143	0.138153	0.093507	0.171831	0.091509	0.064526	0.035163	0	0.131581	0	0.082486
TEA002242	0	0.107841	0.149187	0	0	0	0	0	0	0	0	0
TEA002243	5.07319	6.01041	6.52882	5.63412	6.54388	5.95405	7.96483	6.8799	9.76576	5.99285	5.88	7.3591
TEA002244	1.48489	1.19691	1.27809	1.75287	1.77288	1.65772	1.15603	1.01139	0.876127	0.630472	0.607148	0.897807
TEA002245	34.3764	38.9004	37.1176	39.1391	41.825	42.1465	39.8721	42.5152	43.4238	32.8859	30.9444	31.0807
TEA002246	19.9487	20.4463	20.8364	25.0376	23.5439	24.2059	21.835	23.9715	24.6658	21.8567	21.0543	20.1693
TEA002247	10.1968	9.04483	10.251	6.25541	7.30807	8.13823	3.73392	5.51277	4.1894	4.62766	5.09223	5.43395
TEA002248	1.1954	0.349591	0.830625	1.05122	0.94132	0.924039	1.75802	0.869794	0.513679	0.556697	0.73664	0.37344
TEA002249	30.7562	27.9245	25.7968	31.9814	38.0803	33.404	30.3197	25.0969	24.7146	24.9841	23.0972	21.8316
TEA002250	3.13642	2.36513	2.77229	2.59993	2.02851	2.62907	4.36368	2.76319	3.48947	2.5678	2.44154	2.34036
TEA002252	6.69237	5.77296	4.63624	5.80661	5.56669	6.57296	7.46576	8.08396	8.54198	8.36402	8.04949	8.72672
TEA002253	0	0	0	0	0	0	0	0	0.154929	0	0.080538	0.177755
TEA002254	0	0.058624	0.075163	0.141598	0.262658	0.0749	0.160996	0	0.191605	0	0.123938	0
TEA002255	0.648529	0.547815	1.7185	1.1796	1.99463	1.81756	1.66548	1.30325	1.25313	0.738825	1.11873	0.721945
TEA002256	1.8995	2.13801	2.83892	4.80164	4.91653	4.33911	4.59924	4.53945	3.81017	2.73983	1.98642	2.54184
TEA002257	0.500056	0.154389	0.189996	0.399709	0.291032	0.401778	0.474467	0.61847	0.57946	0.299931	0.300087	0.363668
TEA002259	0	0	0.086364	0.090203	0	0.083332	0.141271	0	0.090055	0.059645	0	0.050337
TEA002260	0	0	0	0.378147	0.374468	0.564979	0.393303	0.692684	0	0	0	0
TEA002262	0	0.164877	0.175572	0	0	0	0	0	0.247582	0.15113	0	0
TEA002263	0	0	0	0	0	0	0	0	0	0.102456	0	0
TEA002264	47.9621	44.3272	47.1477	55.2088	53.6549	54.3799	53.6023	51.9848	51.1124	46.2673	45.2083	40.6942
TEA002265	0.653804	0.49763	0.625435	0.749581	1.33672	1.14287	0.636433	0.850859	0.83486	0.280631	0	0
TEA002266	0	0	0.022264	0	0	0.019298	0	0	0	0	0	0
TEA002267	0.045406	0	0.044386	0.081876	0.082796	0.078518	0	0	0.043722	0.084394	0	0
TEA002269	1.17287	1.77871	1.4854	1.54896	1.61032	1.58551	1.09192	1.24668	0.817867	0.379861	0.531064	0.629578
TEA002270	5.62634	5.06766	6.58579	4.03782	6.13922	3.72892	7.4021	7.61553	7.75395	6.68484	5.21373	6.49478
TEA002272	0.260372	0.217799	0.178234	0.141352	0.250742	0.222719	0.137107	0.362594	0.123181	0	0.142162	0.116057
TEA002273	3.26159	3.98906	3.56972	4.94079	2.95199	2.5437	2.80345	2.60642	2.18977	1.94472	1.16053	1.62944
TEA002274	36.8834	36.4731	32.9265	27.8457	27.09	29.8592	26.343	29.0359	25.2949	31.2694	31.465	35.4603
TEA002275	13.311	13.2885	12.255	20.4971	25.7849	23.4313	18.6199	18.1948	19.3074	9.94729	11.557	10.2261
TEA002276	3.28987	3.76131	4.24036	4.92701	3.79764	5.2321	3.16969	5.31947	4.35505	4.91574	5.36	4.6604
TEA002277	0.648289	1.1447	0.536231	0.646057	0.692769	0.566364	1.06765	0.407526	0.686412	0.557639	0.567838	1.22503
TEA002278	0	0.054735	0	0	0	0	0	0	0	0	0	0
TEA002279	7.01305	7.54926	7.51626	7.08265	5.79767	6.26809	2.35317	2.78275	3.33998	0.713758	0.848098	0.65591
TEA002280	4.28374	3.81359	3.37865	7.9823	8.20409	6.0281	4.92456	6.38446	5.47487	3.14876	4.01001	3.09146
TEA002283	1.38081	1.49709	2.10839	1.21506	2.24838	1.62156	1.58573	1.22519	1.49178	1.53387	2.90707	1.62417
TEA002284	23.7815	24.7764	20.8428	27.8038	29.5999	25.6209	27.9786	25.2475	21.6886	21.0215	17.6847	18.2775
TEA002285	0	0	0	0	0.15868	0	0	0	0	0	0.131977	0
[truncated: 27,306 more rows]

## Sheet: Summary of clean reads
Sample	clean reads	cleans bases	Error Rate	Q20	Q30	GC content
4FAD1	43456570	6518485500	0.525	97.765	93.895	44.675
4FAD2	44281896	6642284400	0.53	97.725	93.785	44.615
4FAD3	44711928	6706789200	0.475	98.205	94.86	44.67
4WD1	45114698	6767204700	0.49	97.89	94.09	44.71
4WD2	45423958	6813593700	0.485	98.005	94.38	44.385
4WD3	47333784	7100067600	0.465	97.985	94.295	44.76
8FAD1	44375714	6656357100	0.48	97.93	94.17	44.61
8FAD2	41188050	5807515050	0.435	98.38	95.22	44.83
8FAD3	43899596	6584939400	0.465	98.14	94.845	44.56
8WD1	45794978	6869246700	0.485	97.97	94.335	44.775
8WD2	46193494	6929024100	0.53	97.785	93.945	44.77
8WD3	45850504	6877575600	0.49	97.905	94.2	44.77
