# Supplementary material for: Fulvic acid ameliorates drought stress-induced damage in tea plants by regulating the ascorbate metabolism and flavonoids biosynthesis
Source: BMC Genomics. 2020 Jun 18;21:411. doi: 10.1186/s12864-020-06815-4 (PMC7301537; doi:10.1186/s12864-020-06815-4)
Supplement: Supplementary file 3 — Additional file 3. The annotation of total reads. [file 12864_2020_6815_MOESM3_ESM.xlsx]

## Sheet: Annotation of total reads
ID	4FAD1	4FAD2	4FAD3	4WD1	4WD2	4WD3	8FAD1	8FAD2	8FAD3	8WD1	8WD2	8WD3	Name	Chrom	Start	End	Strand	Length	Type	GO	KEGG	KOG	NR	SwissProt	TrEMBL
TEA014503	444	532	502	546	530	593	674	600	609	475	525	504	--	Scaffold1001	6018	10396	+	4379	protein_coding	GO:0016021,integral component of membrane; GO:0005886,plasma membrane; GO:0005524,ATP binding; GO:0004674,protein serine/threonine kinase activity; GO:0042742,defense response to bacterium; GO:0006468,protein phosphorylation	--	At4g05200	ref|XP_010644341.1|	CRK25_ARATH,RecName: Full=Cysteine-rich receptor-like protein kinase 25; Short=Cysteine-rich RLK25; EC=2.7.11.-; Flags: Precursor;	F6HJ09_VITVI,SubName: Full=Uncharacterized protein {ECO:0000313|EMBL:CCB52206.1};
TEA014513	2218	2565	2239	3005	2939	3100	3092	2768	2706	2581	2694	2646	--	Scaffold1001	150284	171756	+	21473	protein_coding	GO:0016592,mediator complex; GO:0005634,nucleus; GO:0001104,NA; GO:0007275,multicellular organism development; GO:0040034,regulation of development, heterochronic; GO:0040008,regulation of growth; GO:0090213,regulation of radial pattern formation; GO:0006351,transcription, DNA-templated	--	At4g00450	ref|XP_002274479.2|	MED12_ARATH,RecName: Full=Mediator of RNA polymerase II transcription subunit 12; AltName: Full=Protein CENTER CITY; AltName: Full=Protein CRYPTIC PRECOCIOUS;	A0A2I4FRR1_9ROSI,SubName: Full=mediator of RNA polymerase II transcription subunit 12 isoform X1 {ECO:0000313|RefSeq:XP_018834330.1};
TEA014514	32	35	46	47	35	53	30	19	25	9	8	12	--	Scaffold1001	179777	183229	-	3453	protein_coding	GO:0005089,Rho guanyl-nucleotide exchange factor activity	--	At4g00460	gb|PIN22839.1|	ROGF3_ARATH,RecName: Full=Rop guanine nucleotide exchange factor 3; Short=AtRopGEF3; AltName: Full=Rho of plants guanine nucleotide exchange factor 3;	A0A2G9HZA5_9LAMI,SubName: Full=Uncharacterized protein {ECO:0000313|EMBL:PIN22839.1};
TEA014515	20	41	22	36	39	42	25	11	26	14	16	17	--	Scaffold1001	190342	192024	-	1683	protein_coding	GO:0009507,chloroplast; GO:0004519,endonuclease activity; GO:0003723,RNA binding; GO:0008270,zinc ion binding; GO:0016556,mRNA modification; GO:0006397,mRNA processing	--	At1g11290	emb|CAN75306.1|	PPR32_ARATH,RecName: Full=Pentatricopeptide repeat-containing protein At1g11290, chloroplastic {ECO:0000305}; AltName: Full=Protein CHLORORESPIRATORY REDUCTION 22 {ECO:0000303|PubMed:19182104}; Flags: Precursor;	A5C4V9_VITVI,SubName: Full=Uncharacterized protein {ECO:0000313|EMBL:CAN75306.1};
TEA014523	43	24	27	34	36	38	27	29	74	16	28	15	--	Scaffold1001	276030	283318	+	7289	protein_coding	GO:0005737,cytoplasm; GO:0005634,nucleus; GO:0102229,amylopectin maltohydrolase activity; GO:0016161,beta-amylase activity; GO:0003700,DNA-binding transcription factor activity; GO:0000272,polysaccharide catabolic process; GO:0048831,regulation of shoot system development	K01177: E3.2.1.2; beta-amylase [EC:3.2.1.2]	At2g45880	ref|XP_006491097.1|	BAM7_ARATH,RecName: Full=Beta-amylase 7; EC=3.2.1.2; AltName: Full=1,4-alpha-D-glucan maltohydrolase; AltName: Full=Beta-amylase 4;	A0A067HE08_CITSI,RecName: Full=Beta-amylase {ECO:0000256|RuleBase:RU000509}; EC=3.2.1.2 {ECO:0000256|RuleBase:RU000509};
TEA014525	548	613	566	936	772	907	755	710	668	472	418	487	--	Scaffold1001	284793	295522	+	10730	protein_coding	GO:0005737,cytoplasm; GO:0005634,nucleus; GO:0102229,amylopectin maltohydrolase activity; GO:0016161,beta-amylase activity; GO:0003700,DNA-binding transcription factor activity; GO:0000272,polysaccharide catabolic process; GO:0048831,regulation of shoot system development	--	At2g45880	gb|AKQ62959.1|	BAM7_ARATH,RecName: Full=Beta-amylase 7; EC=3.2.1.2; AltName: Full=1,4-alpha-D-glucan maltohydrolase; AltName: Full=Beta-amylase 4;	A0A0K0PUB3_CAMSI,RecName: Full=Beta-amylase {ECO:0000256|RuleBase:RU000509}; EC=3.2.1.2 {ECO:0000256|RuleBase:RU000509};
TEA014520	888	942	857	1128	1170	1077	1898	1731	1681	2500	2469	2505	--	Scaffold1001	296695	303421	-	6727	protein_coding	--	--	At3g49050	ref|XP_015871635.1|	--	A0A061E118_THECC,SubName: Full=Alpha/beta-Hydrolases superfamily protein isoform 2 {ECO:0000313|EMBL:EOX95973.1};
TEA014517	1038	1223	1006	1213	1244	1280	1624	1357	1422	1377	1317	1278	--	Scaffold1001	321652	333617	+	11966	protein_coding	GO:0016567,protein ubiquitination; GO:0009409,response to cold	--	At3g61350	gb|POF24755.1|	SKIP4_ARATH,RecName: Full=F-box/kelch-repeat protein SKIP4; AltName: Full=SKP1-interacting partner 4;	D7UC95_VITVI,SubName: Full=Uncharacterized protein {ECO:0000313|EMBL:CBI40360.3};
TEA014521	272	294	256	310	329	331	139	111	124	86	86	61	--	Scaffold1001	349284	375594	+	26311	protein_coding	GO:0005737,cytoplasm; GO:0046872,metal ion binding; GO:0004222,metalloendopeptidase activity; GO:0006518,peptide metabolic process	--	At1g67700	ref|XP_018808836.1|	MPRO1_ARATH,RecName: Full=Probable thimet oligopeptidase; EC=3.4.24.15; AltName: Full=Zincin-like metalloproteases-like protein 1;	A0A2I4DNW4_9ROSI,SubName: Full=probable thimet oligopeptidase isoform X3 {ECO:0000313|RefSeq:XP_018808836.1};
TEA014504	37	61	53	54	60	44	44	27	33	36	29	44	--	Scaffold1001	392609	395471	-	2863	protein_coding	--	--	--	ref|XP_002320129.1|	--	B9I8I5_POPTR,SubName: Full=Uncharacterized protein {ECO:0000313|EMBL:EEE98444.1};
TEA014510	100	114	92	178	181	162	135	111	128	92	81	87	--	Scaffold1001	415045	421947	+	6903	protein_coding	GO:0009898,cytoplasmic side of plasma membrane; GO:0005783,endoplasmic reticulum; GO:0005789,endoplasmic reticulum membrane; GO:0005524,ATP binding; GO:0004672,protein kinase activity; GO:0004674,protein serine/threonine kinase activity; GO:0004712,protein serine/threonine/tyrosine kinase activity; GO:0004871,NA; GO:0045087,innate immune response; GO:0035556,intracellular signal transduction; GO:…	--	At1g14000	ref|XP_012083842.2|	ILK1_ARATH,RecName: Full=Integrin-linked protein kinase 1 {ECO:0000303|PubMed:27208244}; EC=2.7.11.1 {ECO:0000269|PubMed:27208244}; AltName: Full=Ankyrin protein kinase 1 {ECO:0000303|PubMed:12650621};	A0A067K0Q0_JATCU,SubName: Full=Uncharacterized protein {ECO:0000313|EMBL:KDP28638.1};
TEA014498	165	217	230	171	156	168	141	113	179	162	192	188	--	Scaffold1001	435168	438251	+	3084	protein_coding	GO:0009507,chloroplast; GO:0009570,chloroplast stroma; GO:0008835,diaminohydroxyphosphoribosylaminopyrimidine deaminase activity; GO:0008270,zinc ion binding; GO:0055114,oxidation-reduction process; GO:0009231,riboflavin biosynthetic process; GO:0009451,RNA modification	K11752: ribD; diaminohydroxyphosphoribosylaminopyrimidine deaminase / 5-amino-6-(5-phosphoribosylamino)uracil reductase [EC:3.5.4.26 1.1.1.193]	At4g20960	ref|XP_002273879.2|	RIBD_ARATH,RecName: Full=Riboflavin biosynthesis protein PYRD, chloroplastic; Includes: RecName: Full=Diaminohydroxyphosphoribosylaminopyrimidine deaminase; Short=DRAP deaminase; EC=3.5.4.26; AltName: Full=Riboflavin-specific deaminase; Includes: RecName: Full=Inactive 5-amino-6-(5-phosphoribosylamino)uracil reductase; AltName: Full=HTP reductase; Flags: Precursor;	A0A2I4F863_9ROSI,SubName: Full=riboflavin biosynthesis protein PYRD, chloroplastic {ECO:0000313|RefSeq:XP_018827830.1};
TEA014516	380	437	444	482	448	512	230	233	266	145	143	145	--	Scaffold1001	438833	441772	-	2940	protein_coding	GO:0009507,chloroplast; GO:0031969,chloroplast membrane; GO:0009533,chloroplast stromal thylakoid; GO:0016021,integral component of membrane; GO:0042651,thylakoid membrane; GO:0005247,voltage-gated chloride channel activity; GO:0019684,photosynthesis, light reaction; GO:0042548,regulation of photosynthesis, light reaction; GO:0010027,thylakoid membrane organization	K08994: yneE, BEST; ion channel-forming bestrophin family protein	At3g61320	ref|XP_002273844.1|	YU88_ARATH,RecName: Full=UPF0187 protein At3g61320, chloroplastic; Flags: Precursor;	F6I614_VITVI,SubName: Full=Uncharacterized protein {ECO:0000313|EMBL:CCB62410.1};
TEA014493	136	124	108	235	223	241	137	155	178	110	92	116	--	Scaffold1001	450484	451785	-	1302	protein_coding	GO:0009507,chloroplast; GO:0004519,endonuclease activity; GO:0003723,RNA binding; GO:0008270,zinc ion binding; GO:1900865,chloroplast RNA modification; GO:0016554,cytidine to uridine editing	K19589: N6AMT1; release factor glutamine methyltransferase [EC:2.1.1.297]	At5g66520	ref|XP_002274352.1|	PP449_ARATH,RecName: Full=Pentatricopeptide repeat-containing protein At5g66520;	F6HF86_VITVI,SubName: Full=Uncharacterized protein {ECO:0000313|EMBL:CCB51073.1};
TEA014501	729	669	776	501	526	555	488	430	514	773	747	675	--	Scaffold1001	458907	467128	+	8222	protein_coding	--	--	--	ref|XP_002272636.1|	--	F6I612_VITVI,SubName: Full=Uncharacterized protein {ECO:0000313|EMBL:CCB62408.1};
TEA014495	1005	997	1059	1575	1599	1670	1878	1517	1523	1226	1256	1282	--	Scaffold1001	469858	493783	-	23926	protein_coding	--	--	--	gb|POE93143.1|	--	A0A2C9U5G3_MANES,SubName: Full=Uncharacterized protein {ECO:0000313|EMBL:OAY25167.1};
TEA014518	2205	2216	2180	1906	1720	2054	2103	1944	2049	1409	1410	1435	--	Scaffold1001	853677	858962	+	5286	protein_coding	GO:0005634,nucleus; GO:0003700,DNA-binding transcription factor activity; GO:0043565,sequence-specific DNA binding; GO:0009734,auxin-activated signaling pathway; GO:0006351,transcription, DNA-templated	K14486: K14486, ARF; auxin response factor	At4g23980	ref|XP_010659520.1|	ARFI_ARATH,RecName: Full=Auxin response factor 9;	D7TVI5_VITVI,RecName: Full=Auxin response factor {ECO:0000256|RuleBase:RU004561};
TEA014506	2114	2234	2310	2534	2518	2774	1678	1517	1605	615	600	721	--	Scaffold1001	1032584	1042454	+	9871	protein_coding	GO:0005634,nucleus; GO:0003700,DNA-binding transcription factor activity; GO:0009734,auxin-activated signaling pathway; GO:0010102,lateral root morphogenesis; GO:0045892,negative regulation of transcription, DNA-templated; GO:0009733,response to auxin; GO:0006351,transcription, DNA-templated	--	At4g14550	gb|ARQ20705.1|	IAA14_ARATH,RecName: Full=Auxin-responsive protein IAA14; AltName: Full=Indoleacetic acid-induced protein 14; AltName: Full=Protein SOLITARY ROOT;	A0A1X9QDS3_CAMSI,RecName: Full=Auxin-responsive protein {ECO:0000256|RuleBase:RU004549};
TEA014505	470	428	390	371	401	404	298	248	255	228	231	256	--	Scaffold1001	1052919	1063039	+	10121	protein_coding	--	K14006: SEC23; protein transport protein SEC23	At5g43670	ref|XP_021640443.1|	--	A0A2C9UCM3_MANES,SubName: Full=Uncharacterized protein {ECO:0000313|EMBL:OAY28042.1};
TEA014502	216	176	177	128	147	128	83	77	100	57	56	89	--	Scaffold1001	1271101	1277488	-	6388	protein_coding	GO:0009507,chloroplast; GO:0015035,protein disulfide oxidoreductase activity; GO:0008219,cell death; GO:0045454,cell redox homeostasis; GO:0006952,defense response; GO:0006662,glycerol ether metabolic process; GO:0034051,negative regulation of plant-type hypersensitive response; GO:0031347,regulation of defense response	--	At3g06730	ref|XP_013644008.1|	CITX2_NICBE,RecName: Full=Thioredoxin-like protein CITRX2, chloroplastic {ECO:0000303|PubMed:15131698}; EC=1.8.-.-; AltName: Full=Cf-9-interacting thioredoxin 2 {ECO:0000303|PubMed:15131698}; Short=NbCiTrx2 {ECO:0000303|PubMed:15131698}; Flags: Precursor;	A0A251TB51_HELAN,SubName: Full=Putative thioredoxin-like protein CITRX2 protein {ECO:0000313|EMBL:OTG08387.1};
TEA014496	44	26	60	42	27	48	36	29	23	23	12	13	--	Scaffold1001	1278147	1279353	+	1207	protein_coding	GO:0005737,cytoplasm; GO:0004022,alcohol dehydrogenase (NAD) activity; GO:0051903,S-(hydroxymethyl)glutathione dehydrogenase activity; GO:0008270,zinc ion binding; GO:0006069,ethanol oxidation	--	At5g43940	gb|AGA15794.1|	ADHX_ORYSJ,RecName: Full=Alcohol dehydrogenase class-3; EC=1.1.1.1 {ECO:0000250|UniProtKB:Q96533}; AltName: Full=Alcohol dehydrogenase class-III; AltName: Full=Glutathione-dependent formaldehyde dehydrogenase; Short=FALDH; Short=FDH; Short=GSH-FDH; EC=1.1.1.-; AltName: Full=S-(hydroxymethyl)glutathione dehydrogenase; EC=1.1.1.284 {ECO:0000250|UniProtKB:Q96533};	L0CKA9_DIOKA,RecName: Full=S-(hydroxymethyl)glutathione dehydrogenase {ECO:0000256|RuleBase:RU362016}; EC=1.1.1.284 {ECO:0000256|RuleBase:RU362016};
TEA014511	389	393	359	341	320	317	201	185	189	169	118	106	--	Scaffold1001	1284679	1288029	-	3351	protein_coding	GO:0009507,chloroplast; GO:0005737,cytoplasm; GO:0009295,nucleoid; GO:0009579,thylakoid; GO:0016671,oxidoreductase activity, acting on a sulfur group of donors, disulfide as acceptor; GO:0015035,protein disulfide oxidoreductase activity; GO:0047134,protein-disulfide reductase activity; GO:0004791,thioredoxin-disulfide reductase activity; GO:0008219,cell death; GO:0045454,cell redox homeostasis; G…	--	At3g06730	ref|XP_022864456.1|	CITRX_SOLLC,RecName: Full=Thioredoxin-like protein CITRX, chloroplastic {ECO:0000303|PubMed:15131698}; EC=1.8.-.- {ECO:0000305}; AltName: Full=Cf-9-interacting thioredoxin {ECO:0000303|PubMed:15131698}; Short=LeCiTrx {ECO:0000303|PubMed:15131698}; Flags: Precursor;	A0A2I4GZV0_9ROSI,SubName: Full=thioredoxin-like protein CITRX, chloroplastic {ECO:0000313|RefSeq:XP_018849413.1};
TEA014500	58	82	73	55	54	75	23	29	27	35	24	21	--	Scaffold1001	1409029	1416201	-	7173	protein_coding	--	--	At3g54390	ref|XP_021628947.1|	--	A0A2C9UX66_MANES,SubName: Full=Uncharacterized protein {ECO:0000313|EMBL:OAY36235.1};
TEA014524	770	857	724	609	573	716	945	876	904	1613	1721	1637	--	Scaffold1001	1429536	1430474	-	939	protein_coding	GO:0005634,nucleus; GO:0004842,ubiquitin-protein transferase activity	K14431: TGA; transcription factor TGA	At1g08320_2	ref|XP_022035013.1|	PUB4_ARATH,RecName: Full=U-box domain-containing protein 4; EC=2.3.2.27; AltName: Full=Plant U-box protein 4; AltName: Full=RING-type E3 ubiquitin transferase PUB4 {ECO:0000305};	A0A251UYY9_HELAN,SubName: Full=Putative ARM repeat superfamily protein {ECO:0000313|EMBL:OTG28587.1};
TEA014522	1140	1168	1136	1298	1168	1294	1206	1153	1145	876	912	912	--	Scaffold1001	1863027	1875837	-	12811	protein_coding	--	--	At4g27450	ref|XP_021978330.1|	TSJT1_TOBAC,RecName: Full=Stem-specific protein TSJT1;	A0A251U7Y1_HELAN,SubName: Full=Putative aluminum induced protein with YGL and LRDR motifs {ECO:0000313|EMBL:OTG19460.1};
TEA014492	449	408	495	286	335	390	264	245	253	261	228	221	--	Scaffold1001	1934150	1935049	+	900	protein_coding	GO:0033987,2-hydroxyisoflavanone dehydratase activity; GO:0052689,carboxylic ester hydrolase activity; GO:0009813,flavonoid biosynthetic process; GO:0009717,isoflavonoid biosynthetic process; GO:0046287,isoflavonoid metabolic process	K20506: TCEA; tuliposide A-converting enzyme [EC:4.2.99.22]	At2g03550	gb|ABB89000.1|	HIDM_GLYEC,RecName: Full=2-hydroxyisoflavanone dehydratase; EC=3.1.1.1; EC=4.2.1.105; AltName: Full=Carboxylesterase HIDM;	Q0ZPX0_VACCO,SubName: Full=CXE carboxylesterase {ECO:0000313|EMBL:ABB89000.1}; EC=3.1.1.1 {ECO:0000313|EMBL:ABB89000.1};
TEA014494	414	483	450	542	455	526	446	388	452	428	439	371	--	Scaffold1001	2165686	2182968	-	17283	protein_coding	GO:0005739,mitochondrion; GO:0005524,ATP binding; GO:0031072,heat shock protein binding; GO:0046872,metal ion binding; GO:0051082,unfolded protein binding; GO:0051085,chaperone cofactor-dependent protein refolding; GO:0009558,embryo sac cellularization; GO:0009553,embryo sac development; GO:0000740,nuclear membrane fusion; GO:0010197,polar nucleus fusion; GO:0009408,response to heat; GO:0010198,s…	--	At5g48030	ref|XP_002263448.2|	GFA2_ARATH,RecName: Full=Chaperone protein dnaJ GFA2, mitochondrial {ECO:0000305}; AltName: Full=Chaperone protein dnaJ A30 {ECO:0000303|PubMed:11599562}; Short=AtDjA30 {ECO:0000303|PubMed:11599562}; AltName: Full=Gametophytic factor 2 {ECO:0000303|PubMed:12215516}; Flags: Precursor;	D7T2W9_VITVI,SubName: Full=Uncharacterized protein {ECO:0000313|EMBL:CBI24850.3};
TEA014512	223	224	243	259	342	261	250	255	257	179	195	186	--	Scaffold1001	2183981	2185659	-	1679	protein_coding	GO:0005739,mitochondrion; GO:0005524,ATP binding; GO:0031072,heat shock protein binding; GO:0046872,metal ion binding; GO:0051082,unfolded protein binding; GO:0051085,chaperone cofactor-dependent protein refolding; GO:0009558,embryo sac cellularization; GO:0009553,embryo sac development; GO:0000740,nuclear membrane fusion; GO:0010197,polar nucleus fusion; GO:0009408,response to heat; GO:0010198,s…	--	At5g48030	ref|XP_015889870.1|	GFA2_ARATH,RecName: Full=Chaperone protein dnaJ GFA2, mitochondrial {ECO:0000305}; AltName: Full=Chaperone protein dnaJ A30 {ECO:0000303|PubMed:11599562}; Short=AtDjA30 {ECO:0000303|PubMed:11599562}; AltName: Full=Gametophytic factor 2 {ECO:0000303|PubMed:12215516}; Flags: Precursor;	D7T2W9_VITVI,SubName: Full=Uncharacterized protein {ECO:0000313|EMBL:CBI24850.3};
TEA014499	0	0	0	0	0	0	3	1	0	0	0	0	--	Scaffold1001	2316821	2317489	+	669	protein_coding	GO:0005886,plasma membrane; GO:0043531,ADP binding; GO:0005524,ATP binding; GO:0009626,plant-type hypersensitive response; GO:0007165,signal transduction	K12818: DHX8, PRP22; ATP-dependent RNA helicase DHX8/PRP22 [EC:3.6.4.13]	At3g14470	ref|XP_015881962.1|	R13L1_ARATH,RecName: Full=Putative disease resistance RPP13-like protein 1;	A0A2C9UZ40_MANES,SubName: Full=Uncharacterized protein {ECO:0000313|EMBL:OAY36218.1};
TEA014509	35	56	45	54	47	66	78	39	39	54	56	78	--	Scaffold1001	2447243	2452540	+	5298	protein_coding	GO:0005634,nucleus; GO:0003677,DNA binding; GO:0003700,DNA-binding transcription factor activity; GO:0006351,transcription, DNA-templated	K09060: GBF; plant G-box-binding factor	At2g46270	ref|XP_019081300.1|	CPRF1_PETCR,RecName: Full=Common plant regulatory factor 1; Short=CPRF-1;	D7UCK3_VITVI,SubName: Full=Uncharacterized protein {ECO:0000313|EMBL:CBI40468.3};
TEA014519	32	23	39	32	36	26	24	15	2	28	24	23	--	Scaffold1001	2968935	2970143	-	1209	protein_coding	--	--	--	--	--	--
TEA025720	123	137	113	250	221	200	153	138	123	56	49	78	--	Scaffold1002	221962	229265	+	7304	protein_coding	--	--	--	--	--	--
TEA018947	4786	4868	4779	5830	6088	6534	6462	5740	6063	5743	5724	5713	--	Scaffold10057	22191	32992	+	10802	protein_coding	GO:0005634,nucleus; GO:0016589,NURF complex; GO:0005524,ATP binding; GO:0016887,ATPase activity; GO:0003677,DNA binding; GO:0004386,helicase activity; GO:0031491,nucleosome binding; GO:0043044,ATP-dependent chromatin remodeling; GO:0016569,covalent chromatin modification; GO:0009908,flower development; GO:0009561,megagametogenesis; GO:0034728,nucleosome organization; GO:1900036,positive regulatio…	--	At3g06400	gb|PON80294.1|	ISW2_ARATH,RecName: Full=ISWI chromatin-remodeling complex ATPase CHR11 {ECO:0000305}; EC=3.6.4.- {ECO:0000305}; AltName: Full=ISW2-like {ECO:0000305}; AltName: Full=Protein CHROMATIN REMODELING 11 {ECO:0000303|PubMed:16286646}; AltName: Full=Sucrose nonfermenting protein 2 homolog {ECO:0000305};	A0A2G9GFA4_9LAMI,RecName: Full=Chromatin-remodeling complex ATPase {ECO:0000256|RuleBase:RU363119}; EC=3.6.4.- {ECO:0000256|RuleBase:RU363119};
TEA018951	867	962	896	849	757	805	1251	1040	1063	1595	1678	1591	--	Scaffold10057	34492	38451	-	3960	protein_coding	GO:0046658,anchored component of plasma membrane; GO:0005886,plasma membrane; GO:0005524,ATP binding; GO:0004672,protein kinase activity; GO:0004675,transmembrane receptor protein serine/threonine kinase activity; GO:0000187,activation of MAPK activity; GO:0007166,cell surface receptor signaling pathway; GO:0071323,cellular response to chitin; GO:0045087,innate immune response; GO:1900426,positiv…	--	At5g18610	ref|XP_015892703.1|	PBL27_ARATH,RecName: Full=Serine/threonine-protein kinase PBL27 {ECO:0000303|PubMed:20413097}; EC=2.7.11.1 {ECO:0000269|PubMed:27679653}; AltName: Full=PBS1-like protein 27 {ECO:0000303|PubMed:20413097}; AltName: Full=Receptor-like cytoplasmic kinase PBL27 {ECO:0000303|PubMed:27679653};	M5XE17_PRUPE,SubName: Full=Uncharacterized protein {ECO:0000313|EMBL:EMJ24357.1};
TEA018949	345	275	276	366	395	360	552	453	484	518	532	570	--	Scaffold10057	53422	55241	-	1820	protein_coding	GO:0046658,anchored component of plasma membrane; GO:0005886,plasma membrane; GO:0005524,ATP binding; GO:0004672,protein kinase activity; GO:0004675,transmembrane receptor protein serine/threonine kinase activity; GO:0000187,activation of MAPK activity; GO:0007166,cell surface receptor signaling pathway; GO:0071323,cellular response to chitin; GO:0045087,innate immune response; GO:1900426,positiv…	K13430: PBS1; serine/threonine-protein kinase PBS1 [EC:2.7.11.1]	At5g18610	ref|XP_018826046.1|	PBL27_ARATH,RecName: Full=Serine/threonine-protein kinase PBL27 {ECO:0000303|PubMed:20413097}; EC=2.7.11.1 {ECO:0000269|PubMed:27679653}; AltName: Full=PBS1-like protein 27 {ECO:0000303|PubMed:20413097}; AltName: Full=Receptor-like cytoplasmic kinase PBL27 {ECO:0000303|PubMed:27679653};	A0A2I4F320_9ROSI,SubName: Full=serine/threonine-protein kinase CDL1-like {ECO:0000313|RefSeq:XP_018826046.1};
TEA018950	326	322	268	417	337	406	289	250	296	205	219	222	--	Scaffold10057	157106	168090	-	10985	protein_coding	GO:0005634,nucleus; GO:0007049,cell cycle; GO:0051301,cell division; GO:0016567,protein ubiquitination	K03354: APC7; anaphase-promoting complex subunit 7	At2g39090	ref|XP_019179757.1|	APC7_ARATH,RecName: Full=Anaphase-promoting complex subunit 7; AltName: Full=Cyclosome subunit 7;	D7T6H7_VITVI,SubName: Full=Uncharacterized protein {ECO:0000313|EMBL:CBI26098.3};
TEA018948	1452	1531	1524	1670	1609	1577	1443	1398	1492	1384	1378	1500	--	Scaffold10057	176498	187973	-	11476	protein_coding	GO:0005737,cytoplasm; GO:0005634,nucleus; GO:0009524,phragmoplast; GO:0005819,spindle; GO:0005509,calcium ion binding; GO:0030865,cortical cytoskeleton organization; GO:0000226,microtubule cytoskeleton organization; GO:0000913,preprophase band assembly; GO:0009826,unidimensional cell growth	K11583: PPP2R3; serine/threonine-protein phosphatase 2A regulatory subunit B''	At5g18580	ref|XP_020981904.1|	TON2_ARATH,RecName: Full=Probable serine/threonine-protein phosphatase 2A regulatory subunit B'' subunit TON2; AltName: Full=Protein EMBRYO DEFFECTIVE 40; AltName: Full=Protein GORDO; AltName: Full=Protein TONNEAU 2;	D7T6H5_VITVI,SubName: Full=Uncharacterized protein {ECO:0000313|EMBL:CBI26096.3};
TEA018952	157	142	144	231	254	215	122	147	129	83	72	79	--	Scaffold10057	223891	229325	+	5435	protein_coding	GO:0016021,integral component of membrane; GO:0005886,plasma membrane; GO:0005524,ATP binding; GO:0004675,transmembrane receptor protein serine/threonine kinase activity; GO:0007166,cell surface receptor signaling pathway; GO:0006468,protein phosphorylation	--	At3g26700	ref|XP_016647408.1|	PERK3_ARATH,RecName: Full=Proline-rich receptor-like protein kinase PERK3; EC=2.7.11.1; AltName: Full=Proline-rich extensin-like receptor kinase 3; Short=AtPERK3;	A0A067G667_CITSI,SubName: Full=Uncharacterized protein {ECO:0000313|EMBL:KDO75093.1};
TEA031240	0	3	1	1	2	2	1	2	3	0	1	1	--	Scaffold10058	76712	80579	+	3868	protein_coding	--	--	--	gb|POE96867.1|	--	A0A1S2XCY1_CICAR,SubName: Full=uncharacterized protein LOC101507633 {ECO:0000313|RefSeq:XP_004487411.1};
TEA031242	9	17	13	35	22	15	26	13	10	8	16	7	--	Scaffold10058	81102	81617	-	516	protein_coding	--	--	--	--	--	--
TEA031243	6	8	8	13	7	8	3	9	5	0	1	4	--	Scaffold10058	173962	176360	+	2399	protein_coding	GO:0005634,nucleus; GO:0007049,cell cycle; GO:0051301,cell division	--	At1g70210	ref|XP_021683761.1|	CCD51_ORYSJ,RecName: Full=Cyclin-D5-1; AltName: Full=G1/S-specific cyclin-D5-1; Short=CycD5;1;	A0A2C9U081_MANES,SubName: Full=Uncharacterized protein {ECO:0000313|EMBL:OAY23025.1};
TEA031239	1464	1412	1354	1064	1041	1169	1150	1094	1132	1343	1446	1356	--	Scaffold10058	362833	364888	+	2056	protein_coding	GO:0016788,hydrolase activity, acting on ester bonds; GO:0010223,secondary shoot formation; GO:1901601,strigolactone biosynthetic process	K21371: UGT75L6, UGTCs2; crocetin glucosyltransferase [EC:2.4.1.271]	At3g03990	gb|OMO70753.1|	DAD2_PETHY,RecName: Full=Probable strigolactone esterase DAD2; Short=3.1.-.-; AltName: Full=Protein DECREASED APICAL DOMINANCE 2;	A0A1R3HKD3_9ROSI,SubName: Full=Putative sigma factor sigb regulation protein rsbq {ECO:0000313|EMBL:OMO70753.1};
TEA031241	580	571	635	788	735	867	1024	997	1003	946	952	970	--	Scaffold10058	430075	433046	-	2972	protein_coding	GO:0005634,nucleus; GO:0004842,ubiquitin-protein transferase activity	K08332: VAC8; vacuolar protein 8	At3g01400	ref|XP_012446683.1|	PUB4_ARATH,RecName: Full=U-box domain-containing protein 4; EC=2.3.2.27; AltName: Full=Plant U-box protein 4; AltName: Full=RING-type E3 ubiquitin transferase PUB4 {ECO:0000305};	A0A0D2QKV0_GOSRA,SubName: Full=Uncharacterized protein {ECO:0000313|EMBL:KJB58632.1};
TEA005247	76	83	62	106	118	127	111	81	97	97	69	93	--	Scaffold1006	271096	298661	-	27566	protein_coding	--	--	--	ref|XP_018819557.1|	--	A0A2I4EJI3_9ROSI,SubName: Full=disease resistance protein At4g27190-like {ECO:0000313|RefSeq:XP_018819557.1};
TEA005253	46	29	28	26	30	33	45	41	35	26	30	17	--	Scaffold1006	525380	530350	+	4971	protein_coding	--	--	--	--	--	--
TEA005250	635	704	657	809	790	854	648	568	596	383	423	415	--	Scaffold1006	597853	600885	+	3033	protein_coding	--	--	At5g23520	emb|CAN81330.1|	--	A5BPB7_VITVI,SubName: Full=Uncharacterized protein {ECO:0000313|EMBL:CAN81330.1};
TEA005249	236	249	197	229	206	233	137	124	125	159	159	132	--	Scaffold1006	605651	607623	+	1973	protein_coding	--	--	At5g23520	ref|XP_021802465.1|	--	M5WI32_PRUPE,SubName: Full=Uncharacterized protein {ECO:0000313|EMBL:EMJ06440.1};
TEA005254	0	0	0	0	0	1	0	0	0	0	0	2	--	Scaffold1006	611806	612174	+	369	protein_coding	--	--	--	gb|AKO83950.1|	--	A0A0H4KBZ1_POPTO,SubName: Full=Heat shock protein 40 {ECO:0000313|EMBL:AKO83950.1};
TEA005248	1359	1347	1355	1968	1797	1860	1509	1202	1267	764	783	812	--	Scaffold1006	614378	643971	-	29594	protein_coding	GO:0005737,cytoplasm; GO:0005634,nucleus; GO:0005525,GTP binding; GO:0003924,GTPase activity; GO:0032922,circadian regulation of gene expression; GO:0009640,photomorphogenesis	K07933: RABL3; Rab-like protein 3	At5g09910	ref|XP_022739822.1|	LIIP1_ARATH,RecName: Full=Small GTPase LIP1 {ECO:0000303|PubMed:17683937}; AltName: Full=Protein LIGHT INSENSITIVE PERIOD 1 {ECO:0000303|PubMed:17683937};	A0A2G9IB27_9LAMI,SubName: Full=GTPase Rab11/YPT3, small G protein superfamily {ECO:0000313|EMBL:PIN26870.1};
TEA005255	6	14	7	9	2	2	8	4	9	6	10	4	--	Scaffold1006	669585	674439	-	4855	protein_coding	GO:0005634,nucleus; GO:0003700,DNA-binding transcription factor activity; GO:0043565,sequence-specific DNA binding; GO:0042742,defense response to bacterium; GO:0050832,defense response to fungus; GO:0009867,jasmonic acid mediated signaling pathway; GO:0006351,transcription, DNA-templated	--	At5g26170	gb|PON58706.1|	WRK51_ARATH,RecName: Full=Probable WRKY transcription factor 51; AltName: Full=WRKY DNA-binding protein 51;	B9HG35_POPTR,SubName: Full=Uncharacterized protein {ECO:0000313|EMBL:EEE91060.2};
TEA005251	2047	2295	2169	2574	2519	2819	2443	2465	2452	2120	2176	2179	--	Scaffold1006	726290	734033	+	7744	protein_coding	GO:0009570,chloroplast stroma; GO:0005759,mitochondrial matrix; GO:0051537,2 iron, 2 sulfur cluster binding; GO:0008198,ferrous iron binding; GO:0005198,structural molecule activity; GO:0016226,iron-sulfur cluster assembly; GO:0097428,protein maturation by iron-sulfur cluster transfer	--	At1g10500	ref|XP_022950286.1|	ISCAP_ARATH,RecName: Full=Iron-sulfur assembly protein IscA, chloroplastic; AltName: Full=Plastid SufA-like protein; AltName: Full=Protein scaffold protein AtCpIscA; Flags: Precursor;	A0A1U8AGG7_NELNU,SubName: Full=iron-sulfur assembly protein IscA, chloroplastic {ECO:0000313|RefSeq:XP_010261063.1};
TEA005252	67	71	69	63	100	102	55	53	165	29	45	40	--	Scaffold1006	746165	769770	+	23606	protein_coding	GO:0005789,endoplasmic reticulum membrane; GO:0016021,integral component of membrane; GO:0016020,membrane; GO:0005886,plasma membrane; GO:0048507,meristem development; GO:0007275,multicellular organism development; GO:0010075,regulation of meristem growth	--	At1g65380	ref|XP_002272643.1|	CLV2_ARATH,RecName: Full=Receptor-like protein CLAVATA2 {ECO:0000312|EMBL:AAF02654.1, ECO:0000312|EMBL:AAF02655.1, ECO:0000312|EMBL:AAF02656.1}; AltName: Full=Receptor-like protein 10 {ECO:0000303|PubMed:18434605}; Short=AtRLP10 {ECO:0000303|PubMed:18434605}; Flags: Precursor;	D7SPS6_VITVI,SubName: Full=Uncharacterized protein {ECO:0000313|EMBL:CBI17655.3};
TEA017859	160	175	173	158	121	145	103	118	91	89	103	96	--	Scaffold1007	46326	47573	-	1248	protein_coding	--	--	At3g27230	ref|XP_002277626.1|	--	F6H070_VITVI,SubName: Full=Uncharacterized protein {ECO:0000313|EMBL:CCB46018.1};
TEA017869	55	56	69	70	98	85	64	45	49	52	38	32	--	Scaffold1007	49551	68338	+	18788	protein_coding	GO:0009507,chloroplast; GO:0004400,histidinol-phosphate transaminase activity; GO:0080130,L-phenylalanine:2-oxoglutarate aminotransferase activity; GO:0030170,pyridoxal phosphate binding; GO:0000105,histidine biosynthetic process	--	At5g10330	ref|XP_017406365.1|	HIS8_NICPL,RecName: Full=Histidinol-phosphate aminotransferase, chloroplastic; EC=2.6.1.9; AltName: Full=Imidazole acetol-phosphate transaminase; Flags: Precursor;	V7C171_PHAVU,SubName: Full=Uncharacterized protein {ECO:0000313|EMBL:ESW23879.1};
TEA017868	0	0	0	0	0	0	0	0	0	0	0	4	--	Scaffold1007	154122	157995	+	3874	protein_coding	GO:0005634,nucleus; GO:0003677,DNA binding; GO:0003700,DNA-binding transcription factor activity; GO:0006351,transcription, DNA-templated	--	At5g07680	ref|XP_011462053.1|	NAC79_ARATH,RecName: Full=NAC domain-containing protein 79 {ECO:0000303|PubMed:15029955}; Short=ANAC79 {ECO:0000303|PubMed:15029955}; Short=ANAC80 {ECO:0000303|PubMed:15029955}; Short=AtNAC79 {ECO:0000303|PubMed:15029955}; Short=AtNAC80 {ECO:0000303|PubMed:15029955};	B9SYA2_RICCO,SubName: Full=Transcription factor, putative {ECO:0000313|EMBL:EEF31406.1};
TEA017852	60	54	61	51	57	51	15	16	29	25	23	22	--	Scaffold1007	196591	207209	-	10619	protein_coding	GO:0016021,integral component of membrane; GO:0005886,plasma membrane; GO:0005524,ATP binding; GO:0004675,transmembrane receptor protein serine/threonine kinase activity; GO:0007166,cell surface receptor signaling pathway; GO:0006468,protein phosphorylation	--	At1g56720	ref|XP_002280159.1|	Y2296_ARATH,RecName: Full=Probable receptor-like protein kinase At2g42960; EC=2.7.11.1;	D7UA94_VITVI,SubName: Full=Uncharacterized protein {ECO:0000313|EMBL:CBI39658.3};
TEA017860	7	6	5	7	16	9	11	8	10	4	18	10	--	Scaffold1007	293450	314623	-	21174	protein_coding	--	--	--	--	--	--
TEA017856	175	164	170	151	174	193	93	83	72	12	12	13	--	Scaffold1007	338406	339789	-	1384	protein_coding	--	--	At4g17940	ref|XP_019190666.1|	--	K7K1A3_SOYBN,SubName: Full=Uncharacterized protein {ECO:0000313|EMBL:KRH74400.1, ECO:0000313|EnsemblPlants:GLYMA01G02110.2};
TEA017849	13	12	9	14	9	12	3	6	6	0	0	2	--	Scaffold1007	401828	402732	-	905	protein_coding	--	--	At4g17940	ref|XP_003533437.1|	--	I1L4Y2_SOYBN,SubName: Full=Uncharacterized protein {ECO:0000313|EMBL:KRH39558.1, ECO:0000313|EnsemblPlants:GLYMA09G33830.1};
TEA017843	1001	1111	928	961	1107	1019	857	774	835	689	727	728	--	Scaffold1007	462100	465686	+	3587	protein_coding	GO:0005829,cytosol; GO:0003677,DNA binding; GO:0003700,DNA-binding transcription factor activity; GO:0046872,metal ion binding; GO:0003730,mRNA 3'-UTR binding; GO:0061158,3'-UTR-mediated mRNA destabilization; GO:0006355,regulation of transcription, DNA-templated	--	At1g32360_1	ref|XP_011092357.1|	C3H12_ARATH,RecName: Full=Zinc finger CCCH domain-containing protein 12; Short=AtC3H12;	M5W9T6_PRUPE,SubName: Full=Uncharacterized protein {ECO:0000313|EMBL:EMJ10512.1};
TEA017845	2	0	2	0	0	3	2	0	0	2	4	4	--	Scaffold1007	466988	467860	+	873	protein_coding	GO:0016021,integral component of membrane; GO:0046872,metal ion binding; GO:0061630,ubiquitin protein ligase activity; GO:0043161,proteasome-mediated ubiquitin-dependent protein catabolic process	--	At4g17920	ref|XP_011070269.1|	ATL29_ARATH,RecName: Full=RING-H2 finger protein ATL29; EC=2.3.2.27 {ECO:0000305}; AltName: Full=RING-type E3 ubiquitin transferase ATL29 {ECO:0000305};	A0A068UX95_COFCA,SubName: Full=Uncharacterized protein {ECO:0000313|EMBL:CDP13046.1};
TEA017864	399	402	439	655	630	548	530	485	460	387	398	320	--	Scaffold1007	472406	501827	+	29422	protein_coding	GO:0016021,integral component of membrane; GO:0016746,transferase activity, transferring acyl groups; GO:0006506,GPI anchor biosynthetic process	K05283: PIGW; phosphatidylinositol glycan, class W [EC:2.3.-.-]	At4g17910_3	gb|EOY23971.1|	Y4791_ARATH,RecName: Full=Uncharacterized protein At4g17910; Flags: Precursor;	A0A061G312_THECC,SubName: Full=GPI-anchored wall transfer protein isoform 5 {ECO:0000313|EMBL:EOY23971.1};
TEA017853	8	5	6	12	8	0	4	4	2	5	4	6	--	Scaffold1007	506154	512919	+	6766	protein_coding	GO:0005634,nucleus; GO:0003677,DNA binding; GO:0003700,DNA-binding transcription factor activity; GO:0046983,protein dimerization activity; GO:0006351,transcription, DNA-templated	--	At1g72210	gb|POF24843.1|	BH096_ARATH,RecName: Full=Transcription factor bHLH96; AltName: Full=Basic helix-loop-helix protein 96; Short=AtbHLH96; Short=bHLH 96; AltName: Full=Transcription factor EN 15; AltName: Full=bHLH transcription factor bHLH096;	A0A2I4DZ79_9ROSI,SubName: Full=transcription factor bHLH71-like {ECO:0000313|RefSeq:XP_018812455.1};
TEA017848	132	169	132	141	127	139	95	82	104	119	122	129	--	Scaffold1007	562856	563908	-	1053	protein_coding	GO:0016021,integral component of membrane; GO:0046872,metal ion binding; GO:0061630,ubiquitin protein ligase activity; GO:0004842,ubiquitin-protein transferase activity; GO:0043161,proteasome-mediated ubiquitin-dependent protein catabolic process; GO:0016567,protein ubiquitination	K19041: RNF38_44; E3 ubiquitin-protein ligase RNF38/44 [EC:2.3.2.27]	At3g03550	ref|XP_021281807.1|	ATL41_ORYSJ,RecName: Full=E3 ubiquitin-protein ligase Os04g0590900; EC=2.3.2.27 {ECO:0000250|UniProtKB:Q9SLC3}; AltName: Full=RING-H2 finger protein Os04g0590900; AltName: Full=RING-type E3 ubiquitin transferase Os04g0590900 {ECO:0000305};	A0A061GAA2_THECC,SubName: Full=RING/U-box superfamily protein, putative {ECO:0000313|EMBL:EOY23974.1};
TEA017850	24	33	64	26	46	78	40	38	56	43	95	48	--	Scaffold1007	738114	748899	+	10786	protein_coding	GO:0005829,cytosol; GO:0047622,adenosine nucleosidase activity; GO:0047724,inosine nucleosidase activity; GO:0045437,uridine nucleosidase activity; GO:0072585,xanthosine nucleotidase activity; GO:0006152,purine nucleoside catabolic process; GO:0006218,uridine catabolic process	--	At2g36310	ref|XP_021289332.1|	URH1_ARATH,RecName: Full=Uridine nucleosidase 1; EC=3.2.2.3; AltName: Full=Uridine ribohydrolase 1;	A0A061EU84_THECC,SubName: Full=Uridine-ribohydrolase 1 isoform 1 {ECO:0000313|EMBL:EOY08188.1};
TEA017857	190	180	164	154	184	141	218	128	191	115	106	80	--	Scaffold1007	749244	764893	+	15650	protein_coding	GO:0005829,cytosol; GO:0047622,adenosine nucleosidase activity; GO:0047724,inosine nucleosidase activity; GO:0045437,uridine nucleosidase activity; GO:0072585,xanthosine nucleotidase activity; GO:0006152,purine nucleoside catabolic process; GO:0006218,uridine catabolic process	--	At2g36310	ref|XP_018807745.1|	URH1_ARATH,RecName: Full=Uridine nucleosidase 1; EC=3.2.2.3; AltName: Full=Uridine ribohydrolase 1;	A0A2I4DKS4_9ROSI,SubName: Full=uridine nucleosidase 1 {ECO:0000313|RefSeq:XP_018807745.1};
TEA017867	144	134	137	186	151	194	140	166	125	120	154	147	--	Scaffold1007	925246	928696	+	3451	protein_coding	GO:0005829,cytosol; GO:0008477,purine nucleosidase activity; GO:0045437,uridine nucleosidase activity; GO:0006152,purine nucleoside catabolic process	K01240: URH1; uridine nucleosidase [EC:3.2.2.3]	At2g36310	ref|XP_009796567.1|	URH1_ORYSJ,RecName: Full=Probable uridine nucleosidase 1; EC=3.2.2.3; AltName: Full=Uridine ribohydrolase 1;	A0A2I4DKS4_9ROSI,SubName: Full=uridine nucleosidase 1 {ECO:0000313|RefSeq:XP_018807745.1};
TEA017866	156	172	176	216	228	229	246	197	240	159	189	134	--	Scaffold1007	964628	970190	+	5563	protein_coding	GO:0005829,cytosol; GO:0047622,adenosine nucleosidase activity; GO:0047724,inosine nucleosidase activity; GO:0045437,uridine nucleosidase activity; GO:0072585,xanthosine nucleotidase activity; GO:0006152,purine nucleoside catabolic process; GO:0006218,uridine catabolic process	K01240: URH1; uridine nucleosidase [EC:3.2.2.3]	At2g36310	ref|XP_018807745.1|	URH1_ARATH,RecName: Full=Uridine nucleosidase 1; EC=3.2.2.3; AltName: Full=Uridine ribohydrolase 1;	A0A2I4DKS4_9ROSI,SubName: Full=uridine nucleosidase 1 {ECO:0000313|RefSeq:XP_018807745.1};
TEA017851	5132	5521	5064	5598	5623	5474	4543	4537	4684	4391	4486	4250	--	Scaffold1007	1145875	1149601	+	3727	protein_coding	--	--	--	--	--	--
TEA017844	190	197	237	265	256	263	261	192	215	135	142	136	--	Scaffold1007	1774770	1785056	+	10287	protein_coding	GO:0005524,ATP binding; GO:0004103,choline kinase activity	--	At1g74320	ref|XP_021649420.1|	CK2_ARATH,RecName: Full=Probable choline kinase 2; EC=2.7.1.32;	A0A1R3GST1_COCAP,SubName: Full=Uncharacterized protein {ECO:0000313|EMBL:OMO61174.1};
TEA017847	0	0	0	0	0	1	0	0	0	0	4	0	--	Scaffold1007	2014884	2023574	-	8691	protein_coding	--	--	--	ref|XP_012436318.1|	--	A0A1U8J057_GOSHI,SubName: Full=probable aquaporin TIP1-2 {ECO:0000313|RefSeq:XP_016683731.1, ECO:0000313|RefSeq:XP_016734380.1};
TEA017861	71	81	66	130	116	99	43	40	32	29	22	17	--	Scaffold1007	2251167	2278950	-	27784	protein_coding	GO:0016491,oxidoreductase activity	--	At1g59960	ref|XP_012072392.1|	NADO1_ORYSJ,RecName: Full=Probable NAD(P)H-dependent oxidoreductase 1; EC=1.1.1.-;	A0A067KPY3_JATCU,SubName: Full=Uncharacterized protein {ECO:0000313|EMBL:KDP38187.1};
TEA017862	4	0	0	0	2	0	0	2	0	0	3	0	--	Scaffold1007	2301807	2308540	-	6734	protein_coding	GO:0004040,amidase activity	K01426: E3.5.1.4, amiE; amidase [EC:3.5.1.4]	At4g34880	emb|CDP16441.1|	AMI4G_ARATH,RecName: Full=Probable amidase At4g34880 {ECO:0000305}; EC=3.5.1.4 {ECO:0000250|UniProtKB:Q9FR37};	A0A068V6Y9_COFCA,SubName: Full=Uncharacterized protein {ECO:0000313|EMBL:CDP16441.1};
TEA017846	0	2	0	0	0	0	0	0	0	0	0	0	--	Scaffold1007	2417648	2419498	-	1851	protein_coding	GO:0004040,amidase activity	K01426: E3.5.1.4, amiE; amidase [EC:3.5.1.4]	At4g34880	ref|XP_004292158.2|	AMI4G_ARATH,RecName: Full=Probable amidase At4g34880 {ECO:0000305}; EC=3.5.1.4 {ECO:0000250|UniProtKB:Q9FR37};	W9QKJ3_9ROSA,SubName: Full=Putative amidase {ECO:0000313|EMBL:EXB39270.1};
TEA017855	861	779	803	762	878	833	728	719	651	805	758	768	--	Scaffold1007	2522252	2531711	+	9460	protein_coding	--	--	At1g17130	ref|XP_011098112.1|	--	K4CMG2_SOLLC,SubName: Full=Uncharacterized protein {ECO:0000313|EnsemblPlants:Solyc08g074420.2.1};
TEA017865	598	620	606	655	629	724	855	722	716	753	718	743	--	Scaffold1007	2552814	2561796	-	8983	protein_coding	--	--	At1g78420	ref|XP_002277570.2|	--	A5AEZ0_VITVI,SubName: Full=Uncharacterized protein {ECO:0000313|EMBL:CAN66658.1};
TEA025979	147	189	183	225	206	194	231	222	264	268	309	277	--	Scaffold1008	30985	34534	+	3550	protein_coding	--	--	--	ref|XP_022750348.1|	--	A0A061GIQ9_THECC,SubName: Full=DnaJ/Hsp40 cysteine-rich domain superfamily protein {ECO:0000313|EMBL:EOY29293.1};
TEA025978	723	781	698	756	717	767	621	645	600	596	641	673	--	Scaffold1008	96543	105281	+	8739	protein_coding	GO:0003677,DNA binding; GO:0046872,metal ion binding	--	At2g24830	ref|XP_002285580.1|	C3H18_ORYSJ,RecName: Full=Zinc finger CCCH domain-containing protein 18; Short=OsC3H18;	F6H3K0_VITVI,SubName: Full=Uncharacterized protein {ECO:0000313|EMBL:CCB46886.1};
TEA030848	28	51	41	11	54	32	40	34	23	27	19	21	--	Scaffold10083	130796	137479	+	6684	protein_coding	--	--	--	ref|XP_020087070.1|	--	A0A199USN3_ANACO,SubName: Full=Uncharacterized protein {ECO:0000313|EMBL:OAY67808.1};
TEA030849	0	0	0	0	0	0	0	0	0	0	0	2	--	Scaffold10083	279131	279985	+	855	protein_coding	GO:0016021,integral component of membrane; GO:0005524,ATP binding; GO:0004674,protein serine/threonine kinase activity	K13420: FLS2; LRR receptor-like serine/threonine-protein kinase FLS2 [EC:2.7.11.1]	At1g35710	ref|XP_019163109.1|	Y1571_ARATH,RecName: Full=Probable leucine-rich repeat receptor-like protein kinase At1g35710; EC=2.7.11.1; Flags: Precursor;	F6H942_VITVI,SubName: Full=Uncharacterized protein {ECO:0000313|EMBL:CCB48649.1};
TEA002733	14	6	14	0	0	0	0	0	2	2	0	0	--	Scaffold1009	93025	96852	-	3828	protein_coding	GO:0009507,chloroplast; GO:0009536,plastid; GO:0000036,acyl carrier activity; GO:0016297,acyl-[acyl-carrier-protein] hydrolase activity; GO:0006633,fatty acid biosynthetic process	K10781: FATB; fatty acyl-ACP thioesterase B [EC:3.1.2.14 3.1.2.21]	At1g08510	ref|XP_011073093.1|	FATB_ARATH,RecName: Full=Palmitoyl-acyl carrier protein thioesterase, chloroplastic; EC=3.1.2.-; AltName: Full=16:0-acyl-carrier protein thioesterase; Short=16:0-ACP thioesterase; AltName: Full=Acyl-[acyl-carrier-protein] hydrolase; AltName: Full=Acyl-acyl carrier protein thioesterase B1 {ECO:0000303|PubMed:10859193}; Short=AtFATB1 {ECO:0000303|PubMed:10859193}; Flags: Precursor;	A0A2G9I1F8_9LAMI,RecName: Full=Acyl-[acyl-carrier-protein] hydrolase {ECO:0000256|RuleBase:RU363096}; EC=3.1.2.- {ECO:0000256|RuleBase:RU363096};
TEA002732	623	674	672	803	883	817	770	542	652	448	411	370	--	Scaffold1009	123621	124334	+	714	protein_coding	GO:0005737,cytoplasm; GO:0005634,nucleus; GO:0005777,peroxisome; GO:0004364,glutathione transferase activity; GO:0004601,peroxidase activity; GO:0006749,glutathione metabolic process; GO:0009407,toxin catabolic process	K00799: GST, gst; glutathione S-transferase [EC:2.5.1.18]	At5g41210	ref|XP_002509785.1|	GSTT1_ARATH,RecName: Full=Glutathione S-transferase T1; Short=AtGSTT1; EC=2.5.1.18; AltName: Full=GST class-theta member 1; AltName: Full=Glutathione S-transferase 10;	B9RCA1_RICCO,SubName: Full=Glutathione-s-transferase theta, gst, putative {ECO:0000313|EMBL:EEF51172.1}; EC=2.5.1.18 {ECO:0000313|EMBL:EEF51172.1};
TEA002729	13	24	16	9	8	15	20	16	21	31	20	42	--	Scaffold1009	156004	157913	+	1910	protein_coding	GO:0005783,endoplasmic reticulum; GO:0005794,Golgi apparatus; GO:0016021,integral component of membrane; GO:0009737,response to abscisic acid; GO:0006950,response to stress	K17279: REEP5_6; receptor expression-enhancing protein 5/6	At5g50720	ref|XP_022865077.1|	HVA22_HORVU,RecName: Full=Protein HVA22;	D7SH16_VITVI,RecName: Full=HVA22-like protein {ECO:0000256|RuleBase:RU362006};
TEA002728	167	192	215	106	138	130	125	139	95	103	125	76	--	Scaffold1009	244408	257262	+	12855	protein_coding	GO:0016021,integral component of membrane; GO:0042538,hyperosmotic salinity response; GO:0009737,response to abscisic acid; GO:0009409,response to cold; GO:0009414,response to water deprivation	--	At5g50720	ref|XP_022865077.1|	HA22E_ARATH,RecName: Full=HVA22-like protein e; Short=AtHVA22e;	A0A068V531_COFCA,RecName: Full=HVA22-like protein {ECO:0000256|RuleBase:RU362006};
TEA002736	1	12	10	11	15	31	7	5	3	18	16	22	--	Scaffold1009	265480	271102	-	5623	protein_coding	GO:0005634,nucleus; GO:0004518,nuclease activity; GO:0006397,mRNA processing; GO:0010197,polar nucleus fusion	--	At2g01730_1	gb|OVA12168.1|	CPS3B_ARATH,RecName: Full=Cleavage and polyadenylation specificity factor subunit 3-II; EC=3.1.27.-; AltName: Full=Cleavage and polyadenylation specificity factor 73 kDa subunit II; Short=AtCPSF73-II; Short=CPSF 73 kDa subunit II; AltName: Full=Protein EMBRYO SAC DEVELOPMENT ARREST 26;	A0A200QNX1_9MAGN,SubName: Full=Beta-lactamase-like {ECO:0000313|EMBL:OVA12168.1};
TEA002735	6	17	8	2	6	14	12	7	8	7	7	10	--	Scaffold1009	274969	283353	+	8385	protein_coding	--	--	--	--	--	--
TEA002731	0	0	2	0	0	0	2	0	0	2	2	6	--	Scaffold1009	741756	742208	+	453	protein_coding	--	--	At5g25240	gb|POE70208.1|	--	A0A1S4CW44_TOBAC,SubName: Full=uncharacterized protein LOC107823231 {ECO:0000313|RefSeq:XP_016505336.1};
TEA002730	1417	1309	1366	1824	1589	1857	1553	1651	1740	1400	1508	1397	--	Scaffold1009	743539	752263	-	8725	protein_coding	GO:0005634,nucleus; GO:0003677,DNA binding; GO:0006355,regulation of transcription, DNA-templated	K16670: MEIS2; homeobox protein Meis2	At5g25220	ref|XP_017215037.1|	LET12_SOLLC,RecName: Full=Homeobox protein knotted-1-like LET12;	A0A164WFW0_DAUCA,SubName: Full=Uncharacterized protein {ECO:0000313|EMBL:KZM91728.1};
TEA002734	20	35	26	31	47	29	30	33	28	45	32	34	--	Scaffold1009	825029	828601	-	3573	protein_coding	--	K07976: RAB; Rab family, other	At3g21700	ref|XP_009619232.1|	--	A0A1S3XCJ8_TOBAC,SubName: Full=septum-promoting GTP-binding protein 1-like {ECO:0000313|RefSeq:XP_016437468.1};
TEA020834	409	469	480	382	391	441	565	472	489	1003	1092	1029	--	Scaffold10095	49685	51784	-	2100	protein_coding	GO:0016021,integral component of membrane; GO:0005886,plasma membrane; GO:0005524,ATP binding; GO:0030246,carbohydrate binding; GO:0004674,protein serine/threonine kinase activity	--	At4g04960	ref|XP_006449348.1|	LRK71_ARATH,RecName: Full=L-type lectin-domain containing receptor kinase VII.1; Short=LecRK-VII.1; EC=2.7.11.1; Flags: Precursor;	V4TPY7_9ROSI,SubName: Full=Uncharacterized protein {ECO:0000313|EMBL:ESR62588.1};
TEA020835	21	19	15	28	25	41	13	17	22	23	14	17	--	Scaffold10095	167192	171646	+	4455	protein_coding	--	--	--	--	--	--
TEA020833	403	358	327	390	332	373	588	487	591	736	734	757	--	Scaffold10095	281365	291992	+	10628	protein_coding	--	--	At1g28240	ref|XP_011096308.1|	--	A0A068TTE7_COFCA,SubName: Full=Uncharacterized protein {ECO:0000313|EMBL:CDO99536.1};
TEA020832	0	0	0	0	2	0	2	0	0	0	5	1	--	Scaffold10095	294064	299698	-	5635	protein_coding	GO:0009570,chloroplast stroma; GO:0009534,chloroplast thylakoid; GO:0016165,linoleate 13S-lipoxygenase activity; GO:0046872,metal ion binding; GO:0031408,oxylipin biosynthetic process	K00454: LOX2S; lipoxygenase [EC:1.13.11.12]	At1g17420	ref|XP_010273845.1|	LOX31_SOLTU,RecName: Full=Linoleate 13S-lipoxygenase 3-1, chloroplastic; EC=1.13.11.12; Flags: Precursor;	A0A1U8AZM7_NELNU,RecName: Full=Lipoxygenase {ECO:0000256|RuleBase:RU003975}; EC=1.13.11.- {ECO:0000256|RuleBase:RU003975};
TEA018657	115	104	124	95	70	76	49	72	59	56	65	50	--	Scaffold1011	127232	137422	+	10191	protein_coding	GO:0005634,nucleus; GO:0003700,DNA-binding transcription factor activity; GO:0043565,sequence-specific DNA binding; GO:0000989,NA; GO:0008270,zinc ion binding; GO:0009640,photomorphogenesis; GO:0006355,regulation of transcription, DNA-templated; GO:0009641,shade avoidance; GO:0006351,transcription, DNA-templated	--	At1g75540	ref|XP_002280716.1|	BBX21_ARATH,RecName: Full=B-box zinc finger protein 21 {ECO:0000303|PubMed:19920209}; Short=AtBBX21; AltName: Full=Protein LONG HYPOCOTYL UNDER SHADE {ECO:0000303|PubMed:21070414}; AltName: Full=Protein SALT TOLERANCE HOMOLOG 2;	E0CPH8_VITVI,SubName: Full=Uncharacterized protein {ECO:0000313|EMBL:CBI19794.3};
TEA018660	229	256	241	298	305	323	285	223	224	196	200	236	--	Scaffold1011	237446	243613	-	6168	protein_coding	--	--	At3g61700	gb|EEF39078.1|	--	B9SBJ3_RICCO,SubName: Full=Uncharacterized protein {ECO:0000313|EMBL:EEF39078.1};
TEA018658	0	1	0	0	1	0	0	1	2	0	1	2	--	Scaffold1011	769682	792022	+	22341	protein_coding	GO:0005887,integral component of plasma membrane; GO:0008271,secondary active sulfate transmembrane transporter activity; GO:0015116,sulfate transmembrane transporter activity; GO:0015293,symporter activity; GO:1902358,sulfate transmembrane transport	K17469: SULTR2; sulfate transporter 2, low-affinity	At5g10180	ref|XP_010652824.1|	SUT21_ARATH,RecName: Full=Sulfate transporter 2.1; AltName: Full=AST68;	F6H4M1_VITVI,SubName: Full=Uncharacterized protein {ECO:0000313|EMBL:CCB47085.1};
TEA018656	11	13	7	4	6	5	5	14	9	14	27	25	--	Scaffold1011	828953	833018	-	4066	protein_coding	GO:0005634,nucleus; GO:0008408,3'-5' exonuclease activity; GO:0046872,metal ion binding; GO:0003676,nucleic acid binding	--	At4g39810	ref|XP_019259131.1|	NEN4_ARATH,RecName: Full=Protein NEN4 {ECO:0000303|PubMed:25081480}; AltName: Full=NAC45/NAC86-dependent exonuclease-domain protein 4 {ECO:0000303|PubMed:25081480}; EC=3.1.11.-;	A0A2I4H3U9_9ROSI,SubName: Full=protein NEN4 {ECO:0000313|RefSeq:XP_018850831.1};
TEA018663	81	85	82	113	120	127	150	94	128	134	115	134	--	Scaffold1011	839485	864395	-	24911	protein_coding	GO:0009507,chloroplast; GO:0033853,aspartate-prephenate aminotransferase activity; GO:0033854,glutamate-prephenate aminotransferase activity; GO:0042802,identical protein binding; GO:0004069,L-aspartate:2-oxoglutarate aminotransferase activity; GO:0080130,L-phenylalanine:2-oxoglutarate aminotransferase activity; GO:0030170,pyridoxal phosphate binding; GO:0009095,aromatic amino acid family biosynt…	--	At2g22250	gb|KZV44496.1|	PAT_PETHY,RecName: Full=Bifunctional aspartate aminotransferase and glutamate/aspartate-prephenate aminotransferase; Short=PhPPA-AT; EC=2.6.1.1; EC=2.6.1.78; EC=2.6.1.79; Flags: Precursor;	D7SW04_VITVI,SubName: Full=Uncharacterized protein {ECO:0000313|EMBL:CBI21453.3};
TEA018652	4	3	2	0	2	7	21	13	20	37	39	30	--	Scaffold1011	1038211	1045585	+	7375	protein_coding	GO:0005576,extracellular region; GO:0005507,copper ion binding; GO:0008447,L-ascorbate oxidase activity	K00423: E1.10.3.3; L-ascorbate oxidase [EC:1.10.3.3]	At4g39830	ref|XP_022877287.1|	ASO_CUCMA,RecName: Full=L-ascorbate oxidase; Short=ASO; Short=Ascorbase; EC=1.10.3.3; Flags: Precursor;	A0A068TZP1_COFCA,SubName: Full=Uncharacterized protein {ECO:0000313|EMBL:CDP01414.1};
TEA018659	164	160	134	164	167	122	856	748	723	1433	1509	1419	--	Scaffold1011	1100462	1102984	+	2523	protein_coding	GO:0005576,extracellular region; GO:0005507,copper ion binding; GO:0008447,L-ascorbate oxidase activity	K00423: E1.10.3.3; L-ascorbate oxidase [EC:1.10.3.3]	At4g39830	ref|XP_022877287.1|	ASO_CUCMA,RecName: Full=L-ascorbate oxidase; Short=ASO; Short=Ascorbase; EC=1.10.3.3; Flags: Precursor;	A0A251U0S1_HELAN,SubName: Full=Putative cupredoxin superfamily protein {ECO:0000313|EMBL:OTG16456.1};
TEA018655	0	0	0	0	2	0	0	0	0	0	1	0	--	Scaffold1011	1179615	1181164	-	1550	protein_coding	GO:0016021,integral component of membrane; GO:0005886,plasma membrane; GO:0005524,ATP binding; GO:0042626,ATPase activity, coupled to transmembrane movement of substances; GO:0006855,drug transmembrane transport; GO:0015850,organic hydroxy compound transport; GO:1901140,p-coumaryl alcohol transport; GO:1901141,regulation of lignin biosynthetic process	--	At3g16340	ref|XP_021984427.1|	AB29G_ARATH,RecName: Full=ABC transporter G family member 29; Short=ABC transporter ABCG.29; Short=AtABCG29; AltName: Full=Pleiotropic drug resistance protein 1;	A0A251U0E4_HELAN,SubName: Full=Putative ABC-2 and Plant PDR ABC-type transporter family protein {ECO:0000313|EMBL:OTG16838.1};
TEA018662	4	5	6	2	5	11	5	7	3	9	5	8	--	Scaffold1011	1280950	1293585	-	12636	protein_coding	GO:0005576,extracellular region; GO:0005507,copper ion binding; GO:0008447,L-ascorbate oxidase activity	--	At4g39830	ref|XP_022015824.1|	ASO_CUCMA,RecName: Full=L-ascorbate oxidase; Short=ASO; Short=Ascorbase; EC=1.10.3.3; Flags: Precursor;	A0A251S0V5_HELAN,SubName: Full=Putative L-ascorbate oxidase, plant {ECO:0000313|EMBL:OTF90791.1};
TEA018667	693	638	703	675	748	741	739	702	777	721	804	722	--	Scaffold1011	1358681	1362853	+	4173	protein_coding	GO:0030246,carbohydrate binding; GO:0016567,protein ubiquitination	--	At2g02360	ref|XP_022847438.1|	P2B10_ARATH,RecName: Full=F-box protein PP2-B10; AltName: Full=Protein PHLOEM PROTEIN 2-LIKE B10; Short=AtPP2-B10;	A0A1U8A9I4_NELNU,SubName: Full=putative F-box protein PP2-B12 {ECO:0000313|RefSeq:XP_010264074.1};
TEA018668	387	364	359	474	468	499	545	485	507	526	551	547	--	Scaffold1011	1411302	1416077	+	4776	protein_coding	GO:0030246,carbohydrate binding; GO:0016567,protein ubiquitination	--	At2g02360	ref|XP_022847438.1|	P2B10_ARATH,RecName: Full=F-box protein PP2-B10; AltName: Full=Protein PHLOEM PROTEIN 2-LIKE B10; Short=AtPP2-B10;	A0A1U7UMN4_NICSY,SubName: Full=F-box protein PP2-B10-like {ECO:0000313|RefSeq:XP_009757437.1};
TEA018669	1405	1539	1598	2136	2248	2099	1517	1357	1362	812	886	867	--	Scaffold1011	1417207	1423444	+	6238	protein_coding	--	--	At5g63620	gb|PIN17974.1|	--	A0A2G9HKD8_9LAMI,SubName: Full=Alcohol dehydrogenase, class III {ECO:0000313|EMBL:PIN17974.1}; EC=1.2.1.76 {ECO:0000313|EMBL:PIN17974.1};
TEA018664	36	51	26	33	29	51	61	31	49	41	83	78	--	Scaffold1011	1423507	1436175	-	12669	protein_coding	--	K11269: CTF18, CHL12; chromosome transmission fidelity protein 18	At1g04730	gb|POE90458.1|	--	A0A1Q3BDP5_CEPFO,SubName: Full=AAA domain-containing protein {ECO:0000313|EMBL:GAV66147.1};
TEA018650	812	903	871	846	839	856	1501	1445	1415	1913	1952	1923	--	Scaffold1011	1444626	1450888	+	6263	protein_coding	GO:0031901,early endosome membrane; GO:0016021,integral component of membrane; GO:0005886,plasma membrane; GO:0031201,SNARE complex; GO:0005484,SNAP receptor activity; GO:0000149,SNARE binding; GO:0006887,exocytosis; GO:0015031,protein transport; GO:0006906,vesicle fusion	--	At2g32670	ref|XP_010923320.2|	VA722_ARATH,RecName: Full=Vesicle-associated membrane protein 722 {ECO:0000303|PubMed:11115874}; Short=AtVAMP722 {ECO:0000303|PubMed:11115874}; AltName: Full=Synaptobrevin-related protein 1 {ECO:0000303|Ref.1};	A0A0B0MXM0_GOSAR,SubName: Full=Uncharacterized protein {ECO:0000313|EMBL:KHG06808.1};
TEA018661	444	505	464	455	454	431	436	353	444	382	401	378	--	Scaffold1011	1453181	1453902	-	722	protein_coding	GO:0005634,nucleus; GO:0010438,cellular response to sulfur starvation; GO:0009658,chloroplast organization; GO:0010439,regulation of glucosinolate biosynthetic process	--	At1g04770	ref|XP_010093891.1|	SDI2_ARATH,RecName: Full=Protein SULFUR DEFICIENCY-INDUCED 2 {ECO:0000305};	W9QV42_9ROSA,SubName: Full=Uncharacterized protein {ECO:0000313|EMBL:EXB54796.1};
TEA034044	0	0	0	0	0	0	0	0	0	0	2	0	--	Scaffold1011	1549929	1550667	-	739	protein_coding	GO:0016210,naringenin-chalcone synthase activity; GO:0009813,flavonoid biosynthetic process	K00660: CHS; chalcone synthase [EC:2.3.1.74]	At5g13930	gb|ARQ79443.1|	CHS2_CAMSI,RecName: Full=Chalcone synthase 2; EC=2.3.1.74; AltName: Full=Naringenin-chalcone synthase 2;	A0A1X9RHZ3_NELNU,SubName: Full=Chalcone synthase {ECO:0000313|EMBL:ARQ79443.1};
TEA018665	108	169	152	154	155	228	102	82	111	22	20	47	--	Scaffold1011	1617024	1618525	-	1502	protein_coding	GO:0016210,naringenin-chalcone synthase activity; GO:0009813,flavonoid biosynthetic process	K00660: CHS; chalcone synthase [EC:2.3.1.74]	At5g13930	sp|P48388.1|	CHS3_CAMSI,RecName: Full=Chalcone synthase 3; EC=2.3.1.74; AltName: Full=Naringenin-chalcone synthase 3;	A0A286QXV7_CAMSI,SubName: Full=Chalcone synthase {ECO:0000313|EMBL:ASU87414.1};
TEA010041	248	241	250	303	329	299	391	364	323	386	407	436	--	Scaffold1012	144807	146875	+	2069	protein_coding	GO:0005634,nucleus; GO:0003677,DNA binding; GO:0003700,DNA-binding transcription factor activity; GO:0009793,embryo development ending in seed dormancy; GO:0009908,flower development; GO:0009835,fruit ripening; GO:0010150,leaf senescence; GO:0009825,multidimensional cell growth; GO:0006351,transcription, DNA-templated	--	At1g69490	ref|XP_007046037.1|	NAC29_ARATH,RecName: Full=NAC transcription factor 29; Short=AtNAC029; AltName: Full=Protein NAC-LIKE, ACTIVATED BY AP3/PI; Short=AtNAP;	A0A061EHU2_THECC,SubName: Full=NAC domain protein, IPR003441 {ECO:0000313|EMBL:EOY01869.1};
TEA010040	416	423	474	334	308	341	116	130	131	36	41	46	--	Scaffold1012	236451	243671	+	7221	protein_coding	GO:0009507,chloroplast; GO:0009534,chloroplast thylakoid; GO:0009543,chloroplast thylakoid lumen; GO:0009535,chloroplast thylakoid membrane; GO:0019898,extrinsic component of membrane; GO:0009344,nitrite reductase complex [NAD(P)H]; GO:0009654,photosystem II oxygen evolving complex; GO:0005509,calcium ion binding; GO:0045156,electron transporter, transferring electrons within the cyclic electron …	K08901: psbQ; photosystem II oxygen-evolving enhancer protein 3	At1g14150	ref|XP_002272064.1|	PNSL2_ARATH,RecName: Full=Photosynthetic NDH subunit of lumenal location 2, chloroplastic {ECO:0000303|PubMed:21785130}; AltName: Full=PsbQ-like protein 1; Flags: Precursor;	D7TN65_VITVI,SubName: Full=Uncharacterized protein {ECO:0000313|EMBL:CBI31938.3};
TEA010039	239	249	294	162	191	286	151	152	144	219	220	185	--	Scaffold1012	259890	264437	+	4548	protein_coding	--	--	At1g69510	ref|XP_002272133.1|	--	D7TN67_VITVI,SubName: Full=Uncharacterized protein {ECO:0000313|EMBL:CBI31940.3};
TEA002937	579	596	600	517	528	561	331	334	324	361	333	359	--	Scaffold10137	19702	22867	+	3166	protein_coding	GO:0016567,protein ubiquitination	--	At3g50780	ref|XP_002310195.1|	Y3078_ARATH,RecName: Full=BTB/POZ domain-containing protein At3g50780;	B9HEL6_POPTR,SubName: Full=Uncharacterized protein {ECO:0000313|EMBL:EEE90645.1};
TEA002938	3544	3487	3571	3314	3307	3587	1826	1776	1744	1238	1261	1189	--	Scaffold10137	50398	58324	-	7927	protein_coding	GO:0005634,nucleus; GO:0003677,DNA binding; GO:0003700,DNA-binding transcription factor activity; GO:0009965,leaf morphogenesis; GO:0006351,transcription, DNA-templated	--	At4g36870	ref|XP_002269670.2|	BLH2_ARATH,RecName: Full=BEL1-like homeodomain protein 2; Short=BEL1-like protein 2; AltName: Full=Protein SAWTOOTH 1;	F6GX07_VITVI,SubName: Full=Uncharacterized protein {ECO:0000313|EMBL:CCB44493.1};
TEA004494	496	588	583	715	776	765	787	661	690	619	636	592	--	Scaffold1014	43081	59774	+	16694	protein_coding	GO:0016020,membrane; GO:0009737,response to abscisic acid	--	At1g24120	ref|XP_018824403.1|	DNJ16_ARATH,RecName: Full=Chaperone protein dnaJ 16; Short=AtDjB16; Short=AtJ16; AltName: Full=Protein ARG1-LIKE 1; Short=AtARL1;	A0A2I4EYC9_9ROSI,SubName: Full=chaperone protein dnaJ 16-like {ECO:0000313|RefSeq:XP_018824403.1, ECO:0000313|RefSeq:XP_018824404.1};
TEA004487	10	14	18	12	12	28	89	86	96	117	131	115	--	Scaffold1014	127540	137636	+	10097	protein_coding	GO:0005788,endoplasmic reticulum lumen; GO:0016787,hydrolase activity; GO:0008152,metabolic process	K14664: ILR1; IAA-amino acid hydrolase [EC:3.5.1.-]	At1g51760	ref|XP_002269424.2|	ILL1_ORYSI,RecName: Full=IAA-amino acid hydrolase ILR1-like 1; EC=3.5.1.-; Flags: Precursor;	F6HPK0_VITVI,SubName: Full=Uncharacterized protein {ECO:0000313|EMBL:CCB56628.1};
TEA004484	240	250	220	385	388	407	232	201	212	108	116	94	--	Scaffold1014	205536	222227	+	16692	protein_coding	--	--	At1g10510	ref|XP_008245154.1|	--	M1B9P5_SOLTU,SubName: Full=Uncharacterized protein {ECO:0000313|EnsemblPlants:PGSC0003DMT400040302};
TEA004489	310	288	353	342	381	319	192	188	201	137	156	127	--	Scaffold1014	227101	230972	+	3872	protein_coding	--	--	At1g10510	gb|OAY49878.1|	--	F6HPK8_VITVI,SubName: Full=Uncharacterized protein {ECO:0000313|EMBL:CCB56636.1};
TEA004486	119	102	113	137	144	119	88	72	69	17	33	24	--	Scaffold1014	416196	418638	+	2443	protein_coding	GO:0043231,intracellular membrane-bounded organelle; GO:0080043,quercetin 3-O-glucosyltransferase activity; GO:0080044,quercetin 7-O-glucosyltransferase activity; GO:0047251,thiohydroximate beta-D-glucosyltransferase activity; GO:0102659,UDP-glucose: 4-methylthiobutylhydroximate S-glucosyltransferase activity; GO:0103100,UDP-glucose: 6-methylthiohexylhydroximate S-glucosyltransferase activity; GO…	K11820: UGT74B1; N-hydroxythioamide S-beta-glucosyltransferase [EC:2.4.1.195]	At1g24100	gb|ALO19895.1|	U74B1_ARATH,RecName: Full=UDP-glycosyltransferase 74B1; EC=2.4.1.-; AltName: Full=N-hydroxythioamide S-beta-glucosyltransferase; EC=2.4.1.195; AltName: Full=Thiohydroximate S-glucosyltransferase;	A0A0X9DWL7_CAMSI,RecName: Full=Glycosyltransferase {ECO:0000256|RuleBase:RU362057}; EC=2.4.1.- {ECO:0000256|RuleBase:RU362057};
TEA004485	676	728	628	718	658	821	439	436	425	283	286	294	--	Scaffold1014	421312	433050	-	11739	protein_coding	GO:0005737,cytoplasm; GO:0005730,nucleolus; GO:0005524,ATP binding; GO:0004004,ATP-dependent RNA helicase activity; GO:0003723,RNA binding; GO:0010501,RNA secondary structure unwinding	--	At1g59990	ref|XP_002266408.1|	RH22_ORYSJ,RecName: Full=DEAD-box ATP-dependent RNA helicase 22; EC=3.6.4.13;	D7TNM5_VITVI,SubName: Full=Uncharacterized protein {ECO:0000313|EMBL:CBI32098.3};
TEA004491	133	110	139	344	320	281	188	166	184	53	66	59	--	Scaffold1014	434326	441638	+	7313	protein_coding	GO:0005634,nucleus; GO:0051575,5'-deoxyribose-5-phosphate lyase activity; GO:0003677,DNA binding; GO:0003887,DNA-directed DNA polymerase activity; GO:0030145,manganese ion binding; GO:0097510,base-excision repair, AP site formation via deaminated base removal; GO:0006260,DNA replication; GO:0006302,double-strand break repair; GO:0006303,double-strand break repair via nonhomologous end joining; GO…	K03512: POLL; DNA polymerase lambda [EC:2.7.7.7 4.2.99.-]	At1g10520	gb|POE79052.1|	DPOLL_ARATH,RecName: Full=DNA polymerase lambda {ECO:0000305}; Short=Pol Lambda {ECO:0000305}; EC=2.7.7.7 {ECO:0000305}; EC=4.2.99.- {ECO:0000305};	A0A2I4E805_9ROSI,SubName: Full=DNA polymerase beta isoform X1 {ECO:0000313|RefSeq:XP_018815532.1};
TEA004490	20	81	23	26	113	20	77	47	24	2	44	12	--	Scaffold1014	448807	450811	+	2005	protein_coding	GO:0042644,chloroplast nucleoid; GO:0042646,plastid nucleoid; GO:0000427,plastid-encoded plastid RNA polymerase complex; GO:0003677,DNA binding; GO:0010468,regulation of gene expression; GO:0006355,regulation of transcription, DNA-templated; GO:0009642,response to light intensity; GO:0006351,transcription, DNA-templated	--	--	ref|XP_010548016.1|	PRIN2_ARATH,RecName: Full=Protein PLASTID REDOX INSENSITIVE 2, chloroplastic {ECO:0000303|PubMed:22211401}; Flags: Precursor;	A0A1U8B7T5_NELNU,SubName: Full=uncharacterized protein LOC104607939 {ECO:0000313|RefSeq:XP_010272033.1};
TEA004483	745	887	818	868	861	871	738	625	705	635	649	623	--	Scaffold1014	469431	471455	-	2025	protein_coding	GO:0016020,membrane; GO:0005730,nucleolus; GO:0005525,GTP binding; GO:0042254,ribosome biogenesis	K06943: NOG1; nucleolar GTP-binding protein	At1g50920	ref|XP_007212807.1|	NOG1_ARATH,RecName: Full=Nucleolar GTP-binding protein 1;	M5WL65_PRUPE,RecName: Full=Nucleolar GTP-binding protein 1 {ECO:0000256|PIRNR:PIRNR038919};
TEA004488	0	1	0	0	0	0	0	0	0	0	0	0	--	Scaffold1014	1007925	1011097	-	3173	protein_coding	GO:0016021,integral component of membrane; GO:0005886,plasma membrane; GO:0005524,ATP binding; GO:0004674,protein serine/threonine kinase activity	K13428: EFR; LRR receptor-like serine/threonine-protein kinase EFR [EC:2.7.11.1]	At5g20480	ref|XP_021834769.1|	Y3475_ARATH,RecName: Full=Probable LRR receptor-like serine/threonine-protein kinase At3g47570; EC=2.7.11.1; Flags: Precursor;	A0A2C9VMZ9_MANES,SubName: Full=Uncharacterized protein {ECO:0000313|EMBL:OAY46238.1};
TEA004492	57	51	68	78	68	115	77	63	51	59	58	54	--	Scaffold1014	1161344	1166288	-	4945	protein_coding	GO:0005634,nucleus; GO:0003677,DNA binding; GO:0046872,metal ion binding; GO:0048653,anther development; GO:0006355,regulation of transcription, DNA-templated; GO:0006351,transcription, DNA-templated	--	At5g50670	ref|XP_021895438.1|	SP13B_ARATH,RecName: Full=Squamosa promoter-binding-like protein 13B;	A0A061G652_THECC,SubName: Full=Squamosa promoter-binding protein isoform 1 {ECO:0000313|EMBL:EOY22519.1};
TEA032257	130	154	154	222	189	219	97	113	66	42	63	63	--	Scaffold10144	551	3262	-	2712	protein_coding	--	--	At5g03180	ref|XP_002280929.2|	--	D7TQK4_VITVI,SubName: Full=Uncharacterized protein {ECO:0000313|EMBL:CBI32724.3};
TEA014315	910	919	830	815	860	833	779	700	699	729	774	809	--	Scaffold10148	103272	104999	-	1728	protein_coding	GO:0016021,integral component of membrane; GO:0005886,plasma membrane	--	At3g50120	gb|ACH87183.1|	Y3720_ARATH,RecName: Full=UPF0481 protein At3g47200;	B5TV78_CAMSI,SubName: Full=Uncharacterized protein {ECO:0000313|EMBL:ACH87183.1};
TEA014321	12	8	4	0	0	0	0	2	0	2	6	0	--	Scaffold10148	132703	137508	+	4806	protein_coding	GO:0005634,nucleus; GO:0003700,DNA-binding transcription factor activity; GO:0000981,DNA-binding transcription factor activity, RNA polymerase II-specific; GO:0043565,sequence-specific DNA binding; GO:0001135,RNA polymerase II transcription regulator recruiting activity; GO:0044212,transcription regulatory region DNA binding; GO:0030154,cell differentiation; GO:0007275,multicellular organism deve…	--	At1g69560	ref|XP_010257780.1|	MY105_ARATH,RecName: Full=Transcription factor MYB105 {ECO:0000305}; AltName: Full=MYB-domain transcription factor LOF2 {ECO:0000303|PubMed:19542355}; AltName: Full=Myb-related protein 105 {ECO:0000305}; Short=AtMYB105 {ECO:0000303|PubMed:11597504}; AltName: Full=Protein LATERAL ORGAN FUSION 2 {ECO:0000303|PubMed:19542355};	A0A1U7ZZH5_NELNU,SubName: Full=uncharacterized protein LOC104597747 {ECO:0000313|RefSeq:XP_010257780.1};
TEA014312	48	35	49	80	58	53	36	49	36	31	39	27	--	Scaffold10148	142355	145686	-	3332	protein_coding	--	--	At3g29010	ref|XP_021647254.1|	--	A0A067KUU1_JATCU,SubName: Full=Uncharacterized protein {ECO:0000313|EMBL:KDP36050.1};
TEA014313	8	16	22	26	20	16	25	23	10	16	20	16	--	Scaffold10148	149375	151453	+	2079	protein_coding	GO:0043231,intracellular membrane-bounded organelle; GO:0004519,endonuclease activity; GO:0003723,RNA binding; GO:0008270,zinc ion binding; GO:0009451,RNA modification	K06180: rluD; 23S rRNA pseudouridine1911/1915/1917 synthase [EC:5.4.99.23]	At5g39680	ref|XP_002265258.1|	PP406_ARATH,RecName: Full=Pentatricopeptide repeat-containing protein At5g39680; AltName: Full=Protein EMBRYO DEFECTIVE 2744;	M5WY68_PRUPE,SubName: Full=Uncharacterized protein {ECO:0000313|EMBL:EMJ18161.1};
TEA014324	1259	1334	1274	1269	1248	1246	2581	2152	2452	3379	3623	3346	--	Scaffold10148	152230	152805	-	576	protein_coding	GO:0005509,calcium ion binding	K02183: CALM; calmodulin	At5g39670	gb|OVA09828.1|	CML45_ARATH,RecName: Full=Probable calcium-binding protein CML45; AltName: Full=Calmodulin-like protein 45;	A0A200QH43_9MAGN,SubName: Full=EF-hand domain {ECO:0000313|EMBL:OVA09828.1};
TEA014316	57	54	74	66	44	63	310	297	267	276	300	284	--	Scaffold10148	174506	177940	+	3435	protein_coding	GO:0005794,Golgi apparatus; GO:0000139,Golgi membrane; GO:0016021,integral component of membrane; GO:0030246,carbohydrate binding; GO:0010488,UDP-galactose:N-glycan beta-1,3-galactosyltransferase activity; GO:0010493,Lewis a epitope biosynthetic process; GO:0006486,protein glycosylation	K14413: GALT1; beta-1,3-galactosyltransferase [EC:2.4.1.-]	At1g26810	ref|XP_010661071.1|	B3GTF_ARATH,RecName: Full=Beta-1,3-galactosyltransferase GALT1 {ECO:0000305}; EC=2.4.1.- {ECO:0000269|PubMed:17630273}; AltName: Full=Beta-1,3-galactosyltransferase 15 {ECO:0000305}; AltName: Full=Galactosyltransferase 1 {ECO:0000303|PubMed:17630273};	D7SXC8_VITVI,SubName: Full=Uncharacterized protein {ECO:0000313|EMBL:CBI22225.3};
TEA014319	1909	2099	1934	2210	2131	2435	1262	1271	1311	747	778	753	--	Scaffold10148	194925	213528	+	18604	protein_coding	GO:0009501,amyloplast; GO:0009507,chloroplast; GO:0033201,alpha-1,4-glucan synthase activity; GO:0004373,glycogen (starch) synthase activity; GO:0009011,starch synthase activity; GO:0019252,starch biosynthetic process	K00703: glgA; starch synthase [EC:2.4.1.21]	At3g01180	ref|XP_010661072.1|	SSY2_SOLTU,RecName: Full=Granule-bound starch synthase 2, chloroplastic/amyloplastic; EC=2.4.1.21; AltName: Full=Granule-bound starch synthase II; Short=GBSS-II; Short=SS II; Flags: Precursor;	F6H5U3_VITVI,RecName: Full=Starch synthase, chloroplastic/amyloplastic {ECO:0000256|RuleBase:RU361232}; EC=2.4.1.- {ECO:0000256|RuleBase:RU361232};
TEA014325	339	268	283	303	335	311	433	332	391	472	501	475	--	Scaffold10148	218308	218970	-	663	protein_coding	GO:0022625,cytosolic large ribosomal subunit; GO:0016021,integral component of membrane; GO:0003723,RNA binding; GO:0003735,structural constituent of ribosome; GO:0042254,ribosome biogenesis; GO:0006412,translation	--	At5g15260	ref|XP_002283702.1|	Y5902_ARATH,RecName: Full=Uncharacterized protein At5g19025;	F6H5U4_VITVI,SubName: Full=Uncharacterized protein {ECO:0000313|EMBL:CCB47565.1};
TEA014314	295	254	274	229	268	282	246	197	175	386	381	334	--	Scaffold10148	294041	297554	-	3514	protein_coding	GO:0005634,nucleus; GO:0003700,DNA-binding transcription factor activity; GO:0046872,metal ion binding; GO:0043565,sequence-specific DNA binding; GO:0009908,flower development; GO:0006355,regulation of transcription, DNA-templated; GO:0006351,transcription, DNA-templated	--	At5g39660	gb|ALR87189.1|	CDF2_ARATH,RecName: Full=Cyclic dof factor 2; AltName: Full=Dof zinc finger protein DOF5.2; Short=AtDOF5.2;	A0A0U2UPX4_CAMSI,SubName: Full=DNA binding with one finger 2 {ECO:0000313|EMBL:ALR87189.1}; Flags: Fragment;
TEA014322	51	93	50	59	58	81	225	218	228	302	247	202	--	Scaffold10148	356713	361114	-	4402	protein_coding	GO:0016021,integral component of membrane; GO:0015171,amino acid transmembrane transporter activity; GO:0003333,amino acid transmembrane transport	--	At5g15240	ref|XP_018813992.1|	AVT1J_ARATH,RecName: Full=Amino acid transporter AVT1J {ECO:0000305}; Short=AtAvt1J {ECO:0000303|PubMed:27925655};	A0A2I4E3M4_9ROSI,SubName: Full=vacuolar amino acid transporter 1-like isoform X2 {ECO:0000313|RefSeq:XP_018813992.1};
TEA014323	989	1004	1051	679	658	692	698	653	733	1077	1182	1184	--	Scaffold10148	474073	480590	+	6518	protein_coding	GO:0005634,nucleus; GO:0003677,DNA binding; GO:0046872,metal ion binding; GO:0042803,protein homodimerization activity; GO:0043565,sequence-specific DNA binding; GO:0044212,transcription regulatory region DNA binding; GO:0019760,glucosinolate metabolic process; GO:0006355,regulation of transcription, DNA-templated; GO:0006351,transcription, DNA-templated	--	At3g28920	ref|XP_002283533.1|	ZHD9_ARATH,RecName: Full=Zinc-finger homeodomain protein 9; Short=AtZHD9; AltName: Full=Homeobox protein 34; Short=AtHB-34;	F6H5T2_VITVI,SubName: Full=Uncharacterized protein {ECO:0000313|EMBL:CCB47553.1};
TEA014318	769	759	759	831	863	818	826	704	695	719	727	687	--	Scaffold10148	565969	568334	+	2366	protein_coding	GO:0005840,ribosome; GO:0003735,structural constituent of ribosome; GO:0006412,translation	--	At1g26880	gb|PIA62675.1|	RL34_TOBAC,RecName: Full=60S ribosomal protein L34;	A0A2G5F3S7_AQUCA,SubName: Full=Uncharacterized protein {ECO:0000313|EMBL:PIA62675.1};
TEA014317	414	504	398	450	367	358	350	354	360	363	339	364	--	Scaffold10148	819164	820877	+	1714	protein_coding	--	--	--	--	--	--
TEA009619	34	18	39	33	32	39	29	19	34	11	9	20	--	Scaffold10165	24587	30705	-	6119	protein_coding	GO:0016021,integral component of membrane; GO:0005886,plasma membrane; GO:0005524,ATP binding; GO:0004674,protein serine/threonine kinase activity; GO:0042742,defense response to bacterium; GO:0006468,protein phosphorylation	--	At4g05200	ref|XP_021677946.1|	CRK14_ARATH,RecName: Full=Cysteine-rich receptor-like protein kinase 14; Short=Cysteine-rich RLK14; EC=2.7.11.-; Flags: Precursor;	A0A2C9U814_MANES,SubName: Full=Uncharacterized protein {ECO:0000313|EMBL:OAY26013.1};
TEA026222	332	406	359	250	268	308	229	207	239	279	303	270	--	Scaffold1018	149963	152900	+	2938	protein_coding	--	--	At4g17080	emb|CDP09399.1|	--	A0A068UMC6_COFCA,SubName: Full=Uncharacterized protein {ECO:0000313|EMBL:CDP09399.1};
TEA026223	146	157	159	115	109	122	108	71	67	90	102	112	--	Scaffold1018	161794	166815	+	5022	protein_coding	--	--	--	ref|XP_002301242.2|	--	B9GP85_POPTR,SubName: Full=Uncharacterized protein {ECO:0000313|EMBL:EEE80515.2};
TEA000976	4	9	8	9	12	14	10	16	8	11	21	11	--	Scaffold1019	34408	56310	-	21903	protein_coding	--	--	At3g47910	ref|XP_010272203.1|	--	A0A1U8B892_NELNU,SubName: Full=uncharacterized protein LOC104608045 isoform X1 {ECO:0000313|RefSeq:XP_010272203.1, ECO:0000313|RefSeq:XP_010272204.1};
TEA000971	0	4	3	3	4	10	7	0	6	1	0	2	--	Scaffold1019	98125	106318	+	8194	protein_coding	GO:0009507,chloroplast; GO:0009570,chloroplast stroma; GO:0005739,mitochondrion; GO:0002161,aminoacyl-tRNA editing activity; GO:0005524,ATP binding; GO:0004823,leucine-tRNA ligase activity; GO:0009793,embryo development ending in seed dormancy; GO:0006429,leucyl-tRNA aminoacylation; GO:0032543,mitochondrial translation	--	At4g04350	ref|XP_017979311.1|	SYLM_ARATH,RecName: Full=Leucine--tRNA ligase, chloroplastic/mitochondrial {ECO:0000305}; EC=6.1.1.4 {ECO:0000305}; AltName: Full=Leucyl-tRNA synthetase {ECO:0000305}; Short=LeuRS {ECO:0000305}; AltName: Full=Protein EMBRYO DEFECTIVE 2369 {ECO:0000303|PubMed:16297076}; Flags: Precursor;	K4B9W8_SOLLC,SubName: Full=Uncharacterized protein {ECO:0000313|EnsemblPlants:Solyc02g080980.2.1};
TEA000978	267	301	258	193	142	214	414	428	449	412	406	440	--	Scaffold1019	578478	583463	-	4986	protein_coding	--	--	At2g44380	ref|XP_018633136.1|	--	A0A1S3XP68_TOBAC,SubName: Full=uncharacterized protein LOC107767295 {ECO:0000313|RefSeq:XP_016441728.1};
TEA000991	109	118	120	182	173	216	217	200	204	161	183	194	--	Scaffold1019	1000378	1005130	+	4753	protein_coding	GO:0034707,chloride channel complex; GO:0005247,voltage-gated chloride channel activity; GO:1902476,chloride transmembrane transport; GO:0034765,regulation of ion transmembrane transport	--	At5g33280	ref|XP_016433616.1|	CLCG_ARATH,RecName: Full=Putative chloride channel-like protein CLC-g; AltName: Full=CBS domain-containing protein CBSCLC6;	A0A1S3X1C0_TOBAC,SubName: Full=putative chloride channel-like protein CLC-g {ECO:0000313|RefSeq:XP_016433616.1};
TEA000979	2299	2314	2334	2458	2588	2432	3303	3001	3101	4160	4267	4237	--	Scaffold1019	1212915	1229423	-	16509	protein_coding	--	--	--	--	--	--
TEA000989	1175	1234	1211	1880	1865	2048	1327	1216	1348	728	681	735	--	Scaffold1019	1350632	1362157	+	11526	protein_coding	GO:0016157,sucrose synthase activity; GO:0046524,sucrose-phosphate synthase activity; GO:0005986,sucrose biosynthetic process	--	At5g20280	gb|AHE93347.1|	SPSA1_CITUN,RecName: Full=Probable sucrose-phosphate synthase 1; EC=2.4.1.14; AltName: Full=UDP-glucose-fructose-phosphate glucosyltransferase 1;	W0D8L0_CAMSI,SubName: Full=Sucrose phosphate synthase 1 {ECO:0000313|EMBL:AHE93347.1};
TEA000973	1678	2013	1866	1738	1872	1767	1243	1164	1194	1231	1191	1110	--	Scaffold1019	1362507	1371602	+	9096	protein_coding	GO:0016157,sucrose synthase activity; GO:0046524,sucrose-phosphate synthase activity; GO:0005986,sucrose biosynthetic process	--	At5g20280	gb|AHE93347.1|	SPSA1_CITUN,RecName: Full=Probable sucrose-phosphate synthase 1; EC=2.4.1.14; AltName: Full=UDP-glucose-fructose-phosphate glucosyltransferase 1;	W0D8L0_CAMSI,SubName: Full=Sucrose phosphate synthase 1 {ECO:0000313|EMBL:AHE93347.1};
TEA000986	105	158	150	144	167	226	179	125	122	112	92	74	--	Scaffold1019	1500151	1535887	-	35737	protein_coding	GO:0005783,endoplasmic reticulum; GO:0005635,nuclear envelope; GO:0005643,nuclear pore; GO:0051028,mRNA transport; GO:0006913,nucleocytoplasmic transport; GO:0015031,protein transport	--	At3g56900	ref|XP_021641230.1|	AAAS_ARATH,RecName: Full=Aladin {ECO:0000303|PubMed:21189294};	A0A2H5N075_CITUN,SubName: Full=Uncharacterized protein {ECO:0000313|EMBL:GAY33462.1};
TEA000982	4	2	2	5	7	5	2	0	1	2	4	0	--	Scaffold1019	1646806	1660007	-	13202	protein_coding	GO:0016021,integral component of membrane; GO:0005886,plasma membrane; GO:0005524,ATP binding; GO:0008553,proton-exporting ATPase activity, phosphorylative mechanism; GO:0046872,metal ion binding; GO:0006754,ATP biosynthetic process	--	At3g47950	gb|KZV14666.1|	PMA3_NICPL,RecName: Full=Plasma membrane ATPase 3; EC=3.6.3.6; AltName: Full=Proton pump 3;	A0A151T5S5_CAJCA,RecName: Full=Plasma membrane ATPase {ECO:0000256|RuleBase:RU362083}; EC=3.6.3.6 {ECO:0000256|RuleBase:RU362083}; Flags: Fragment;
TEA000972	116	165	146	176	152	190	226	198	220	173	183	217	--	Scaffold1019	1890934	1895134	-	4201	protein_coding	GO:0005634,nucleus; GO:0042802,identical protein binding; GO:0051082,unfolded protein binding; GO:0043388,positive regulation of DNA binding	--	At3g13990_1	ref|XP_021812559.1|	GIP1_ARATH,RecName: Full=GBF-interacting protein 1 {ECO:0000303|PubMed:16117846};	A0A067E6Y8_CITSI,SubName: Full=Uncharacterized protein {ECO:0000313|EMBL:KDO50974.1};
TEA000970	0	0	2	0	2	2	0	2	3	14	15	3	--	Scaffold1019	1941231	1942385	-	1155	protein_coding	GO:0009055,electron transfer activity; GO:0046872,metal ion binding	--	At2g32300	gb|PIA54111.1|	BCP_PEA,RecName: Full=Blue copper protein; Flags: Precursor;	A0A2G5EEG4_AQUCA,SubName: Full=Uncharacterized protein {ECO:0000313|EMBL:PIA54111.1};
TEA000967	1515	1640	1602	1539	1495	1671	1758	1495	1609	1619	1721	1678	--	Scaffold1019	1943430	1951686	-	8257	protein_coding	GO:0005886,plasma membrane; GO:0005524,ATP binding; GO:0004675,transmembrane receptor protein serine/threonine kinase activity; GO:0007166,cell surface receptor signaling pathway; GO:0006952,defense response; GO:0006468,protein phosphorylation	--	At5g15080	ref|XP_015075680.1|	PIX7_ARATH,RecName: Full=Probable serine/threonine-protein kinase PIX7 {ECO:0000305}; EC=2.7.11.1 {ECO:0000305};	A0A1U8HBE8_CAPAN,SubName: Full=Putative receptor-like protein kinase {ECO:0000313|EMBL:PHT94042.1};
TEA000977	115	77	126	174	175	66	61	89	48	79	200	224	--	Scaffold1019	1959564	1966742	-	7179	protein_coding	--	--	At3g17900	gb|POE91272.1|	--	W9RC09_9ROSA,SubName: Full=Uncharacterized protein {ECO:0000313|EMBL:EXB63814.1};
TEA000992	26	35	43	87	79	86	72	99	66	17	24	29	--	Scaffold1019	1968410	1973451	-	5042	protein_coding	--	--	At3g17900	ref|XP_019054215.1|	--	A0A1U8Q808_NELNU,SubName: Full=uncharacterized protein LOC104602813 isoform X2 {ECO:0000313|RefSeq:XP_019054215.1};
TEA000987	107	112	96	169	227	189	131	88	123	64	81	79	--	Scaffold1019	2002664	2006660	+	3997	protein_coding	GO:0005783,endoplasmic reticulum; GO:0005789,endoplasmic reticulum membrane; GO:0016021,integral component of membrane; GO:0005886,plasma membrane	--	At5g47180	ref|XP_023005539.1|	VAP21_ARATH,RecName: Full=Vesicle-associated protein 2-1; AltName: Full=Plant VAP homolog 21; Short=AtPVA21; AltName: Full=VAMP-associated protein 2-1; Contains: RecName: Full=Vesicle-associated protein 2-1, N-terminally processed;	A0A1S3BLE3_CUCME,SubName: Full=vesicle-associated protein 2-1 {ECO:0000313|RefSeq:XP_008448784.1};
TEA000990	4778	5301	5030	5534	5399	5816	8520	7687	8168	9165	9412	9253	--	Scaffold1019	2058041	2061023	+	2983	protein_coding	GO:0005737,cytoplasm; GO:0005783,endoplasmic reticulum; GO:0005789,endoplasmic reticulum membrane; GO:0016021,integral component of membrane; GO:0005635,nuclear envelope; GO:0006983,ER overload response; GO:0043066,negative regulation of apoptotic process; GO:0043069,negative regulation of programmed cell death; GO:0009414,response to water deprivation; GO:0000038,very long-chain fatty acid metab…	K21889: TMBIM6, BI1, TEGT; Bax inhibitor 1	At5g47120	ref|XP_011070265.1|	BI1_ARATH,RecName: Full=Bax inhibitor 1; Short=AtBI-1; Short=BI-1;	K4CNF7_SOLLC,SubName: Full=Uncharacterized protein {ECO:0000313|EnsemblPlants:Solyc08g077980.2.1};
TEA000983	278	269	278	250	241	215	213	211	176	214	221	173	--	Scaffold1019	2069133	2073354	+	4222	protein_coding	--	--	--	ref|NP_001235000.2|	--	A0A0B2PP50_GLYSO,SubName: Full=Uncharacterized protein {ECO:0000313|EMBL:KHN10870.1};
TEA000984	1781	1776	1637	1536	1492	1602	1490	1418	1574	1567	1439	1464	--	Scaffold1019	2114881	2132156	+	17276	protein_coding	GO:0005634,nucleus; GO:0005667,transcription factor complex; GO:0003682,chromatin binding; GO:0000977,RNA polymerase II regulatory region sequence-specific DNA binding; GO:0001085,RNA polymerase II transcription factor binding; GO:0001228,DNA-binding transcription activator activity, RNA polymerase II-specific; GO:0008270,zinc ion binding; GO:0030154,cell differentiation	--	At4g17570	emb|CDP08344.1|	GAT26_ARATH,RecName: Full=GATA transcription factor 26;	A0A068UJE3_COFCA,SubName: Full=Uncharacterized protein {ECO:0000313|EMBL:CDP08344.1};
TEA000966	2	5	4	0	3	0	10	7	9	12	18	11	--	Scaffold1019	2130907	2133364	-	2458	protein_coding	--	--	--	ref|XP_010646741.1|	--	--
TEA000968	550	548	577	574	645	674	537	511	544	467	533	404	--	Scaffold1019	2147549	2150490	+	2942	protein_coding	--	K11420: EHMT; euchromatic histone-lysine N-methyltransferase [EC:2.1.1.43]	--	emb|CAN76871.1|	--	A5BGK9_VITVI,SubName: Full=Uncharacterized protein {ECO:0000313|EMBL:CAN76871.1};
TEA000975	166	219	205	230	241	254	235	241	309	303	349	350	--	Scaffold1019	2539104	2550761	+	11658	protein_coding	GO:0005694,chromosome; GO:0005634,nucleus; GO:0005524,ATP binding; GO:0051301,cell division; GO:0009793,embryo development ending in seed dormancy; GO:0051321,meiotic cell cycle; GO:0007076,mitotic chromosome condensation; GO:0000070,mitotic sister chromatid segregation	K06675: SMC4; structural maintenance of chromosome 4	At5g48600	gb|PON67311.1|	SMC4_ARATH,RecName: Full=Structural maintenance of chromosomes protein 4; Short=AtSMC4; Short=SMC protein 4; Short=SMC-4; AltName: Full=Chromosome-associated protein C; Short=AtCAP-C;	V4SUG6_9ROSI,RecName: Full=Structural maintenance of chromosomes protein {ECO:0000256|PIRNR:PIRNR005719};
TEA000980	0	0	0	0	0	0	2	0	0	0	2	2	--	Scaffold1019	2551298	2564039	-	12742	protein_coding	GO:0048226,Casparian strip; GO:0005887,integral component of plasma membrane; GO:0016020,membrane; GO:0015115,silicate transmembrane transporter activity; GO:0005215,transporter activity; GO:0015250,water channel activity; GO:0015708,silicic acid import across plasma membrane	--	At5g37820	gb|PIM99574.1|	NIP21_ORYSJ,RecName: Full=Aquaporin NIP2-1 {ECO:0000305}; AltName: Full=Low silicon protein 1 {ECO:0000303|PubMed:16572174}; AltName: Full=NOD26-like intrinsic protein 2-1 {ECO:0000303|PubMed:16033806}; AltName: Full=OsNIP2;1 {ECO:0000303|PubMed:16033806}; AltName: Full=Silicon influx transporter LSI1 {ECO:0000303|PubMed:17625566};	A0A2G9G346_9LAMI,SubName: Full=Aquaporin (Major intrinsic protein family) {ECO:0000313|EMBL:PIM99574.1};
TEA000981	1645	1794	1780	1639	1724	1637	2795	2508	2786	4392	4354	4058	--	Scaffold1019	2697118	2700251	+	3134	protein_coding	GO:0016021,integral component of membrane; GO:0015171,amino acid transmembrane transporter activity; GO:0003333,amino acid transmembrane transport	K15015: SLC32A, VGAT; solute carrier family 32 (vesicular inhibitory amino acid transporter)	At5g15240	ref|XP_002283468.1|	AVT1J_ARATH,RecName: Full=Amino acid transporter AVT1J {ECO:0000305}; Short=AtAvt1J {ECO:0000303|PubMed:27925655};	D7SXA8_VITVI,SubName: Full=Uncharacterized protein {ECO:0000313|EMBL:CBI22205.3};
TEA000988	115	98	114	96	79	106	181	159	152	377	447	363	--	Scaffold1019	2700733	2702286	-	1554	protein_coding	GO:0043231,intracellular membrane-bounded organelle; GO:0004519,endonuclease activity; GO:0003723,RNA binding; GO:0009451,RNA modification	K03798: ftsH, hflB; cell division protease FtsH [EC:3.4.24.-]	At2g36730	emb|CAN80116.1|	PP188_ARATH,RecName: Full=Pentatricopeptide repeat-containing protein At2g36730;	F6H5S7_VITVI,SubName: Full=Uncharacterized protein {ECO:0000313|EMBL:CCB47548.1};
TEA031244	95	115	111	272	287	229	152	104	122	61	32	45	--	Scaffold102	336346	342015	+	5670	protein_coding	GO:0005737,cytoplasm; GO:0008964,phosphoenolpyruvate carboxylase activity; GO:0015977,carbon fixation; GO:0006099,tricarboxylic acid cycle	--	At3g14940	ref|XP_016702062.1|	CAPPC_FLATR,RecName: Full=Phosphoenolpyruvate carboxylase 2; Short=PEPC 2; Short=PEPCase 2; Short=ppcC; EC=4.1.1.31;	A0A1U8KHY6_GOSHI,SubName: Full=phosphoenolpyruvate carboxylase-like {ECO:0000313|RefSeq:XP_016702062.1};
TEA022715	25	40	35	24	27	37	47	20	28	15	25	22	--	Scaffold1020	11759	12226	+	468	protein_coding	GO:0009507,chloroplast; GO:0015935,small ribosomal subunit; GO:0019843,rRNA binding; GO:0003735,structural constituent of ribosome; GO:0006412,translation	K02992: RP-S7, MRPS7, rpsG; small subunit ribosomal protein S7	AtCh082	ref|YP_007317295.1|	RR7_STEPS,RecName: Full=30S ribosomal protein S7, chloroplastic;	A0A141SBZ9_9ERIC,RecName: Full=30S ribosomal protein S7, chloroplastic {ECO:0000256|HAMAP-Rule:MF_00480};
TEA014331	58	79	93	123	122	130	96	77	52	60	49	62	--	Scaffold10200	15577	22582	-	7006	protein_coding	GO:0005623,cell; GO:0009734,auxin-activated signaling pathway; GO:0009742,brassinosteroid mediated signaling pathway; GO:0045454,cell redox homeostasis; GO:0010305,leaf vascular tissue pattern formation; GO:0006970,response to osmotic stress	--	At2g42580	emb|CAN62839.1|	TTL3_ARATH,RecName: Full=Inactive TPR repeat-containing thioredoxin TTL3; AltName: Full=Tetratricopeptide repeat thioredoxin-like 3; AltName: Full=VH1-interacting TPR-containing protein;	A5AUR7_VITVI,SubName: Full=Uncharacterized protein {ECO:0000313|EMBL:CAN62839.1};
TEA014332	2	5	4	8	13	10	4	6	7	4	7	2	--	Scaffold10200	107188	108567	+	1380	protein_coding	--	--	At1g76880	gb|PIN03558.1|	--	A0A2G9GE44_9LAMI,SubName: Full=Transcription factor GT-2 {ECO:0000313|EMBL:PIN03558.1};
TEA029277	1708	1914	1804	1580	1723	1767	1803	1615	1740	1976	1964	1909	--	Scaffold10205	291786	297975	+	6190	protein_coding	--	--	At4g01810	ref|XP_022890466.1|	--	D7U2U3_VITVI,SubName: Full=Uncharacterized protein {ECO:0000313|EMBL:CBI37059.3};
TEA031465	79	71	75	138	141	136	105	59	47	18	15	18	--	Scaffold10209	1691	4930	-	3240	protein_coding	--	--	At2g21960	ref|XP_022773858.1|	--	A0A022QX34_ERYGU,SubName: Full=Uncharacterized protein {ECO:0000313|EMBL:EYU31085.1};
TEA031466	141	181	203	228	277	247	180	163	149	101	80	89	--	Scaffold10209	118684	138723	-	20040	protein_coding	GO:0009507,chloroplast; GO:0005524,ATP binding; GO:0000287,magnesium ion binding; GO:0004765,shikimate kinase activity; GO:0009073,aromatic amino acid family biosynthetic process; GO:0009423,chorismate biosynthetic process; GO:0019632,shikimate metabolic process	--	At2g21940	emb|CDP12898.1|	SK_SOLLC,RecName: Full=Shikimate kinase, chloroplastic; EC=2.7.1.71; Flags: Precursor;	A0A068UZ25_COFCA,SubName: Full=Uncharacterized protein {ECO:0000313|EMBL:CDP12898.1};
TEA031949	239	222	113	116	81	336	372	186	160	168	299	181	--	Scaffold10216	36832	40655	+	3824	protein_coding	GO:0070449,elongin complex; GO:0003746,translation elongation factor activity; GO:0006355,regulation of transcription, DNA-templated; GO:0006368,transcription elongation from RNA polymerase II promoter	--	At5g05140	ref|XP_010653635.1|	MD26B_ARATH,RecName: Full=Probable mediator of RNA polymerase II transcription subunit 26b;	F6HQP1_VITVI,SubName: Full=Uncharacterized protein {ECO:0000313|EMBL:CCB57122.1};
TEA025089	118	100	107	145	135	164	72	60	80	42	53	26	--	Scaffold10217	37702	55800	+	18099	protein_coding	--	--	--	--	--	A0A0D2TWM6_GOSRA,SubName: Full=Uncharacterized protein {ECO:0000313|EMBL:KJB47700.1};
TEA009749	116	111	108	216	200	186	117	95	131	68	53	67	--	Scaffold1024	157657	198788	-	41132	protein_coding	--	--	--	--	--	--
TEA009745	576	614	609	654	629	664	1156	1108	1124	1290	1357	1337	--	Scaffold1024	323625	324473	+	849	protein_coding	GO:0030015,CCR4-NOT core complex; GO:0005634,nucleus; GO:0000932,P-body; GO:0008408,3'-5' exonuclease activity; GO:0046872,metal ion binding; GO:0004535,poly(A)-specific ribonuclease activity; GO:0003723,RNA binding; GO:0042742,defense response to bacterium; GO:0043928,exonucleolytic nuclear-transcribed mRNA catabolic process involved in deadenylation-dependent decay; GO:0017148,negative regulati…	--	At5g22250	ref|XP_006384784.1|	CAF1K_ARATH,RecName: Full=Probable CCR4-associated factor 1 homolog 11; EC=3.1.13.4;	B9MYV0_POPTR,SubName: Full=CCR4-NOT transcription complex family protein {ECO:0000313|EMBL:ERP62581.1};
TEA009747	3	5	0	7	9	10	11	15	10	9	9	3	--	Scaffold1024	507005	510185	-	3181	protein_coding	GO:0005576,extracellular region; GO:0009505,plant-type cell wall; GO:0009506,plasmodesma; GO:0004185,serine-type carboxypeptidase activity; GO:0051603,proteolysis involved in cellular protein catabolic process	--	At2g33530	ref|XP_006495375.2|	SCP46_ARATH,RecName: Full=Serine carboxypeptidase-like 46; EC=3.4.16.-; Flags: Precursor;	A0A067GU23_CITSI,RecName: Full=Carboxypeptidase {ECO:0000256|RuleBase:RU361156}; EC=3.4.16.- {ECO:0000256|RuleBase:RU361156};
TEA009744	11	2	1	10	0	15	2	6	177	9	5	10	--	Scaffold1024	820351	822684	-	2334	protein_coding	--	--	At2g27790	ref|XP_010100438.1|	--	W9RCN3_9ROSA,SubName: Full=Uncharacterized protein {ECO:0000313|EMBL:EXB82572.1};
TEA009740	1	0	1	0	0	2	2	0	1	0	0	0	--	Scaffold1024	910121	913334	-	3214	protein_coding	GO:0032133,chromosome passenger complex; GO:0000775,chromosome, centromeric region; GO:0000780,condensed nuclear chromosome, centromeric region; GO:0005634,nucleus; GO:0048471,perinuclear region of cytoplasm; GO:0005819,spindle; GO:0005876,spindle microtubule; GO:0051233,spindle midzone; GO:0005524,ATP binding; GO:0035175,histone kinase activity (H3-S10 specific); GO:0044022,histone kinase activi…	--	At2g45490	ref|XP_016671585.1|	AUR3_ARATH,RecName: Full=Serine/threonine-protein kinase Aurora-3; Short=AtAur3; EC=2.7.11.1; AltName: Full=Aurora-like kinase 3;	A0A1U8I013_GOSHI,SubName: Full=serine/threonine-protein kinase Aurora-3-like isoform X1 {ECO:0000313|RefSeq:XP_016671585.1};
TEA009743	4	8	12	10	9	9	12	2	2	4	4	2	--	Scaffold1024	1050825	1069150	-	18326	protein_coding	GO:0005794,Golgi apparatus; GO:0000139,Golgi membrane; GO:0016021,integral component of membrane; GO:0015020,glucuronosyltransferase activity; GO:0080116,glucuronoxylan glucuronosyltransferase activity; GO:0046872,metal ion binding; GO:0071555,cell wall organization; GO:0010417,glucuronoxylan biosynthetic process; GO:0009834,plant-type secondary cell wall biogenesis; GO:0045492,xylan biosynthetic…	K20890: GUX; xylan alpha-glucuronosyltransferase [EC:2.4.1.-]	At3g18660	dbj|GAY39511.1|	GUX2_ARATH,RecName: Full=UDP-glucuronate:xylan alpha-glucuronosyltransferase 2; Short=UDP-GlcA:xylan glucuronyltransferase 2; EC=2.4.1.-; AltName: Full=Glycogenin-like protein 2; AltName: Full=Plant glycogenin-like starch initiation protein 3; AltName: Full=Protein GLUCURONIC ACID SUBSTITUTION OF XYLAN 2; Short=AtGUX2;	A0A2H5NHY0_CITUN,SubName: Full=Uncharacterized protein {ECO:0000313|EMBL:GAY39511.1}; Flags: Fragment;
TEA009750	0	0	0	2	0	0	0	0	0	0	0	0	--	Scaffold1024	1257945	1263195	-	5251	protein_coding	GO:0005773,vacuole; GO:0047746,chlorophyllase activity; GO:0102293,pheophytinase b activity; GO:0015996,chlorophyll catabolic process; GO:0042742,defense response to bacterium; GO:0050832,defense response to fungus	K08099: E3.1.1.14; chlorophyllase [EC:3.1.1.14]	At1g19670	gb|APO15138.1|	CLH1_ARATH,RecName: Full=Chlorophyllase-1; Short=AtCLH1; EC=3.1.1.14; AltName: Full=Chlorophyll-chlorophyllido hydrolase 1; Short=Chlase 1; AltName: Full=Coronatine-induced protein 1; Short=CORI1;	A0A1L5JJ06_CAMSI,SubName: Full=Chlorophyllase-1 {ECO:0000313|EMBL:APO15138.1}; EC=3.1.1.14 {ECO:0000313|EMBL:APO15138.1};
TEA009746	2	3	0	1	3	0	0	1	4	2	1	0	--	Scaffold1024	1348155	1360566	-	12412	protein_coding	GO:0012505,endomembrane system; GO:0019897,extrinsic component of plasma membrane; GO:0005886,plasma membrane; GO:0043531,ADP binding; GO:0005524,ATP binding; GO:0000166,nucleotide binding; GO:0009626,plant-type hypersensitive response; GO:0007165,signal transduction	K13457: RPM1, RPS3; disease resistance protein RPM1	At3g07040	ref|XP_018505227.1|	RPM1_ARATH,RecName: Full=Disease resistance protein RPM1; AltName: Full=Resistance to Pseudomonas syringae protein 3;	B9SHP9_RICCO,SubName: Full=Disease resistance protein RPM1, putative {ECO:0000313|EMBL:EEF36876.1}; EC=3.1.3.16 {ECO:0000313|EMBL:EEF36876.1};
TEA009752	35	26	41	33	30	39	53	44	46	84	46	55	--	Scaffold1024	1543076	1544740	-	1665	protein_coding	GO:0022627,cytosolic small ribosomal subunit; GO:0016020,membrane; GO:0009506,plasmodesma; GO:0003723,RNA binding; GO:0003735,structural constituent of ribosome; GO:0006412,translation	--	At3g57490	ref|XP_009794389.1|	RS24_ARATH,RecName: Full=40S ribosomal protein S2-4;	A0A0D3A0N9_BRAOL,SubName: Full=Uncharacterized protein {ECO:0000313|EnsemblPlants:Bo19283s010.1};
TEA009739	247	262	247	169	249	223	267	241	277	245	274	302	--	Scaffold1024	1576460	1577863	+	1404	protein_coding	GO:0050403,trans-zeatin O-beta-D-glucosyltransferase activity; GO:0050404,zeatin O-beta-D-xylosyltransferase activity; GO:0009690,cytokinin metabolic process; GO:0048439,flower morphogenesis; GO:0009965,leaf morphogenesis; GO:0045926,negative regulation of growth; GO:0006486,protein glycosylation; GO:0010380,regulation of chlorophyll biosynthetic process; GO:0010083,regulation of vegetative meris…	K13495: CISZOG; cis-zeatin O-glucosyltransferase [EC:2.4.1.215]	At2g15490	ref|XP_022842307.1|	ZOG_PHALU,RecName: Full=Zeatin O-glucosyltransferase; EC=2.4.1.203; AltName: Full=Trans-zeatin O-beta-D-glucosyltransferase;	A0A0D5ZDD5_PANGI,RecName: Full=Glycosyltransferase {ECO:0000256|RuleBase:RU362057}; EC=2.4.1.- {ECO:0000256|RuleBase:RU362057};
TEA009742	24	27	22	22	24	25	54	61	51	104	97	86	--	Scaffold1024	1585570	1608763	+	23194	protein_coding	GO:0050403,trans-zeatin O-beta-D-glucosyltransferase activity; GO:0050404,zeatin O-beta-D-xylosyltransferase activity; GO:0009690,cytokinin metabolic process; GO:0048439,flower morphogenesis; GO:0009965,leaf morphogenesis; GO:0045926,negative regulation of growth; GO:0006486,protein glycosylation; GO:0010380,regulation of chlorophyll biosynthetic process; GO:0010083,regulation of vegetative meris…	--	--	ref|XP_022842308.1|	ZOG_PHALU,RecName: Full=Zeatin O-glucosyltransferase; EC=2.4.1.203; AltName: Full=Trans-zeatin O-beta-D-glucosyltransferase;	A0A1U8GMK1_CAPAN,RecName: Full=Glycosyltransferase {ECO:0000256|RuleBase:RU362057}; EC=2.4.1.- {ECO:0000256|RuleBase:RU362057};
TEA009753	146	129	111	86	78	87	205	178	215	273	297	315	--	Scaffold1024	1759293	1760699	+	1407	protein_coding	GO:0050403,trans-zeatin O-beta-D-glucosyltransferase activity; GO:0050404,zeatin O-beta-D-xylosyltransferase activity; GO:0009690,cytokinin metabolic process; GO:0048439,flower morphogenesis; GO:0009965,leaf morphogenesis; GO:0045926,negative regulation of growth; GO:0006486,protein glycosylation; GO:0010380,regulation of chlorophyll biosynthetic process; GO:0010083,regulation of vegetative meris…	K13495: CISZOG; cis-zeatin O-glucosyltransferase [EC:2.4.1.215]	At2g15490	ref|XP_002284381.1|	ZOG_PHALU,RecName: Full=Zeatin O-glucosyltransferase; EC=2.4.1.203; AltName: Full=Trans-zeatin O-beta-D-glucosyltransferase;	F6HKU5_VITVI,RecName: Full=Glycosyltransferase {ECO:0000256|RuleBase:RU362057}; EC=2.4.1.- {ECO:0000256|RuleBase:RU362057};
TEA009748	558	603	523	654	681	705	476	448	488	451	445	456	--	Scaffold1024	1889265	1912759	-	23495	protein_coding	--	--	At3g02370	ref|XP_010279549.1|	--	A0A1U8QB80_NELNU,SubName: Full=uncharacterized protein LOC104613432 {ECO:0000313|RefSeq:XP_010279544.2, ECO:0000313|RefSeq:XP_010279549.1, ECO:0000313|RefSeq:XP_010279550.1};
TEA009738	852	948	906	1037	1103	1066	755	702	709	689	602	550	--	Scaffold1024	1933557	1946209	-	12653	protein_coding	GO:0005635,nuclear envelope; GO:0005643,nuclear pore; GO:0005730,nucleolus; GO:0009506,plasmodesma; GO:0017056,structural constituent of nuclear pore; GO:0051292,nuclear pore complex assembly; GO:0016973,poly(A)+ mRNA export from nucleus; GO:0006606,protein import into nucleus	K14309: NUP93, NIC96; nuclear pore complex protein Nup93	At3g57350	ref|XP_002284404.1|	NP93A_ARATH,RecName: Full=Nuclear pore complex protein NUP93A {ECO:0000303|PubMed:21189294}; AltName: Full=Nucleoporin 93A;	D7THT1_VITVI,RecName: Full=Nuclear pore protein {ECO:0000256|RuleBase:RU364035};
TEA009751	15	29	39	15	26	25	15	25	16	27	23	24	--	Scaffold1024	1954796	1955485	+	690	protein_coding	--	--	At1g50670	ref|XP_019249839.1|	--	A0A1J6INV5_NICAT,SubName: Full=Uncharacterized protein {ECO:0000313|EMBL:OIT00507.1};
TEA009741	2	3	1	0	1	4	15	31	28	12	21	32	--	Scaffold1024	1966536	1982768	+	16233	protein_coding	GO:0009507,chloroplast; GO:0005887,integral component of plasma membrane; GO:0000325,plant-type vacuole; GO:0009705,plant-type vacuole membrane; GO:0005774,vacuolar membrane; GO:0005773,vacuole; GO:0005524,ATP binding; GO:0005388,calcium-transporting ATPase activity; GO:0005516,calmodulin binding; GO:0046872,metal ion binding; GO:0055081,anion homeostasis; GO:0042742,defense response to bacterium…	--	At2g41560	ref|XP_006492951.1|	ACA4_ARATH,RecName: Full=Calcium-transporting ATPase 4, plasma membrane-type; EC=3.6.3.8; AltName: Full=Ca(2+)-ATPase isoform 4;	A0A161WU62_DAUCA,RecName: Full=Calcium-transporting ATPase {ECO:0000256|RuleBase:RU361146}; EC=3.6.3.8 {ECO:0000256|RuleBase:RU361146};
TEA001775	0	1	3	4	4	0	2	3	3	2	0	0	--	Scaffold1025	22092	23204	-	1113	protein_coding	GO:0005737,cytoplasm; GO:0005634,nucleus; GO:0016442,RISC complex; GO:0005524,ATP binding; GO:0004386,helicase activity; GO:0046872,metal ion binding; GO:0004525,ribonuclease III activity; GO:0003723,RNA binding; GO:0010216,maintenance of DNA methylation; GO:0010267,production of ta-siRNAs involved in RNA interference; GO:0051214,RNA virus induced gene silencing	--	At3g03300	gb|KZN01354.1|	DCL2_ARATH,RecName: Full=Endoribonuclease Dicer homolog 2; EC=3.1.26.-; AltName: Full=Dicer-like protein 2; Short=AtDCL2;	A0A166AJG5_DAUCA,SubName: Full=Uncharacterized protein {ECO:0000313|EMBL:KZN01354.1};
TEA001784	1269	1257	1231	1294	1182	1582	1226	1062	1061	1014	1086	1098	--	Scaffold1025	527384	538833	-	11450	protein_coding	GO:0016021,integral component of membrane; GO:0005886,plasma membrane; GO:0009506,plasmodesma	--	At3g45600	gb|PHT68867.1|	TET3_ARATH,RecName: Full=Tetraspanin-3;	A0A2G2YGL3_CAPAN,SubName: Full=Tetraspanin-3 {ECO:0000313|EMBL:PHT68867.1};
TEA001777	285	268	285	316	399	354	232	217	193	108	83	83	--	Scaffold1025	625700	660765	+	35066	protein_coding	--	--	At1g80770	gb|POE82693.1|	--	A0A1U7W7U8_NICSY,SubName: Full=nucleolar GTP-binding protein 1 {ECO:0000313|RefSeq:XP_009770734.1};
TEA001785	911	915	871	855	898	876	1179	1021	1239	1152	1117	1245	--	Scaffold1025	724013	733138	+	9126	protein_coding	GO:0048046,apoplast; GO:0005829,cytosol; GO:0005634,nucleus; GO:0005524,ATP binding; GO:0004127,cytidylate kinase activity; GO:0009041,uridylate kinase activity; GO:0006207,'de novo' pyrimidine nucleobase biosynthetic process; GO:0006221,pyrimidine nucleotide biosynthetic process; GO:0009173,pyrimidine ribonucleoside monophosphate metabolic process	--	At3g60180	ref|XP_022851519.1|	KCY3_ARATH,RecName: Full=UMP-CMP kinase 3 {ECO:0000255|HAMAP-Rule:MF_03172}; EC=2.7.4.14 {ECO:0000255|HAMAP-Rule:MF_03172}; AltName: Full=Deoxycytidylate kinase {ECO:0000255|HAMAP-Rule:MF_03172}; Short=CK {ECO:0000255|HAMAP-Rule:MF_03172}; Short=dCMP kinase {ECO:0000255|HAMAP-Rule:MF_03172}; AltName: Full=Uridine monophosphate/cytidine monophosphate kinase {ECO:0000255|HAMAP-Rule:MF_03172}; Short…	A0A2G9G4U3_9LAMI,RecName: Full=UMP-CMP kinase {ECO:0000256|HAMAP-Rule:MF_03172}; EC=2.7.4.14 {ECO:0000256|HAMAP-Rule:MF_03172}; AltName: Full=Deoxycytidylate kinase {ECO:0000256|HAMAP-Rule:MF_03172}; Short=CK {ECO:0000256|HAMAP-Rule:MF_03172}; Short=dCMP kinase {ECO:0000256|HAMAP-Rule:MF_03172}; AltName: Full=Uridine monophosphate/cytidine monophosphate kinase {ECO:0000256|HAMAP-Rule:MF_03172}; S…
TEA001781	87	95	94	99	110	128	67	61	53	25	23	22	--	Scaffold1025	736542	736997	-	456	protein_coding	--	--	At3g20230	gb|KZM81919.1|	--	A0A175YE58_DAUCA,SubName: Full=Uncharacterized protein {ECO:0000313|EMBL:KZM81919.1};
TEA001776	2	4	2	4	6	2	2	4	0	0	4	4	--	Scaffold1025	776610	787377	+	10768	protein_coding	--	--	--	--	--	--
TEA001774	6	12	6	11	12	12	8	9	6	2	2	0	--	Scaffold1025	972537	979110	-	6574	protein_coding	GO:0016021,integral component of membrane; GO:0000325,plant-type vacuole; GO:0005774,vacuolar membrane; GO:0005524,ATP binding; GO:0042626,ATPase activity, coupled to transmembrane movement of substances; GO:0008559,xenobiotic transmembrane transporting ATPase activity; GO:0055085,transmembrane transport	--	At3g59140	ref|XP_010676364.1|	AB10C_ARATH,RecName: Full=ABC transporter C family member 10; Short=ABC transporter ABCC.10; Short=AtABCC10; EC=3.6.3.44; AltName: Full=ATP-energized glutathione S-conjugate pump 14; AltName: Full=Glutathione S-conjugate-transporting ATPase 14; AltName: Full=Multidrug resistance-associated protein 14;	A0A287HCE2_HORVV,SubName: Full=Uncharacterized protein {ECO:0000313|EnsemblPlants:HORVU2Hr1G022560.19};
TEA001780	6	7	2	17	25	9	20	14	12	3	4	6	--	Scaffold1025	980387	994271	-	13885	protein_coding	GO:0005576,extracellular region; GO:0005794,Golgi apparatus; GO:0016036,cellular response to phosphate starvation; GO:0007275,multicellular organism development; GO:0010105,negative regulation of ethylene-activated signaling pathway; GO:0030307,positive regulation of cell growth	--	At1g58250	emb|CDP00925.1|	SAB_ARATH,RecName: Full=Protein SABRE {ECO:0000303|PubMed:8275864}; AltName: Full=Protein HYPERSENSITIVE TO PI STARVATION 4 {ECO:0000303|PubMed:22615140}; Flags: Precursor;	A0A068TX95_COFCA,SubName: Full=Uncharacterized protein {ECO:0000313|EMBL:CDP00925.1};
TEA001782	49	50	42	86	93	85	66	45	49	14	16	20	--	Scaffold1025	1004437	1045783	-	41347	protein_coding	GO:0005576,extracellular region; GO:0005794,Golgi apparatus; GO:0016036,cellular response to phosphate starvation; GO:0007275,multicellular organism development; GO:0010105,negative regulation of ethylene-activated signaling pathway; GO:0030307,positive regulation of cell growth	--	At1g58250	ref|XP_010664427.1|	SAB_ARATH,RecName: Full=Protein SABRE {ECO:0000303|PubMed:8275864}; AltName: Full=Protein HYPERSENSITIVE TO PI STARVATION 4 {ECO:0000303|PubMed:22615140}; Flags: Precursor;	F6H148_VITVI,SubName: Full=Uncharacterized protein {ECO:0000313|EMBL:CCB45670.1};
TEA001778	4	4	0	7	5	3	4	1	5	5	9	6	--	Scaffold1025	1101263	1105983	+	4721	protein_coding	--	--	At5g09570	gb|PHT50852.1|	--	A0A2G2X036_CAPBA,SubName: Full=Uncharacterized protein {ECO:0000313|EMBL:PHT50852.1};
TEA001779	3	3	3	2	2	4	0	0	2	0	0	0	--	Scaffold1025	1110604	1131811	+	21208	protein_coding	--	--	--	gb|PNS91471.1|	--	--
TEA028426	0	0	0	2	0	0	2	2	0	2	2	2	--	Scaffold1026	92787	96551	+	3765	protein_coding	--	--	At1g78990	gb|POE83421.1|	--	F6HSA7_VITVI,SubName: Full=Uncharacterized protein {ECO:0000313|EMBL:CCB57566.1};
TEA028435	325	361	293	284	305	270	187	214	224	175	154	179	--	Scaffold1026	230908	232924	+	2017	protein_coding	GO:0102970,7-deoxyloganetic acid glucosyltransferase activity; GO:0035251,UDP-glucosyltransferase activity; GO:1900994,(-)-secologanin biosynthetic process	--	At1g22400	ref|XP_022864823.1|	UGT8_CATRO,RecName: Full=7-deoxyloganetic acid glucosyltransferase; EC=2.4.1.323; AltName: Full=UDP-glucose glucosyltransferase 8; Short=CrUGT8; AltName: Full=UDP-glycosyltransferase 709C2;	A0A068J5Q3_PANGI,RecName: Full=Glycosyltransferase {ECO:0000256|RuleBase:RU362057}; EC=2.4.1.- {ECO:0000256|RuleBase:RU362057};
TEA028436	0	0	1	0	0	0	0	0	0	0	0	0	--	Scaffold1026	264737	270593	-	5857	protein_coding	GO:0005829,cytosol; GO:0005886,plasma membrane; GO:0004435,phosphatidylinositol phospholipase C activity; GO:0004871,NA; GO:0035556,intracellular signal transduction; GO:0016042,lipid catabolic process	--	At5g58700	ref|XP_021891784.1|	PLCD4_ARATH,RecName: Full=Phosphoinositide phospholipase C 4; EC=3.1.4.11; AltName: Full=Phosphoinositide phospholipase PLC4; Short=AtPLC4; Short=PI-PLC4;	A0A2G2W2H4_CAPBA,RecName: Full=Phosphoinositide phospholipase C {ECO:0000256|RuleBase:RU361133}; EC=3.1.4.11 {ECO:0000256|RuleBase:RU361133};
TEA028433	220	252	265	236	234	236	140	149	163	148	126	111	--	Scaffold1026	374633	376718	+	2086	protein_coding	GO:0102970,7-deoxyloganetic acid glucosyltransferase activity; GO:0035251,UDP-glucosyltransferase activity; GO:1900994,(-)-secologanin biosynthetic process	K21373: UGT8, UGT709C2; 7-deoxyloganetic acid glucosyltransferase [EC:2.4.1.323]	At1g22360	ref|XP_022864823.1|	UGT8_CATRO,RecName: Full=7-deoxyloganetic acid glucosyltransferase; EC=2.4.1.323; AltName: Full=UDP-glucose glucosyltransferase 8; Short=CrUGT8; AltName: Full=UDP-glycosyltransferase 709C2;	A0A068J5Q3_PANGI,RecName: Full=Glycosyltransferase {ECO:0000256|RuleBase:RU362057}; EC=2.4.1.- {ECO:0000256|RuleBase:RU362057};
TEA028423	288	311	265	287	271	264	175	202	206	162	170	147	--	Scaffold1026	471732	473370	+	1639	protein_coding	GO:0102970,7-deoxyloganetic acid glucosyltransferase activity; GO:0035251,UDP-glucosyltransferase activity; GO:1900994,(-)-secologanin biosynthetic process	K21373: UGT8, UGT709C2; 7-deoxyloganetic acid glucosyltransferase [EC:2.4.1.323]	At1g22400	ref|XP_022864823.1|	UGT8_CATRO,RecName: Full=7-deoxyloganetic acid glucosyltransferase; EC=2.4.1.323; AltName: Full=UDP-glucose glucosyltransferase 8; Short=CrUGT8; AltName: Full=UDP-glycosyltransferase 709C2;	A0A068J5Q3_PANGI,RecName: Full=Glycosyltransferase {ECO:0000256|RuleBase:RU362057}; EC=2.4.1.- {ECO:0000256|RuleBase:RU362057};
TEA028429	375	384	377	413	407	402	160	170	139	44	55	30	--	Scaffold1026	645182	645634	-	453	protein_coding	GO:0043231,intracellular membrane-bounded organelle; GO:0046527,glucosyltransferase activity; GO:0080043,quercetin 3-O-glucosyltransferase activity; GO:0080044,quercetin 7-O-glucosyltransferase activity; GO:0052640,salicylic acid glucosyltransferase (glucoside-forming) activity; GO:0006952,defense response; GO:0010150,leaf senescence; GO:0008152,metabolic process; GO:0002239,response to oomycetes	--	At3g11340	dbj|GAY41266.1|	U76B1_ARATH,RecName: Full=UDP-glycosyltransferase 76B1 {ECO:0000305}; EC=2.4.1.- {ECO:0000305};	A0A2H5NM54_CITUN,SubName: Full=Uncharacterized protein {ECO:0000313|EMBL:GAY41266.1};
TEA028428	0	2	0	0	0	0	0	0	0	0	0	0	--	Scaffold1026	723928	729834	+	5907	protein_coding	GO:0016021,integral component of membrane; GO:0020037,heme binding; GO:0005506,iron ion binding; GO:0004497,monooxygenase activity; GO:0016705,oxidoreductase activity, acting on paired donors, with incorporation or reduction of molecular oxygen	--	At5g36110	ref|XP_018818694.1|	C7A52_PANGI,RecName: Full=Beta-amyrin 28-oxidase; EC=1.14.13.-; AltName: Full=Cytochrome P450 CYP716A52v2;	A0A2I4EH28_9ROSI,SubName: Full=beta-amyrin 28-oxidase-like {ECO:0000313|RefSeq:XP_018818694.1};
TEA028421	567	531	443	777	765	681	519	523	453	437	413	399	--	Scaffold1026	825609	836674	+	11066	protein_coding	GO:0016021,integral component of membrane; GO:0055085,transmembrane transport	--	At4g11810_2	ref|XP_002282540.1|	SPXM3_ARATH,RecName: Full=SPX domain-containing membrane protein At4g22990;	D7TW83_VITVI,SubName: Full=Uncharacterized protein {ECO:0000313|EMBL:CBI34758.3};
TEA028422	167	156	163	159	167	186	170	134	121	59	46	45	--	Scaffold1026	859733	875429	+	15697	protein_coding	GO:0005576,extracellular region; GO:0050660,flavin adenine dinucleotide binding; GO:0046593,mandelonitrile lyase activity; GO:0016614,oxidoreductase activity, acting on CH-OH group of donors; GO:0007267,cell-cell signaling; GO:0009553,embryo sac development; GO:0010430,fatty acid omega-oxidation	--	At1g12570	ref|XP_008245837.1|	HTH_ARATH,RecName: Full=Protein HOTHEAD; AltName: Full=Protein ADHESION OF CALYX EDGES; Flags: Precursor;	M5WLV7_PRUPE,SubName: Full=Uncharacterized protein {ECO:0000313|EMBL:EMJ10238.1};
TEA028420	71	52	85	79	48	71	50	52	60	47	32	46	--	Scaffold1026	960924	962813	+	1890	protein_coding	--	--	At5g51920	ref|XP_002275855.1|	--	F6HUI5_VITVI,SubName: Full=Uncharacterized protein {ECO:0000313|EMBL:CCB58408.1};
TEA028425	702	735	648	1082	1144	1079	825	747	711	460	482	384	--	Scaffold1026	1115332	1133362	+	18031	protein_coding	--	--	--	ref|XP_002272611.1|	--	F6GW82_VITVI,SubName: Full=Uncharacterized protein {ECO:0000313|EMBL:CCB44217.1};
TEA028427	1032	995	978	1261	1274	1246	1005	919	1023	828	876	864	--	Scaffold1026	1149759	1150133	+	375	protein_coding	GO:0042807,central vacuole; GO:0005887,integral component of plasma membrane; GO:0009705,plant-type vacuole membrane; GO:0015250,water channel activity; GO:0034220,ion transmembrane transport	--	At2g36830	ref|XP_018828381.1|	TIP11_ORYSJ,RecName: Full=Probable aquaporin TIP1-1; AltName: Full=Tonoplast intrinsic protein 1-1; Short=OsTIP1;1; AltName: Full=rTIP1;	A0A2I4F9Q0_9ROSI,SubName: Full=aquaporin TIP1-1 {ECO:0000313|RefSeq:XP_018828381.1};
TEA028424	101	92	107	108	100	84	162	93	102	59	84	63	--	Scaffold1026	1188425	1191647	+	3223	protein_coding	GO:0005634,nucleus; GO:0016740,transferase activity; GO:0008270,zinc ion binding; GO:0016567,protein ubiquitination	--	At5g22920	ref|XP_012064689.1|	ZFP34_ORYSJ,RecName: Full=Probable E3 ubiquitin-protein ligase RZFP34 {ECO:0000305}; EC=2.3.2.27 {ECO:0000305}; AltName: Full=OsRFP1 {ECO:0000303|Ref.1}; AltName: Full=RING zinc-finger protein 34 {ECO:0000303|PubMed:25002225}; Short=OsRZFP34 {ECO:0000303|PubMed:25002225};	A0A067LH90_JATCU,SubName: Full=Uncharacterized protein {ECO:0000313|EMBL:KDP43965.1};
TEA028434	13	20	15	28	14	24	11	16	28	6	11	14	--	Scaffold1026	1214541	1227641	-	13101	protein_coding	--	--	At2g28150	ref|XP_002523717.2|	--	B9SCJ8_RICCO,SubName: Full=Uncharacterized protein {ECO:0000313|EMBL:EEF38657.1};
TEA028430	52	54	60	65	39	48	54	59	57	94	66	67	--	Scaffold1026	1255884	1256987	-	1104	protein_coding	--	--	At5g22930	ref|XP_014621534.1|	--	I1M4G8_SOYBN,SubName: Full=Uncharacterized protein {ECO:0000313|EMBL:KRH22835.1, ECO:0000313|EnsemblPlants:GLYMA13G39690.1};
TEA028419	549	574	594	854	878	831	744	703	700	547	521	524	--	Scaffold1026	1264068	1277339	-	13272	protein_coding	--	--	At2g28130	ref|XP_002273011.2|	--	D7SNB6_VITVI,SubName: Full=Uncharacterized protein {ECO:0000313|EMBL:CBI17145.3};
TEA028431	0	6	6	14	6	6	8	4	2	0	0	6	--	Scaffold1026	1324990	1325379	+	390	protein_coding	GO:0016021,integral component of membrane; GO:0006865,amino acid transport; GO:0080143,regulation of amino acid export	--	At5g24920	gb|KZV31686.1|	GDU4_ARATH,RecName: Full=Protein GLUTAMINE DUMPER 4;	K4CIE0_SOLLC,SubName: Full=Uncharacterized protein {ECO:0000313|EnsemblPlants:Solyc08g006520.1.1};
TEA019337	150	146	159	249	264	272	256	216	220	114	163	141	--	Scaffold10260	170648	194193	+	23546	protein_coding	--	--	At2g22530	ref|XP_019073994.1|	--	A0A2C9URK5_MANES,SubName: Full=Uncharacterized protein {ECO:0000313|EMBL:OAY33465.1};
TEA019335	0	0	0	0	0	2	0	0	0	0	0	0	--	Scaffold10260	211631	214687	+	3057	protein_coding	GO:0005634,nucleus; GO:0003677,DNA binding; GO:0003700,DNA-binding transcription factor activity; GO:0046983,protein dimerization activity; GO:0006355,regulation of transcription, DNA-templated; GO:0006351,transcription, DNA-templated	--	At1g68810	ref|XP_009605433.1|	BH030_ARATH,RecName: Full=Transcription factor bHLH30; AltName: Full=Basic helix-loop-helix protein 30; Short=AtbHLH30; Short=bHLH 30; AltName: Full=Transcription factor EN 53; AltName: Full=bHLH transcription factor bHLH030;	A0A068U1R8_COFCA,SubName: Full=Uncharacterized protein {ECO:0000313|EMBL:CDP01553.1};
TEA019334	443	437	434	13	20	13	7	15	9	219	216	239	--	Scaffold10260	378041	382247	+	4207	protein_coding	GO:0005829,cytosol; GO:0005730,nucleolus; GO:0005634,nucleus; GO:0005525,GTP binding; GO:0003924,GTPase activity; GO:0043022,ribosome binding; GO:0048825,cotyledon development; GO:0048366,leaf development; GO:0090070,positive regulation of ribosome biogenesis; GO:2000012,regulation of auxin polar transport; GO:0042254,ribosome biogenesis; GO:0006364,rRNA processing	--	At1g08410	ref|XP_015885401.1|	LSG12_ARATH,RecName: Full=GTPase LSG1-2 {ECO:0000303|PubMed:25319368}; Short=AtLSG1-2 {ECO:0000303|PubMed:25319368}; AltName: Full=DAR GTPase 7 {ECO:0000303|PubMed:16849600}; AltName: Full=Protein YEAST LSG1 ORTHOLOG 2 {ECO:0000303|PubMed:25319368};	F6HAE9_VITVI,SubName: Full=Uncharacterized protein {ECO:0000313|EMBL:CCB49211.1};
TEA019336	0	2	0	2	8	4	2	0	2	2	0	0	--	Scaffold10260	470229	472934	-	2706	protein_coding	--	--	At5g04730	ref|XP_019243713.1|	--	K4CWX6_SOLLC,SubName: Full=Uncharacterized protein {ECO:0000313|EnsemblPlants:Solyc09g098050.2.1};
TEA016589	17	21	7	24	26	79	30	30	12	11	22	15	--	Scaffold10279	5003	10536	+	5534	protein_coding	--	K03860: PIGQ, GPI1; phosphatidylinositol glycan, class Q	At3g57170	emb|CBI30070.3|	--	A0A251PRX5_PRUPE,SubName: Full=Uncharacterized protein {ECO:0000313|EMBL:ONI14308.1};
TEA013006	0	0	0	0	0	0	1	0	0	0	0	0	--	Scaffold1028	20458	21526	-	1069	protein_coding	--	--	At3g18670	ref|XP_021901974.1|	--	A0A022QI14_ERYGU,SubName: Full=Uncharacterized protein {ECO:0000313|EMBL:EYU28337.1}; Flags: Fragment;
TEA012992	291	241	148	269	352	154	427	277	202	288	335	168	--	Scaffold1028	73920	78453	-	4534	protein_coding	--	--	At2g44820	gb|PLY72652.1|	--	A0A251U6G4_HELAN,SubName: Full=Uncharacterized protein {ECO:0000313|EMBL:OTG17891.1};
TEA012994	1074	1221	1142	1288	1530	1471	1308	1096	1200	1074	1070	1102	--	Scaffold1028	88724	124788	-	36065	protein_coding	--	K11886: ECM29; proteasome component ECM29	At2g26780	ref|XP_010651546.1|	--	F6HAC9_VITVI,SubName: Full=Uncharacterized protein {ECO:0000313|EMBL:CCB49100.1};
TEA012991	2	0	0	0	0	0	2	0	7	6	6	2	--	Scaffold1028	149464	158863	+	9400	protein_coding	GO:0005618,cell wall; GO:0009507,chloroplast; GO:0016021,integral component of membrane; GO:0016020,membrane; GO:0005743,mitochondrial inner membrane; GO:0005739,mitochondrion; GO:0005774,vacuolar membrane; GO:0015114,phosphate ion transmembrane transporter activity; GO:0006839,mitochondrial transport; GO:0009651,response to salt stress	--	At5g14040	ref|XP_022023337.1|	MPCP3_ARATH,RecName: Full=Mitochondrial phosphate carrier protein 3, mitochondrial; AltName: Full=Mitochondrial phosphate transporter 3; Short=MPT3; AltName: Full=Phosphate transporter 3;1; Flags: Precursor;	A0A251RU91_HELAN,SubName: Full=Putative phosphate transporter 3,1 {ECO:0000313|EMBL:OTF86439.1};
TEA013012	327	341	331	487	464	457	309	252	311	259	250	203	--	Scaffold1028	160545	172119	-	11575	protein_coding	--	--	At5g23690	ref|XP_021285981.1|	--	A0A1U7Z774_NELNU,SubName: Full=uncharacterized protein LOC104591829 {ECO:0000313|RefSeq:XP_010249182.1};
TEA012998	348	343	413	372	346	396	462	369	439	395	428	407	--	Scaffold1028	389709	402359	+	12651	protein_coding	GO:0005634,nucleus; GO:0003677,DNA binding; GO:0003700,DNA-binding transcription factor activity; GO:0046983,protein dimerization activity; GO:0009739,response to gibberellin; GO:0006351,transcription, DNA-templated	--	--	ref|XP_021286178.1|	BH137_ARATH,RecName: Full=Transcription factor bHLH137; AltName: Full=Basic helix-loop-helix protein 137; Short=AtbHLH137; Short=bHLH 137; AltName: Full=Transcription factor EN 89; AltName: Full=bHLH transcription factor bHLH137;	A0A061G091_THECC,SubName: Full=Basic helix-loop-helix DNA-binding superfamily protein, putative isoform 1 {ECO:0000313|EMBL:EOY22602.1};
TEA013005	205	223	199	297	370	324	209	191	219	98	115	126	--	Scaffold1028	454782	458047	+	3266	protein_coding	--	K15326: TSEN54; tRNA-splicing endonuclease subunit Sen54	At3g02370	ref|XP_010653757.1|	--	D7THT2_VITVI,SubName: Full=Uncharacterized protein {ECO:0000313|EMBL:CBI29808.3};
TEA012997	741	784	746	909	1012	884	671	579	621	467	490	461	--	Scaffold1028	697811	708091	+	10281	protein_coding	GO:0009570,chloroplast stroma; GO:0030529,NA; GO:0004045,aminoacyl-tRNA hydrolase activity; GO:0006397,mRNA processing; GO:0008380,RNA splicing	--	At5g38290	emb|CDP02767.1|	CRS2_MAIZE,RecName: Full=Chloroplastic group IIB intron splicing facilitator CRS2, chloroplastic; AltName: Full=Chloroplastic RNA splicing factor 2; AltName: Full=Protein CHLOROPLAST RNA SPLICING 2; Flags: Precursor;	A0A068U3A3_COFCA,SubName: Full=Uncharacterized protein {ECO:0000313|EMBL:CDP02767.1};
TEA012996	420	456	415	640	601	667	268	269	298	181	183	175	--	Scaffold1028	709702	715363	-	5662	protein_coding	--	--	At1g67040	gb|EOY04165.1|	--	A0A061EGS5_THECC,SubName: Full=Uncharacterized protein {ECO:0000313|EMBL:EOY04165.1};
TEA012993	11	13	11	2	9	7	9	8	0	21	21	10	--	Scaffold1028	920280	926305	-	6026	protein_coding	--	--	--	ref|XP_022759940.1|	--	A0A061EHT9_THECC,SubName: Full=Uncharacterized protein isoform 1 {ECO:0000313|EMBL:EOY04168.1};
TEA013001	259	234	238	294	263	256	534	467	444	441	528	509	--	Scaffold1028	942660	954817	+	12158	protein_coding	--	--	At1g67060	ref|XP_022759260.1|	--	A0A2G2WXL0_CAPBA,SubName: Full=Uncharacterized protein {ECO:0000313|EMBL:PHT49909.1};
TEA013002	211	269	259	314	315	329	223	212	237	212	183	207	--	Scaffold1028	987138	995192	+	8055	protein_coding	GO:0005737,cytoplasm; GO:0004476,mannose-6-phosphate isomerase activity; GO:0008270,zinc ion binding; GO:0005975,carbohydrate metabolic process; GO:0000032,cell wall mannoprotein biosynthetic process; GO:0009793,embryo development ending in seed dormancy; GO:0009298,GDP-mannose biosynthetic process; GO:0006486,protein glycosylation; GO:0046686,response to cadmium ion; GO:0032025,response to cobal…	K01809: manA, MPI; mannose-6-phosphate isomerase [EC:5.3.1.8]	At3g02570	ref|XP_021643882.1|	MPI1_ARATH,RecName: Full=Mannose-6-phosphate isomerase 1; EC=5.3.1.8; AltName: Full=Phosphohexomutase 1; AltName: Full=Phosphomannose isomerase 1; Short=PMI1; AltName: Full=Protein MATERNAL EFFECT EMBRYO ARREST 31;	A0A2C9WJR8_MANES,RecName: Full=Mannose-6-phosphate isomerase {ECO:0000256|RuleBase:RU000611}; EC=5.3.1.8 {ECO:0000256|RuleBase:RU000611};
TEA012999	3469	3597	3419	3443	3460	3423	3688	3383	3548	3448	3444	3308	--	Scaffold1028	1005324	1009068	-	3745	protein_coding	GO:0005840,ribosome; GO:0003735,structural constituent of ribosome; GO:0006412,translation	K02993: RP-S7e, RPS7; small subunit ribosomal protein S7e	At3g02560	emb|CDP19696.1|	RS7_AVIMR,RecName: Full=40S ribosomal protein S7;	A0A068VG82_COFCA,RecName: Full=40S ribosomal protein S7 {ECO:0000256|RuleBase:RU364105};
TEA013004	6	11	7	23	20	16	6	10	10	12	8	8	--	Scaffold1028	1010135	1012054	+	1920	protein_coding	GO:0005634,nucleus; GO:0003677,DNA binding; GO:0003700,DNA-binding transcription factor activity; GO:0046983,protein dimerization activity; GO:1902448,positive regulation of shade avoidance; GO:0006355,regulation of transcription, DNA-templated; GO:0006351,transcription, DNA-templated	--	At1g73830	ref|XP_010660417.1|	BEE1_ARATH,RecName: Full=Transcription factor BEE 1; AltName: Full=Basic helix-loop-helix protein 44; Short=AtbHLH44; Short=bHLH 44; AltName: Full=Protein Brassinosteroid enhanced expression 1; AltName: Full=Transcription factor EN 77; AltName: Full=bHLH transcription factor bHLH044;	F6HSS1_VITVI,SubName: Full=Uncharacterized protein {ECO:0000313|EMBL:CCB57712.1};
TEA013003	3	0	0	1	2	0	0	0	0	0	1	2	--	Scaffold1028	1026425	1048907	+	22483	protein_coding	--	--	--	gb|EEF41173.1|	--	B9S5F2_RICCO,SubName: Full=Uncharacterized protein {ECO:0000313|EMBL:EEF41173.1};
TEA012990	166	181	182	237	181	196	242	189	215	236	281	300	--	Scaffold1028	1108939	1113515	+	4577	protein_coding	--	--	At5g16110	ref|XP_021296495.1|	--	A0A061EH75_THECC,SubName: Full=Uncharacterized protein isoform 1 {ECO:0000313|EMBL:EOY04191.1};
TEA013000	0	0	0	0	1	0	0	0	0	0	0	0	--	Scaffold1028	1513430	1521155	-	7726	protein_coding	GO:0016021,integral component of membrane; GO:0016020,membrane; GO:0005886,plasma membrane; GO:0009506,plasmodesma; GO:0090406,pollen tube; GO:0005524,ATP binding; GO:0004674,protein serine/threonine kinase activity	--	At4g08850	gb|POE51370.1|	MIK2_ARATH,RecName: Full=MDIS1-interacting receptor like kinase 2 {ECO:0000303|PubMed:26863186}; Short=AtMIK2 {ECO:0000303|PubMed:26863186}; AltName: Full=Probable LRR receptor-like serine/threonine-protein kinase At4g08850; EC=2.7.11.1 {ECO:0000305}; Flags: Precursor;	A0A061GI31_THECC,SubName: Full=Leucine-rich repeat receptor-like protein kinase family protein, putative {ECO:0000313|EMBL:EOY29540.1};
TEA004192	1	0	1	1	1	1	0	0	0	0	0	0	--	Scaffold103	232594	237833	+	5240	protein_coding	--	--	At5g04440	ref|XP_021732332.1|	--	A0A067DUG5_CITSI,SubName: Full=Uncharacterized protein {ECO:0000313|EMBL:KDO45175.1};
TEA002404	334	333	299	490	464	443	319	229	244	177	210	200	--	Scaffold1030	504154	506484	+	2331	protein_coding	GO:0016021,integral component of membrane; GO:0005886,plasma membrane; GO:0050832,defense response to fungus	--	At2g34930	ref|XP_017256743.1|	EIX2_SOLLC,RecName: Full=Receptor-like protein EIX2 {ECO:0000305}; AltName: Full=EIX receptor 2 {ECO:0000312|EMBL:AAR28378.1}; Flags: Precursor;	V4U583_9ROSI,SubName: Full=Uncharacterized protein {ECO:0000313|EMBL:ESR34374.1};
TEA002408	65	55	76	54	77	82	70	67	37	51	40	26	--	Scaffold1030	593375	595890	+	2516	protein_coding	GO:0005739,mitochondrion; GO:0051537,2 iron, 2 sulfur cluster binding; GO:0009055,electron transfer activity; GO:0046872,metal ion binding; GO:0015035,protein disulfide oxidoreductase activity; GO:0045454,cell redox homeostasis	--	At3g15660	ref|XP_015885177.1|	GRS15_ARATH,RecName: Full=Monothiol glutaredoxin-S15, mitochondrial {ECO:0000303|PubMed:15170506}; Short=AtGrxS15 {ECO:0000303|PubMed:15170506}; Flags: Precursor;	A0A2I4F7H6_9ROSI,SubName: Full=monothiol glutaredoxin-S15, mitochondrial {ECO:0000313|RefSeq:XP_018827597.1, ECO:0000313|RefSeq:XP_018827598.1, ECO:0000313|RefSeq:XP_018827599.1};
TEA002407	15	28	37	37	34	28	13	24	33	12	26	19	--	Scaffold1030	708043	717081	+	9039	protein_coding	GO:0005829,cytosol; GO:0005643,nuclear pore; GO:0005654,nucleoplasm; GO:0008139,nuclear localization sequence binding; GO:0008565,protein transporter activity; GO:0006607,NLS-bearing protein import into nucleus	--	At5g03070	ref|XP_018840957.1|	IMPA9_ARATH,RecName: Full=Importin subunit alpha-9 {ECO:0000305}; Short=IMPa-9 {ECO:0000303|PubMed:18836040};	A0A2I4GAN3_9ROSI,SubName: Full=importin subunit alpha-9 {ECO:0000313|RefSeq:XP_018840957.1};
TEA002406	1836	1780	1752	1660	1624	1721	2735	2651	2684	3564	3550	3402	--	Scaffold1030	801087	808017	-	6931	protein_coding	GO:0016021,integral component of membrane; GO:0005744,TIM23 mitochondrial import inner membrane translocase complex; GO:0015031,protein transport	K15731: CTDSP; carboxy-terminal domain RNA polymerase II polypeptide A small phosphatase [EC:3.1.3.16]	At3g55960	ref|XP_004240939.1|	TIM50_PHYIN,RecName: Full=Mitochondrial import inner membrane translocase subunit TIM50; AltName: Full=NIF domain protein 3; Flags: Precursor;	K4C5U3_SOLLC,SubName: Full=Uncharacterized protein {ECO:0000313|EnsemblPlants:Solyc06g051520.2.1};
TEA002410	265	354	290	337	343	349	489	383	370	439	438	401	--	Scaffold1030	819358	830764	-	11407	protein_coding	GO:0005829,cytosol; GO:0009506,plasmodesma; GO:0005524,ATP binding; GO:0004674,protein serine/threonine kinase activity; GO:0004712,protein serine/threonine/tyrosine kinase activity; GO:0004713,protein tyrosine kinase activity; GO:0009789,positive regulation of abscisic acid-activated signaling pathway; GO:0046777,protein autophosphorylation; GO:0006468,protein phosphorylation; GO:0009737,respons…	--	At2g40120	gb|KDP44759.1|	YAK1_ARATH,RecName: Full=Dual specificity protein kinase YAK1 homolog {ECO:0000305}; Short=AtYAK1 {ECO:0000303|PubMed:26452715}; EC=2.7.12.1 {ECO:0000269|PubMed:26452715}; AltName: Full=Dual specificity tyrosine-phosphorylation-regulated kinase YAK1 {ECO:0000305};	A0A067LKC6_JATCU,SubName: Full=Uncharacterized protein {ECO:0000313|EMBL:KDP44759.1};
TEA002409	318	283	319	235	279	261	264	240	224	270	333	287	--	Scaffold1030	902031	904775	+	2745	protein_coding	GO:0005634,nucleus; GO:0046872,metal ion binding; GO:0035064,methylated histone binding; GO:0043565,sequence-specific DNA binding; GO:0044212,transcription regulatory region DNA binding; GO:0016569,covalent chromatin modification; GO:0006355,regulation of transcription, DNA-templated; GO:0006351,transcription, DNA-templated	K00521: E1.16.1.7; ferric-chelate reductase [EC:1.16.1.7]	At5g05610	gb|APV45521.1|	ALFL1_ARATH,RecName: Full=PHD finger protein ALFIN-LIKE 1; Short=Protein AL1;	A0A1P8FAP4_HEDHE,SubName: Full=PHD finger protein {ECO:0000313|EMBL:APV45521.1}; Flags: Fragment;
TEA002405	3	0	6	3	5	5	0	1	9	2	4	2	--	Scaffold1030	1046319	1058921	-	12603	protein_coding	GO:0005829,cytosol; GO:0051213,dioxygenase activity; GO:0120091,jasmonic acid hydrolase; GO:0046872,metal ion binding; GO:0097237,cellular response to toxic substance; GO:0009813,flavonoid biosynthetic process; GO:2000022,regulation of jasmonic acid mediated signaling pathway; GO:0080167,response to karrikin	--	At5g05600	ref|XP_018821914.1|	DIOX5_ARATH,RecName: Full=Probable 2-oxoglutarate-dependent dioxygenase At5g05600 {ECO:0000305}; EC=1.14.11.- {ECO:0000305};	A0A2I4ER96_9ROSI,SubName: Full=leucoanthocyanidin dioxygenase-like {ECO:0000313|RefSeq:XP_018821914.1};
TEA002412	335	324	355	854	888	745	451	376	399	135	117	147	--	Scaffold1030	1273699	1282877	-	9179	protein_coding	--	--	--	--	--	--
TEA027294	3064	3369	3175	2327	2287	2341	3157	3050	3153	3402	3333	3322	--	Scaffold1031	59019	61031	+	2013	protein_coding	GO:0005768,endosome; GO:0010008,endosome membrane; GO:0005794,Golgi apparatus; GO:0000139,Golgi membrane; GO:0016021,integral component of membrane; GO:0009506,plasmodesma; GO:0005802,trans-Golgi network; GO:0005774,vacuolar membrane; GO:0005773,vacuole	K17086: TM9SF2_4; transmembrane 9 superfamily member 2/4	At4g12650	ref|XP_017247677.1|	TMN12_ARATH,RecName: Full=Transmembrane 9 superfamily member 12 {ECO:0000305}; AltName: Full=Endomembrane protein 7 {ECO:0000303|PubMed:22570441}; AltName: Full=Transmembrane nine protein 12 {ECO:0000303|PubMed:20681974}; Short=AtTMN12 {ECO:0000303|PubMed:20681974}; Flags: Precursor;	A0A1S4AGK6_TOBAC,RecName: Full=Transmembrane 9 superfamily member {ECO:0000256|RuleBase:RU363079};
TEA027291	3	0	0	8	2	14	0	3	6	1	2	1	--	Scaffold1031	353946	357236	-	3291	protein_coding	GO:0009815,1-aminocyclopropane-1-carboxylate oxidase activity; GO:0031418,L-ascorbic acid binding; GO:0046872,metal ion binding; GO:0009693,ethylene biosynthetic process; GO:0009835,fruit ripening	--	At1g77330	gb|KVI12383.1|	ACCO3_CUCME,RecName: Full=1-aminocyclopropane-1-carboxylate oxidase 3; Short=ACC oxidase 3; EC=1.14.17.4; AltName: Full=Ethylene-forming enzyme; Short=EFE;	A0A103YNN3_CYNCS,SubName: Full=Non-heme dioxygenase N-terminal domain-containing protein {ECO:0000313|EMBL:KVI12383.1};
TEA027289	1	2	1	0	1	1	49	35	46	4	2	2	--	Scaffold1031	426401	434229	-	7829	protein_coding	GO:0016021,integral component of membrane; GO:0005886,plasma membrane; GO:0005524,ATP binding; GO:0004674,protein serine/threonine kinase activity; GO:0042742,defense response to bacterium; GO:0012501,programmed cell death; GO:0006468,protein phosphorylation; GO:0009751,response to salicylic acid	--	At4g23160_2	gb|PON88176.1|	CRK5_ARATH,RecName: Full=Cysteine-rich receptor-like protein kinase 5; Short=Cysteine-rich RLK5; EC=2.7.11.-; AltName: Full=Receptor-like protein kinase 6; Flags: Precursor;	A0A067JAM4_JATCU,SubName: Full=Uncharacterized protein {ECO:0000313|EMBL:KDP20817.1};
TEA027292	3	2	1	1	2	2	8	6	11	7	14	15	--	Scaffold1031	469971	502642	-	32672	protein_coding	GO:0016021,integral component of membrane; GO:0005886,plasma membrane; GO:0005524,ATP binding; GO:0005516,calmodulin binding; GO:0030246,carbohydrate binding; GO:0004674,protein serine/threonine kinase activity; GO:0006468,protein phosphorylation; GO:0048544,recognition of pollen	--	At4g21230	ref|XP_015885924.1|	Y4230_ARATH,RecName: Full=G-type lectin S-receptor-like serine/threonine-protein kinase At4g03230; EC=2.7.11.1; Flags: Precursor;	F6I7G8_VITVI,SubName: Full=Uncharacterized protein {ECO:0000313|EMBL:CCB62886.1};
TEA027295	540	358	511	756	790	799	736	483	681	510	519	454	--	Scaffold1031	616744	623454	+	6711	protein_coding	GO:0005886,plasma membrane; GO:0005524,ATP binding; GO:0004675,transmembrane receptor protein serine/threonine kinase activity; GO:0009742,brassinosteroid mediated signaling pathway; GO:0007166,cell surface receptor signaling pathway; GO:1900459,positive regulation of brassinosteroid mediated signaling pathway; GO:0006468,protein phosphorylation	--	At5g02800	ref|XP_002276042.1|	PBL7_ARATH,RecName: Full=Probable serine/threonine-protein kinase PBL7 {ECO:0000305}; EC=2.7.11.1 {ECO:0000269|PubMed:21855796}; AltName: Full=CDG1-like protein 1 {ECO:0000303|PubMed:21855796}; AltName: Full=PBS1-like protein 7 {ECO:0000303|PubMed:20413097};	D7TQB4_VITVI,SubName: Full=Uncharacterized protein {ECO:0000313|EMBL:CBI32634.3};
TEA027290	7	11	11	14	23	10	14	16	8	7	16	14	--	Scaffold1031	623935	626191	-	2257	protein_coding	--	--	At3g55020	ref|XP_009769047.1|	--	M1CP67_SOLTU,SubName: Full=Uncharacterized protein {ECO:0000313|EnsemblPlants:PGSC0003DMT400071712};
TEA017245	79	48	70	69	84	84	68	63	55	54	82	56	--	Scaffold1032	16598	17293	+	696	protein_coding	GO:0005887,integral component of plasma membrane; GO:0005516,calmodulin binding; GO:0030552,cAMP binding; GO:0030553,cGMP binding; GO:0005249,voltage-gated potassium channel activity; GO:0042391,regulation of membrane potential	K05391: CNGC; cyclic nucleotide gated channel, plant	At4g30360	ref|XP_006360251.2|	CNG17_ARATH,RecName: Full=Cyclic nucleotide-gated ion channel 17 {ECO:0000303|PubMed:11500563}; AltName: Full=Cyclic nucleotide- and calmodulin-regulated ion channel 17 {ECO:0000303|PubMed:11500563};	M0ZJD9_SOLTU,SubName: Full=Uncharacterized protein {ECO:0000313|EnsemblPlants:PGSC0003DMT400001948};
TEA017248	58	56	48	59	22	39	38	30	29	30	40	32	--	Scaffold1032	39428	39991	-	564	protein_coding	--	--	--	ref|XP_017232704.1|	--	W9RHI9_9ROSA,SubName: Full=Uncharacterized protein {ECO:0000313|EMBL:EXB77329.1};
TEA017251	99	117	115	196	182	190	121	127	123	79	47	63	--	Scaffold1032	43082	45325	+	2244	protein_coding	GO:0043231,intracellular membrane-bounded organelle; GO:0004519,endonuclease activity; GO:0003723,RNA binding; GO:0009451,RNA modification	--	At1g71490	ref|XP_017980717.1|	PP116_ARATH,RecName: Full=Pentatricopeptide repeat-containing protein At1g71490;	A5B8I8_VITVI,SubName: Full=Uncharacterized protein {ECO:0000313|EMBL:CAN80898.1};
TEA017247	117	112	111	158	176	154	123	96	84	81	47	58	--	Scaffold1032	167292	183209	+	15918	protein_coding	GO:0005576,extracellular region; GO:0005794,Golgi apparatus; GO:0016036,cellular response to phosphate starvation; GO:0007275,multicellular organism development; GO:0010105,negative regulation of ethylene-activated signaling pathway; GO:0030307,positive regulation of cell growth	--	At1g58250	ref|XP_002301119.2|	SAB_ARATH,RecName: Full=Protein SABRE {ECO:0000303|PubMed:8275864}; AltName: Full=Protein HYPERSENSITIVE TO PI STARVATION 4 {ECO:0000303|PubMed:22615140}; Flags: Precursor;	B9GN84_POPTR,SubName: Full=Uncharacterized protein {ECO:0000313|EMBL:EEE80392.2};
TEA017250	6	2	0	4	4	6	2	5	4	2	0	0	--	Scaffold1032	218162	239626	-	21465	protein_coding	GO:0005794,Golgi apparatus; GO:0016021,integral component of membrane; GO:0016413,O-acetyltransferase activity; GO:0071554,cell wall organization or biogenesis	--	At2g30900	ref|XP_002278078.2|	TBL43_ARATH,RecName: Full=Protein trichome birefringence-like 43;	F6H553_VITVI,SubName: Full=Uncharacterized protein {ECO:0000313|EMBL:CCB47421.1};
TEA017246	782	705	798	625	585	669	533	620	559	796	872	786	--	Scaffold1032	440196	441008	+	813	protein_coding	--	--	At5g44500	dbj|GAV65600.1|	--	A0A1Q3BC82_CEPFO,RecName: Full=Small nuclear ribonucleoprotein-associated protein {ECO:0000256|PIRNR:PIRNR037187};
TEA017249	19	25	34	39	46	41	9	19	17	3	3	2	--	Scaffold1032	502129	507650	-	5522	protein_coding	--	--	--	ref|XP_019077332.1|	--	B9H9T7_POPTR,SubName: Full=Uncharacterized protein {ECO:0000313|EMBL:EEE92463.1};
TEA022136	192	199	208	194	223	174	171	133	120	152	145	173	--	Scaffold1035	60439	64563	-	4125	protein_coding	--	--	--	--	--	--
TEA001071	244	240	220	353	351	317	170	168	205	73	91	81	--	Scaffold1037	31939	43894	+	11956	protein_coding	GO:0005737,cytoplasm; GO:0030794,(S)-coclaurine-N-methyltransferase activity	--	At4g33120	ref|XP_011081642.1|	CNMT_THLFG,RecName: Full=(S)-coclaurine N-methyltransferase; Short=TfCNMT; EC=2.1.1.140;	A0A059CM27_EUCGR,SubName: Full=Uncharacterized protein {ECO:0000313|EMBL:KCW79256.1};
TEA001070	3792	4127	3764	4725	4764	5365	3591	3307	3290	2692	2631	2704	--	Scaffold1037	84108	106247	+	22140	protein_coding	GO:0005829,cytosol; GO:0005783,endoplasmic reticulum; GO:0031090,organelle membrane; GO:0005886,plasma membrane; GO:0004177,aminopeptidase activity; GO:0070006,metalloaminopeptidase activity; GO:0010013,N-1-naphthylphthalamic acid binding; GO:0042277,peptide binding; GO:0008270,zinc ion binding; GO:0009926,auxin polar transport; GO:0043171,peptide catabolic process	K08776: NPEPPS; puromycin-sensitive aminopeptidase [EC:3.4.11.-]	At4g33090	ref|XP_002280239.1|	APM1_ARATH,RecName: Full=Aminopeptidase M1; EC=3.4.11.2; AltName: Full=Alpha-aminoacylpeptide hydrolase;	D7STT1_VITVI,RecName: Full=Aminopeptidase {ECO:0000256|RuleBase:RU364040}; EC=3.4.11.- {ECO:0000256|RuleBase:RU364040};
TEA001072	31	38	58	51	44	35	74	74	54	38	21	40	--	Scaffold1037	276601	280999	+	4399	protein_coding	GO:0016021,integral component of membrane; GO:0020037,heme binding; GO:0005506,iron ion binding; GO:0004497,monooxygenase activity; GO:0016705,oxidoreductase activity, acting on paired donors, with incorporation or reduction of molecular oxygen	--	At2g26710	gb|POF06025.1|	C7A22_PANGI,RecName: Full=Cytochrome P450 CYP749A22; EC=1.14.-.-; AltName: Full=Cytochrome P450 CYP749A20;	B9HWV4_POPTR,SubName: Full=Uncharacterized protein {ECO:0000313|EMBL:EEF02177.2};
TEA021911	40	18	4	11	0	6	4	5	23	9	4	16	--	Scaffold1039	164580	168598	-	4019	protein_coding	GO:0005743,mitochondrial inner membrane; GO:0005741,mitochondrial outer membrane; GO:0005739,mitochondrion; GO:0046930,pore complex; GO:0005774,vacuolar membrane; GO:0015450,P-P-bond-hydrolysis-driven protein transmembrane transporter activity; GO:0015288,porin activity; GO:0015266,NA; GO:0006811,ion transport; GO:0030150,protein import into mitochondrial matrix; GO:0006626,protein targeting to m…	--	At3g20000	ref|XP_009351305.1|	TO401_ARATH,RecName: Full=Mitochondrial import receptor subunit TOM40-1; AltName: Full=Translocase of outer membrane 40 kDa subunit homolog 1; Contains: RecName: Full=Mitochondrial import receptor subunit TOM40-1, N-terminally processed;	W9RWE4_9ROSA,SubName: Full=Mitochondrial import receptor subunit TOM40-1-like protein {ECO:0000313|EMBL:EXC14237.1};
TEA021915	48	45	52	51	61	68	52	39	57	30	29	29	--	Scaffold1039	340720	365372	+	24653	protein_coding	GO:0005774,vacuolar membrane; GO:0005773,vacuole; GO:0102203,brassicasterol glucosyltransferase activity; GO:0102205,cholesterol allpha-glucosyltransferase activity; GO:0080043,quercetin 3-O-glucosyltransferase activity; GO:0080044,quercetin 7-O-glucosyltransferase activity; GO:0102202,soladodine glucosyltransferase activity; GO:0016906,sterol 3-beta-glucosyltransferase activity; GO:0005975,carbo…	K05841: E2.4.1.173; sterol 3beta-glucosyltransferase [EC:2.4.1.173]	At1g43620	ref|XP_011458498.1|	U80B1_ARATH,RecName: Full=Sterol 3-beta-glucosyltransferase UGT80B1; EC=2.4.1.173; AltName: Full=Protein TRANSPARENT TESTA 15; AltName: Full=UDP-glucose:sterol glucosyltransferase 80B1;	A0A1R3K9T0_COCAP,SubName: Full=UDP-glucuronosyl/UDP-glucosyltransferase {ECO:0000313|EMBL:OMP03860.1};
TEA021907	788	892	837	1008	963	972	619	683	639	290	322	326	--	Scaffold1039	410325	415585	+	5261	protein_coding	GO:0009507,chloroplast; GO:0009570,chloroplast stroma; GO:0008047,enzyme activator activity; GO:0016671,oxidoreductase activity, acting on a sulfur group of donors, disulfide as acceptor; GO:0015035,protein disulfide oxidoreductase activity; GO:0047134,protein-disulfide reductase activity; GO:0004791,thioredoxin-disulfide reductase activity; GO:0045454,cell redox homeostasis; GO:0034599,cellular …	--	At1g76760	ref|XP_004290507.1|	TRXY1_ARATH,RecName: Full=Thioredoxin Y1, chloroplastic; Short=AtTrxy1; Flags: Precursor;	A0A0S3SNE7_PHAAN,SubName: Full=Uncharacterized protein {ECO:0000313|EMBL:BAT94314.1};
TEA021928	59	56	40	106	88	78	63	57	73	45	45	37	--	Scaffold1039	439573	447099	+	7527	protein_coding	GO:0008168,methyltransferase activity	--	--	gb|OMO68148.1|	SDG41_ARATH,RecName: Full=Protein SET DOMAIN GROUP 41; EC=2.1.1.-;	A0A1R3HCS3_9ROSI,SubName: Full=Uncharacterized protein {ECO:0000313|EMBL:OMO68148.1};
TEA021923	406	311	366	470	452	442	463	361	406	404	374	383	--	Scaffold1039	483969	487922	+	3954	protein_coding	GO:0005886,plasma membrane; GO:0043531,ADP binding; GO:0005524,ATP binding; GO:0006952,defense response; GO:0007165,signal transduction	--	At3g14460	ref|XP_002269571.2|	DRL21_ARATH,RecName: Full=Putative disease resistance protein At3g14460;	A5B7J1_VITVI,SubName: Full=Uncharacterized protein {ECO:0000313|EMBL:CAN67609.1};
TEA021917	47	41	44	64	81	53	34	29	36	5	9	8	--	Scaffold1039	1231245	1233008	+	1764	protein_coding	GO:0009507,chloroplast; GO:0009941,chloroplast envelope; GO:0009534,chloroplast thylakoid; GO:0009535,chloroplast thylakoid membrane; GO:0016021,integral component of membrane; GO:0010287,plastoglobule; GO:0009579,thylakoid	--	At4g01150	ref|XP_010092901.1|	CUT1A_ARATH,RecName: Full=Protein CURVATURE THYLAKOID 1A, chloroplastic; Flags: Precursor;	W9REC8_9ROSA,SubName: Full=Uncharacterized protein {ECO:0000313|EMBL:EXB52719.1};
TEA021906	36	28	20	63	30	47	20	21	18	7	7	5	--	Scaffold1039	1253678	1257591	+	3914	protein_coding	GO:0005576,extracellular region; GO:0016788,hydrolase activity, acting on ester bonds; GO:0016042,lipid catabolic process	K01206: FUCA; alpha-L-fucosidase [EC:3.2.1.51]	At4g01130	ref|XP_011093343.1|	GDL61_ARATH,RecName: Full=GDSL esterase/lipase At4g01130; EC=3.1.1.-; AltName: Full=Extracellular lipase At4g01130; Flags: Precursor;	A0A1Q3BWT5_CEPFO,SubName: Full=Lipase_GDSL domain-containing protein {ECO:0000313|EMBL:GAV72436.1};
TEA021925	37	29	27	35	35	37	58	60	67	66	68	69	--	Scaffold1039	1263092	1274087	+	10996	protein_coding	GO:0005576,extracellular region; GO:0016788,hydrolase activity, acting on ester bonds; GO:0016042,lipid catabolic process	--	At4g01130	ref|XP_020209611.1|	GDL61_ARATH,RecName: Full=GDSL esterase/lipase At4g01130; EC=3.1.1.-; AltName: Full=Extracellular lipase At4g01130; Flags: Precursor;	A0A151QZV0_CAJCA,SubName: Full=GDSL esterase/lipase At4g01130 family {ECO:0000313|EMBL:KYP35783.1};
TEA021918	34	37	22	12	20	16	40	24	31	78	78	93	--	Scaffold1039	1274312	1298738	-	24427	protein_coding	--	--	--	--	--	--
TEA021927	84	70	68	88	82	93	73	59	48	50	42	67	--	Scaffold1039	1356558	1364028	-	7471	protein_coding	GO:0005576,extracellular region; GO:0016788,hydrolase activity, acting on ester bonds; GO:0016042,lipid catabolic process	K01206: FUCA; alpha-L-fucosidase [EC:3.2.1.51]	At4g01130	gb|KDO86383.1|	GDL61_ARATH,RecName: Full=GDSL esterase/lipase At4g01130; EC=3.1.1.-; AltName: Full=Extracellular lipase At4g01130; Flags: Precursor;	A0A067H2Z8_CITSI,SubName: Full=Uncharacterized protein {ECO:0000313|EMBL:KDO86383.1};
TEA021909	35	31	19	93	61	40	68	103	81	71	40	62	--	Scaffold1039	1410221	1414368	+	4148	protein_coding	GO:0005634,nucleus; GO:0003677,DNA binding; GO:0003700,DNA-binding transcription factor activity; GO:0006351,transcription, DNA-templated	K09060: GBF; plant G-box-binding factor	At2g46270	ref|XP_019081300.1|	CPRF1_PETCR,RecName: Full=Common plant regulatory factor 1; Short=CPRF-1;	D7UCK3_VITVI,SubName: Full=Uncharacterized protein {ECO:0000313|EMBL:CBI40468.3};
TEA021914	1764	1821	1934	1485	1580	1789	1864	1685	1719	2312	2486	2372	--	Scaffold1039	1457385	1485140	+	27756	protein_coding	GO:0016593,Cdc73/Paf1 complex; GO:0005634,nucleus; GO:0003677,DNA binding; GO:1990269,RNA polymerase II C-terminal domain phosphoserine binding; GO:0001076,NA; GO:0009908,flower development; GO:0016570,histone modification; GO:0009910,negative regulation of flower development; GO:0045893,positive regulation of transcription, DNA-templated; GO:0006368,transcription elongation from RNA polymerase I…	--	At1g61040	ref|XP_019073959.1|	VIP5_ARATH,RecName: Full=Protein RTF1 homolog {ECO:0000305}; AltName: Full=Protein VERNALIZATION INDEPENDENCE 5 {ECO:0000303|PubMed:15472079};	A0A061GFX4_THECC,SubName: Full=PAF1 complex component isoform 1 {ECO:0000313|EMBL:EOY28313.1};
TEA021908	13	6	13	12	15	6	4	6	8	4	3	4	--	Scaffold1039	1507107	1510913	+	3807	protein_coding	--	--	At1g61050	ref|XP_007025693.1|	--	A0A061GEM3_THECC,SubName: Full=Alpha 1,4-glycosyltransferase family protein, putative {ECO:0000313|EMBL:EOY28315.1};
TEA021910	14	9	11	11	14	10	14	12	13	5	9	9	--	Scaffold1039	1516646	1522498	-	5853	protein_coding	GO:0016021,integral component of membrane; GO:0005355,glucose transmembrane transporter activity; GO:0005351,carbohydrate:proton symporter activity; GO:0046323,glucose import; GO:0035428,NA	K08150: SLC2A13, ITR; MFS transporter, SP family, solute carrier family 2 (myo-inositol transporter), member 13	At2g20780	ref|XP_022720494.1|	PLT4_ARATH,RecName: Full=Probable polyol transporter 4;	A0A061GFH3_THECC,SubName: Full=Major facilitator superfamily protein {ECO:0000313|EMBL:EOY28316.1};
TEA021905	505	502	561	1050	1127	1136	879	805	747	462	436	374	--	Scaffold1039	1569905	1575047	+	5143	protein_coding	--	--	Hs5803155	emb|CDO99587.1|	--	A0A068TU79_COFCA,SubName: Full=Uncharacterized protein {ECO:0000313|EMBL:CDO99587.1};
TEA021921	529	584	511	885	817	853	589	617	595	409	479	416	--	Scaffold1039	1599107	1604234	+	5128	protein_coding	--	--	At4g21660	ref|XP_019433423.1|	--	I1M281_SOYBN,SubName: Full=Uncharacterized protein {ECO:0000313|EMBL:KRH21494.1, ECO:0000313|EnsemblPlants:GLYMA13G31550.1};
TEA021912	46	32	35	27	27	40	46	43	51	129	121	114	--	Scaffold1039	1620002	1620766	+	765	protein_coding	--	--	--	ref|XP_018807309.1|	--	A0A2I4DJI3_9ROSI,SubName: Full=dof zinc finger protein DOF1.4-like {ECO:0000313|RefSeq:XP_018807309.1};
TEA021916	351	405	432	460	454	479	433	379	404	345	388	349	--	Scaffold1039	1634556	1641245	-	6690	protein_coding	--	--	At1g52910	gb|KVH96882.1|	--	A0A118JXY9_CYNCS,SubName: Full=Uncharacterized protein {ECO:0000313|EMBL:KVH96882.1};
TEA021922	0	0	0	0	0	0	0	0	0	2	0	0	--	Scaffold1039	1674410	1675066	-	657	protein_coding	GO:0005783,endoplasmic reticulum; GO:0016021,integral component of membrane; GO:0009705,plant-type vacuole membrane; GO:0009838,abscission; GO:0010256,endomembrane system organization; GO:0090693,plant organ senescence	--	At5g46090	ref|XP_022140636.1|	DMP4_ARATH,RecName: Full=Protein DMP4 {ECO:0000303|PubMed:20712629}; Short=AtDMP4 {ECO:0000303|PubMed:20712629};	A0A1U8A602_NELNU,SubName: Full=uncharacterized protein LOC104599477 {ECO:0000313|RefSeq:XP_010260334.1};
TEA021919	64	58	61	54	69	85	80	84	90	68	74	78	--	Scaffold1039	1732415	1788932	-	56518	protein_coding	GO:0030981,cortical microtubule cytoskeleton; GO:0000776,kinetochore; GO:0005874,microtubule; GO:0009524,phragmoplast; GO:0009506,plasmodesma; GO:0009574,preprophase band; GO:0005819,spindle; GO:0000922,spindle pole; GO:0008017,microtubule binding; GO:0051010,microtubule plus-end binding; GO:0009920,cell plate formation involved in plant-type cell wall biogenesis; GO:0000911,cytokinesis by cell p…	--	At2g35630	gb|KZV45890.1|	MOR1_ARATH,RecName: Full=Protein MOR1; AltName: Full=Protein GEM1; AltName: Full=Protein GEMINI POLLEN 1; AltName: Full=Protein MICROTUBULE ORGANIZATION 1; AltName: Full=Protein RID5; AltName: Full=Protein ROOT INITIATION DEFECTIVE 5;	A0A1Q3D843_CEPFO,SubName: Full=HEAT domain-containing protein/CLASP_N domain-containing protein {ECO:0000313|EMBL:GAV88428.1};
TEA021920	2	4	6	7	12	5	10	15	4	4	4	5	--	Scaffold1039	1792977	1806201	-	13225	protein_coding	GO:0030981,cortical microtubule cytoskeleton; GO:0000776,kinetochore; GO:0005874,microtubule; GO:0009524,phragmoplast; GO:0009506,plasmodesma; GO:0009574,preprophase band; GO:0005819,spindle; GO:0000922,spindle pole; GO:0008017,microtubule binding; GO:0051010,microtubule plus-end binding; GO:0009920,cell plate formation involved in plant-type cell wall biogenesis; GO:0000911,cytokinesis by cell p…	K16803: CKAP5, XMAP215; cytoskeleton-associated protein 5	At2g35630	ref|XP_021887580.1|	MOR1_ARATH,RecName: Full=Protein MOR1; AltName: Full=Protein GEM1; AltName: Full=Protein GEMINI POLLEN 1; AltName: Full=Protein MICROTUBULE ORGANIZATION 1; AltName: Full=Protein RID5; AltName: Full=Protein ROOT INITIATION DEFECTIVE 5;	F6HD44_VITVI,SubName: Full=Uncharacterized protein {ECO:0000313|EMBL:CCB50139.1};
TEA000733	655	859	908	1127	1194	1287	1102	932	1026	758	770	715	--	Scaffold10391	74472	80108	+	5637	protein_coding	GO:0005634,nucleus; GO:0006352,DNA-templated transcription, initiation; GO:0006355,regulation of transcription, DNA-templated	--	At4g31720	ref|XP_010108308.1|	TAF10_ARATH,RecName: Full=Transcription initiation factor TFIID subunit 10; AltName: Full=Protein SALT TOLERANCE DURING GERMINATION 1; AltName: Full=TBP-associated factor 10; Short=AtTAF10; AltName: Full=TBP-associated factor II 15;	W9RZ86_9ROSA,RecName: Full=Transcription initiation factor TFIID subunit 10 {ECO:0000256|PIRNR:PIRNR017246};
TEA000731	146	161	145	186	177	164	151	177	136	133	160	117	--	Scaffold10391	82071	84805	-	2735	protein_coding	--	--	At4g31270	ref|XP_018627104.1|	--	A0A1S3YP06_TOBAC,SubName: Full=trihelix transcription factor ASR3-like {ECO:0000313|RefSeq:XP_016453700.1};
TEA000732	441	540	501	736	690	633	663	598	670	487	475	480	--	Scaffold10391	224993	232730	-	7738	protein_coding	GO:0016021,integral component of membrane; GO:0005743,mitochondrial inner membrane; GO:0005739,mitochondrion; GO:0016530,metallochaperone activity; GO:0022857,transmembrane transporter activity; GO:0005215,transporter activity; GO:0006828,manganese ion transport; GO:0006839,mitochondrial transport; GO:1901562,response to paraquat	--	At4g27940	ref|XP_011084484.1|	MTM1_ARATH,RecName: Full=Mitochondrial carrier protein MTM1; AltName: Full=Manganese tracking factor for mitochondrial SOD2;	A0A2G9GU10_9LAMI,SubName: Full=Mitochondrial carrier protein CGI-69 {ECO:0000313|EMBL:PIN08771.1};
TEA016028	103	138	143	142	182	190	107	98	98	76	50	71	--	Scaffold104	176073	185865	-	9793	protein_coding	--	--	--	gb|PLY83159.1|	--	--
TEA016024	0	0	0	2	2	6	1	0	2	4	2	2	--	Scaffold104	471544	474289	-	2746	protein_coding	GO:0005789,endoplasmic reticulum membrane; GO:0016021,integral component of membrane; GO:0043231,intracellular membrane-bounded organelle; GO:0018685,alkane 1-monooxygenase activity; GO:0020037,heme binding; GO:0005506,iron ion binding; GO:0009611,response to wounding	--	At2g27690	emb|CAN66874.1|	C94C1_ARATH,RecName: Full=Cytochrome P450 94C1 {ECO:0000305}; EC=1.14.14.49 {ECO:0000269|PubMed:22215670, ECO:0000269|PubMed:26164240}; AltName: Full=12-hydroxyjasmonoyl-L-amino acid 12-hydroxylase {ECO:0000303|PubMed:22215670};	A5ALU0_VITVI,SubName: Full=Uncharacterized protein {ECO:0000313|EMBL:CAN66874.1};
TEA016030	36	55	45	75	91	87	56	47	57	18	19	20	--	Scaffold104	788464	806031	+	17568	protein_coding	GO:0005737,cytoplasm; GO:0005771,multivesicular body; GO:0032585,multivesicular body membrane; GO:0005634,nucleus; GO:0009506,plasmodesma; GO:0005524,ATP binding; GO:0016787,hydrolase activity; GO:0007049,cell cycle; GO:0007032,endosome organization; GO:0055075,potassium ion homeostasis; GO:0015031,protein transport; GO:0055078,sodium ion homeostasis; GO:0010091,trichome branching; GO:0007033,vac…	--	At2g27600	gb|PKI40531.1|	VPS4_ARATH,RecName: Full=Protein SUPPRESSOR OF K(+) TRANSPORT GROWTH DEFECT 1 {ECO:0000303|PubMed:17468262}; Short=AtSKD1 {ECO:0000303|PubMed:17468262}; EC=3.6.4.6 {ECO:0000269|PubMed:17468262, ECO:0000269|PubMed:20663085, ECO:0000269|PubMed:24385429}; AltName: Full=Protein VACUOLAR PROTEIN SORTING 4 {ECO:0000303|PubMed:17468262};	A0A2I0I968_PUNGR,SubName: Full=Uncharacterized protein {ECO:0000313|EMBL:PKI40531.1};
TEA016027	261	310	279	485	557	511	234	229	220	82	71	84	--	Scaffold104	827833	833010	-	5178	protein_coding	--	--	--	ref|XP_009773275.1|	--	A0A1U7WGA4_NICSY,SubName: Full=hippocampus abundant transcript-like protein 1 isoform X2 {ECO:0000313|RefSeq:XP_009773275.1};
TEA016026	162	170	290	250	221	265	249	179	175	103	74	125	--	Scaffold104	892757	912207	-	19451	protein_coding	--	--	At2g16990	ref|XP_010067148.1|	--	A0A059BH31_EUCGR,SubName: Full=Uncharacterized protein {ECO:0000313|EMBL:KCW65211.1};
TEA016025	773	766	790	805	793	871	898	822	881	1021	1066	1064	--	Scaffold104	1025405	1043586	-	18182	protein_coding	GO:0005739,mitochondrion; GO:0005506,iron ion binding; GO:0051536,iron-sulfur cluster binding; GO:0005198,structural molecule activity; GO:0016226,iron-sulfur cluster assembly	K22074: NFU1, HIRIP5; NFU1 iron-sulfur cluster scaffold homolog, mitochondrial	At3g20970	ref|XP_022743134.1|	NIFU4_ARATH,RecName: Full=NifU-like protein 4, mitochondrial; Short=AtNfu-III; Short=AtNfu4; Flags: Precursor;	A0A022RBS4_ERYGU,SubName: Full=Uncharacterized protein {ECO:0000313|EMBL:EYU37188.1};
TEA016029	5	2	2	2	2	0	0	0	2	0	2	0	--	Scaffold104	1249809	1256707	-	6899	protein_coding	GO:0005634,nucleus; GO:0003677,DNA binding; GO:0003700,DNA-binding transcription factor activity; GO:0042803,protein homodimerization activity; GO:0048498,establishment of petal orientation; GO:0046621,negative regulation of organ growth; GO:0090428,perianth development; GO:0048441,petal development; GO:0009909,regulation of flower development; GO:0006355,regulation of transcription, DNA-template…	--	At5g03680	ref|XP_021678814.1|	PTL_ARATH,RecName: Full=Trihelix transcription factor PTL; AltName: Full=Trihelix DNA-binding protein PETAL LOSS;	A0A2I4DZV1_9ROSI,SubName: Full=trihelix transcription factor PTL {ECO:0000313|RefSeq:XP_018812679.1};
TEA009885	1627	1859	1740	2048	2183	2104	2359	2120	2349	2235	2189	2226	--	Scaffold1040	33757	57584	+	23828	protein_coding	GO:0042578,phosphoric ester hydrolase activity	--	At3g59770	ref|XP_010650721.1|	SAC9_ARATH,RecName: Full=Probable phosphoinositide phosphatase SAC9; Short=AtSAC9; EC=3.1.3.-; AltName: Full=Protein SUPPRESSOR OF ACTIN 9; AltName: Full=SAC domain protein 9;	F6HB29_VITVI,SubName: Full=Uncharacterized protein {ECO:0000313|EMBL:CCB49398.1};
TEA009888	301	343	364	380	381	394	422	381	428	380	393	420	--	Scaffold1040	58507	71836	-	13330	protein_coding	GO:0016021,integral component of membrane; GO:0031902,late endosome membrane; GO:0031201,SNARE complex; GO:0005802,trans-Golgi network; GO:0005484,SNAP receptor activity; GO:0000149,SNARE binding; GO:0009738,abscisic acid-activated signaling pathway; GO:0048193,Golgi vesicle transport; GO:0006886,intracellular protein transport; GO:0048278,vesicle docking; GO:0006906,vesicle fusion	--	At1g28490	emb|CDP08007.1|	SYP61_ARATH,RecName: Full=Syntaxin-61; Short=AtSYP61; AltName: Full=Osmotic stress-sensitive mutant 1;	A0A068UI85_COFCA,SubName: Full=Uncharacterized protein {ECO:0000313|EMBL:CDP08007.1};
TEA009889	1364	1363	1342	1594	1515	1667	1684	1463	1501	1135	1265	1299	--	Scaffold1040	122977	141572	+	18596	protein_coding	GO:0005634,nucleus; GO:0005840,ribosome; GO:0008097,5S rRNA binding; GO:0003735,structural constituent of ribosome; GO:0006412,translation	--	At5g39740	gb|PIA29678.1|	RL5_CUCSA,RecName: Full=60S ribosomal protein L5;	A0A2G5CEH8_AQUCA,SubName: Full=Uncharacterized protein {ECO:0000313|EMBL:PIA29678.1};
TEA009884	21	22	20	44	39	41	48	38	20	21	28	17	--	Scaffold1040	145728	155117	-	9390	protein_coding	--	--	--	ref|XP_006375838.1|	--	U5FRJ1_POPTR,SubName: Full=Uncharacterized protein {ECO:0000313|EMBL:ERP53635.1};
TEA009883	2	3	3	3	0	2	3	0	3	0	2	5	--	Scaffold1040	316117	334033	-	17917	protein_coding	--	--	--	--	--	--
TEA009887	7059	7617	7258	6229	5786	6377	5501	5366	5320	7304	7237	7048	--	Scaffold1040	448272	453175	+	4904	protein_coding	GO:0005737,cytoplasm; GO:0004512,inositol-3-phosphate synthase activity; GO:0006021,inositol biosynthetic process; GO:0008654,phospholipid biosynthetic process	K01858: INO1, ISYNA1; myo-inositol-1-phosphate synthase [EC:5.5.1.4]	At2g22240	gb|AJO70149.1|	INO1_NICPA,RecName: Full=Inositol-3-phosphate synthase; Short=MIP synthase; EC=5.5.1.4; AltName: Full=Myo-inositol 1-phosphate synthase; Short=IPS; Short=MI-1-P synthase;	A0A0C5DFC3_CAMSI,SubName: Full=Myo-inositol 1-phosphate synthase {ECO:0000313|EMBL:AJO70149.1};
TEA031666	259	266	201	274	295	322	346	282	370	331	385	285	--	Scaffold10407	23406	25931	-	2526	protein_coding	GO:0005737,cytoplasm; GO:0005634,nucleus; GO:0005886,plasma membrane; GO:0070696,transmembrane receptor protein serine/threonine kinase binding; GO:0004842,ubiquitin-protein transferase activity; GO:0009738,abscisic acid-activated signaling pathway; GO:0071215,cellular response to abscisic acid stimulus; GO:0016567,protein ubiquitination	--	At3g07360	ref|XP_011089638.1|	PUB9_ARATH,RecName: Full=U-box domain-containing protein 9; EC=2.3.2.27; AltName: Full=Plant U-box protein 9; AltName: Full=RING-type E3 ubiquitin transferase PUB9 {ECO:0000305};	A0A2I4F7X2_9ROSI,SubName: Full=U-box domain-containing protein 9-like {ECO:0000313|RefSeq:XP_018827740.1};
TEA031667	32	33	48	17	29	32	37	42	30	12	12	12	--	Scaffold10407	216514	230781	+	14268	protein_coding	GO:0016021,integral component of membrane; GO:0005886,plasma membrane; GO:0005524,ATP binding; GO:0030246,carbohydrate binding; GO:0004674,protein serine/threonine kinase activity; GO:0006952,defense response; GO:0006468,protein phosphorylation	--	--	ref|XP_021686254.1|	LERK1_ORYSJ,RecName: Full=G-type lectin S-receptor-like serine/threonine-protein kinase LECRK1 {ECO:0000305}; Short=OsLecRK1 {ECO:0000303|PubMed:25485617}; EC=2.7.11.1 {ECO:0000305}; AltName: Full=OsRLCK134 {ECO:0000303|PubMed:19825577}; Flags: Precursor;	A0A2I4F7W2_9ROSI,SubName: Full=G-type lectin S-receptor-like serine/threonine-protein kinase LECRK2 isoform X1 {ECO:0000313|RefSeq:XP_018827737.1};
TEA031665	5	11	5	9	8	14	7	10	8	7	2	8	--	Scaffold10407	295185	297650	+	2466	protein_coding	GO:0016021,integral component of membrane; GO:0005524,ATP binding; GO:0030246,carbohydrate binding; GO:0004674,protein serine/threonine kinase activity; GO:0006952,defense response	--	At5g24080	gb|PON43480.1|	LERK3_ORYSI,RecName: Full=G-type lectin S-receptor-like serine/threonine-protein kinase LECRK3 {ECO:0000305}; Short=OsLecRK3 {ECO:0000303|PubMed:25485617}; EC=2.7.11.1 {ECO:0000305}; AltName: Full=OsRLCK135 {ECO:0000305}; Flags: Precursor;	A0A061DIK5_THECC,SubName: Full=Receptor-like protein kinase 1, putative {ECO:0000313|EMBL:EOX92434.1};
TEA031668	4	7	5	2	2	4	1	1	4	5	2	0	--	Scaffold10407	384139	386812	-	2674	protein_coding	GO:0000790,nuclear chromatin; GO:0000786,nucleosome; GO:0003677,DNA binding; GO:0046982,protein heterodimerization activity; GO:0006342,chromatin silencing	--	At3g54560	ref|XP_016565478.1|	H2AV1_ORYSJ,RecName: Full=Probable histone H2A variant 1;	A0A2G2V7F5_CAPBA,RecName: Full=Histone H2A {ECO:0000256|RuleBase:RU003767};
TEA031664	0	0	0	0	0	0	0	0	0	2	0	0	--	Scaffold10407	422483	426635	-	4153	protein_coding	GO:0016021,integral component of membrane; GO:0102336,3-oxo-arachidoyl-CoA synthase activity; GO:0102337,3-oxo-cerotoyl-CoA synthase activity; GO:0102338,3-oxo-lignoceronyl-CoA synthase activity; GO:0102756,very-long-chain 3-ketoacyl-CoA synthase activity; GO:0006633,fatty acid biosynthetic process; GO:0009409,response to cold; GO:0009416,response to light stimulus	K15397: KCS; 3-ketoacyl-CoA synthase [EC:2.3.1.199]	At2g26640	emb|CAN71360.1|	KCS11_ARATH,RecName: Full=3-ketoacyl-CoA synthase 11 {ECO:0000303|PubMed:18465198}; Short=KCS-11 {ECO:0000303|PubMed:18465198}; EC=2.3.1.199 {ECO:0000269|PubMed:16765910}; AltName: Full=Very long-chain fatty acid condensing enzyme 11 {ECO:0000303|PubMed:18465198}; Short=VLCFA condensing enzyme 11 {ECO:0000303|PubMed:18465198};	A5AIN0_VITVI,RecName: Full=3-ketoacyl-CoA synthase {ECO:0000256|PIRNR:PIRNR036417}; EC=2.3.1.- {ECO:0000256|PIRNR:PIRNR036417};
TEA025696	964	1115	999	1226	1177	1259	1063	870	930	911	907	866	--	Scaffold1041	127761	141652	+	13892	protein_coding	--	--	--	emb|CDP04315.1|	--	A0A068U706_COFCA,SubName: Full=Uncharacterized protein {ECO:0000313|EMBL:CDP04315.1};
TEA025697	223	307	284	279	285	262	447	419	416	695	715	689	--	Scaffold1041	145880	149521	-	3642	protein_coding	GO:0005634,nucleus; GO:0003677,DNA binding; GO:0003700,DNA-binding transcription factor activity; GO:0030154,cell differentiation; GO:0009908,flower development; GO:0010073,meristem maintenance; GO:0048481,plant ovule development; GO:0048316,seed development; GO:0010093,specification of floral organ identity; GO:0006351,transcription, DNA-templated	K09284: AP2; AP2-like factor, euAP2 lineage	At2g28550	dbj|GAV63715.1|	AP2_ARATH,RecName: Full=Floral homeotic protein APETALA 2 {ECO:0000303|PubMed:7919989};	A0A1Q3B746_CEPFO,SubName: Full=AP2 domain-containing protein {ECO:0000313|EMBL:GAV63715.1};
TEA025700	3582	3643	3507	3952	4046	4215	3582	3254	3373	3692	3656	3687	--	Scaffold1041	169402	189741	-	20340	protein_coding	GO:0005737,cytoplasm; GO:0035145,exon-exon junction complex; GO:0005730,nucleolus; GO:0048471,perinuclear region of cytoplasm; GO:0005844,polysome; GO:0003729,mRNA binding; GO:0042742,defense response to bacterium; GO:0009867,jasmonic acid mediated signaling pathway; GO:0048571,long-day photoperiodism; GO:0000184,nuclear-transcribed mRNA catabolic process, nonsense-mediated decay; GO:0009611,resp…	K14327: UPF2, RENT2; regulator of nonsense transcripts 2	At2g39260	ref|XP_010658463.1|	RENT2_ARATH,RecName: Full=Regulator of nonsense transcripts UPF2; AltName: Full=Nonsense mRNA reducing factor UPF2; AltName: Full=Up-frameshift suppressor 2 homolog; Short=AtUpf2;	F6HNK8_VITVI,SubName: Full=Uncharacterized protein {ECO:0000313|EMBL:CCB56227.1};
TEA025693	1434	1731	1541	1599	1541	1584	1714	1495	1540	1663	1663	1619	--	Scaffold1041	358658	366578	-	7921	protein_coding	GO:0003677,DNA binding; GO:0046872,metal ion binding	--	At2g20280	ref|XP_015877124.1|	C3H11_ORYSJ,RecName: Full=Zinc finger CCCH domain-containing protein 11; Short=OsC3H11;	B9SGS6_RICCO,SubName: Full=Zinc finger protein, putative {ECO:0000313|EMBL:EEF37161.1};
TEA025698	91	73	61	110	121	108	72	61	70	48	49	48	--	Scaffold1041	388130	396256	+	8127	protein_coding	--	--	At3g45740	ref|XP_002279261.1|	--	D7TMG1_VITVI,SubName: Full=Uncharacterized protein {ECO:0000313|EMBL:CBI31528.3};
TEA025699	25	20	12	22	18	24	11	14	9	25	29	23	--	Scaffold1041	404816	414402	+	9587	protein_coding	GO:0005737,cytoplasm; GO:0005829,cytosol; GO:0004463,leukotriene-A4 hydrolase activity; GO:0070006,metalloaminopeptidase activity; GO:0042277,peptide binding; GO:0008270,zinc ion binding; GO:0019370,leukotriene biosynthetic process; GO:0043171,peptide catabolic process; GO:0006508,proteolysis	K01254: LTA4H; leukotriene-A4 hydrolase [EC:3.3.2.6]	At5g13520	ref|XP_010260145.1|	LKHA4_ARATH,RecName: Full=Leukotriene A-4 hydrolase homolog; Short=LTA-4 hydrolase; EC=3.3.2.6; AltName: Full=Leukotriene A(4) hydrolase;	A0A1U8AEB2_NELNU,SubName: Full=leukotriene A-4 hydrolase homolog isoform X1 {ECO:0000313|RefSeq:XP_010260145.1};
TEA025694	201	208	243	171	174	191	154	167	149	217	207	214	--	Scaffold1041	451905	460513	+	8609	protein_coding	GO:0005737,cytoplasm; GO:0005829,cytosol; GO:0004463,leukotriene-A4 hydrolase activity; GO:0070006,metalloaminopeptidase activity; GO:0042277,peptide binding; GO:0008270,zinc ion binding; GO:0019370,leukotriene biosynthetic process; GO:0043171,peptide catabolic process; GO:0006508,proteolysis	K01254: LTA4H; leukotriene-A4 hydrolase [EC:3.3.2.6]	At5g13520	ref|XP_010260145.1|	LKHA4_ARATH,RecName: Full=Leukotriene A-4 hydrolase homolog; Short=LTA-4 hydrolase; EC=3.3.2.6; AltName: Full=Leukotriene A(4) hydrolase;	A0A1U8AEB2_NELNU,SubName: Full=leukotriene A-4 hydrolase homolog isoform X1 {ECO:0000313|RefSeq:XP_010260145.1};
TEA025695	156	161	199	261	232	307	231	186	194	128	140	196	--	Scaffold1041	490065	497912	+	7848	protein_coding	--	K18798: AFG1, LACE1; peroxisome-assembly ATPase [EC:3.6.4.7]	At4g30490	emb|CAN65875.1|	--	A5BPI5_VITVI,SubName: Full=Uncharacterized protein {ECO:0000313|EMBL:CAN65875.1};
TEA025691	524	540	586	502	436	485	700	598	542	825	866	868	--	Scaffold1041	499541	505029	-	5489	protein_coding	GO:0005623,cell; GO:0045454,cell redox homeostasis; GO:0006970,response to osmotic stress	--	At4g30480	ref|XP_021900378.1|	TTL4_ARATH,RecName: Full=TPR repeat-containing thioredoxin TTL4; AltName: Full=Tetratricopeptide repeat thioredoxin-like 4;	A0A061GPV3_THECC,SubName: Full=Tetratricopeptide repeat (TPR)-like superfamily protein {ECO:0000313|EMBL:EOY31556.1};
TEA025692	352	388	345	386	330	385	456	389	437	458	497	531	--	Scaffold1041	511086	512345	-	1260	protein_coding	--	--	--	--	--	--
TEA025690	836	883	808	902	894	922	1400	1266	1325	1712	1645	1495	--	Scaffold1041	520505	530859	-	10355	protein_coding	GO:0003854,3-beta-hydroxy-delta5-steroid dehydrogenase activity; GO:0042742,defense response to bacterium; GO:0009809,lignin biosynthetic process; GO:0006694,steroid biosynthetic process	--	At2g23910	dbj|GAV82326.1|	SNL6_ORYSJ,RecName: Full=Cinnamoyl-CoA reductase-like SNL6 {ECO:0000305}; EC=1.2.-.- {ECO:0000305}; AltName: Full=Protein SUPPRESSOR OF NH1-MEDIATED LESION 6 {ECO:0000303|PubMed:20862311};	A0A1Q3CPY9_CEPFO,SubName: Full=Epimerase domain-containing protein {ECO:0000313|EMBL:GAV82326.1};
TEA025701	18	24	13	27	27	19	20	31	28	21	10	28	--	Scaffold1041	554345	559601	-	5257	protein_coding	--	--	--	--	--	--
TEA025689	2	1	0	2	0	0	0	0	0	2	2	1	--	Scaffold1041	615916	617016	+	1101	protein_coding	GO:0005886,plasma membrane; GO:0005524,ATP binding; GO:0004674,protein serine/threonine kinase activity; GO:0007166,cell surface receptor signaling pathway; GO:0050829,defense response to Gram-negative bacterium	--	At3g57710	ref|XP_022899437.1|	ZED1_ARATH,RecName: Full=Non-functional pseudokinase ZED1 {ECO:0000305}; AltName: Full=Protein HOPZ-ETI-DEFICIENT 1 {ECO:0000303|PubMed:24170858};	A0A068UU04_COFCA,SubName: Full=Uncharacterized protein {ECO:0000313|EMBL:CDP11921.1};
TEA018640	983	996	1112	1252	1235	1193	876	762	733	706	678	684	--	Scaffold10411	50805	60353	-	9549	protein_coding	--	--	At3g61780	ref|XP_021611818.1|	--	A0A2G2YYD5_CAPAN,SubName: Full=Uncharacterized protein {ECO:0000313|EMBL:PHT74746.1};
TEA018639	9	12	5	12	19	21	6	13	7	2	9	0	--	Scaffold10411	61226	62116	-	891	protein_coding	--	--	At3g61780	ref|XP_002263610.1|	--	F6I6E5_VITVI,SubName: Full=Uncharacterized protein {ECO:0000313|EMBL:CCB62541.1};
TEA018641	969	982	950	1025	933	1036	1016	919	928	1060	1014	1018	--	Scaffold10411	64715	69836	-	5122	protein_coding	GO:0005634,nucleus; GO:0061630,ubiquitin protein ligase activity; GO:0008270,zinc ion binding; GO:0007275,multicellular organism development; GO:0006511,ubiquitin-dependent protein catabolic process	K04506: SIAH1; E3 ubiquitin-protein ligase SIAH1 [EC:2.3.2.27]	At3g61790	ref|XP_010266545.1|	SINA3_ARATH,RecName: Full=E3 ubiquitin-protein ligase SINAT3 {ECO:0000305}; EC=2.3.2.27 {ECO:0000250|UniProtKB:Q8S3N1}; AltName: Full=RING-type E3 ubiquitin transferase SINAT3 {ECO:0000305}; AltName: Full=Seven in absentia homolog 3 {ECO:0000305};	A0A1U8AHD0_NELNU,RecName: Full=E3 ubiquitin-protein ligase {ECO:0000256|RuleBase:RU201113}; EC=2.3.2.27 {ECO:0000256|RuleBase:RU201113};
TEA018642	412	408	384	319	289	313	516	421	441	702	716	652	--	Scaffold10411	74927	76363	-	1437	protein_coding	--	--	At3g61800	ref|XP_002264071.2|	UVSSA_ARATH,RecName: Full=UV-stimulated scaffold protein A homolog;	F6I6E6_VITVI,SubName: Full=Uncharacterized protein {ECO:0000313|EMBL:CCB62542.1};
TEA022236	499	506	459	642	558	651	1050	858	929	795	721	772	--	Scaffold10415	11548	16208	-	4661	protein_coding	GO:0016021,integral component of membrane; GO:0015293,symporter activity; GO:0008643,carbohydrate transport	--	At1g11260	gb|AFO84087.1|	STC_RICCO,RecName: Full=Sugar carrier protein C;	S4SKP7_ACTDE,SubName: Full=Hexose transport protein {ECO:0000313|EMBL:AFO84087.1};
TEA024428	20	21	20	12	14	20	13	15	12	11	8	3	--	Scaffold10418	50255	55712	-	5458	protein_coding	GO:0005783,endoplasmic reticulum; GO:0016021,integral component of membrane; GO:0005741,mitochondrial outer membrane; GO:0009505,plant-type cell wall; GO:0005886,plasma membrane; GO:0004128,cytochrome-b5 reductase activity, acting on NAD(P)H; GO:0022900,electron transport chain	K00326: E1.6.2.2; cytochrome-b5 reductase [EC:1.6.2.2]	At5g17770	ref|XP_002315404.2|	NB5R1_ARATH,RecName: Full=NADH--cytochrome b5 reductase 1; EC=1.6.2.2;	B9HVG3_POPTR,RecName: Full=NADH-cytochrome b5 reductase {ECO:0000256|RuleBase:RU361226}; EC=1.6.2.2 {ECO:0000256|RuleBase:RU361226};
TEA024431	28	33	27	25	27	23	17	27	27	32	34	33	--	Scaffold10418	115281	116126	+	846	protein_coding	GO:0005829,cytosol; GO:0005783,endoplasmic reticulum; GO:0005576,extracellular region; GO:0050897,cobalt ion binding; GO:0004869,cysteine-type endopeptidase inhibitor activity; GO:0002020,protease binding; GO:0006952,defense response; GO:0006972,hyperosmotic response; GO:2000117,negative regulation of cysteine-type endopeptidase activity; GO:0009409,response to cold; GO:0006979,response to oxidat…	--	At3g12490	ref|XP_022746428.1|	CYT6_ARATH,RecName: Full=Cysteine proteinase inhibitor 6; Short=AtCYS-6; AltName: Full=PIP-M; AltName: Full=PRLI-interacting factor M; Flags: Precursor;	B9GX99_POPTR,RecName: Full=Cysteine proteinase inhibitor {ECO:0000256|RuleBase:RU362130};
TEA024427	1218	1410	1304	1510	1426	1540	1662	1562	1668	1729	1657	1764	--	Scaffold10418	122622	128752	+	6131	protein_coding	GO:0005576,extracellular region; GO:0004869,cysteine-type endopeptidase inhibitor activity; GO:0002020,protease binding; GO:0006952,defense response; GO:2000117,negative regulation of cysteine-type endopeptidase activity	--	At3g12490	ref|XP_007010774.1|	CYT12_ORYSJ,RecName: Full=Cysteine proteinase inhibitor 12; AltName: Full=Oryzacystatin XII; Short=OC-XII; AltName: Full=Oryzacystatin-12; Flags: Precursor;	A0A061FXQ1_THECC,RecName: Full=Cysteine proteinase inhibitor {ECO:0000256|RuleBase:RU362130};
TEA024430	5	7	5	30	22	35	30	8	30	13	10	10	--	Scaffold10418	174668	185077	+	10410	protein_coding	GO:0030126,COPI vesicle coat; GO:0000139,Golgi membrane; GO:0005198,structural molecule activity; GO:0006888,ER to Golgi vesicle-mediated transport; GO:0006891,intra-Golgi vesicle-mediated transport; GO:0006886,intracellular protein transport; GO:0006890,retrograde vesicle-mediated transport, Golgi to ER	K17302: COPB2, SEC27; coatomer subunit beta'	At1g52360	gb|POF26879.1|	COB22_ORYSJ,RecName: Full=Coatomer subunit beta'-2; AltName: Full=Beta'-coat protein 2; Short=Beta'-COP 2;	A0A0E0HKZ2_ORYNI,RecName: Full=Coatomer subunit beta' {ECO:0000256|PIRNR:PIRNR005567};
TEA024432	446	518	489	661	689	655	502	476	414	364	299	360	--	Scaffold10418	255801	265256	+	9456	protein_coding	--	--	At5g03180	gb|ONI18005.1|	--	A0A251Q5S2_PRUPE,SubName: Full=Uncharacterized protein {ECO:0000313|EMBL:ONI18005.1};
TEA024426	0	0	2	0	0	0	0	0	0	2	0	0	--	Scaffold10418	601663	619724	+	18062	protein_coding	--	--	--	--	--	--
TEA015345	53	52	37	55	61	79	29	33	33	24	26	19	--	Scaffold1044	118099	125132	-	7034	protein_coding	--	--	At1g78990	ref|XP_002270251.1|	--	F6GYH6_VITVI,SubName: Full=Uncharacterized protein {ECO:0000313|EMBL:CCB45012.1};
TEA015337	744	841	821	908	764	877	935	818	819	1018	1123	1058	--	Scaffold1044	220676	231889	-	11214	protein_coding	--	--	At3g45750	gb|PIN21560.1|	--	A0A2G9HW41_9LAMI,SubName: Full=S-M checkpoint control protein CID1 {ECO:0000313|EMBL:PIN21560.1}; EC=2.7.7.52 {ECO:0000313|EMBL:PIN21560.1};
TEA015343	93	96	68	152	156	142	157	117	131	93	89	87	--	Scaffold1044	232637	239177	-	6541	protein_coding	GO:0005737,cytoplasm; GO:0005634,nucleus; GO:0000932,P-body; GO:0016779,nucleotidyltransferase activity; GO:0050265,RNA uridylyltransferase activity; GO:0060964,regulation of gene silencing by miRNA; GO:0071076,RNA 3' uridylation	--	At3g45750	ref|XP_016471267.1|	HESO1_ARATH,RecName: Full=Protein HESO1 {ECO:0000303|PubMed:22464194}; EC=2.7.7.52 {ECO:0000269|PubMed:22464194}; AltName: Full=HEN1 suppressor 1 {ECO:0000303|PubMed:22464194}; AltName: Full=RNA uridylyltransferase {ECO:0000305};	A0A1S4A3Q1_TOBAC,SubName: Full=protein HESO1-like {ECO:0000313|RefSeq:XP_016471267.1, ECO:0000313|RefSeq:XP_016471268.1};
TEA015342	17	14	12	13	21	35	24	16	21	17	12	10	--	Scaffold1044	374901	402869	+	27969	protein_coding	--	--	At1g65810	ref|XP_019267422.1|	--	A0A1U7Y2Z8_NICSY,SubName: Full=uncharacterized protein LOC104240059 {ECO:0000313|RefSeq:XP_009793147.1, ECO:0000313|RefSeq:XP_009793149.1, ECO:0000313|RefSeq:XP_009793150.1};
TEA015344	1259	1326	1165	1205	1209	1331	713	670	722	365	382	368	--	Scaffold1044	585562	593776	+	8215	protein_coding	GO:0019172,glyoxalase III activity; GO:0004462,lactoylglutathione lyase activity	--	At3g02720	gb|POE90455.1|	DJ1D_ARATH,RecName: Full=Protein DJ-1 homolog D; Short=AtDJ1D; AltName: Full=Lactoylglutathione lyase DJ1D; EC=4.4.1.5;	M0SI74_MUSAM,SubName: Full=Uncharacterized protein {ECO:0000313|EnsemblPlants:GSMUA_Achr3P27080_001};
TEA015339	271	292	292	316	318	318	329	252	270	279	297	297	--	Scaffold1044	601042	603298	+	2257	protein_coding	--	--	At5g56550	gb|KRH17256.1|	--	I1MBQ1_SOYBN,SubName: Full=Uncharacterized protein {ECO:0000313|EMBL:KRH17256.1, ECO:0000313|EnsemblPlants:GLYMA14G38980.1};
TEA015340	0	0	0	0	0	0	0	0	0	0	2	0	--	Scaffold1044	603216	604739	-	1524	protein_coding	--	K14689: SLC30A2, ZNT2; solute carrier family 30 (zinc transporter), member 2	At3g58800	ref|XP_016752684.1|	--	A0A1U8PR04_GOSHI,SubName: Full=uncharacterized protein LOC107960946 {ECO:0000313|RefSeq:XP_016752684.1};
TEA015336	978	1019	979	943	935	1054	1233	1215	1175	1452	1521	1436	--	Scaffold1044	646764	663472	+	16709	protein_coding	GO:0005886,plasma membrane; GO:0005525,GTP binding; GO:0003924,GTPase activity; GO:0015031,protein transport	K07889: RAB5C; Ras-related protein Rab-5C	At5g45130	ref|XP_003600625.1|	RHN1_NICPL,RecName: Full=Ras-related protein RHN1;	G7J7Y2_MEDTR,SubName: Full=Small GTPase family RAB protein {ECO:0000313|EMBL:AES70876.1};
TEA015341	41	36	33	78	105	92	24	26	36	31	44	43	--	Scaffold1044	907929	916827	-	8899	protein_coding	GO:0005737,cytoplasm; GO:0005829,cytosol; GO:0005634,nucleus; GO:0009705,plant-type vacuole membrane; GO:0043169,cation binding; GO:0004364,glutathione transferase activity; GO:0046283,anthocyanin-containing compound metabolic process; GO:0006749,glutathione metabolic process; GO:1900384,regulation of flavonol biosynthetic process; GO:0009407,toxin catabolic process	K00799: GST, gst; glutathione S-transferase [EC:2.5.1.18]	At5g17220	gb|ACN38271.1|	GSTFC_ARATH,RecName: Full=Glutathione S-transferase F12; Short=AtGSTF12; EC=2.5.1.18; AltName: Full=GST class-phi member 12; AltName: Full=Glutathione S-transferase 26; AltName: Full=Protein TRANSPARENT TESTA 19;	C0KY94_9ROSI,SubName: Full=Glutathione S-transferase {ECO:0000313|EMBL:ACN38271.1};
TEA015334	0	0	0	1	0	1	0	3	3	0	2	1	--	Scaffold1044	1045925	1048381	+	2457	protein_coding	GO:0016279,protein-lysine N-methyltransferase activity; GO:0018026,peptidyl-lysine monomethylation	--	At5g17240	ref|XP_017975094.1|	SDG40_ARATH,RecName: Full=Protein SET DOMAIN GROUP 40; EC=2.1.1.-;	A0A162ALX6_DAUCA,SubName: Full=Uncharacterized protein {ECO:0000313|EMBL:KZN10746.1};
TEA017179	19	22	30	49	23	36	20	26	19	21	12	18	--	Scaffold10444	8520	14127	-	5608	protein_coding	GO:0005622,intracellular; GO:0005525,GTP binding; GO:0003723,RNA binding	--	At1g30960	ref|XP_002274221.1|	ERG_ANTMA,RecName: Full=GTP-binding protein ERG;	D7T9Q0_VITVI,SubName: Full=Uncharacterized protein {ECO:0000313|EMBL:CBI27222.3};
TEA017184	0	0	0	1	0	0	0	0	0	0	0	0	--	Scaffold10444	126180	131373	+	5194	protein_coding	GO:0048046,apoplast; GO:0004190,aspartic-type endopeptidase activity; GO:0042742,defense response to bacterium; GO:0030163,protein catabolic process; GO:0010310,regulation of hydrogen peroxide metabolic process; GO:0010337,regulation of salicylic acid metabolic process	--	At5g33340	emb|CDP11847.1|	CDR1_ARATH,RecName: Full=Aspartic proteinase CDR1; EC=3.4.23.-; AltName: Full=Protein CONSTITUTIVE DISEASE RESISTANCE 1; Flags: Precursor;	A0A068UU71_COFCA,SubName: Full=Uncharacterized protein {ECO:0000313|EMBL:CDP11847.1};
TEA017183	22	21	35	28	22	18	18	28	15	24	37	31	--	Scaffold10444	134298	135137	-	840	protein_coding	--	--	--	ref|XP_019174206.1|	--	A0A2G3AG46_CAPAN,SubName: Full=Uncharacterized protein {ECO:0000313|EMBL:PHT93211.1};
TEA017181	46	89	37	46	45	68	87	36	78	47	44	38	--	Scaffold10444	184057	190277	+	6221	protein_coding	GO:0000307,cyclin-dependent protein kinase holoenzyme complex; GO:0005634,nucleus; GO:0009506,plasmodesma; GO:0016538,cyclin-dependent protein serine/threonine kinase regulator activity; GO:0051301,cell division; GO:0051321,meiotic cell cycle; GO:0045737,positive regulation of cyclin-dependent protein serine/threonine kinase activity; GO:1901409,positive regulation of phosphorylation of RNA polym…	--	At2g26430	gb|OVA09122.1|	CCL11_ARATH,RecName: Full=Cyclin-L1-1; Short=CycL1;1; AltName: Full=Arginine-rich cyclin 1; Short=AtRCY1; AltName: Full=Protein MODIFIER OF SNC1 12;	A0A200QFB2_9MAGN,SubName: Full=Cyclin {ECO:0000313|EMBL:OVA09122.1};
TEA017180	0	0	0	0	0	0	0	0	0	0	0	0	--	Scaffold10444	201980	203800	-	1821	protein_coding	GO:0043231,intracellular membrane-bounded organelle; GO:0004519,endonuclease activity; GO:0003723,RNA binding; GO:0009451,RNA modification	--	At5g18950	gb|POF16220.1|	PP393_ARATH,RecName: Full=Pentatricopeptide repeat-containing protein At5g18950;	A0A2I4F2U4_9ROSI,SubName: Full=pentatricopeptide repeat-containing protein At5g18950 {ECO:0000313|RefSeq:XP_018825963.1};
TEA026767	11	11	1	10	13	8	8	2	8	2	5	0	--	Scaffold10445	79459	82565	+	3107	protein_coding	--	--	At5g41850	ref|XP_021689710.1|	--	A0A2C9WKE0_MANES,SubName: Full=Uncharacterized protein {ECO:0000313|EMBL:OAY59636.1};
TEA026766	64	54	72	42	65	68	62	44	48	22	42	38	--	Scaffold10445	124521	126698	+	2178	protein_coding	GO:0043231,intracellular membrane-bounded organelle; GO:0004519,endonuclease activity; GO:0003723,RNA binding; GO:0008270,zinc ion binding; GO:0009451,RNA modification	K17710: PTCD1; pentatricopeptide repeat domain-containing protein 1	At5g65570	ref|XP_010646445.2|	PP446_ARATH,RecName: Full=Pentatricopeptide repeat-containing protein At5g65570;	F6I724_VITVI,SubName: Full=Uncharacterized protein {ECO:0000313|EMBL:CCB62742.1};
TEA026768	297	325	355	332	301	392	511	454	474	376	393	341	--	Scaffold10445	127076	131106	-	4031	protein_coding	GO:0009507,chloroplast; GO:0008661,1-deoxy-D-xylulose-5-phosphate synthase activity; GO:0046872,metal ion binding; GO:0052865,1-deoxy-D-xylulose 5-phosphate biosynthetic process; GO:0016114,terpenoid biosynthetic process; GO:0009228,thiamine biosynthetic process	K01662: dxs; 1-deoxy-D-xylulose-5-phosphate synthase [EC:2.2.1.7]	At4g15560	emb|CAA09804.2|	DXS2_ORYSJ,RecName: Full=Probable 1-deoxy-D-xylulose-5-phosphate synthase 2, chloroplastic; Short=1-deoxyxylulose-5-phosphate synthase; Short=DXP synthase; Short=DXPS; EC=2.2.1.7; Flags: Precursor;	O82676_CATRO,SubName: Full=1-deoxyxylulose 5-phosphate synthase {ECO:0000313|EMBL:CAA09804.2};
TEA016711	78	100	114	113	106	88	30	31	35	7	3	5	--	Scaffold1045	32064	35525	-	3462	protein_coding	GO:0043565,sequence-specific DNA binding; GO:0006351,transcription, DNA-templated	--	At4g18690_1	dbj|GAV67967.1|	DOGL3_ARATH,RecName: Full=Protein DOG1-like 3 {ECO:0000303|PubMed:17065317};	A0A1Q3BIX6_CEPFO,SubName: Full=DOG1 domain-containing protein {ECO:0000313|EMBL:GAV67967.1};
TEA016712	15	30	35	17	28	32	76	60	48	105	84	105	--	Scaffold1045	301266	305261	+	3996	protein_coding	GO:0005886,plasma membrane; GO:0005524,ATP binding; GO:0004674,protein serine/threonine kinase activity; GO:0004675,transmembrane receptor protein serine/threonine kinase activity; GO:0007166,cell surface receptor signaling pathway; GO:0042742,defense response to bacterium; GO:0006468,protein phosphorylation	--	At2g05940	ref|NP_001312817.2|	RIPK_ARATH,RecName: Full=Serine/threonine-protein kinase RIPK {ECO:0000305}; EC=2.7.11.1 {ECO:0000305|PubMed:21320696}; AltName: Full=ACIK1A/PBL14; AltName: Full=ACRE protein ortholog 264A {ECO:0000305}; Short=AtACRE264a {ECO:0000303|PubMed:15181213}; AltName: Full=PBS1-like protein 14 {ECO:0000303|PubMed:20413097}; AltName: Full=RPM1-induced protein kinase {ECO:0000303|PubMed:21320696};	A0A1U7VTU0_NICSY,SubName: Full=serine/threonine-protein kinase At5g01020-like {ECO:0000313|RefSeq:XP_009769768.1};
TEA016718	0	1	0	0	2	0	0	0	2	0	0	0	--	Scaffold1045	357795	362828	-	5034	protein_coding	GO:0005789,endoplasmic reticulum membrane; GO:0016021,integral component of membrane; GO:0016020,membrane; GO:0016711,flavonoid 3'-monooxygenase activity; GO:0020037,heme binding; GO:0005506,iron ion binding; GO:0009813,flavonoid biosynthetic process; GO:0009733,response to auxin; GO:0044550,secondary metabolite biosynthetic process	--	At5g07990	gb|AKJ86992.1|	F3PH_ARATH,RecName: Full=Flavonoid 3'-monooxygenase; EC=1.14.13.21; AltName: Full=Cytochrome P450 75B1; AltName: Full=Flavonoid 3'-hydroxylase; Short=AtF3'H; AltName: Full=Protein TRANSPARENT TESTA 7;	A0A0G3FE81_CAMSI,SubName: Full=Flavonoid 3'-hydroxylase 1 {ECO:0000313|EMBL:AKJ86992.1};
TEA016716	0	0	3	2	0	3	1	0	0	0	0	0	--	Scaffold1045	494691	501092	-	6402	protein_coding	GO:0005789,endoplasmic reticulum membrane; GO:0016021,integral component of membrane; GO:0016020,membrane; GO:0016711,flavonoid 3'-monooxygenase activity; GO:0020037,heme binding; GO:0005506,iron ion binding; GO:0009813,flavonoid biosynthetic process; GO:0009733,response to auxin; GO:0044550,secondary metabolite biosynthetic process	--	At5g07990	gb|AKJ86992.1|	F3PH_ARATH,RecName: Full=Flavonoid 3'-monooxygenase; EC=1.14.13.21; AltName: Full=Cytochrome P450 75B1; AltName: Full=Flavonoid 3'-hydroxylase; Short=AtF3'H; AltName: Full=Protein TRANSPARENT TESTA 7;	A0A0G3FE81_CAMSI,SubName: Full=Flavonoid 3'-hydroxylase 1 {ECO:0000313|EMBL:AKJ86992.1};
TEA016707	741	694	684	561	522	516	895	687	856	1871	1916	1800	--	Scaffold1045	886226	888370	-	2145	protein_coding	GO:0005794,Golgi apparatus; GO:0000139,Golgi membrane; GO:0016021,integral component of membrane; GO:0016413,O-acetyltransferase activity; GO:0010411,xyloglucan metabolic process	--	At1g70230	ref|XP_002266929.1|	TBL27_ARATH,RecName: Full=Protein ALTERED XYLOGLUCAN 4; AltName: Full=Protein trichome birefringence-like 27;	F6HPK1_VITVI,SubName: Full=Uncharacterized protein {ECO:0000313|EMBL:CCB56629.1};
TEA016705	391	403	428	462	441	578	341	336	388	290	321	278	--	Scaffold1045	972447	994420	+	21974	protein_coding	GO:0016021,integral component of membrane; GO:0005886,plasma membrane; GO:0009506,plasmodesma; GO:0022857,transmembrane transporter activity	--	At1g60030	ref|XP_019164742.1|	NAT7_ARATH,RecName: Full=Nucleobase-ascorbate transporter 7; Short=AtNAT7;	A0A0A0KVP7_CUCSA,SubName: Full=Uncharacterized protein {ECO:0000313|EMBL:KGN51831.1};
TEA016719	343	310	393	391	396	395	211	205	248	159	217	167	--	Scaffold1045	1055649	1057607	+	1959	protein_coding	--	--	At1g60010	gb|AMP82911.1|	--	A0A142CD08_9LAMI,SubName: Full=Endoglucanase 12 {ECO:0000313|EMBL:AMP82911.1};
TEA016706	155	175	172	193	175	146	88	84	107	53	41	43	--	Scaffold1045	1086567	1093120	-	6554	protein_coding	GO:0005634,nucleus; GO:0007049,cell cycle; GO:0051301,cell division	K18810: CYCD1_2_4; cyclin D1/2/4, plant	At1g70210	ref|XP_002268394.1|	CCD11_ARATH,RecName: Full=Cyclin-D1-1; AltName: Full=Cyclin-delta-1; Short=Cyclin-d1; AltName: Full=G1/S-specific cyclin-D1-1; Short=CycD1;1;	D7TNL8_VITVI,SubName: Full=Uncharacterized protein {ECO:0000313|EMBL:CBI32091.3};
TEA016710	316	352	336	475	514	466	423	320	359	259	261	234	--	Scaffold1045	1208816	1212963	+	4148	protein_coding	GO:0005871,kinesin complex; GO:0005874,microtubule; GO:0005524,ATP binding; GO:0016887,ATPase activity; GO:0008017,microtubule binding; GO:0003777,microtubule motor activity; GO:0007018,microtubule-based movement	K10406: KIFC2_3; kinesin family member C2/C3	At5g27950	ref|XP_002274195.1|	KN14U_ARATH,RecName: Full=Kinesin-like protein KIN-14U {ECO:0000305};	D7TUR2_VITVI,SubName: Full=Uncharacterized protein {ECO:0000313|EMBL:CBI34237.3};
TEA016713	149	146	118	148	123	119	193	142	178	178	218	197	--	Scaffold1045	1239227	1241867	+	2641	protein_coding	--	--	At3g05100	ref|XP_011032517.1|	--	B9MZK0_POPTR,SubName: Full=Uncharacterized protein {ECO:0000313|EMBL:ERP60520.1};
TEA016708	529	554	548	554	555	520	548	455	557	550	525	484	--	Scaffold1045	1434958	1443755	+	8798	protein_coding	GO:0005829,cytosol; GO:0009651,response to salt stress	--	At2g38710	ref|XP_002268158.2|	AMERL_ARATH,RecName: Full=Uncharacterized protein At2g38710;	F6HPW6_VITVI,SubName: Full=Uncharacterized protein {ECO:0000313|EMBL:CCB56722.1};
TEA016721	512	468	508	548	473	516	488	441	489	499	507	556	--	Scaffold1045	1445987	1455906	+	9920	protein_coding	GO:0031901,early endosome membrane; GO:0005768,endosome; GO:0016021,integral component of membrane; GO:0031201,SNARE complex; GO:0005484,SNAP receptor activity; GO:0000149,SNARE binding; GO:0006887,exocytosis; GO:0006623,protein targeting to vacuole; GO:0007033,vacuole organization; GO:0006906,vesicle fusion	--	At3g54300	ref|XP_002269134.1|	VA727_ARATH,RecName: Full=Vesicle-associated membrane protein 727; Short=AtVAMP727;	D7TNZ0_VITVI,SubName: Full=Uncharacterized protein {ECO:0000313|EMBL:CBI32213.3};
TEA016714	6	7	4	7	15	3	6	10	7	10	6	8	--	Scaffold1045	1466384	1474448	+	8065	protein_coding	--	--	At3g54290	ref|XP_016469172.1|	--	A0A1S3ZXP6_TOBAC,SubName: Full=uncharacterized protein LOC107791602 {ECO:0000313|RefSeq:XP_016469172.1};
TEA016715	213	271	218	258	246	291	211	212	173	149	166	140	--	Scaffold1045	1484549	1489162	+	4614	protein_coding	GO:0032299,ribonuclease H2 complex; GO:0046872,metal ion binding; GO:0003723,RNA binding; GO:0004523,RNA-DNA hybrid ribonuclease activity; GO:0043137,DNA replication, removal of RNA primer; GO:0006298,mismatch repair	K10743: RNASEH2A; ribonuclease H2 subunit A [EC:3.1.26.4]	At2g25100	gb|POF08904.1|	RNH2A_ARATH,RecName: Full=Ribonuclease H2 subunit A; Short=RNase H2 subunit A; EC=3.1.26.4; AltName: Full=Ribonuclease HI large subunit; Short=RNase HI large subunit; AltName: Full=Ribonuclease HI subunit A;	A0A1U7YY08_NELNU,RecName: Full=Ribonuclease {ECO:0000256|RuleBase:RU003515}; EC=3.1.26.- {ECO:0000256|RuleBase:RU003515};
TEA016709	141	158	152	132	163	165	138	124	111	133	130	123	--	Scaffold1045	1637949	1638401	-	453	protein_coding	GO:0009507,chloroplast; GO:0009570,chloroplast stroma; GO:0009578,etioplast stroma; GO:0051537,2 iron, 2 sulfur cluster binding; GO:0009055,electron transfer activity; GO:0046872,metal ion binding; GO:0022900,electron transport chain	K02639: petF; ferredoxin	At2g27510	ref|XP_018842585.1|	FER3_MAIZE,RecName: Full=Ferredoxin-3, chloroplastic; AltName: Full=Ferredoxin III; Short=Fd III; Flags: Precursor;	A0A2I4GFC0_9ROSI,SubName: Full=ferredoxin, root R-B2-like {ECO:0000313|RefSeq:XP_018842585.1};
TEA029048	12	4	6	0	2	0	7	4	2	0	5	2	--	Scaffold1047	29535	32257	+	2723	protein_coding	GO:0005789,endoplasmic reticulum membrane; GO:0016021,integral component of membrane; GO:0005774,vacuolar membrane; GO:0050474,(S)-norcoclaurine synthase activity; GO:1901010,(S)-reticuline metabolic process; GO:0006952,defense response; GO:0002238,response to molecule of fungal origin	--	--	gb|EYU19745.1|	NCS2_PAPSO,RecName: Full=S-norcoclaurine synthase 2 {ECO:0000303|PubMed:15925393}; Short=PsNCS2 {ECO:0000303|PubMed:15925393}; EC=4.2.1.78 {ECO:0000269|PubMed:15925393}; Flags: Precursor;	A0A022PZR8_ERYGU,SubName: Full=Uncharacterized protein {ECO:0000313|EMBL:EYU19745.1};
TEA029044	325	319	313	308	358	392	403	446	405	590	654	539	--	Scaffold1047	74780	82234	-	7455	protein_coding	GO:0004402,histone acetyltransferase activity; GO:0004596,peptide alpha-N-acetyltransferase activity; GO:0007059,chromosome segregation; GO:0043966,histone H3 acetylation; GO:0051321,meiotic cell cycle; GO:0017196,N-terminal peptidyl-methionine acetylation; GO:0006334,nucleosome assembly	K21121: NAA60; N-alpha-acetyltransferase 60 [EC:2.3.1.259]	At5g16800	emb|CDP04925.1|	MCC1_ARATH,RecName: Full=Histone acetyltransferase MCC1; EC=2.3.1.48; AltName: Full=Protein MEIOTIC CONTROL OF CROSSOVERS 1;	A0A068U8Q1_COFCA,SubName: Full=Uncharacterized protein {ECO:0000313|EMBL:CDP04925.1};
TEA029045	1412	1418	1415	1455	1575	1686	1503	1277	1397	1446	1397	1421	--	Scaffold1047	271898	276789	+	4892	protein_coding	GO:0005634,nucleus; GO:0003700,DNA-binding transcription factor activity; GO:0043565,sequence-specific DNA binding; GO:0006351,transcription, DNA-templated	K09419: HSFF; heat shock transcription factor, other eukaryote	At5g16820	gb|POE68929.1|	HSFA1_ORYSJ,RecName: Full=Heat stress transcription factor A-1; AltName: Full=Heat stress transcription factor 13; Short=OsHsf-13; AltName: Full=Heat stress transcription factor 3; Short=rHsf3;	A0A061F6G9_THECC,SubName: Full=Heat shock factor protein HSF8, putative {ECO:0000313|EMBL:EOY10104.1};
TEA029031	1610	1676	1570	1938	1894	2031	2304	2060	2249	2114	2152	2189	--	Scaffold1047	286401	292263	-	5863	protein_coding	GO:0016021,integral component of membrane; GO:0031902,late endosome membrane; GO:0000325,plant-type vacuole; GO:0009705,plant-type vacuole membrane; GO:0031201,SNARE complex; GO:0005773,vacuole; GO:0005484,SNAP receptor activity; GO:0000149,SNARE binding; GO:0009660,amyloplast organization; GO:0006886,intracellular protein transport; GO:0009959,negative gravitropism; GO:0010118,stomatal movement;…	--	At4g17730	ref|XP_010251796.1|	SYP22_ARATH,RecName: Full=Syntaxin-22; Short=AtSYP22; Short=AtVAM3; AltName: Full=Protein SHOOT GRAVITROPISM 3;	A0A1U7ZTV2_NELNU,SubName: Full=syntaxin-22-like isoform X2 {ECO:0000313|RefSeq:XP_010251796.1};
TEA029032	269	223	216	296	314	363	877	629	580	514	562	603	--	Scaffold1047	339441	349102	+	9662	protein_coding	--	--	--	--	--	--
TEA029049	12	13	8	11	12	12	10	2	9	3	4	0	--	Scaffold1047	765696	770899	+	5204	protein_coding	--	--	At1g49890	emb|CDO97267.1|	QWRF2_ARATH,RecName: Full=QWRF motif-containing protein 2;	A0A068TMP6_COFCA,SubName: Full=Uncharacterized protein {ECO:0000313|EMBL:CDO97267.1};
TEA029040	4	3	4	3	4	4	2	0	6	2	1	3	--	Scaffold1047	774255	776058	+	1804	protein_coding	GO:0005777,peroxisome; GO:0009658,chloroplast organization	--	At4g30710	ref|XP_018852114.1|	SCO3_ARATH,RecName: Full=Protein SNOWY COTYLEDON 3; AltName: Full=QWRF motif-containing protein 1;	A0A2I4H7I1_9ROSI,SubName: Full=QWRF motif-containing protein 2-like {ECO:0000313|RefSeq:XP_018852114.1};
TEA029036	93	84	90	77	89	80	84	90	86	127	130	120	--	Scaffold1047	777363	789254	-	11892	protein_coding	--	--	At3g49940	ref|XP_016482088.1|	LBD38_ARATH,RecName: Full=LOB domain-containing protein 38; AltName: Full=ASYMMETRIC LEAVES 2-like protein 40; Short=AS2-like protein 40;	A0A1S4AZX6_TOBAC,SubName: Full=LOB domain-containing protein 37-like {ECO:0000313|RefSeq:XP_016482088.1};
TEA029039	9	13	16	3	7	15	2	4	7	5	5	7	--	Scaffold1047	813964	819194	-	5231	protein_coding	GO:0071944,cell periphery; GO:0009958,positive gravitropism; GO:0016567,protein ubiquitination	--	At2g14820	ref|XP_007042622.2|	NPY2_ARATH,RecName: Full=BTB/POZ domain-containing protein NPY2; AltName: Full=Protein NAKED PINS IN YUC MUTANTS 2;	A0A061E848_THECC,SubName: Full=Phototropic-responsive NPH3 family protein isoform 2 {ECO:0000313|EMBL:EOX98453.1};
TEA029028	698	695	612	396	442	430	931	907	883	2859	3127	3000	--	Scaffold1047	856868	857563	-	696	protein_coding	GO:0005634,nucleus; GO:0003700,DNA-binding transcription factor activity; GO:0046872,metal ion binding; GO:0043565,sequence-specific DNA binding; GO:0035264,multicellular organism growth; GO:0045892,negative regulation of transcription, DNA-templated; GO:0010117,photoprotection; GO:0015979,photosynthesis; GO:0009737,response to abscisic acid; GO:0010200,response to chitin; GO:0009409,response to …	--	At1g27730	ref|XP_002264302.1|	ZAT10_ARATH,RecName: Full=Zinc finger protein ZAT10; AltName: Full=Salt-tolerance zinc finger;	F6H663_VITVI,SubName: Full=Uncharacterized protein {ECO:0000313|EMBL:CCB47705.1};
TEA029034	301	408	401	362	359	411	399	440	420	616	671	678	--	Scaffold1047	881513	891007	-	9495	protein_coding	GO:1990298,bub1-bub3 complex; GO:0000777,condensed chromosome kinetochore; GO:0080008,Cul4-RING E3 ubiquitin ligase complex; GO:0000776,kinetochore; GO:0005828,kinetochore microtubule; GO:0033597,mitotic checkpoint complex; GO:0009524,phragmoplast; GO:0005876,spindle microtubule; GO:0043130,ubiquitin binding; GO:0051301,cell division; GO:0007059,chromosome segregation; GO:0051321,meiotic cell cyc…	K02180: BUB3; cell cycle arrest protein BUB3	At1g49910	dbj|GAY48709.1|	BUB31_ARATH,RecName: Full=Mitotic checkpoint protein BUB3.1; AltName: Full=Protein BUDDING UNINHIBITED BY BENZYMIDAZOL 3.1;	A0A2H5P8L9_CITUN,SubName: Full=Uncharacterized protein {ECO:0000313|EMBL:GAY48709.1};
TEA029038	65	16	72	10	138	96	42	34	72	96	32	31	--	Scaffold1047	910055	919058	+	9004	protein_coding	--	--	CE21934	ref|XP_002264651.1|	--	D7SXR3_VITVI,SubName: Full=Uncharacterized protein {ECO:0000313|EMBL:CBI22463.3};
TEA029037	1748	1801	1780	1821	1862	2071	2866	2733	3026	3680	3669	3618	--	Scaffold1047	960367	970231	-	9865	protein_coding	GO:0030665,clathrin-coated vesicle membrane; GO:0005768,endosome; GO:0005794,Golgi apparatus; GO:0000139,Golgi membrane; GO:0016021,integral component of membrane; GO:0031902,late endosome membrane; GO:0016020,membrane; GO:0005802,trans-Golgi network; GO:0005509,calcium ion binding; GO:0006623,protein targeting to vacuole	K01859: E5.5.1.6; chalcone isomerase [EC:5.5.1.6]	At2g14740	ref|XP_007042633.1|	VSR3_ARATH,RecName: Full=Vacuolar-sorting receptor 3; Short=AtVSR3; AltName: Full=BP80-like protein a'; Short=AtBP80a'; AltName: Full=Epidermal growth factor receptor-like protein 2a; Short=AtELP2a; Flags: Precursor;	A0A061E090_THECC,SubName: Full=Vaculolar sorting receptor 3 isoform 1 {ECO:0000313|EMBL:EOX98464.1};
TEA029050	485	498	475	388	360	456	1049	914	964	1609	1566	1561	--	Scaffold1047	972129	974725	-	2597	protein_coding	--	--	--	ref|XP_006353971.1|	--	M0ZUH5_SOLTU,SubName: Full=Uncharacterized protein {ECO:0000313|EnsemblPlants:PGSC0003DMT400008388};
TEA029033	379	372	360	474	379	407	463	373	429	354	354	369	--	Scaffold1047	997318	1014325	+	17008	protein_coding	--	--	At3g19630	ref|XP_002265287.1|	--	A5AF13_VITVI,SubName: Full=Uncharacterized protein {ECO:0000313|EMBL:CAN60150.1};
TEA029042	235	225	232	252	254	239	193	169	170	107	156	143	--	Scaffold1047	1023905	1024525	-	621	protein_coding	--	--	At3g19650	ref|XP_008236319.1|	--	A0A251N124_PRUPE,SubName: Full=Uncharacterized protein {ECO:0000313|EMBL:ONH91934.1};
TEA029047	334	352	364	309	320	339	288	220	235	184	206	195	--	Scaffold1047	1033535	1035261	+	1727	protein_coding	--	K03511: POLK; DNA polymerase kappa [EC:2.7.7.7]	At1g49980	ref|XP_006486917.1|	--	A0A2H5P8S2_CITUN,SubName: Full=Uncharacterized protein {ECO:0000313|EMBL:GAY48721.1};
TEA029043	0	0	0	0	0	0	0	2	0	0	0	0	--	Scaffold1047	1120470	1140988	+	20519	protein_coding	--	--	At4g33840	gb|ONH91941.1|	--	A0A251MXW5_PRUPE,SubName: Full=Uncharacterized protein {ECO:0000313|EMBL:ONH91941.1};
TEA029029	57	92	80	86	73	57	86	96	81	53	72	68	--	Scaffold1047	1430446	1430916	-	471	protein_coding	GO:0005789,endoplasmic reticulum membrane; GO:0016021,integral component of membrane; GO:0005886,plasma membrane; GO:0032586,protein storage vacuole membrane	K03006: RPB1, POLR2A; DNA-directed RNA polymerase II subunit RPB1 [EC:2.7.7.6]	At1g09070	ref|XP_009627791.1|	SRC2_SOYBN,RecName: Full=Protein SRC2 {ECO:0000305}; AltName: Full=Protein SOYBEAN GENE REGULATED BY COLD 2 {ECO:0000303|Ref.1};	A0A1S3XNJ8_TOBAC,SubName: Full=protein SRC2 homolog {ECO:0000313|RefSeq:XP_016441545.1};
TEA029046	230	261	178	216	209	191	150	139	143	80	125	144	--	Scaffold1047	1539660	1542015	+	2356	protein_coding	--	--	At1g06240	ref|XP_022866286.1|	--	F6H4Y1_VITVI,SubName: Full=Uncharacterized protein {ECO:0000313|EMBL:CCB47349.1};
TEA005596	378	379	377	360	458	443	379	339	314	241	230	213	--	Scaffold1048	433349	440579	+	7231	protein_coding	GO:0016021,integral component of membrane; GO:0005886,plasma membrane; GO:0015171,amino acid transmembrane transporter activity; GO:0015185,gamma-aminobutyric acid transmembrane transporter activity; GO:0003333,amino acid transmembrane transport; GO:0015812,gamma-aminobutyric acid transport	--	At1g08230	gb|EOX94558.1|	GAT1_ARATH,RecName: Full=GABA transporter 1; Short=AtGAT1; AltName: Full=Bidirectional amino acid transporter 1;	A0A061DX18_THECC,SubName: Full=Transmembrane amino acid transporter family protein isoform 1 {ECO:0000313|EMBL:EOX94558.1};
TEA005610	26	39	41	45	39	37	35	23	15	4	5	16	--	Scaffold1048	449198	465503	+	16306	protein_coding	--	K19626: INVS; inversin	At3g04710_1	gb|OVA06698.1|	--	A0A200Q8B0_9MAGN,SubName: Full=Tetratricopeptide TPR-1 {ECO:0000313|EMBL:OVA06698.1};
TEA005607	264	321	259	362	381	394	262	260	272	114	165	159	--	Scaffold1048	466977	495328	-	28352	protein_coding	GO:0016021,integral component of membrane; GO:0046873,metal ion transmembrane transporter activity	--	At5g64560	gb|OMP09827.1|	MRS2I_ORYSI,RecName: Full=Magnesium transporter MRS2-I;	A0A1R3KRZ0_9ROSI,SubName: Full=Mg2+ transporter protein, CorA-like/Zinc transport protein ZntB {ECO:0000313|EMBL:OMP09827.1};
TEA005618	5250	5486	5301	6050	5925	6111	4004	3688	3704	1239	1299	1270	--	Scaffold1048	514679	517029	+	2351	protein_coding	GO:0009535,chloroplast thylakoid membrane; GO:0016021,integral component of membrane; GO:0009523,photosystem II; GO:0015979,photosynthesis	--	At2g30570	ref|XP_022898246.1|	PSBW_SPIOL,RecName: Full=Photosystem II reaction center W protein, chloroplastic; AltName: Full=PSII 6.1 kDa protein; Flags: Precursor;	A0A1U7V833_NICSY,SubName: Full=photosystem II reaction center W protein, chloroplastic-like {ECO:0000313|RefSeq:XP_009764287.1};
TEA005612	4417	4340	4221	4402	4057	4440	3431	2991	3147	2900	2925	2804	--	Scaffold1048	528280	549158	+	20879	protein_coding	GO:0009507,chloroplast; GO:0009055,electron transfer activity; GO:0050660,flavin adenine dinucleotide binding; GO:0004362,glutathione-disulfide reductase activity; GO:0050661,NADP binding; GO:0045454,cell redox homeostasis; GO:0006749,glutathione metabolic process	--	At3g54660	gb|AGZ87949.1|	GSHRP_TOBAC,RecName: Full=Glutathione reductase, chloroplastic; Short=GR; Short=GRase; EC=1.8.1.7; Flags: Precursor; Fragment;	U5YFG0_CAMSI,SubName: Full=Glutathione reductase {ECO:0000313|EMBL:AGZ87949.1};
TEA005613	713	802	831	670	766	743	699	564	582	669	734	611	--	Scaffold1048	550624	552477	-	1854	protein_coding	GO:0080008,Cul4-RING E3 ubiquitin ligase complex; GO:0034388,Pwp2p-containing subcomplex of 90S preribosome; GO:0032040,small-subunit processome; GO:0000462,maturation of SSU-rRNA from tricistronic rRNA transcript (SSU-rRNA, 5.8S rRNA, LSU-rRNA)	K14553: UTP18; U3 small nucleolar RNA-associated protein 18	At5g14050	ref|XP_002264285.1|	UTP18_ARATH,RecName: Full=U3 small nucleolar RNA-associated protein 18 homolog;	F6HWI5_VITVI,SubName: Full=Uncharacterized protein {ECO:0000313|EMBL:CCB59049.1};
TEA005603	5	0	2	0	0	4	0	6	6	2	2	4	--	Scaffold1048	658925	663483	-	4559	protein_coding	GO:0009507,chloroplast; GO:0047714,galactolipase activity; GO:0008970,phospholipase A1 activity; GO:0004806,triglyceride lipase activity; GO:0016042,lipid catabolic process	--	At1g06800	gb|POE57099.1|	PLA16_ARATH,RecName: Full=Phospholipase A1-Igamma2, chloroplastic; EC=3.1.1.-; Flags: Precursor;	A0A061DP20_THECC,SubName: Full=Alpha/beta-Hydrolases superfamily protein {ECO:0000313|EMBL:EOX94574.1};
TEA005592	358	355	310	359	410	419	285	265	302	206	214	180	--	Scaffold1048	718822	724694	+	5873	protein_coding	GO:0005737,cytoplasm; GO:0005768,endosome; GO:0005794,Golgi apparatus; GO:0000139,Golgi membrane; GO:0016021,integral component of membrane; GO:0005802,trans-Golgi network; GO:0008757,S-adenosylmethionine-dependent methyltransferase activity; GO:0032259,methylation	K15449: TYW1; tRNA wybutosine-synthesizing protein 1 [EC:4.1.3.44]	At1g19430	ref|XP_021667654.1|	PMTS_ARATH,RecName: Full=Probable methyltransferase PMT28; EC=2.1.1.-;	B9R7U0_RICCO,SubName: Full=ATP binding protein, putative {ECO:0000313|EMBL:EEF52570.1};
TEA005605	715	721	686	869	840	848	915	763	841	836	873	869	--	Scaffold1048	733772	739784	+	6013	protein_coding	GO:0005739,mitochondrion; GO:0051539,4 iron, 4 sulfur cluster binding; GO:0010181,FMN binding; GO:0046872,metal ion binding; GO:0102521,tRNA-4-demethylwyosine synthase activity; GO:0055114,oxidation-reduction process; GO:0008033,tRNA processing	K15449: TYW1; tRNA wybutosine-synthesizing protein 1 [EC:4.1.3.44]	At1g75200	ref|XP_008220799.1|	TYW1_ARATH,RecName: Full=S-adenosyl-L-methionine-dependent tRNA 4-demethylwyosine synthase; EC=4.1.3.44; AltName: Full=tRNA wybutosine-synthesizing protein 1 homolog;	A0A251RAC0_PRUPE,SubName: Full=Uncharacterized protein {ECO:0000313|EMBL:ONI32680.1};
TEA005608	81	84	87	66	69	87	65	71	65	88	81	53	--	Scaffold1048	745874	746245	-	372	protein_coding	--	--	--	--	--	--
TEA005594	1633	1575	1525	1310	1405	1291	2030	1641	1834	2224	2286	2255	--	Scaffold1048	805785	810662	+	4878	protein_coding	GO:0016021,integral component of membrane	--	At1g19400	ref|XP_019233695.1|	Y1015_ARATH,RecName: Full=Uncharacterized protein At1g01500;	A0A1J6KES8_NICAT,SubName: Full=Uncharacterized protein {ECO:0000313|EMBL:OIT27212.1};
TEA005593	1095	1078	1053	1004	1036	1143	953	814	895	722	720	676	--	Scaffold1048	818918	823955	-	5038	protein_coding	--	--	At1g75170	ref|XP_006434977.1|	--	V4T4X8_9ROSI,SubName: Full=Uncharacterized protein {ECO:0000313|EMBL:ESR48217.1};
TEA005595	56	67	60	96	96	74	46	64	68	59	45	53	--	Scaffold1048	911993	919830	-	7838	protein_coding	--	--	At5g57770	ref|XP_022751632.1|	--	A0A0D2VXJ6_GOSRA,SubName: Full=Uncharacterized protein {ECO:0000313|EMBL:KJB76595.1};
TEA005601	22	4	10	6	2	17	2	9	8	6	10	10	--	Scaffold1048	947716	952851	+	5136	protein_coding	--	--	At5g42710	gb|POF06823.1|	--	A0A2I4F4X9_9ROSI,SubName: Full=uncharacterized protein LOC108995565 isoform X1 {ECO:0000313|RefSeq:XP_018826694.1};
TEA005599	344	391	359	337	316	369	381	359	346	576	603	594	--	Scaffold1048	1007732	1013307	+	5576	protein_coding	GO:0046658,anchored component of plasma membrane; GO:0005618,cell wall; GO:0005576,extracellular region; GO:0042973,glucan endo-1,3-beta-D-glucosidase activity; GO:0004553,hydrolase activity, hydrolyzing O-glycosyl compounds; GO:0030247,polysaccharide binding; GO:0005975,carbohydrate metabolic process; GO:0071555,cell wall organization	--	At2g16230	ref|XP_011083694.1|	E137_ARATH,RecName: Full=Glucan endo-1,3-beta-glucosidase 7; EC=3.2.1.39; AltName: Full=(1->3)-beta-glucan endohydrolase 7; Short=(1->3)-beta-glucanase 7; AltName: Full=Beta-1,3-endoglucanase 7; Short=Beta-1,3-glucanase 7; Flags: Precursor;	B9R7T0_RICCO,SubName: Full=Glucan endo-1,3-beta-glucosidase, putative {ECO:0000313|EMBL:EEF52560.1}; EC=3.2.1.39 {ECO:0000313|EMBL:EEF52560.1};
TEA005600	302	301	278	318	287	314	341	350	341	279	345	295	--	Scaffold1048	1066291	1073713	-	7423	protein_coding	GO:0016021,integral component of membrane; GO:0005886,plasma membrane; GO:0005524,ATP binding; GO:0004674,protein serine/threonine kinase activity	--	At3g19300	gb|AMM42975.1|	Y1497_ARATH,RecName: Full=Probable receptor-like protein kinase At1g49730; EC=2.7.11.1; Flags: Precursor;	A0A140G4K3_9ROSI,SubName: Full=LRR-RLK {ECO:0000313|EMBL:AMM42975.1};
TEA005611	938	1045	906	1067	1052	1153	1165	1094	1125	1061	1087	1151	--	Scaffold1048	1187632	1201593	+	13962	protein_coding	GO:0005737,cytoplasm; GO:0008429,phosphatidylethanolamine binding; GO:0032934,sterol binding; GO:0032366,intracellular sterol transport; GO:0009958,positive gravitropism; GO:0009651,response to salt stress	--	At3g11780	ref|XP_002270174.1|	ROSY1_ARATH,RecName: Full=MD-2-related lipid-recognition protein ROSY1 {ECO:0000305}; AltName: Full=Protein INTERACTOR OF SYNAPTOTAGMIN 1 {ECO:0000303|PubMed:27044028}; Flags: Precursor;	D7TCN7_VITVI,SubName: Full=Uncharacterized protein {ECO:0000313|EMBL:CBI28260.3};
TEA005619	333	408	304	492	418	440	587	514	534	429	416	437	--	Scaffold1048	1220814	1242206	+	21393	protein_coding	GO:0036459,thiol-dependent ubiquitinyl hydrolase activity; GO:0016579,protein deubiquitination; GO:0006511,ubiquitin-dependent protein catabolic process	K21343: USP15; ubiquitin carboxyl-terminal hydrolase 15 [EC:3.4.19.12]	At4g10590	ref|XP_003632213.1|	UBP8_ARATH,RecName: Full=Ubiquitin carboxyl-terminal hydrolase 8; EC=3.4.19.12; AltName: Full=Deubiquitinating enzyme 8; Short=AtUBP8; AltName: Full=Ubiquitin thioesterase 8; AltName: Full=Ubiquitin-specific-processing protease 8;	F6HAA6_VITVI,SubName: Full=Uncharacterized protein {ECO:0000313|EMBL:CCB49185.1};
TEA005609	557	553	573	540	525	558	312	277	342	109	129	138	--	Scaffold1048	1302970	1316934	-	13965	protein_coding	GO:0005634,nucleus; GO:0003677,DNA binding; GO:0003700,DNA-binding transcription factor activity; GO:0046872,metal ion binding; GO:0010158,abaxial cell fate specification; GO:0007275,multicellular organism development	--	At4g00180	ref|XP_010651636.1|	YAB2_ARATH,RecName: Full=Putative axial regulator YABBY 2;	D7T1M7_VITVI,SubName: Full=Uncharacterized protein {ECO:0000313|EMBL:CBI24407.3};
TEA005617	28	9	18	13	22	18	20	16	14	21	24	14	--	Scaffold1048	1404371	1410902	+	6532	protein_coding	GO:0009507,chloroplast; GO:0046554,malate dehydrogenase (NADP+) activity; GO:0005975,carbohydrate metabolic process; GO:0006108,malate metabolic process	K00051: E1.1.1.82; malate dehydrogenase (NADP+) [EC:1.1.1.82]	At5g58330	ref|XP_018848043.1|	MDHP_MEDSA,RecName: Full=Malate dehydrogenase [NADP], chloroplastic; EC=1.1.1.82; AltName: Full=NADP-MDH; Flags: Precursor;	A0A2I4GVX3_9ROSI,SubName: Full=malate dehydrogenase [NADP], chloroplastic-like {ECO:0000313|RefSeq:XP_018848043.1};
TEA005597	4492	4597	4391	4299	4328	4494	5869	5211	5436	6699	6641	6664	--	Scaffold1048	1469670	1478598	-	8929	protein_coding	GO:0005737,cytoplasm; GO:0016021,integral component of membrane; GO:0005634,nucleus; GO:0003677,DNA binding; GO:0003700,DNA-binding transcription factor activity; GO:0045893,positive regulation of transcription, DNA-templated; GO:0009962,regulation of flavonoid biosynthetic process; GO:0009644,response to high light intensity; GO:0006351,transcription, DNA-templated	--	At5g04410	ref|XP_002265345.2|	NAC78_ARATH,RecName: Full=NAC domain-containing protein 78 {ECO:0000303|PubMed:15029955}; Short=ANAC078 {ECO:0000303|PubMed:15029955}; AltName: Full=Protein NTM1-like 11 {ECO:0000303|PubMed:17158162};	D7TM22_VITVI,SubName: Full=Uncharacterized protein {ECO:0000313|EMBL:CBI31389.3};
TEA005602	1	0	0	0	0	0	0	2	3	0	0	1	--	Scaffold1048	1497571	1509894	-	12324	protein_coding	GO:0005634,nucleus; GO:0003700,DNA-binding transcription factor activity; GO:0043565,sequence-specific DNA binding; GO:0000976,transcription regulatory region sequence-specific DNA binding; GO:0009908,flower development; GO:0034720,histone H3-K4 demethylation; GO:0045892,negative regulation of transcription, DNA-templated; GO:0048573,photoperiodism, flowering; GO:0060966,regulation of gene silenc…	--	At3g10480	emb|CDO99813.1|	NAC50_ARATH,RecName: Full=NAC domain containing protein 50 {ECO:0000303|PubMed:15029955}; Short=ANAC050 {ECO:0000303|PubMed:15029955};	A0A068TWS9_COFCA,SubName: Full=Uncharacterized protein {ECO:0000313|EMBL:CDO99813.1};
TEA005616	1660	1760	1685	1427	1467	1435	2322	1888	1992	3231	3332	3276	--	Scaffold1048	1510752	1518730	-	7979	protein_coding	GO:0005634,nucleus; GO:0003700,DNA-binding transcription factor activity; GO:0043565,sequence-specific DNA binding; GO:0000976,transcription regulatory region sequence-specific DNA binding; GO:0009908,flower development; GO:0034720,histone H3-K4 demethylation; GO:0045892,negative regulation of transcription, DNA-templated; GO:0048573,photoperiodism, flowering; GO:0060966,regulation of gene silenc…	--	At3g10480	emb|CDO99813.1|	NAC50_ARATH,RecName: Full=NAC domain containing protein 50 {ECO:0000303|PubMed:15029955}; Short=ANAC050 {ECO:0000303|PubMed:15029955};	A0A068TWS9_COFCA,SubName: Full=Uncharacterized protein {ECO:0000313|EMBL:CDO99813.1};
TEA005591	8	3	16	8	20	12	17	42	28	64	43	41	--	Scaffold1048	1554311	1572801	+	18491	protein_coding	GO:0031225,anchored component of membrane; GO:0046658,anchored component of plasma membrane; GO:0048046,apoplast; GO:0005618,cell wall; GO:0016020,membrane; GO:0009505,plant-type cell wall; GO:0005886,plasma membrane; GO:0009506,plasmodesma; GO:0005774,vacuolar membrane; GO:0005507,copper ion binding; GO:0016722,oxidoreductase activity, oxidizing metal ions; GO:0009932,cell tip growth	--	At5g48450	gb|PON35655.1|	SKU5_ARATH,RecName: Full=Monocopper oxidase-like protein SKU5; AltName: Full=Skewed roots; Flags: Precursor;	A5AIX9_VITVI,SubName: Full=Uncharacterized protein {ECO:0000313|EMBL:CAN69084.1};
TEA005598	19	11	24	22	35	39	18	18	16	4	0	10	--	Scaffold1048	1668100	1668777	-	678	protein_coding	GO:0005634,nucleus; GO:0003700,DNA-binding transcription factor activity; GO:0043565,sequence-specific DNA binding; GO:0009873,ethylene-activated signaling pathway; GO:0045893,positive regulation of transcription, DNA-templated; GO:0006351,transcription, DNA-templated	K09286: EREBP; EREBP-like factor	At5g11590	gb|PIN13661.1|	DREB3_ARATH,RecName: Full=Dehydration-responsive element-binding protein 3; AltName: Full=Protein TINY 2;	A0A2G9H814_9LAMI,SubName: Full=Uncharacterized protein {ECO:0000313|EMBL:PIN13661.1};
TEA005615	204	223	195	278	278	283	306	253	270	231	182	208	--	Scaffold1048	1705014	1715042	-	10029	protein_coding	--	--	At2g44970	gb|KDO66504.1|	--	A0A067FGH6_CITSI,SubName: Full=Uncharacterized protein {ECO:0000313|EMBL:KDO66504.1};
TEA005606	767	667	754	886	835	955	789	758	766	552	527	574	--	Scaffold1048	2039335	2053287	+	13953	protein_coding	GO:0003677,DNA binding; GO:0046872,metal ion binding; GO:0008173,RNA methyltransferase activity; GO:0006396,RNA processing	K15332: TRMT2A; tRNA (uracil-5-)-methyltransferase [EC:2.1.1.-]	At2g28450_2	ref|XP_002282314.2|	C3H24_ARATH,RecName: Full=Zinc finger CCCH domain-containing protein 24; Short=AtC3H24; EC=2.1.1.-;	F6GU02_VITVI,SubName: Full=Uncharacterized protein {ECO:0000313|EMBL:CCB43666.1};
TEA005604	209	239	223	288	311	309	155	153	158	52	57	67	--	Scaffold1048	2074687	2086328	+	11642	protein_coding	--	--	At5g60580	emb|CDP07119.1|	--	A0A068UG02_COFCA,SubName: Full=Uncharacterized protein {ECO:0000313|EMBL:CDP07119.1};
TEA001027	91	76	68	56	37	89	200	237	189	397	402	423	--	Scaffold10485	130359	134310	-	3952	protein_coding	--	K09422: MYBP; transcription factor MYB, plant	At5g16600	ref|XP_021603427.1|	--	A0A2C9WDD7_MANES,SubName: Full=Uncharacterized protein {ECO:0000313|EMBL:OAY57184.1};
TEA001029	131	155	138	196	193	178	195	155	186	177	152	133	--	Scaffold10485	207949	215019	+	7071	protein_coding	GO:0031902,late endosome membrane; GO:0005765,lysosomal membrane; GO:0005819,spindle; GO:0005525,GTP binding; GO:0007049,cell cycle; GO:0051301,cell division; GO:0007059,chromosome segregation; GO:0051607,defense response to virus; GO:0007264,small GTPase mediated signal transduction	K07955: ARL8; ADP-ribosylation factor-like protein 8	At5g37680	ref|NP_001237248.1|	ARL8C_ARATH,RecName: Full=ADP-ribosylation factor-like protein 8c {ECO:0000303|PubMed:22174675}; Short=AtARL8c {ECO:0000303|PubMed:22174675}; AltName: Full=ADP-ribosylation factor-like A1A {ECO:0000303|PubMed:12644670}; Short=AtARLA1A {ECO:0000303|PubMed:12644670};	C6SVP4_SOYBN,SubName: Full=Uncharacterized protein {ECO:0000313|EMBL:ACU13317.1, ECO:0000313|EnsemblPlants:GLYMA02G41170.1};
TEA001028	54	39	24	36	48	22	60	41	36	61	56	74	--	Scaffold10485	257226	261273	-	4048	protein_coding	GO:0016021,integral component of membrane; GO:0005886,plasma membrane; GO:0009506,plasmodesma; GO:0005774,vacuolar membrane; GO:0005524,ATP binding; GO:0004672,protein kinase activity	--	At1g48480	ref|XP_002276147.1|	Y1848_ARATH,RecName: Full=Probable inactive receptor kinase At1g48480; Flags: Precursor;	F6HSJ4_VITVI,SubName: Full=Uncharacterized protein {ECO:0000313|EMBL:CCB57634.1};
TEA017189	436	407	409	348	355	396	920	862	957	861	802	829	--	Scaffold1049	57471	64850	-	7380	protein_coding	GO:0005634,nucleus; GO:0003700,DNA-binding transcription factor activity; GO:0043565,sequence-specific DNA binding; GO:0071219,cellular response to molecule of bacterial origin; GO:0042742,defense response to bacterium; GO:0002229,defense response to oomycetes; GO:0009626,plant-type hypersensitive response; GO:1900426,positive regulation of defense response to bacterium; GO:0080142,regulation of …	--	At1g73800	ref|XP_022735443.1|	SARD1_ARATH,RecName: Full=Protein SAR DEFICIENT 1 {ECO:0000303|PubMed:20921422};	A0A1U8AP78_NELNU,SubName: Full=protein SAR DEFICIENT 1-like {ECO:0000313|RefSeq:XP_010264646.1};
TEA017188	0	0	0	0	2	0	0	0	0	0	4	0	--	Scaffold1049	96770	101572	-	4803	protein_coding	--	--	At1g68390	ref|XP_009624653.1|	--	A0A1U7V9F5_NICSY,SubName: Full=uncharacterized protein LOC104214963 isoform X1 {ECO:0000313|RefSeq:XP_009763003.1};
TEA017190	2	1	0	1	5	2	4	0	1	0	1	2	--	Scaffold1049	361335	363334	+	2000	protein_coding	GO:0005634,nucleus; GO:0007049,cell cycle; GO:0051301,cell division	--	At5g65420	gb|AGH32903.1|	CCD41_ORYSJ,RecName: Full=Cyclin-D4-1; AltName: Full=G1/S-specific cyclin-D4-1; Short=CycD4;1;	M4QSQ5_9ERIC,SubName: Full=Cyclin D4 {ECO:0000313|EMBL:AGH32903.1};
TEA017194	0	0	0	0	0	0	0	2	0	0	2	0	--	Scaffold1049	737270	739165	-	1896	protein_coding	GO:0005737,cytoplasm; GO:0005634,nucleus; GO:0005524,ATP binding; GO:0004709,MAP kinase kinase kinase activity; GO:0004672,protein kinase activity; GO:0004674,protein serine/threonine kinase activity; GO:0004702,NA; GO:0009738,abscisic acid-activated signaling pathway; GO:0032147,activation of protein kinase activity; GO:1902457,negative regulation of stomatal opening; GO:0009789,positive regulat…	--	At3g50310	ref|XP_021642560.1|	M3K18_ARATH,RecName: Full=Mitogen-activated protein kinase kinase kinase 18 {ECO:0000303|PubMed:26443375}; EC=2.7.11.25 {ECO:0000255|PROSITE-ProRule:PRU00159, ECO:0000269|PubMed:25680457, ECO:0000269|PubMed:26443375};	A0A2C9WP46_MANES,SubName: Full=Uncharacterized protein {ECO:0000313|EMBL:OAY61171.1};
TEA017187	1	2	0	0	1	3	3	7	3	3	6	3	--	Scaffold1049	842303	867086	+	24784	protein_coding	--	--	--	--	--	--
TEA017193	47	48	48	45	61	47	35	40	44	63	73	51	--	Scaffold1049	1192547	1209814	+	17268	protein_coding	--	--	--	gb|PON34910.1|	--	W9RIQ8_9ROSA,RecName: Full=Patatin {ECO:0000256|RuleBase:RU361262}; EC=3.1.1.- {ECO:0000256|RuleBase:RU361262};
TEA017192	291	269	275	298	317	300	229	221	201	184	197	177	--	Scaffold1049	1229597	1239797	-	10201	protein_coding	GO:0005739,mitochondrion; GO:0005730,nucleolus; GO:0005654,nucleoplasm; GO:0003677,DNA binding; GO:0004519,endonuclease activity; GO:0004527,exonuclease activity; GO:0046872,metal ion binding; GO:0006281,DNA repair; GO:0006260,DNA replication	--	At5g26675	ref|XP_021619547.1|	FEN1_SOYBN,RecName: Full=Flap endonuclease 1 {ECO:0000255|HAMAP-Rule:MF_03140}; Short=FEN-1 {ECO:0000255|HAMAP-Rule:MF_03140}; EC=3.1.-.- {ECO:0000255|HAMAP-Rule:MF_03140}; AltName: Full=Flap structure-specific endonuclease 1 {ECO:0000255|HAMAP-Rule:MF_03140};	A0A2I4GJ32_9ROSI,SubName: Full=flap endonuclease 1 isoform X2 {ECO:0000313|RefSeq:XP_018843896.1};
TEA017191	420	387	419	553	551	523	418	383	373	279	284	268	--	Scaffold1049	1342375	1342812	-	438	protein_coding	--	--	At5g16940	ref|XP_006372549.1|	--	U5FK86_POPTR,SubName: Full=Uncharacterized protein {ECO:0000313|EMBL:ERP50346.1};
TEA004323	0	0	2	0	0	0	0	0	0	0	4	1	--	Scaffold10492	12664	15221	+	2558	protein_coding	GO:0005634,nucleus	--	At5g20540	ref|XP_010261967.1|	BRXL4_ARATH,RecName: Full=Protein Brevis radix-like 4; Short=AtBRXL4;	A0A1U8A9V2_NELNU,SubName: Full=protein Brevis radix-like 4 {ECO:0000313|RefSeq:XP_010261967.1, ECO:0000313|RefSeq:XP_010261968.1, ECO:0000313|RefSeq:XP_010261969.1};
TEA004318	19	24	34	17	15	26	25	27	44	67	54	67	--	Scaffold10492	219405	221053	+	1649	protein_coding	--	--	--	gb|PON89020.1|	--	B9SET4_RICCO,SubName: Full=Uncharacterized protein {ECO:0000313|EMBL:EEF37943.1};
TEA004317	1608	1455	1508	1700	1715	1840	1589	1469	1597	1320	1407	1427	--	Scaffold10492	235726	251663	+	15938	protein_coding	--	--	At5g20180	gb|OIW18580.1|	--	A5AX15_VITVI,RecName: Full=Ribosomal protein {ECO:0000256|RuleBase:RU000570};
TEA004320	269	300	256	251	264	238	396	406	382	190	223	241	--	Scaffold10492	376998	378953	+	1956	protein_coding	GO:0005634,nucleus; GO:0009873,ethylene-activated signaling pathway; GO:0010105,negative regulation of ethylene-activated signaling pathway; GO:0016567,protein ubiquitination; GO:0009723,response to ethylene; GO:0006511,ubiquitin-dependent protein catabolic process	K14515: EBF1_2; EIN3-binding F-box protein	At2g25490	gb|ASL69239.1|	EBF1_ARATH,RecName: Full=EIN3-binding F-box protein 1; AltName: Full=F-box/LRR-repeat protein 6;	A0A221C7Y3_DIOKA,SubName: Full=EIN3-binding F-box protein 1 {ECO:0000313|EMBL:ASL69239.1}; Flags: Fragment;
TEA004325	575	655	632	813	856	950	766	708	693	517	525	515	--	Scaffold10492	415128	439375	-	24248	protein_coding	GO:0005737,cytoplasm; GO:0005634,nucleus; GO:0005524,ATP binding; GO:0004674,protein serine/threonine kinase activity; GO:0035556,intracellular signal transduction; GO:0006468,protein phosphorylation	--	At5g35410	ref|XP_021662998.1|	CIPKO_ORYSJ,RecName: Full=CBL-interacting protein kinase 24; EC=2.7.11.1; AltName: Full=OsCIPK24;	A0A251KM12_MANES,RecName: Full=Non-specific serine/threonine protein kinase {ECO:0000256|SAAS:SAAS00351747}; EC=2.7.11.1 {ECO:0000256|SAAS:SAAS00351747};
TEA004322	4548	4875	4622	3517	3430	3439	1542	1412	1489	648	698	613	--	Scaffold10492	586849	589711	+	2863	protein_coding	--	--	At5g20190	gb|PON89028.1|	--	A0A1R3IEX9_COCAP,SubName: Full=Tetratricopeptide-like helical {ECO:0000313|EMBL:OMO81149.1};
TEA004316	180	126	184	215	208	241	199	214	194	202	188	167	--	Scaffold10492	592257	592607	+	351	protein_coding	--	--	At5g20200	emb|CDP10424.1|	--	A0A068UQ84_COFCA,SubName: Full=Uncharacterized protein {ECO:0000313|EMBL:CDP10424.1};
TEA004326	1314	1414	1321	1356	1171	1326	1192	1049	1146	1383	1280	1348	--	Scaffold10492	593173	609330	+	16158	protein_coding	--	--	--	ref|XP_010656434.1|	--	D7TC29_VITVI,SubName: Full=Uncharacterized protein {ECO:0000313|EMBL:CBI28214.3};
TEA004319	117	93	106	83	106	66	61	37	35	65	73	62	--	Scaffold10492	624318	637846	-	13529	protein_coding	GO:0005634,nucleus; GO:0003677,DNA binding; GO:0003700,DNA-binding transcription factor activity; GO:0046872,metal ion binding; GO:0009944,polarity specification of adaxial/abaxial axis; GO:2000024,regulation of leaf development; GO:1902183,regulation of shoot apical meristem development; GO:0006355,regulation of transcription, DNA-templated	--	At2g45190	ref|XP_002285328.1|	YAB5_ARATH,RecName: Full=Axial regulator YABBY 5;	D7TC40_VITVI,SubName: Full=Uncharacterized protein {ECO:0000313|EMBL:CBI28225.3};
TEA004327	594	686	600	772	680	757	629	591	565	487	444	450	--	Scaffold10492	1024860	1032243	+	7384	protein_coding	GO:0005737,cytoplasm; GO:0005634,nucleus; GO:0005886,plasma membrane; GO:0010427,abscisic acid binding; GO:0042803,protein homodimerization activity; GO:0004864,protein phosphatase inhibitor activity; GO:0004872,NA; GO:0009738,abscisic acid-activated signaling pathway	--	At1g01360	ref|XP_011037987.1|	PYL9_ARATH,RecName: Full=Abscisic acid receptor PYL9; AltName: Full=ABI1-binding protein 4; AltName: Full=PYR1-like protein 9; AltName: Full=Regulatory components of ABA receptor 1;	B9I8W7_POPTR,SubName: Full=Uncharacterized protein {ECO:0000313|EMBL:EEE99172.1};
TEA004321	21	27	38	29	40	28	16	15	43	21	24	14	--	Scaffold10492	1034488	1037094	+	2607	protein_coding	GO:0043231,intracellular membrane-bounded organelle; GO:0005739,mitochondrion; GO:0004519,endonuclease activity; GO:0003723,RNA binding; GO:0008270,zinc ion binding; GO:0009451,RNA modification	--	At4g01030	ref|XP_002276948.1|	PP297_ARATH,RecName: Full=Pentatricopeptide repeat-containing protein At4g01030, mitochondrial; Flags: Precursor;	F6I6B5_VITVI,SubName: Full=Uncharacterized protein {ECO:0000313|EMBL:CCB62511.1};
TEA023748	357	379	390	474	481	437	491	467	404	419	400	421	--	Scaffold105	232975	254765	+	21791	protein_coding	GO:0005829,cytosol; GO:0000159,protein phosphatase type 2A complex; GO:0019888,protein phosphatase regulator activity; GO:0032502,developmental process; GO:0000278,mitotic cell cycle; GO:0070262,peptidyl-serine dephosphorylation; GO:0006470,protein dephosphorylation	--	At1g17720	gb|PIN11852.1|	2ABB_ARATH,RecName: Full=Serine/threonine protein phosphatase 2A 55 kDa regulatory subunit B beta isoform; Short=AtB beta; Short=PP2A, subunit B, beta isoform;	A0A2G9H2W3_9LAMI,RecName: Full=Serine/threonine-protein phosphatase 2A 55 kDa regulatory subunit B {ECO:0000256|RuleBase:RU331113};
TEA023749	493	506	514	438	367	427	428	455	425	594	577	673	--	Scaffold105	260959	267048	+	6090	protein_coding	GO:0005829,cytosol; GO:0000159,protein phosphatase type 2A complex; GO:0019888,protein phosphatase regulator activity; GO:0032502,developmental process; GO:0000278,mitotic cell cycle; GO:0070262,peptidyl-serine dephosphorylation; GO:0006470,protein dephosphorylation	--	At1g17720	gb|KZM89301.1|	2ABB_ARATH,RecName: Full=Serine/threonine protein phosphatase 2A 55 kDa regulatory subunit B beta isoform; Short=AtB beta; Short=PP2A, subunit B, beta isoform;	A0A164USL0_DAUCA,SubName: Full=Uncharacterized protein {ECO:0000313|EMBL:KZM89301.1};
TEA023743	12	8	5	2	7	16	15	3	13	10	11	20	--	Scaffold105	344270	344824	+	555	protein_coding	GO:0005634,nucleus; GO:0003700,DNA-binding transcription factor activity; GO:0046872,metal ion binding; GO:0044212,transcription regulatory region DNA binding; GO:0006355,regulation of transcription, DNA-templated; GO:0010200,response to chitin; GO:0006351,transcription, DNA-templated	--	At1g51700	ref|XP_015866302.1|	DOF17_ARATH,RecName: Full=Dof zinc finger protein DOF1.7; Short=AtDOF1.7;	A0A1U8A4Z1_NELNU,SubName: Full=dof zinc finger protein DOF3.1 {ECO:0000313|RefSeq:XP_010262218.1};
TEA023745	1138	1136	1143	1335	1288	1397	1507	1207	1340	1356	1315	1316	--	Scaffold105	526058	546778	-	20721	protein_coding	GO:0005634,nucleus; GO:0005516,calmodulin binding; GO:0036459,thiol-dependent ubiquitinyl hydrolase activity; GO:0016579,protein deubiquitination; GO:0006511,ubiquitin-dependent protein catabolic process	--	At3g21280	ref|XP_002281000.1|	UBP7_ARATH,RecName: Full=Ubiquitin carboxyl-terminal hydrolase 7; EC=3.4.19.12; AltName: Full=Deubiquitinating enzyme 7; Short=AtUBP7; AltName: Full=Ubiquitin thioesterase 7; AltName: Full=Ubiquitin-specific-processing protease 7;	D7U032_VITVI,SubName: Full=Uncharacterized protein {ECO:0000313|EMBL:CBI35978.3};
TEA023750	20	39	36	36	24	41	12	29	25	21	11	13	--	Scaffold105	649548	678232	-	28685	protein_coding	--	--	--	--	--	--
TEA023747	43	56	53	82	65	71	71	74	64	36	50	41	--	Scaffold105	685279	690482	+	5204	protein_coding	GO:0009524,phragmoplast; GO:0005876,spindle microtubule; GO:0051011,microtubule minus-end binding; GO:0007049,cell cycle; GO:0051301,cell division	--	At5g17620	ref|XP_011004957.1|	AUG7_ARATH,RecName: Full=AUGMIN subunit 7 {ECO:0000303|PubMed:22505726};	A0A067EDU7_CITSI,SubName: Full=Uncharacterized protein {ECO:0000313|EMBL:KDO49397.1}; Flags: Fragment;
TEA023751	146	196	166	227	218	234	190	156	165	150	182	130	--	Scaffold105	692581	706427	+	13847	protein_coding	GO:0009524,phragmoplast; GO:0005876,spindle microtubule; GO:0051011,microtubule minus-end binding; GO:0007049,cell cycle; GO:0051301,cell division	--	At5g17620	gb|PIN04289.1|	AUG7_ARATH,RecName: Full=AUGMIN subunit 7 {ECO:0000303|PubMed:22505726};	A0A2G9GG84_9LAMI,SubName: Full=Uncharacterized protein {ECO:0000313|EMBL:PIN04289.1};
TEA023741	0	0	0	0	0	0	0	0	4	1	0	4	--	Scaffold105	710527	711846	+	1320	protein_coding	GO:0048046,apoplast; GO:0004190,aspartic-type endopeptidase activity; GO:0042742,defense response to bacterium; GO:0030163,protein catabolic process; GO:0010310,regulation of hydrogen peroxide metabolic process; GO:0010337,regulation of salicylic acid metabolic process	K01381: PEP4; saccharopepsin [EC:3.4.23.25]	At1g64830	ref|XP_006437358.1|	CDR1_ARATH,RecName: Full=Aspartic proteinase CDR1; EC=3.4.23.-; AltName: Full=Protein CONSTITUTIVE DISEASE RESISTANCE 1; Flags: Precursor;	V4SRZ0_9ROSI,SubName: Full=Uncharacterized protein {ECO:0000313|EMBL:ESR50598.1};
TEA023746	800	793	776	907	931	975	671	560	619	244	287	296	--	Scaffold105	875677	882215	+	6539	protein_coding	GO:0005743,mitochondrial inner membrane; GO:0005758,mitochondrial intermembrane space; GO:0005777,peroxisome; GO:0005509,calcium ion binding; GO:0016491,oxidoreductase activity; GO:0055114,oxidation-reduction process	--	At4g28220	ref|XP_019267280.1|	ENDB1_SOLTU,RecName: Full=External alternative NAD(P)H-ubiquinone oxidoreductase B1, mitochondrial; EC=1.6.5.9; AltName: Full=External alternative NADH dehydrogenase NDB1; AltName: Full=NADH:ubiquinone reductase (non-electrogenic) NDB1; Flags: Precursor;	A0A1S4C6F3_TOBAC,SubName: Full=external alternative NAD(P)H-ubiquinone oxidoreductase B1, mitochondrial {ECO:0000313|RefSeq:XP_016496504.1};
TEA023744	76	131	95	139	124	155	115	89	104	58	51	75	--	Scaffold105	883886	889757	-	5872	protein_coding	GO:0043231,intracellular membrane-bounded organelle; GO:0004519,endonuclease activity; GO:0003723,RNA binding; GO:0009451,RNA modification	--	At1g11900	ref|XP_002279448.2|	PPR35_ARATH,RecName: Full=Pentatricopeptide repeat-containing protein At1g11900;	E0CU43_VITVI,SubName: Full=Uncharacterized protein {ECO:0000313|EMBL:CBI22109.3};
TEA024720	3536	3701	3541	3858	3928	4035	3407	3127	3140	3768	3736	3850	--	Scaffold1050	31289	41391	+	10103	protein_coding	GO:0005737,cytoplasm; GO:0005829,cytosol; GO:0005634,nucleus; GO:0005524,ATP binding; GO:0004672,protein kinase activity; GO:0004674,protein serine/threonine kinase activity; GO:0035556,intracellular signal transduction; GO:0046777,protein autophosphorylation; GO:0006468,protein phosphorylation	K08867: WNK, PRKWNK; WNK lysine deficient protein kinase [EC:2.7.11.1]	At5g58350	ref|XP_002268300.1|	WNK4_ARATH,RecName: Full=Probable serine/threonine-protein kinase WNK4; Short=AtWNK4; EC=2.7.11.1; AltName: Full=Protein kinase with no lysine 4;	D7SJK3_VITVI,SubName: Full=Uncharacterized protein {ECO:0000313|EMBL:CBI15829.3};
TEA024721	68	76	75	58	44	59	85	82	79	109	109	88	--	Scaffold1050	123819	125104	-	1286	protein_coding	GO:0016021,integral component of membrane; GO:0005886,plasma membrane; GO:0005524,ATP binding; GO:0004674,protein serine/threonine kinase activity; GO:0042742,defense response to bacterium; GO:0006468,protein phosphorylation	--	At4g05200	ref|XP_022867234.1|	CRK25_ARATH,RecName: Full=Cysteine-rich receptor-like protein kinase 25; Short=Cysteine-rich RLK25; EC=2.7.11.-; Flags: Precursor;	A0A061GNA2_THECC,SubName: Full=Cysteine-rich RLK 10, putative {ECO:0000313|EMBL:EOY28584.1};
TEA024717	3	4	2	3	3	4	6	3	2	2	6	8	--	Scaffold1050	132497	133264	-	768	protein_coding	GO:0016021,integral component of membrane; GO:0005886,plasma membrane; GO:0005524,ATP binding; GO:0004674,protein serine/threonine kinase activity; GO:0042742,defense response to bacterium; GO:0006468,protein phosphorylation	--	At4g05200	gb|EOY28569.1|	CRK25_ARATH,RecName: Full=Cysteine-rich receptor-like protein kinase 25; Short=Cysteine-rich RLK25; EC=2.7.11.-; Flags: Precursor;	A0A061GN85_THECC,SubName: Full=Cysteine-rich protein, putative isoform 1 {ECO:0000313|EMBL:EOY28569.1};
TEA024714	395	417	384	491	513	530	736	629	717	513	514	517	--	Scaffold1050	154758	158500	-	3743	protein_coding	GO:0016021,integral component of membrane; GO:0005886,plasma membrane; GO:0005524,ATP binding; GO:0004674,protein serine/threonine kinase activity; GO:0006468,protein phosphorylation	--	At4g23160_2	ref|XP_015574219.1|	CRK15_ARATH,RecName: Full=Cysteine-rich receptor-like protein kinase 15; Short=Cysteine-rich RLK15; EC=2.7.11.-; Flags: Precursor;	B9RXT1_RICCO,SubName: Full=Serine/threonine-protein kinase PBS1, putative {ECO:0000313|EMBL:EEF43937.1}; EC=2.7.10.2 {ECO:0000313|EMBL:EEF43937.1};
TEA024722	1447	1599	1529	2059	2001	1971	2206	1827	1890	1061	1163	1148	--	Scaffold1050	161645	164727	-	3083	protein_coding	GO:0016021,integral component of membrane; GO:0005886,plasma membrane; GO:0005524,ATP binding; GO:0004674,protein serine/threonine kinase activity; GO:0042742,defense response to bacterium; GO:0006468,protein phosphorylation	--	At4g05200	emb|CBI23160.3|	CRK10_ARATH,RecName: Full=Cysteine-rich receptor-like protein kinase 10; Short=Cysteine-rich RLK10; EC=2.7.11.-; AltName: Full=Receptor-like protein kinase 4; Flags: Precursor;	F6H7J5_VITVI,SubName: Full=Uncharacterized protein {ECO:0000313|EMBL:CCB48156.1};
TEA024723	107	123	80	156	131	136	109	121	92	70	96	95	--	Scaffold1050	275609	277300	+	1692	protein_coding	GO:0043231,intracellular membrane-bounded organelle; GO:0004519,endonuclease activity; GO:0003723,RNA binding; GO:0009451,RNA modification	--	At2g06000	gb|POE80351.1|	PP149_ARATH,RecName: Full=Pentatricopeptide repeat-containing protein At2g06000;	F6HGT5_VITVI,SubName: Full=Uncharacterized protein {ECO:0000313|EMBL:CCB51399.1};
TEA024712	0	0	0	3	2	0	8	0	4	2	11	5	--	Scaffold1050	289944	290930	+	987	protein_coding	--	--	--	--	--	--
TEA024715	2	0	0	0	0	0	0	0	0	0	0	0	--	Scaffold1050	290913	293498	-	2586	protein_coding	GO:0008180,COP9 signalosome; GO:0005737,cytoplasm; GO:0005634,nucleus; GO:0004222,metalloendopeptidase activity; GO:0010387,COP9 signalosome assembly; GO:0007275,multicellular organism development; GO:0000338,protein deneddylation; GO:0009585,red, far-red light phototransduction; GO:0009753,response to jasmonic acid; GO:0009416,response to light stimulus	--	At4g14110	gb|KHN33479.1|	CSN8_ARATH,RecName: Full=COP9 signalosome complex subunit 8; Short=CSN complex subunit 8; AltName: Full=Constitutive photomorphogenesis protein 9; AltName: Full=Protein FUSCA 7;	A0A0B2NXM0_GLYSO,SubName: Full=COP9 signalosome complex subunit 8 {ECO:0000313|EMBL:KHN00039.1};
TEA024719	23	24	28	12	16	16	6	13	7	13	15	13	--	Scaffold1050	296823	303944	-	7122	protein_coding	--	--	At2g01080	ref|XP_009786903.1|	--	A0A1U7X7T9_NICSY,SubName: Full=uncharacterized protein LOC104234945 {ECO:0000313|RefSeq:XP_009786903.1};
TEA024718	27	40	20	15	12	9	10	17	14	7	8	6	--	Scaffold1050	307006	313846	-	6841	protein_coding	--	--	At2g01080	ref|XP_009786903.1|	--	A0A1U7X7T9_NICSY,SubName: Full=uncharacterized protein LOC104234945 {ECO:0000313|RefSeq:XP_009786903.1};
TEA024711	6	4	2	8	4	7	148	138	148	231	285	276	--	Scaffold1050	496008	497171	-	1164	protein_coding	GO:0004842,ubiquitin-protein transferase activity; GO:0006952,defense response	--	At3g11840	gb|ANF04566.1|	PUB24_ARATH,RecName: Full=E3 ubiquitin-protein ligase PUB24; EC=2.3.2.27; AltName: Full=Plant U-box protein 24; AltName: Full=RING-type E3 ubiquitin transferase PUB24 {ECO:0000305}; AltName: Full=U-box domain-containing protein 24;	A0A1W6GW38_9ROSI,RecName: Full=RING-type E3 ubiquitin transferase {ECO:0000256|SAAS:SAAS00702733}; EC=2.3.2.27 {ECO:0000256|SAAS:SAAS00702733};
TEA024713	402	444	401	502	481	480	523	431	469	435	395	377	--	Scaffold1050	535086	549025	-	13940	protein_coding	--	--	--	ref|XP_009787426.1|	--	A0A1U7XCP5_NICSY,SubName: Full=uncharacterized protein LOC104235386 isoform X1 {ECO:0000313|RefSeq:XP_009787426.1};
TEA005082	0	0	0	0	1	0	0	0	0	0	0	0	--	Scaffold10509	51897	63536	-	11640	protein_coding	GO:0005737,cytoplasm; GO:0034004,germacradienol synthase activity; GO:0052577,germacrene-D synthase activity; GO:0000287,magnesium ion binding; GO:0016114,terpenoid biosynthetic process	--	At5g23960	dbj|BAU68096.1|	TPSGD_VITVI,RecName: Full=(-)-germacrene D synthase; EC=4.2.3.22; EC=4.2.3.75;	A0A140KFG9_9ERIC,SubName: Full=Hedycaryol synthase {ECO:0000313|EMBL:BAU68096.1};
TEA005078	290	307	323	516	479	558	395	355	396	225	217	224	--	Scaffold10509	91152	98907	+	7756	protein_coding	GO:0005634,nucleus; GO:0055105,ubiquitin-protein transferase inhibitor activity; GO:0007275,multicellular organism development	--	At5g11030	emb|CBI21098.3|	ALF4_ARATH,RecName: Full=Aberrant root formation protein 4;	F6H3V0_VITVI,SubName: Full=Uncharacterized protein {ECO:0000313|EMBL:CCB46839.1};
TEA005080	68	87	88	99	88	102	63	84	69	107	115	100	--	Scaffold10509	127120	128850	-	1731	protein_coding	GO:0043231,intracellular membrane-bounded organelle; GO:0004519,endonuclease activity; GO:0003723,RNA binding; GO:0009451,RNA modification	K19589: N6AMT1; release factor glutamine methyltransferase [EC:2.1.1.297]	At4g22760	ref|XP_003635554.1|	PP336_ARATH,RecName: Full=Pentatricopeptide repeat-containing protein At4g22760;	D7SZ67_VITVI,SubName: Full=Uncharacterized protein {ECO:0000313|EMBL:CBI23551.3};
TEA005081	121	118	84	187	168	168	138	144	123	84	90	72	--	Scaffold10509	159518	194734	-	35217	protein_coding	--	--	At1g47230	--	--	--
TEA029449	977	1024	1084	839	926	988	1132	1104	1168	1368	1298	1315	--	Scaffold1051	87290	100595	-	13306	protein_coding	--	--	At5g58110	gb|PLY69351.1|	--	A0A068V0H0_COFCA,SubName: Full=Uncharacterized protein {ECO:0000313|EMBL:CDP14265.1};
TEA029440	1106	1236	1165	1910	1924	1842	1381	1315	1272	827	851	785	--	Scaffold1051	159890	177161	+	17272	protein_coding	--	--	At1g27000	ref|XP_011070330.1|	--	A0A1U7Z4S1_NELNU,SubName: Full=uncharacterized protein LOC104586743 {ECO:0000313|RefSeq:XP_010242370.1};
TEA029442	99	88	61	82	58	83	77	58	71	57	52	52	--	Scaffold1051	272038	275854	-	3817	protein_coding	--	--	At5g63220	emb|CBI31514.3|	--	F6HNK0_VITVI,SubName: Full=Uncharacterized protein {ECO:0000313|EMBL:CCB56219.1};
TEA029448	217	180	163	179	205	213	147	141	117	98	89	81	--	Scaffold1051	279886	282636	-	2751	protein_coding	GO:0009507,chloroplast; GO:0005675,transcription factor TFIIH holo complex; GO:0006281,DNA repair; GO:0000079,regulation of cyclin-dependent protein serine/threonine kinase activity; GO:0006357,regulation of transcription by RNA polymerase II	--	At4g30820_2	ref|XP_003634022.1|	PP342_ARATH,RecName: Full=Pentatricopeptide repeat-containing protein At4g30825, chloroplastic; Flags: Precursor;	D7U7F9_VITVI,SubName: Full=Uncharacterized protein {ECO:0000313|EMBL:CBI38673.3};
TEA029454	311	330	298	331	359	332	351	322	331	448	452	481	--	Scaffold1051	407220	442668	+	35449	protein_coding	GO:0016021,integral component of membrane; GO:0005886,plasma membrane; GO:0005524,ATP binding; GO:0090417,N-methylnicotinate transmembrane transporter activity; GO:0090416,nicotinate transmembrane transporter activity; GO:2001143,N-methylnicotinate transport; GO:2001142,nicotinate transport	--	At3g13050	ref|XP_006453137.1|	OCT7_ARATH,RecName: Full=Organic cation/carnitine transporter 7; Short=AtOCT7;	V4UJP7_9ROSI,SubName: Full=Uncharacterized protein {ECO:0000313|EMBL:ESR66377.1};
TEA029447	71	65	61	33	79	44	31	52	44	43	64	58	--	Scaffold1051	460111	465447	-	5337	protein_coding	--	--	At1g27000	ref|XP_016685951.1|	--	A0A1U8J6I6_GOSHI,SubName: Full=uncharacterized protein LOC107904180 isoform X8 {ECO:0000313|RefSeq:XP_016685951.1};
TEA029450	24	24	24	24	24	44	16	15	12	23	27	18	--	Scaffold1051	507155	508713	+	1559	protein_coding	GO:0031225,anchored component of membrane; GO:0046658,anchored component of plasma membrane; GO:0005886,plasma membrane; GO:0009506,plasmodesma; GO:0042973,glucan endo-1,3-beta-D-glucosidase activity; GO:0004553,hydrolase activity, hydrolyzing O-glycosyl compounds; GO:0030247,polysaccharide binding; GO:0005975,carbohydrate metabolic process; GO:0006952,defense response	--	At5g58090	gb|POE64483.1|	E136_ARATH,RecName: Full=Glucan endo-1,3-beta-glucosidase 6; EC=3.2.1.39; AltName: Full=(1->3)-beta-glucan endohydrolase 6; Short=(1->3)-beta-glucanase 6; AltName: Full=Beta-1,3-endoglucanase 6; Short=Beta-1,3-glucanase 6; Flags: Precursor;	B9SWK2_RICCO,SubName: Full=Glucan endo-1,3-beta-glucosidase, putative {ECO:0000313|EMBL:EEF32004.1}; EC=3.2.1.39 {ECO:0000313|EMBL:EEF32004.1};
TEA029441	77	59	93	45	61	67	46	43	32	64	45	66	--	Scaffold1051	519962	526932	+	6971	protein_coding	GO:0031225,anchored component of membrane; GO:0046658,anchored component of plasma membrane; GO:0005886,plasma membrane; GO:0009506,plasmodesma; GO:0042973,glucan endo-1,3-beta-D-glucosidase activity; GO:0004553,hydrolase activity, hydrolyzing O-glycosyl compounds; GO:0030247,polysaccharide binding; GO:0005975,carbohydrate metabolic process; GO:0006952,defense response	--	At5g58090	ref|XP_007222660.1|	E136_ARATH,RecName: Full=Glucan endo-1,3-beta-glucosidase 6; EC=3.2.1.39; AltName: Full=(1->3)-beta-glucan endohydrolase 6; Short=(1->3)-beta-glucanase 6; AltName: Full=Beta-1,3-endoglucanase 6; Short=Beta-1,3-glucanase 6; Flags: Precursor;	M5XD44_PRUPE,SubName: Full=Uncharacterized protein {ECO:0000313|EMBL:EMJ23859.1};
TEA029453	12	8	15	4	19	9	13	6	7	16	10	10	--	Scaffold1051	984656	1008702	+	24047	protein_coding	GO:0005576,extracellular region; GO:0009505,plant-type cell wall; GO:0009506,plasmodesma; GO:0020037,heme binding; GO:0046872,metal ion binding; GO:0004601,peroxidase activity; GO:0042744,hydrogen peroxide catabolic process; GO:0009664,plant-type cell wall organization; GO:0006979,response to oxidative stress	--	At5g42180	ref|XP_019230788.1|	PER64_ARATH,RecName: Full=Peroxidase 64; Short=Atperox P64; EC=1.11.1.7; AltName: Full=ATP17a; AltName: Full=PRXR4; Flags: Precursor;	E0CQY1_VITVI,RecName: Full=Peroxidase {ECO:0000256|RuleBase:RU362060, ECO:0000256|SAAS:SAAS00709852}; EC=1.11.1.7 {ECO:0000256|RuleBase:RU362060, ECO:0000256|SAAS:SAAS00709852};
TEA029455	493	436	477	454	508	429	270	268	280	173	192	191	--	Scaffold1051	1544260	1557478	+	13219	protein_coding	GO:0005634,nucleus; GO:0003677,DNA binding; GO:0003700,DNA-binding transcription factor activity; GO:0043621,protein self-association; GO:0009648,photoperiodism; GO:0009911,positive regulation of flower development; GO:0045893,positive regulation of transcription, DNA-templated; GO:0009909,regulation of flower development; GO:2000028,regulation of photoperiodism, flowering; GO:0006355,regulation …	--	At4g35900	ref|XP_011003068.1|	FD_ARATH,RecName: Full=Protein FD {ECO:0000303|PubMed:16099980}; AltName: Full=bZIP transcription factor 14 {ECO:0000303|PubMed:11906833}; Short=AtbZIP14 {ECO:0000303|PubMed:11906833};	R9RHA2_POPCN,SubName: Full=FD {ECO:0000313|EMBL:AGM48561.1}; Flags: Fragment;
TEA029439	20	11	4	7	7	7	2	0	5	6	0	2	--	Scaffold1051	1692765	1693592	+	828	protein_coding	GO:0032541,cortical endoplasmic reticulum; GO:0005737,cytoplasm; GO:0005783,endoplasmic reticulum; GO:0005789,endoplasmic reticulum membrane; GO:0016020,membrane; GO:0009658,chloroplast organization; GO:0010274,hydrotropism	--	At5g23100	ref|XP_014507930.2|	MIZ1_ARATH,RecName: Full=Protein MIZU-KUSSEI 1;	A0A1S3UPK8_VIGRR,SubName: Full=protein MIZU-KUSSEI 1 {ECO:0000313|RefSeq:XP_014507930.1};
TEA029452	0	0	0	2	0	0	0	0	0	0	0	0	--	Scaffold1051	1698972	1704247	-	5276	protein_coding	GO:0005871,kinesin complex; GO:0005874,microtubule; GO:0005524,ATP binding; GO:0016887,ATPase activity; GO:0008017,microtubule binding; GO:0003777,microtubule motor activity; GO:0007018,microtubule-based movement	K10401: KIF18_19; kinesin family member 18/19	At1g18550	ref|XP_002272451.1|	KN8A_ARATH,RecName: Full=Kinesin-like protein KIN-8A {ECO:0000305};	F6GTH5_VITVI,RecName: Full=Kinesin-like protein {ECO:0000256|RuleBase:RU000394};
TEA029438	259	321	288	352	350	332	345	297	305	297	272	276	--	Scaffold1051	1782379	1789135	+	6757	protein_coding	GO:0005737,cytoplasm; GO:0005730,nucleolus; GO:0005524,ATP binding; GO:0004004,ATP-dependent RNA helicase activity; GO:0003723,RNA binding; GO:0010501,RNA secondary structure unwinding	--	At3g18600	ref|XP_018836949.1|	RH51_ARATH,RecName: Full=DEAD-box ATP-dependent RNA helicase 51; EC=3.6.4.13;	A0A2I4FZ73_9ROSI,SubName: Full=DEAD-box ATP-dependent RNA helicase 27-like {ECO:0000313|RefSeq:XP_018836949.1};
TEA029446	444	574	523	429	479	474	460	436	434	510	582	547	--	Scaffold1051	1789207	1801415	+	12209	protein_coding	GO:0005737,cytoplasm; GO:0005730,nucleolus; GO:0005524,ATP binding; GO:0004004,ATP-dependent RNA helicase activity; GO:0003723,RNA binding; GO:0010501,RNA secondary structure unwinding	--	At3g18600	dbj|GAV62816.1|	RH51_ARATH,RecName: Full=DEAD-box ATP-dependent RNA helicase 51; EC=3.6.4.13;	A0A1Q3B451_CEPFO,RecName: Full=RNA helicase {ECO:0000256|SAAS:SAAS00892872}; EC=3.6.4.13 {ECO:0000256|SAAS:SAAS00892872};
TEA029445	0	2	4	7	4	1	2	0	0	0	0	0	--	Scaffold1051	1804292	1808422	-	4131	protein_coding	GO:0009507,chloroplast; GO:0005886,plasma membrane; GO:0009610,response to symbiotic fungus; GO:0044403,symbiont process	--	At3g25670	ref|XP_002524387.2|	PII2_ARATH,RecName: Full=Piriformospora indica-insensitive protein 2; Flags: Precursor;	A0A251PF97_PRUPE,SubName: Full=Uncharacterized protein {ECO:0000313|EMBL:ONI09065.1};
TEA029443	1194	1309	1319	999	958	1106	593	538	500	338	313	311	--	Scaffold1051	1850561	1864613	-	14053	protein_coding	GO:0009507,chloroplast; GO:0009534,chloroplast thylakoid; GO:0003755,peptidyl-prolyl cis-trans isomerase activity	--	At1g74070	ref|XP_017241611.1|	CP26B_ARATH,RecName: Full=Peptidyl-prolyl cis-trans isomerase CYP26-2, chloroplastic; Short=PPIase CYP26-2; EC=5.2.1.8; AltName: Full=Cyclophilin of 26 kDa 2; AltName: Full=Cyclophilin-26-2; Flags: Precursor;	A0A166BTC7_DAUCA,SubName: Full=Uncharacterized protein {ECO:0000313|EMBL:KZN02841.1};
TEA018018	5	7	1	9	2	3	18	12	10	3	1	3	--	Scaffold10526	71029	81637	-	10609	protein_coding	GO:0005829,cytosol; GO:0005968,Rab-protein geranylgeranyltransferase complex; GO:0004663,Rab geranylgeranyltransferase activity; GO:0018344,protein geranylgeranylation; GO:0046686,response to cadmium ion	K14050: RABGGTA; geranylgeranyl transferase type-2 subunit alpha [EC:2.5.1.60]	At4g24490	ref|XP_002283768.1|	PGTA1_ARATH,RecName: Full=Geranylgeranyl transferase type-2 subunit alpha 1 {ECO:0000305}; EC=2.5.1.60 {ECO:0000269|PubMed:26589801}; AltName: Full=Geranylgeranyl transferase type II subunit alpha 1 {ECO:0000305}; AltName: Full=Rab geranylgeranyl transferase alpha subunit 1 {ECO:0000303|PubMed:26589801}; Short=AtRGTA1 {ECO:0000303|PubMed:26589801}; Short=Rab-GGT alpha 1 {ECO:0000305};	F6H143_VITVI,SubName: Full=Uncharacterized protein {ECO:0000313|EMBL:CCB45665.1};
TEA012395	2013	1933	2077	1336	1277	1519	1000	962	887	1410	1437	1486	--	Scaffold10529	110090	125377	+	15288	protein_coding	--	--	--	ref|XP_008219468.1|	--	--
TEA012394	1	2	0	0	2	0	0	0	2	4	3	1	--	Scaffold10529	191325	195797	+	4473	protein_coding	--	--	--	--	--	A0A2C9WGR4_MANES,SubName: Full=Uncharacterized protein {ECO:0000313|EMBL:OAY58117.1};
TEA032307	381	451	475	385	433	477	286	273	326	278	288	324	--	Scaffold1053	872853	908044	+	35192	protein_coding	GO:0043625,delta DNA polymerase complex; GO:0008296,3'-5'-exodeoxyribonuclease activity; GO:0003677,DNA binding; GO:0003887,DNA-directed DNA polymerase activity; GO:0046872,metal ion binding; GO:0000166,nucleotide binding; GO:0006287,base-excision repair, gap-filling; GO:0045004,DNA replication proofreading; GO:0006297,nucleotide-excision repair, DNA gap filling	--	At5g63960	ref|XP_019162710.1|	DPOD1_SOYBN,RecName: Full=DNA polymerase delta catalytic subunit; EC=2.7.7.7;	K4D312_SOLLC,RecName: Full=DNA polymerase {ECO:0000256|RuleBase:RU000442}; EC=2.7.7.7 {ECO:0000256|RuleBase:RU000442};
TEA032305	97	89	78	114	188	128	85	86	70	44	29	36	--	Scaffold1053	917016	933515	+	16500	protein_coding	GO:0043625,delta DNA polymerase complex; GO:0008296,3'-5'-exodeoxyribonuclease activity; GO:0051539,4 iron, 4 sulfur cluster binding; GO:0003677,DNA binding; GO:0003887,DNA-directed DNA polymerase activity; GO:0046872,metal ion binding; GO:0000166,nucleotide binding; GO:0006287,base-excision repair, gap-filling; GO:0045004,DNA replication proofreading; GO:0006297,nucleotide-excision repair, DNA g…	--	At5g63960	ref|XP_011099704.1|	DPOD1_ORYSJ,RecName: Full=DNA polymerase delta catalytic subunit; EC=2.7.7.7;	A0A2I4F7Z3_9ROSI,SubName: Full=DNA polymerase delta catalytic subunit {ECO:0000313|RefSeq:XP_018827766.1};
TEA032310	102	98	97	183	121	174	147	122	105	72	103	69	--	Scaffold1053	934738	936148	-	1411	protein_coding	GO:0005737,cytoplasm; GO:0004450,isocitrate dehydrogenase (NADP+) activity; GO:0000287,magnesium ion binding; GO:0051287,NAD binding; GO:0006097,glyoxylate cycle; GO:0006102,isocitrate metabolic process; GO:0006099,tricarboxylic acid cycle	--	At1g65930	gb|PNS22730.1|	IDHC_SOYBN,RecName: Full=Isocitrate dehydrogenase [NADP]; Short=IDH; EC=1.1.1.42; AltName: Full=IDP; AltName: Full=NADP(+)-specific ICDH; AltName: Full=Oxalosuccinate decarboxylase;	A0A2C9UAT4_MANES,SubName: Full=Uncharacterized protein {ECO:0000313|EMBL:OAY26508.1};
TEA032308	0	0	0	0	1	4	2	0	0	0	0	0	--	Scaffold1053	964282	964886	-	605	protein_coding	GO:0009507,chloroplast; GO:0016021,integral component of membrane; GO:0005524,ATP binding; GO:0042626,ATPase activity, coupled to transmembrane movement of substances	--	At1g54350	ref|XP_006422348.1|	AB2D_ARATH,RecName: Full=ABC transporter D family member 2, chloroplastic; Short=ABC transporter ABCD.2; Short=AtABCD2; EC=3.6.3.-; Flags: Precursor;	V4RMS7_9ROSI,SubName: Full=Uncharacterized protein {ECO:0000313|EMBL:ESR35588.1};
TEA032309	18	12	18	28	21	23	16	13	13	8	9	8	--	Scaffold1053	971200	975072	-	3873	protein_coding	GO:0035091,phosphatidylinositol binding	--	At2g18280	ref|XP_011099633.1|	TLP5_ORYSJ,RecName: Full=Tubby-like F-box protein 5; Short=OsTLP5; AltName: Full=Tubby-like F-box protein 8; Short=OsTLP8;	M1B998_SOLTU,SubName: Full=Uncharacterized protein {ECO:0000313|EnsemblPlants:PGSC0003DMT400040086};
TEA032303	229	213	205	363	316	358	314	254	229	182	182	161	--	Scaffold1053	981219	991527	-	10309	protein_coding	GO:0005737,cytoplasm; GO:0004450,isocitrate dehydrogenase (NADP+) activity; GO:0000287,magnesium ion binding; GO:0051287,NAD binding; GO:0006097,glyoxylate cycle; GO:0006102,isocitrate metabolic process; GO:0006099,tricarboxylic acid cycle	K00031: IDH1, IDH2, icd; isocitrate dehydrogenase [EC:1.1.1.42]	At1g65930	ref|XP_021592466.1|	IDHC_TOBAC,RecName: Full=Isocitrate dehydrogenase [NADP]; Short=IDH; EC=1.1.1.42; AltName: Full=IDP; AltName: Full=NADP(+)-specific ICDH; AltName: Full=Oxalosuccinate decarboxylase;	A0A2C9WK80_MANES,RecName: Full=Isocitrate dehydrogenase [NADP] {ECO:0000256|PIRNR:PIRNR000108}; EC=1.1.1.42 {ECO:0000256|PIRNR:PIRNR000108};
TEA012374	54	61	43	101	73	88	133	142	116	148	149	109	--	Scaffold10532	132	5295	+	5164	protein_coding	GO:0005886,plasma membrane; GO:0043531,ADP binding; GO:0005524,ATP binding; GO:0009626,plant-type hypersensitive response; GO:0007165,signal transduction	--	At3g14470	dbj|GAV57733.1|	R13L1_ARATH,RecName: Full=Putative disease resistance RPP13-like protein 1;	A0A1Q3AQ98_CEPFO,SubName: Full=NB-ARC domain-containing protein/LRR_8 domain-containing protein {ECO:0000313|EMBL:GAV57733.1}; Flags: Fragment;
TEA004050	3148	3126	3076	3264	2949	3153	3106	2976	2941	3216	3412	3246	--	Scaffold1054	59736	65197	+	5462	protein_coding	GO:0005741,mitochondrial outer membrane; GO:0046930,pore complex; GO:0015288,porin activity; GO:0008308,voltage-gated anion channel activity	K15040: VDAC2; voltage-dependent anion channel protein 2	At3g01280	ref|NP_001275134.1|	VDAC2_SOLTU,RecName: Full=Mitochondrial outer membrane protein porin of 36 kDa; AltName: Full=POM 36; AltName: Full=Voltage-dependent anion-selective channel protein; Short=VDAC;	K4ATR9_SOLLC,SubName: Full=Uncharacterized protein {ECO:0000313|EnsemblPlants:Solyc01g010760.2.1};
TEA004056	284	274	198	242	270	258	253	269	247	283	237	224	--	Scaffold1054	81768	82124	-	357	protein_coding	GO:0005886,plasma membrane	--	At5g62740	gb|POE91275.1|	HIR1_ORYSJ,RecName: Full=Hypersensitive-induced response protein 1 {ECO:0000303|PubMed:19712067}; Short=OsHIR1 {ECO:0000303|PubMed:19712067};	A0A061EAM9_THECC,SubName: Full=SPFH/Band 7/PHB domain-containing membrane-associated protein family isoform 1 {ECO:0000313|EMBL:EOY02055.1};
TEA004049	458	515	527	573	570	597	550	519	514	411	433	433	--	Scaffold1054	83082	87734	-	4653	protein_coding	GO:0009507,chloroplast; GO:0005886,plasma membrane; GO:0009506,plasmodesma; GO:0005774,vacuolar membrane; GO:0005773,vacuole; GO:0043424,protein histidine kinase binding	--	At1g69840	ref|XP_021807550.1|	HIR2_ARATH,RecName: Full=Hypersensitive-induced response protein 2; Short=AtHIR2;	B9S2B7_RICCO,SubName: Full=Protein PPLZ12, putative {ECO:0000313|EMBL:EEF42191.1};
TEA004047	4574	4740	4366	5084	5213	5412	5027	4633	5130	4948	5102	5199	--	Scaffold1054	123433	130179	+	6747	protein_coding	--	--	At1g07040	ref|XP_006483235.1|	--	A0A2I4DYS3_9ROSI,SubName: Full=uncharacterized protein LOC108984712 {ECO:0000313|RefSeq:XP_018812300.1};
TEA004055	380	364	328	514	591	489	385	322	332	198	205	226	--	Scaffold1054	155323	159957	+	4635	protein_coding	GO:0005622,intracellular; GO:0000155,phosphorelay sensor kinase activity; GO:0009881,photoreceptor activity; GO:0018298,protein-chromophore linkage	--	At2g02710	gb|AML77979.1|	TLOV1_ARATH,RecName: Full=Protein TWIN LOV 1;	A0A126WZT4_9ERIC,SubName: Full=Putative LOV domain-containing protein {ECO:0000313|EMBL:AML77979.1};
TEA004057	421	410	414	434	463	564	239	216	241	86	80	118	--	Scaffold1054	303905	307407	+	3503	protein_coding	GO:0009507,chloroplast; GO:0043231,intracellular membrane-bounded organelle; GO:0004519,endonuclease activity; GO:0003723,RNA binding; GO:0009451,RNA modification	--	At5g48730	ref|XP_002269420.2|	PP424_ARATH,RecName: Full=Pentatricopeptide repeat-containing protein At5g48730, chloroplastic; Flags: Precursor;	A0A2I4EF80_9ROSI,SubName: Full=pentatricopeptide repeat-containing protein At5g48730, chloroplastic {ECO:0000313|RefSeq:XP_018818044.1, ECO:0000313|RefSeq:XP_018818045.1, ECO:0000313|RefSeq:XP_018818046.1};
TEA004051	538	613	577	433	391	478	230	197	234	170	125	114	--	Scaffold1054	307614	308318	+	705	protein_coding	GO:0009507,chloroplast; GO:0043231,intracellular membrane-bounded organelle; GO:0004519,endonuclease activity; GO:0003723,RNA binding; GO:0009451,RNA modification	--	At5g48730	gb|KJB42495.1|	PP424_ARATH,RecName: Full=Pentatricopeptide repeat-containing protein At5g48730, chloroplastic; Flags: Precursor;	A0A0D2TFK6_GOSRA,SubName: Full=Uncharacterized protein {ECO:0000313|EMBL:KJB42495.1};
TEA004046	345	338	408	279	277	295	277	268	226	461	444	461	--	Scaffold1054	352242	356394	-	4153	protein_coding	--	--	At3g24860	emb|CDP03880.1|	--	A0A068U5P8_COFCA,SubName: Full=Uncharacterized protein {ECO:0000313|EMBL:CDP03880.1};
TEA004059	96	90	88	110	129	151	212	217	206	296	274	312	--	Scaffold1054	359172	374759	-	15588	protein_coding	GO:0000139,Golgi membrane; GO:0005886,plasma membrane; GO:0015031,protein transport	--	At3g24840	ref|XP_019166398.1|	SFH9_ARATH,RecName: Full=Phosphatidylinositol/phosphatidylcholine transfer protein SFH9; AltName: Full=Protein SEC FOURTEEN HOMOLOGS 9; Short=AtSFH9;	M1BHS9_SOLTU,SubName: Full=Uncharacterized protein {ECO:0000313|EnsemblPlants:PGSC0003DMT400045515};
TEA004054	33	21	16	31	30	36	29	31	36	34	42	46	--	Scaffold1054	379004	385514	-	6511	protein_coding	GO:0016021,integral component of membrane; GO:0005524,ATP binding; GO:0004674,protein serine/threonine kinase activity	--	At5g48740	ref|XP_002268160.2|	Y5487_ARATH,RecName: Full=Probable LRR receptor-like serine/threonine-protein kinase At5g48740; EC=2.7.11.1; Flags: Precursor;	D7U3K7_VITVI,SubName: Full=Uncharacterized protein {ECO:0000313|EMBL:CBI37326.3};
TEA004048	546	557	601	707	577	668	887	843	860	1114	1128	1098	--	Scaffold1054	420503	424263	+	3761	protein_coding	GO:0005789,endoplasmic reticulum membrane; GO:0016021,integral component of membrane; GO:0031090,organelle membrane; GO:0020037,heme binding; GO:0046872,metal ion binding; GO:0055114,oxidation-reduction process	--	At2g32720	gb|ALE65998.1|	CYB5_TOBAC,RecName: Full=Cytochrome b5;	A0A0M4P3X0_CAMSI,SubName: Full=Cytochrome b5 {ECO:0000313|EMBL:ALE65998.1}; EC=1.10.2.1 {ECO:0000313|EMBL:ALE65998.1};
TEA004058	2	0	0	0	0	0	2	0	0	3	2	2	--	Scaffold1054	452436	453200	+	765	protein_coding	--	--	--	gb|EOX93936.1|	--	A0A061DPB6_THECC,SubName: Full=Uncharacterized protein {ECO:0000313|EMBL:EOX93936.1};
TEA004053	73	63	60	66	73	98	65	71	76	55	55	94	--	Scaffold1054	493161	502894	+	9734	protein_coding	--	--	At3g24820	ref|XP_018840717.1|	--	A0A2G9HZ28_9LAMI,SubName: Full=Uncharacterized protein {ECO:0000313|EMBL:PIN22767.1};
TEA004045	397	404	405	403	372	381	392	303	368	402	408	383	--	Scaffold1054	513448	517024	-	3577	protein_coding	GO:0005654,nucleoplasm; GO:0004861,cyclin-dependent protein serine/threonine kinase inhibitor activity; GO:0007050,cell cycle arrest	--	At5g48820	ref|XP_010245983.1|	KRP3_ARATH,RecName: Full=Cyclin-dependent kinase inhibitor 3; AltName: Full=Inhibitor/interactor of CDK protein 6; AltName: Full=KIP-related protein 3;	A0A1U7ZEU4_NELNU,SubName: Full=cyclin-dependent kinase inhibitor 5 {ECO:0000313|RefSeq:XP_010245983.1};
TEA009435	660	738	704	787	882	850	1165	869	969	810	942	841	--	Scaffold1055	209699	221908	-	12210	protein_coding	GO:0030176,integral component of endoplasmic reticulum membrane; GO:0030173,integral component of Golgi membrane; GO:0015297,antiporter activity; GO:0005459,UDP-galactose transmembrane transporter activity; GO:0005460,UDP-glucose transmembrane transporter activity; GO:0008643,carbohydrate transport; GO:0009553,embryo sac development; GO:0030968,endoplasmic reticulum unfolded protein response; GO:…	K15275: SLC35B1; solute carrier family 35 (UDP-galactose transporter), member B1	At1g14360	gb|OMO93188.1|	UTR3_ARATH,RecName: Full=UDP-galactose/UDP-glucose transporter 3 {ECO:0000303|PubMed:12042319}; Short=AtUTr3 {ECO:0000303|PubMed:12042319};	A0A1R3JEC8_COCAP,SubName: Full=UAA transporter {ECO:0000313|EMBL:OMO93188.1};
TEA009438	482	478	500	553	477	446	715	617	683	505	461	480	--	Scaffold1055	504737	508177	-	3441	protein_coding	GO:0016021,integral component of membrane; GO:0005886,plasma membrane; GO:0005524,ATP binding; GO:0004674,protein serine/threonine kinase activity; GO:0042742,defense response to bacterium; GO:0006468,protein phosphorylation	--	At4g23180	gb|PON42752.1|	CRK10_ARATH,RecName: Full=Cysteine-rich receptor-like protein kinase 10; Short=Cysteine-rich RLK10; EC=2.7.11.-; AltName: Full=Receptor-like protein kinase 4; Flags: Precursor;	A0A1U8Q778_NELNU,SubName: Full=G-type lectin S-receptor-like serine/threonine-protein kinase At1g11330 {ECO:0000313|RefSeq:XP_019054654.1};
TEA009436	5	5	10	11	8	4	6	0	2	4	2	0	--	Scaffold1055	684943	688043	-	3101	protein_coding	GO:0016021,integral component of membrane; GO:0005886,plasma membrane; GO:0045087,innate immune response; GO:0009751,response to salicylic acid	--	At5g54620	gb|PON64638.1|	BAD1_ARATH,RecName: Full=Ankyrin repeat-containing protein BDA1 {ECO:0000305}; AltName: Full=Protein BIAN DA 1 {ECO:0000303|PubMed:22740615};	A0A2H5QVX2_CITUN,SubName: Full=Uncharacterized protein {ECO:0000313|EMBL:GAY68435.1};
TEA009437	6	19	17	20	16	15	71	36	69	55	66	49	--	Scaffold1055	732066	733826	+	1761	protein_coding	GO:0016021,integral component of membrane; GO:0005886,plasma membrane; GO:0005524,ATP binding; GO:0005516,calmodulin binding; GO:0030246,carbohydrate binding; GO:0004674,protein serine/threonine kinase activity; GO:0006468,protein phosphorylation; GO:0048544,recognition of pollen	--	At4g21390	ref|XP_019054654.1|	B120_ARATH,RecName: Full=G-type lectin S-receptor-like serine/threonine-protein kinase B120; EC=2.7.11.1; Flags: Precursor;	A0A1U8Q778_NELNU,SubName: Full=G-type lectin S-receptor-like serine/threonine-protein kinase At1g11330 {ECO:0000313|RefSeq:XP_019054654.1};
TEA004339	70	85	53	91	126	94	69	94	92	57	41	58	--	Scaffold10551	41544	44292	+	2749	protein_coding	GO:0000775,chromosome, centromeric region; GO:0005634,nucleus; GO:0042054,histone methyltransferase activity; GO:0018024,histone-lysine N-methyltransferase activity; GO:0008270,zinc ion binding; GO:0031048,chromatin silencing by small RNA; GO:0016571,histone methylation; GO:0040029,regulation of gene expression, epigenetic; GO:0010200,response to chitin	K11420: EHMT; euchromatic histone-lysine N-methyltransferase [EC:2.1.1.43]	--	ref|XP_009600586.1|	SUVH5_ARATH,RecName: Full=Histone-lysine N-methyltransferase, H3 lysine-9 specific SUVH5; EC=2.1.1.43; AltName: Full=Histone H3-K9 methyltransferase 5; Short=H3-K9-HMTase 5; AltName: Full=Protein SET DOMAIN GROUP 9; AltName: Full=Suppressor of variegation 3-9 homolog protein 5; Short=Su(var)3-9 homolog protein 5;	A0A068UJ76_COFCA,SubName: Full=Uncharacterized protein {ECO:0000313|EMBL:CDP08342.1};
TEA004336	2316	2700	2418	2434	2177	2336	1589	1516	1536	1369	1431	1321	--	Scaffold10551	46387	56896	-	10510	protein_coding	GO:0009507,chloroplast; GO:0009941,chloroplast envelope; GO:0009570,chloroplast stroma; GO:0009536,plastid; GO:0009532,plastid stroma; GO:0004252,serine-type endopeptidase activity; GO:0010468,regulation of gene expression; GO:0000302,response to reactive oxygen species	--	At4g17040	ref|XP_023005482.1|	CLPR4_ARATH,RecName: Full=ATP-dependent Clp protease proteolytic subunit-related protein 4, chloroplastic {ECO:0000303|PubMed:11299370}; Short=ClpR4 {ECO:0000303|PubMed:11299370}; AltName: Full=Protein HAPPY ON NORFLURAZON 5 {ECO:0000303|PubMed:21208309}; Flags: Precursor;	A0A022PXB4_ERYGU,RecName: Full=ATP-dependent Clp protease proteolytic subunit {ECO:0000256|RuleBase:RU003567};
TEA004340	1675	1847	1592	1644	1735	1742	939	1022	1031	504	467	514	--	Scaffold10551	75980	79878	+	3899	protein_coding	GO:0009507,chloroplast; GO:0009535,chloroplast thylakoid membrane; GO:0016021,integral component of membrane; GO:0009523,photosystem II; GO:0042651,thylakoid membrane; GO:0016168,chlorophyll binding; GO:0003700,DNA-binding transcription factor activity; GO:0019899,enzyme binding; GO:0042802,identical protein binding; GO:0043495,protein membrane anchor; GO:0015979,photosynthesis; GO:1902326,positi…	--	At5g47110	ref|XP_003635074.1|	LIL31_ARATH,RecName: Full=Light-harvesting complex-like protein 3 isotype 1, chloroplastic {ECO:0000305}; AltName: Full=LHC-like protein 3 isoform 1 {ECO:0000305}; Flags: Precursor;	F6I793_VITVI,SubName: Full=Uncharacterized protein {ECO:0000313|EMBL:CCB62811.1};
TEA004337	453	461	455	475	401	487	429	337	374	481	462	428	--	Scaffold10551	96626	97783	-	1158	protein_coding	--	--	--	ref|XP_017236285.1|	--	A0A166F911_DAUCA,SubName: Full=Uncharacterized protein {ECO:0000313|EMBL:KZN07491.1};
TEA004338	245	253	252	243	266	225	251	216	221	243	198	192	--	Scaffold10551	105641	111841	-	6201	protein_coding	--	--	At4g17070	gb|OMO95793.1|	--	F6HD70_VITVI,SubName: Full=Uncharacterized protein {ECO:0000313|EMBL:CCB50165.1};
TEA000173	44	36	44	32	22	49	64	84	89	137	88	90	--	Scaffold1058	121477	125874	-	4398	protein_coding	GO:0005739,mitochondrion; GO:0051537,2 iron, 2 sulfur cluster binding; GO:0051539,4 iron, 4 sulfur cluster binding; GO:0005506,iron ion binding; GO:0005198,structural molecule activity; GO:0016226,iron-sulfur cluster assembly; GO:0051604,protein maturation; GO:0097428,protein maturation by iron-sulfur cluster transfer	--	At5g03900	ref|XP_002282626.1|	ISAM2_ARATH,RecName: Full=Iron-sulfur assembly protein IscA-like 2, mitochondrial; Flags: Precursor;	F6HKL0_VITVI,SubName: Full=Uncharacterized protein {ECO:0000313|EMBL:CCB55432.1};
TEA000171	12	16	22	23	22	19	40	39	35	38	28	27	--	Scaffold1058	126323	129650	-	3328	protein_coding	--	--	--	--	--	--
TEA000174	131	128	116	115	87	121	102	97	89	124	112	105	--	Scaffold1058	147650	164584	+	16935	protein_coding	--	--	At4g30240	ref|XP_003632646.2|	--	F6HKL1_VITVI,SubName: Full=Uncharacterized protein {ECO:0000313|EMBL:CCB55433.1};
TEA000172	0	0	0	0	0	0	0	0	0	0	0	0	--	Scaffold1058	386917	394186	-	7270	protein_coding	GO:0032541,cortical endoplasmic reticulum; GO:0005789,endoplasmic reticulum membrane; GO:0016021,integral component of membrane; GO:0005634,nucleus; GO:1990578,perinuclear endoplasmic reticulum membrane; GO:0005886,plasma membrane; GO:0005524,ATP binding; GO:0004674,protein serine/threonine kinase activity; GO:0006952,defense response	K04730: IRAK1; interleukin-1 receptor-associated kinase 1 [EC:2.7.11.1]	At3g47570	emb|CDP11686.1|	XA21_ORYSJ,RecName: Full=Receptor kinase-like protein Xa21 {ECO:0000303|PubMed:22735448}; EC=2.7.11.1 {ECO:0000250|UniProtKB:Q1MX30, ECO:0000255|PROSITE-ProRule:PRU00159}; Contains: RecName: Full=Receptor kinase-like protein Xa21, processed {ECO:0000303|PubMed:22735448}; Flags: Precursor;	A0A068UTH5_COFCA,SubName: Full=Uncharacterized protein {ECO:0000313|EMBL:CDP11686.1};
TEA000648	94	89	75	81	87	152	67	64	78	48	50	64	--	Scaffold10581	173279	177728	-	4450	protein_coding	GO:0005886,plasma membrane; GO:0016308,1-phosphatidylinositol-4-phosphate 5-kinase activity; GO:0051015,actin filament binding; GO:0003785,actin monomer binding; GO:0005524,ATP binding; GO:0016307,phosphatidylinositol phosphate kinase activity	--	At1g21980	gb|PLY88086.1|	PI5K1_ARATH,RecName: Full=Phosphatidylinositol 4-phosphate 5-kinase 1; Short=AtPIP5K1; EC=2.7.1.68; AltName: Full=1-phosphatidylinositol 4-phosphate kinase 1; AltName: Full=Diphosphoinositide kinase 1; AltName: Full=PtdIns(4)P-5-kinase 1;	F6H0M1_VITVI,SubName: Full=Uncharacterized protein {ECO:0000313|EMBL:CCB45518.1};
TEA004606	11	25	24	29	40	21	10	17	8	19	10	8	--	Scaffold10585	153233	173467	-	20235	protein_coding	GO:0000287,magnesium ion binding; GO:0010333,terpene synthase activity; GO:0008152,metabolic process	K21926: TPS1; (+)-alpha-terpineol/(4S)-limonene synthase [EC:4.2.3.112 4.2.3.16]	At3g25830	gb|ASP27474.1|	SAUBS_SANAS,RecName: Full=Beta-bisabolene synthase; Short=SauBS; EC=4.2.3.-;	A0A222EMT2_CAMSI,SubName: Full=Monoterpene synthase {ECO:0000313|EMBL:ASP27474.1};
TEA022793	630	682	668	795	867	938	1063	878	927	1101	1132	1170	--	Scaffold1059	81231	87707	-	6477	protein_coding	GO:0005618,cell wall; GO:0005829,cytosol; GO:0005576,extracellular region; GO:0005774,vacuolar membrane; GO:0045330,aspartyl esterase activity; GO:0030599,pectinesterase activity; GO:0046910,pectinesterase inhibitor activity; GO:0030598,rRNA N-glycosylase activity; GO:0090729,toxin activity; GO:0042545,cell wall modification; GO:0050832,defense response to fungus; GO:0031640,killing of cells of o…	--	At1g11580	ref|XP_002518523.1|	PME18_ARATH,RecName: Full=Pectinesterase/pectinesterase inhibitor 18; AltName: Full=AtPMEpcrA; Contains: RecName: Full=Pectinesterase inhibitor 18; AltName: Full=Pectin methylesterase inhibitor 18; Contains: RecName: Full=Bifunctional pectinesterase 18/rRNA N-glycosylase; Short=PE 18; EC=3.1.1.11; EC=3.2.2.22; AltName: Full=Pectin methylesterase 18; AltName: Full=Pectin methylesterase 4; Short=At…	B9RXQ4_RICCO,RecName: Full=Pectinesterase {ECO:0000256|RuleBase:RU000589}; EC=3.1.1.11 {ECO:0000256|RuleBase:RU000589};
TEA022782	585	701	581	714	712	792	702	684	688	768	798	825	--	Scaffold1059	97839	102804	-	4966	protein_coding	GO:0005618,cell wall; GO:0005829,cytosol; GO:0005576,extracellular region; GO:0005774,vacuolar membrane; GO:0045330,aspartyl esterase activity; GO:0030599,pectinesterase activity; GO:0046910,pectinesterase inhibitor activity; GO:0030598,rRNA N-glycosylase activity; GO:0090729,toxin activity; GO:0042545,cell wall modification; GO:0050832,defense response to fungus; GO:0031640,killing of cells of o…	K01051: E3.1.1.11; pectinesterase [EC:3.1.1.11]	At1g11580	ref|XP_002518523.1|	PME18_ARATH,RecName: Full=Pectinesterase/pectinesterase inhibitor 18; AltName: Full=AtPMEpcrA; Contains: RecName: Full=Pectinesterase inhibitor 18; AltName: Full=Pectin methylesterase inhibitor 18; Contains: RecName: Full=Bifunctional pectinesterase 18/rRNA N-glycosylase; Short=PE 18; EC=3.1.1.11; EC=3.2.2.22; AltName: Full=Pectin methylesterase 18; AltName: Full=Pectin methylesterase 4; Short=At…	B9RXQ4_RICCO,RecName: Full=Pectinesterase {ECO:0000256|RuleBase:RU000589}; EC=3.1.1.11 {ECO:0000256|RuleBase:RU000589};
TEA022773	280	271	227	176	177	183	184	208	192	304	317	285	--	Scaffold1059	179561	180622	-	1062	protein_coding	GO:0009507,chloroplast; GO:0005783,endoplasmic reticulum; GO:0016021,integral component of membrane; GO:0008250,oligosaccharyltransferase complex; GO:0005886,plasma membrane; GO:0010483,pollen tube reception; GO:0006487,protein N-linked glycosylation; GO:0018279,protein N-linked glycosylation via asparagine	--	At1g61790	ref|XP_021637409.1|	OST3B_ARATH,RecName: Full=Probable dolichyl-diphosphooligosaccharide--protein glycosyltransferase subunit 3B; Flags: Precursor;	A0A061GHI8_THECC,SubName: Full=Tumor suppressor candidate, putative isoform 1 {ECO:0000313|EMBL:EOY28617.1};
TEA022791	428	444	463	684	715	677	473	479	485	296	309	247	--	Scaffold1059	212304	220700	-	8397	protein_coding	GO:0043231,intracellular membrane-bounded organelle; GO:0005739,mitochondrion; GO:0004519,endonuclease activity; GO:0003723,RNA binding; GO:0009451,RNA modification	--	--	dbj|GAV76712.1|	PP107_ARATH,RecName: Full=Pentatricopeptide repeat-containing protein At1g66345, mitochondrial; Flags: Precursor;	A0A1Q3C9C0_CEPFO,SubName: Full=PPR domain-containing protein/PPR_2 domain-containing protein {ECO:0000313|EMBL:GAV76712.1};
TEA022780	167	151	178	322	292	343	234	236	174	149	110	117	--	Scaffold1059	220777	222504	-	1728	protein_coding	GO:0043231,intracellular membrane-bounded organelle; GO:0016020,membrane; GO:0005739,mitochondrion; GO:0009536,plastid; GO:0004519,endonuclease activity; GO:0003723,RNA binding; GO:0009451,RNA modification	--	At4g21170	ref|XP_019078132.1|	PP331_ARATH,RecName: Full=Pentatricopeptide repeat-containing protein At4g21170;	F6H7K6_VITVI,SubName: Full=Uncharacterized protein {ECO:0000313|EMBL:CCB48167.1};
TEA022792	1126	1359	1242	1333	1326	1342	1139	1166	1155	972	983	964	--	Scaffold1059	315197	321624	-	6428	protein_coding	GO:0003743,translation initiation factor activity; GO:0006417,regulation of translation	--	At4g27130	gb|EOY12548.1|	SUI1_ORYSJ,RecName: Full=Protein translation factor SUI1 homolog; AltName: Full=Protein GOS2; AltName: Full=Protein eIF1; AltName: Full=Translation initiation factor 1;	A0A061F6N8_THECC,SubName: Full=Translation initiation factor SUI1 family protein, putative {ECO:0000313|EMBL:EOY12548.1};
TEA022774	40	55	54	60	37	60	71	72	50	77	56	81	--	Scaffold1059	414104	429049	-	14946	protein_coding	GO:0005634,nucleus; GO:0003700,DNA-binding transcription factor activity; GO:0043565,sequence-specific DNA binding; GO:0006355,regulation of transcription, DNA-templated; GO:0006351,transcription, DNA-templated	--	At5g48150	gb|EOY12636.1|	CIGR1_ORYSJ,RecName: Full=Chitin-inducible gibberellin-responsive protein 1;	A0A061F6I6_THECC,SubName: Full=GRAS family transcription factor isoform 2 {ECO:0000313|EMBL:EOY12636.1};
TEA022777	1235	1323	1502	1326	1393	1430	1715	1607	1701	2108	2011	2036	--	Scaffold1059	489745	491499	-	1755	protein_coding	GO:0005634,nucleus; GO:0003700,DNA-binding transcription factor activity; GO:0043565,sequence-specific DNA binding; GO:0006355,regulation of transcription, DNA-templated; GO:0006351,transcription, DNA-templated	--	At5g48150	ref|XP_022716979.1|	CIGR1_ORYSJ,RecName: Full=Chitin-inducible gibberellin-responsive protein 1;	M5X9Y9_PRUPE,SubName: Full=Uncharacterized protein {ECO:0000313|EMBL:EMJ15870.1};
TEA022775	28	30	37	40	55	43	25	17	19	7	8	10	--	Scaffold1059	578867	603519	+	24653	protein_coding	GO:0050662,coenzyme binding; GO:0016491,oxidoreductase activity; GO:0009813,flavonoid biosynthetic process	--	At4g27250	gb|ASU87425.1|	ANR_GINBI,RecName: Full=Putative anthocyanidin reductase {ECO:0000303|PubMed:16399014}; Short=GbANR {ECO:0000303|PubMed:16399014}; EC=1.3.1.- {ECO:0000250|UniProtKB:Q5FB34};	A0A286QXW0_CAMSI,SubName: Full=Dihydroflavonol-4-reductase {ECO:0000313|EMBL:ASU87425.1};
TEA022783	87	120	117	110	128	135	121	115	102	76	74	78	--	Scaffold1059	774596	778643	-	4048	protein_coding	GO:0005634,nucleus; GO:0007049,cell cycle; GO:0051301,cell division	K21777: CCNB; G2/mitotic-specific cyclin-B, other	At1g76310	gb|AEO86797.1|	CCNB1_MEDSV,RecName: Full=G2/mitotic-specific cyclin-1; AltName: Full=B-like cyclin; AltName: Full=CycMs1;	G3G857_CAMSI,SubName: Full=Cyclin {ECO:0000313|EMBL:AEO86797.1};
TEA022785	368	403	358	371	344	368	348	264	324	364	322	342	--	Scaffold1059	1222163	1248685	+	26523	protein_coding	--	--	At1g17160	ref|XP_015877896.1|	--	A5C4V0_VITVI,RecName: Full=Ribokinase {ECO:0000256|HAMAP-Rule:MF_03215}; Short=RK {ECO:0000256|HAMAP-Rule:MF_03215}; EC=2.7.1.15 {ECO:0000256|HAMAP-Rule:MF_03215};
TEA022772	2	0	0	0	0	0	0	2	0	1	0	0	--	Scaffold1059	1478604	1498192	-	19589	protein_coding	GO:0005886,plasma membrane; GO:0043531,ADP binding; GO:0005524,ATP binding; GO:0006952,defense response; GO:0007165,signal transduction	--	At4g27190	ref|XP_010660144.1|	DRL27_ARATH,RecName: Full=Disease resistance protein At4g27190;	V4UFV3_9ROSI,SubName: Full=Uncharacterized protein {ECO:0000313|EMBL:ESR61141.1}; Flags: Fragment;
TEA022770	661	721	728	772	785	856	567	535	569	399	416	395	--	Scaffold1059	1848121	1855516	+	7396	protein_coding	--	--	At3g06240	ref|XP_006349814.1|	FBK50_ARATH,RecName: Full=F-box/kelch-repeat protein At3g06240;	M1A0J0_SOLTU,SubName: Full=Uncharacterized protein {ECO:0000313|EnsemblPlants:PGSC0003DMT400012000};
TEA022787	0	0	2	0	0	0	2	2	0	0	0	0	--	Scaffold1059	1946208	1948119	+	1912	protein_coding	GO:0005634,nucleus; GO:0000981,DNA-binding transcription factor activity, RNA polymerase II-specific; GO:0043565,sequence-specific DNA binding; GO:0001135,RNA polymerase II transcription regulator recruiting activity; GO:0044212,transcription regulatory region DNA binding; GO:0030154,cell differentiation; GO:0006357,regulation of transcription by RNA polymerase II; GO:0006351,transcription, DNA-t…	K09422: MYBP; transcription factor MYB, plant	At5g26655	ref|XP_002278063.1|	MYB86_ARATH,RecName: Full=Transcription factor MYB86; AltName: Full=Myb homolog 4; Short=AtMyb4; AltName: Full=Myb-related protein 86; Short=AtMYB86;	A0A061FTT7_THECC,SubName: Full=Myb domain protein 86 {ECO:0000313|EMBL:EOY20835.1};
TEA022786	335	410	379	390	326	416	406	413	403	518	491	467	--	Scaffold1059	1958986	1960794	-	1809	protein_coding	--	K00276: AOC3, AOC2, tynA; primary-amine oxidase [EC:1.4.3.21]	At3g26600	gb|PON96716.1|	--	A0A2H5P4L2_CITUN,SubName: Full=Uncharacterized protein {ECO:0000313|EMBL:GAY47316.1};
TEA022776	240	257	260	336	350	408	306	246	224	88	142	154	--	Scaffold1059	1995905	2007599	-	11695	protein_coding	--	K00276: AOC3, AOC2, tynA; primary-amine oxidase [EC:1.4.3.21]	At2g42490	ref|XP_010102489.1|	--	W9RI98_9ROSA,RecName: Full=Amine oxidase {ECO:0000256|RuleBase:RU000672}; EC=1.4.3.- {ECO:0000256|RuleBase:RU000672};
TEA022790	1817	1860	1877	1833	1755	1857	2041	2056	1977	2122	2207	2047	--	Scaffold1059	2274200	2274640	-	441	protein_coding	GO:0005829,cytosol; GO:0022625,cytosolic large ribosomal subunit; GO:0022626,cytosolic ribosome; GO:0016020,membrane; GO:0009506,plasmodesma; GO:0042788,polysomal ribosome; GO:0003723,RNA binding; GO:0003735,structural constituent of ribosome; GO:0002181,cytoplasmic translation	K02900: RP-L27Ae, RPL27A; large subunit ribosomal protein L27Ae	At1g70600	gb|PON64230.1|	R27A3_ARATH,RecName: Full=60S ribosomal protein L27a-3;	A0A200RDK1_9MAGN,SubName: Full=Ribosomal protein L18e/L15P {ECO:0000313|EMBL:OVA20794.1};
TEA022771	2561	2774	2557	3759	3652	3840	3179	2940	2924	2536	2535	2543	--	Scaffold1059	2275700	2285675	-	9976	protein_coding	GO:0005737,cytoplasm; GO:0005730,nucleolus; GO:0005524,ATP binding; GO:0004004,ATP-dependent RNA helicase activity; GO:0003729,mRNA binding; GO:0000184,nuclear-transcribed mRNA catabolic process, nonsense-mediated decay; GO:0010501,RNA secondary structure unwinding; GO:0006364,rRNA processing	--	At5g63120	ref|XP_021615597.1|	RH30_ARATH,RecName: Full=DEAD-box ATP-dependent RNA helicase 30; EC=3.6.4.13;	A0A2C9VS56_MANES,SubName: Full=Uncharacterized protein {ECO:0000313|EMBL:OAY47836.1};
TEA022779	80	130	93	123	126	123	201	185	150	288	258	264	--	Scaffold1059	2295511	2299633	-	4123	protein_coding	--	--	--	ref|XP_022135422.1|	--	A0A0A0LNU1_CUCSA,SubName: Full=Uncharacterized protein {ECO:0000313|EMBL:KGN63540.1};
TEA022778	455	522	513	510	462	553	989	842	879	1119	1106	1066	--	Scaffold1059	2406277	2409173	+	2897	protein_coding	--	--	At3g48240	ref|XP_019234123.1|	--	A0A1J6JIU5_NICAT,SubName: Full=Uncharacterized protein {ECO:0000313|EMBL:OIT06873.1};
TEA022781	205	212	205	275	267	286	239	279	247	247	265	253	--	Scaffold1059	2471493	2476317	-	4825	protein_coding	--	--	--	ref|XP_011071943.1|	--	A0A2G9HUJ5_9LAMI,SubName: Full=Uncharacterized protein {ECO:0000313|EMBL:PIN21198.1};
TEA022788	451	514	513	515	468	454	509	448	495	455	481	376	--	Scaffold1059	2512754	2521294	+	8541	protein_coding	--	--	At3g11330	ref|XP_021675528.1|	PIRL3_ORYSJ,RecName: Full=Plant intracellular Ras-group-related LRR protein 3; AltName: Full=Intracellular Ras-group-related LRR protein 3; Short=OsIRL3;	A0A1U8B8Z7_NELNU,SubName: Full=plant intracellular Ras-group-related LRR protein 1-like {ECO:0000313|RefSeq:XP_010277605.1};
TEA025020	9	22	15	18	13	23	19	11	26	15	7	10	--	Scaffold10592	575	10932	-	10358	protein_coding	GO:0005730,nucleolus; GO:0032040,small-subunit processome; GO:0009561,megagametogenesis; GO:0042274,ribosomal small subunit biogenesis; GO:0006364,rRNA processing	K14769: UTP11; U3 small nucleolar RNA-associated protein 11	At3g60360	gb|OWM73126.1|	UTP11_ARATH,RecName: Full=Probable U3 small nucleolar RNA-associated protein 11; Short=U3 snoRNA-associated protein 11;	A0A2I4ENY6_9ROSI,SubName: Full=probable U3 small nucleolar RNA-associated protein 11 isoform X2 {ECO:0000313|RefSeq:XP_018821104.1};
TEA025018	148	156	140	206	181	201	71	47	60	5	12	14	--	Scaffold10592	75655	77424	-	1770	protein_coding	GO:0016021,integral component of membrane; GO:0005774,vacuolar membrane; GO:0015297,antiporter activity; GO:0006813,potassium ion transport; GO:0006814,sodium ion transport	K13754: SLC24A6, NCKX6; solute carrier family 24 (sodium/potassium/calcium exchanger), member 6	At5g17860	ref|XP_021620086.1|	CCX1_ARATH,RecName: Full=Cation/calcium exchanger 1; Short=AtCCX1; AltName: Full=Protein CATION EXCHANGER 7;	A0A2C9VGK0_MANES,SubName: Full=Uncharacterized protein {ECO:0000313|EMBL:OAY44468.1};
TEA025019	174	149	150	238	207	275	131	126	122	17	30	22	--	Scaffold10592	97862	104199	+	6338	protein_coding	--	--	--	ref|XP_006443507.1|	--	V4TTH9_9ROSI,SubName: Full=Uncharacterized protein {ECO:0000313|EMBL:ESR56747.1};
TEA025015	1542	1552	1580	1711	1683	1842	821	767	744	246	264	292	--	Scaffold10592	124163	154098	+	29936	protein_coding	GO:0009570,chloroplast stroma; GO:0000175,3'-5'-exoribonuclease activity; GO:0004654,polyribonucleotide nucleotidyltransferase activity; GO:0003723,RNA binding; GO:0016120,carotene biosynthetic process; GO:0016036,cellular response to phosphate starvation; GO:0015995,chlorophyll biosynthetic process; GO:0031425,chloroplast RNA processing; GO:0006402,mRNA catabolic process; GO:0006397,mRNA process…	K00962: pnp, PNPT1; polyribonucleotide nucleotidyltransferase [EC:2.7.7.8]	At3g03710	ref|XP_002270169.1|	PNP1_ORYSJ,RecName: Full=Probable polyribonucleotide nucleotidyltransferase 1, chloroplastic; EC=2.7.7.8; AltName: Full=Polynucleotide phosphorylase 1; Short=PNPase 1; Flags: Precursor;	F6HMM7_VITVI,SubName: Full=Uncharacterized protein {ECO:0000313|EMBL:CCB56009.1};
TEA025017	439	590	491	661	601	649	565	462	516	351	399	437	--	Scaffold10592	164650	198231	+	33582	protein_coding	GO:0005663,DNA replication factor C complex; GO:0005634,nucleus; GO:0005524,ATP binding; GO:0003677,DNA binding; GO:0006281,DNA repair; GO:0006261,DNA-dependent DNA replication	--	At5g27740	gb|KVI09483.1|	RFC3_ARATH,RecName: Full=Replication factor C subunit 3; Short=AtRFC3; AltName: Full=Activator 1 subunit 3; AltName: Full=Protein EMBRYO DEFECTIVE 161; AltName: Full=Protein EMBRYO DEFECTIVE 251; AltName: Full=Protein EMBRYO DEFECTIVE 2775;	A0A118K5Q9_CYNCS,SubName: Full=AAA+ ATPase domain-containing protein {ECO:0000313|EMBL:KVI09483.1};
TEA025016	2274	2423	2438	2693	2825	3110	3028	2547	2683	2925	3015	2986	--	Scaffold10592	203174	213920	-	10747	protein_coding	GO:0016021,integral component of membrane; GO:0009705,plant-type vacuole membrane; GO:0005774,vacuolar membrane; GO:0005773,vacuole; GO:0015171,amino acid transmembrane transporter activity; GO:0080144,amino acid homeostasis	K13863: SLC7A1, ATRC1; solute carrier family 7 (cationic amino acid transporter), member 1	At5g36940	gb|EOY10487.1|	CAAT2_ARATH,RecName: Full=Cationic amino acid transporter 2, vacuolar;	A0A061F7J9_THECC,SubName: Full=Cationic amino acid transporter 2 isoform 1 {ECO:0000313|EMBL:EOY10489.1};
TEA029087	0	0	0	0	1	0	0	1	0	0	0	0	--	Scaffold106	341386	342904	+	1519	protein_coding	GO:0043231,intracellular membrane-bounded organelle; GO:0004519,endonuclease activity; GO:0003723,RNA binding; GO:0008270,zinc ion binding; GO:0009451,RNA modification	--	At4g14820	ref|XP_010911356.1|	PP311_ARATH,RecName: Full=Pentatricopeptide repeat-containing protein At4g14820;	D7SH91_VITVI,SubName: Full=Uncharacterized protein {ECO:0000313|EMBL:CBI15771.3};
TEA029077	0	0	0	0	0	0	0	2	0	0	0	0	--	Scaffold106	492758	507733	+	14976	protein_coding	GO:0016021,integral component of membrane; GO:0005886,plasma membrane; GO:0005524,ATP binding; GO:0004674,protein serine/threonine kinase activity; GO:0042742,defense response to bacterium; GO:0006468,protein phosphorylation	--	At4g21380	ref|XP_018840966.1|	CRK35_ARATH,RecName: Full=Putative cysteine-rich receptor-like protein kinase 35; Short=Cysteine-rich RLK35; EC=2.7.11.-; Flags: Precursor;	A0A2I4GAP7_9ROSI,SubName: Full=G-type lectin S-receptor-like serine/threonine-protein kinase CES101 {ECO:0000313|RefSeq:XP_018840966.1};
TEA029088	347	323	346	460	513	532	563	461	504	411	398	354	--	Scaffold106	529221	548056	+	18836	protein_coding	GO:0016021,integral component of membrane; GO:0005886,plasma membrane; GO:0005524,ATP binding; GO:0090417,N-methylnicotinate transmembrane transporter activity; GO:0090416,nicotinate transmembrane transporter activity; GO:2001143,N-methylnicotinate transport; GO:2001142,nicotinate transport	--	At3g13050	ref|XP_009346014.1|	OCT7_ARATH,RecName: Full=Organic cation/carnitine transporter 7; Short=AtOCT7;	A0A2I4G317_9ROSI,SubName: Full=organic cation/carnitine transporter 7 isoform X2 {ECO:0000313|RefSeq:XP_018838304.1, ECO:0000313|RefSeq:XP_018838305.1};
TEA029083	13931	14583	13593	14790	14361	15650	6146	6109	6582	1472	1430	1425	--	Scaffold106	732958	742385	+	9428	protein_coding	GO:0005739,mitochondrion; GO:0004375,glycine dehydrogenase (decarboxylating) activity; GO:0006546,glycine catabolic process	K00281: GLDC, gcvP; glycine dehydrogenase [EC:1.4.4.2]	At4g33010	ref|XP_010648358.1|	GCSP_SOLTU,RecName: Full=Glycine dehydrogenase (decarboxylating), mitochondrial; EC=1.4.4.2; AltName: Full=Glycine cleavage system P protein; AltName: Full=Glycine decarboxylase; AltName: Full=Glycine dehydrogenase (aminomethyl-transferring); Flags: Precursor;	A0A1U8A6L6_NELNU,RecName: Full=Glycine cleavage system P protein {ECO:0000256|RuleBase:RU364056}; EC=1.4.4.2 {ECO:0000256|RuleBase:RU364056};
TEA029086	644	672	669	1063	1052	1088	1003	919	956	576	598	632	--	Scaffold106	745738	778269	+	32532	protein_coding	GO:0005634,nucleus; GO:0005524,ATP binding; GO:0004672,protein kinase activity; GO:0004674,protein serine/threonine kinase activity; GO:0004712,protein serine/threonine/tyrosine kinase activity; GO:0004871,NA; GO:0035556,intracellular signal transduction; GO:0006468,protein phosphorylation; GO:0009651,response to salt stress; GO:0010182,sugar mediated signaling pathway	--	At5g11850	ref|XP_010648359.1|	SIS8_ARATH,RecName: Full=Probable serine/threonine-protein kinase SIS8 {ECO:0000305}; EC=2.7.11.1 {ECO:0000305}; AltName: Full=MAPKK kinase SIS8 {ECO:0000305}; AltName: Full=Protein SUGAR INSENSITIVE 8 {ECO:0000303|PubMed:24320620};	F6H3P3_VITVI,SubName: Full=Uncharacterized protein {ECO:0000313|EMBL:CCB46576.1};
TEA029082	18	17	26	44	15	23	40	39	43	36	31	17	--	Scaffold106	784327	784707	+	381	protein_coding	GO:0005783,endoplasmic reticulum; GO:0005789,endoplasmic reticulum membrane; GO:0005794,Golgi apparatus; GO:0000139,Golgi membrane; GO:0016021,integral component of membrane; GO:0010105,negative regulation of ethylene-activated signaling pathway; GO:0009723,response to ethylene	--	At2g26070	ref|XP_018845803.1|	RTE1_ARATH,RecName: Full=Protein REVERSION-TO-ETHYLENE SENSITIVITY1;	A0A2I4GPH8_9ROSI,SubName: Full=protein REVERSION-TO-ETHYLENE SENSITIVITY1 {ECO:0000313|RefSeq:XP_018845803.1};
TEA029089	337	341	339	382	454	428	392	331	324	276	290	335	--	Scaffold106	787500	790342	-	2843	protein_coding	--	--	At5g11810	ref|XP_010648360.1|	--	D7STS2_VITVI,SubName: Full=Uncharacterized protein {ECO:0000313|EMBL:CBI20671.3};
TEA029084	112	109	111	166	207	148	158	115	126	119	94	69	--	Scaffold106	819681	830299	-	10619	protein_coding	GO:0005737,cytoplasm; GO:0005768,endosome; GO:0009705,plant-type vacuole membrane; GO:0005886,plasma membrane; GO:0005509,calcium ion binding; GO:0042538,hyperosmotic salinity response; GO:2000021,NA; GO:0043266,regulation of potassium ion transport	--	At4g33000	ref|XP_003631807.1|	CNBLA_ARATH,RecName: Full=Calcineurin B-like protein 10; AltName: Full=SOS3-like calcium binding protein 8; Short=SCaBP8;	D7STN6_VITVI,SubName: Full=Uncharacterized protein {ECO:0000313|EMBL:CBI20635.3};
TEA029081	281	288	349	487	422	376	314	228	329	271	225	227	--	Scaffold106	867029	875495	-	8467	protein_coding	GO:0005509,calcium ion binding	--	At4g33000	gb|KNA09924.1|	CNBL9_ORYSJ,RecName: Full=Calcineurin B-like protein 9;	A0A0K9QRJ4_SPIOL,SubName: Full=Uncharacterized protein {ECO:0000313|EMBL:KNA09924.1};
TEA029085	2	0	2	3	0	2	0	2	2	6	2	4	--	Scaffold106	1016663	1029632	+	12970	protein_coding	GO:0005737,cytoplasm; GO:0005634,nucleus; GO:0005886,plasma membrane; GO:0010427,abscisic acid binding; GO:0042802,identical protein binding; GO:0042803,protein homodimerization activity; GO:0004864,protein phosphatase inhibitor activity; GO:0004872,NA; GO:0009738,abscisic acid-activated signaling pathway	--	At2g26040	ref|XP_018845809.1|	PYL2_ARATH,RecName: Full=Abscisic acid receptor PYL2; AltName: Full=PYR1-like protein 2; AltName: Full=Regulatory components of ABA receptor 14;	A0A2I4GPJ2_9ROSI,SubName: Full=abscisic acid receptor PYL2 {ECO:0000313|RefSeq:XP_018845809.1};
TEA029078	2	4	2	4	6	0	2	4	2	2	5	4	--	Scaffold106	1075502	1078787	+	3286	protein_coding	GO:0005634,nucleus; GO:0003677,DNA binding; GO:0003700,DNA-binding transcription factor activity; GO:0043565,sequence-specific DNA binding; GO:0010227,floral organ abscission; GO:0008285,negative regulation of cell proliferation; GO:0009640,photomorphogenesis; GO:0010371,regulation of gibberellin biosynthetic process; GO:0090470,shoot organ boundary specification; GO:0006351,transcription, DNA-te…	--	At4g32980	ref|XP_010648330.1|	ATH1_ARATH,RecName: Full=Homeobox protein ATH1;	F6H395_VITVI,SubName: Full=Uncharacterized protein {ECO:0000313|EMBL:CCB46551.1};
TEA029080	7	7	4	3	8	6	4	3	2	0	0	2	--	Scaffold106	1079331	1089466	-	10136	protein_coding	GO:0005737,cytoplasm; GO:2000012,regulation of auxin polar transport; GO:0040008,regulation of growth	--	At5g56750	ref|XP_011009697.1|	NDL2_ARATH,RecName: Full=Protein NDL2 {ECO:0000305}; AltName: Full=Protein N-MYC DOWNREGULATED-LIKE 2 {ECO:0000303|PubMed:19948787};	A0A1S4BGX1_TOBAC,SubName: Full=pollen-specific protein SF21-like isoform X5 {ECO:0000313|RefSeq:XP_016488129.1};
TEA027960	3	11	6	5	6	3	2	0	4	6	13	6	--	Scaffold1060	24419	26740	-	2322	protein_coding	--	--	At3g17380	ref|XP_018829468.1|	MCC01_ARATH,RecName: Full=MATH domain and coiled-coil domain-containing protein At1g31390; AltName: Full=RTM3-like protein At1g31390;	A0A2I4FCV2_9ROSI,SubName: Full=probable inactive serine/threonine-protein kinase fnkC isoform X3 {ECO:0000313|RefSeq:XP_018829468.1};
TEA027963	59	51	60	113	101	112	99	77	77	25	43	37	--	Scaffold1060	84724	91962	+	7239	protein_coding	--	--	--	--	--	--
TEA027965	223	238	240	329	302	369	290	269	279	189	211	236	--	Scaffold1060	257172	259036	+	1865	protein_coding	GO:0005634,nucleus; GO:0005524,ATP binding; GO:0003677,DNA binding; GO:0004386,helicase activity; GO:0006974,cellular response to DNA damage stimulus; GO:0071494,cellular response to UV-C; GO:0016569,covalent chromatin modification; GO:0006281,DNA repair; GO:0031047,gene silencing by RNA; GO:0006355,regulation of transcription, DNA-templated; GO:0006351,transcription, DNA-templated	K14439: SMARCAD1; SWI/SNF-related matrix-associated actin-dependent regulator of chromatin subfamily A containing DEAD/H box 1 [EC:3.6.4.12]	At2g02090	ref|XP_016665788.1|	CHR19_ARATH,RecName: Full=Protein CHROMATIN REMODELING 19 {ECO:0000303|PubMed:16547115}; Short=AtCHR19; EC=3.6.4.-; AltName: Full=AtRAD54-like protein {ECO:0000303|PubMed:15053760};	A0A1U8HP84_GOSHI,SubName: Full=protein CHROMATIN REMODELING 19-like {ECO:0000313|RefSeq:XP_016665788.1};
TEA027964	565	557	569	617	596	641	550	502	639	485	461	475	--	Scaffold1060	272266	282490	+	10225	protein_coding	GO:0005634,nucleus; GO:0005524,ATP binding; GO:0003677,DNA binding; GO:0004386,helicase activity; GO:0006974,cellular response to DNA damage stimulus; GO:0071494,cellular response to UV-C; GO:0016569,covalent chromatin modification; GO:0006281,DNA repair; GO:0031047,gene silencing by RNA; GO:0006355,regulation of transcription, DNA-templated; GO:0006351,transcription, DNA-templated	K14439: SMARCAD1; SWI/SNF-related matrix-associated actin-dependent regulator of chromatin subfamily A containing DEAD/H box 1 [EC:3.6.4.12]	At2g02090	dbj|GAV78796.1|	CHR19_ARATH,RecName: Full=Protein CHROMATIN REMODELING 19 {ECO:0000303|PubMed:16547115}; Short=AtCHR19; EC=3.6.4.-; AltName: Full=AtRAD54-like protein {ECO:0000303|PubMed:15053760};	A0A1Q3CEW6_CEPFO,SubName: Full=SNF2_N domain-containing protein/Helicase_C domain-containing protein {ECO:0000313|EMBL:GAV78796.1};
TEA027959	401	425	396	411	420	478	419	383	351	326	406	365	--	Scaffold1060	295563	298615	+	3053	protein_coding	GO:0005634,nucleus; GO:0005524,ATP binding; GO:0003677,DNA binding; GO:0004386,helicase activity; GO:0006974,cellular response to DNA damage stimulus; GO:0071494,cellular response to UV-C; GO:0016569,covalent chromatin modification; GO:0006281,DNA repair; GO:0031047,gene silencing by RNA; GO:0006355,regulation of transcription, DNA-templated; GO:0006351,transcription, DNA-templated	K14439: SMARCAD1; SWI/SNF-related matrix-associated actin-dependent regulator of chromatin subfamily A containing DEAD/H box 1 [EC:3.6.4.12]	At2g02090	gb|POF02455.1|	CHR19_ARATH,RecName: Full=Protein CHROMATIN REMODELING 19 {ECO:0000303|PubMed:16547115}; Short=AtCHR19; EC=3.6.4.-; AltName: Full=AtRAD54-like protein {ECO:0000303|PubMed:15053760};	A0A2I4GBG6_9ROSI,SubName: Full=protein CHROMATIN REMODELING 19 {ECO:0000313|RefSeq:XP_018841205.1};
TEA027958	854	944	951	950	889	842	362	324	374	133	108	102	--	Scaffold1060	421135	422987	-	1853	protein_coding	GO:0005634,nucleus; GO:0005667,transcription factor complex; GO:0003682,chromatin binding; GO:0003700,DNA-binding transcription factor activity; GO:0000977,RNA polymerase II regulatory region sequence-specific DNA binding; GO:0001085,RNA polymerase II transcription factor binding; GO:0044212,transcription regulatory region DNA binding; GO:0001228,DNA-binding transcription activator activity, RNA …	--	At4g26150	ref|XP_002282173.1|	GAT22_ARATH,RecName: Full=Putative GATA transcription factor 22;	D7TB78_VITVI,SubName: Full=Uncharacterized protein {ECO:0000313|EMBL:CBI27913.3};
TEA027962	1313	1237	1287	1473	1425	1445	1338	1150	1178	942	948	965	--	Scaffold1060	511056	541613	-	30558	protein_coding	GO:0005739,mitochondrion; GO:0005524,ATP binding; GO:0031072,heat shock protein binding; GO:0046872,metal ion binding; GO:0051082,unfolded protein binding; GO:0051085,chaperone cofactor-dependent protein refolding; GO:0009558,embryo sac cellularization; GO:0009553,embryo sac development; GO:0000740,nuclear membrane fusion; GO:0010197,polar nucleus fusion; GO:0009408,response to heat; GO:0010198,s…	--	At5g48030	ref|XP_015889870.1|	GFA2_ARATH,RecName: Full=Chaperone protein dnaJ GFA2, mitochondrial {ECO:0000305}; AltName: Full=Chaperone protein dnaJ A30 {ECO:0000303|PubMed:11599562}; Short=AtDjA30 {ECO:0000303|PubMed:11599562}; AltName: Full=Gametophytic factor 2 {ECO:0000303|PubMed:12215516}; Flags: Precursor;	D7T2W9_VITVI,SubName: Full=Uncharacterized protein {ECO:0000313|EMBL:CBI24850.3};
TEA027961	1076	1053	1065	1253	1423	1501	667	657	682	431	483	478	--	Scaffold1060	928251	931970	+	3720	protein_coding	GO:0005886,plasma membrane; GO:0043531,ADP binding; GO:0005524,ATP binding; GO:0006952,defense response; GO:0007165,signal transduction	--	At4g19050_1	ref|XP_017247193.1|	DRL25_ARATH,RecName: Full=Putative disease resistance protein At4g19050;	A0A165YIM3_DAUCA,SubName: Full=Uncharacterized protein {ECO:0000313|EMBL:KZM99111.1};
TEA000802	87	98	74	104	82	112	56	78	56	38	39	29	--	Scaffold10603	237725	241033	+	3309	protein_coding	GO:0043231,intracellular membrane-bounded organelle; GO:0005739,mitochondrion; GO:0004519,endonuclease activity; GO:0003723,RNA binding; GO:0008270,zinc ion binding; GO:0009451,RNA modification	--	At3g24000	ref|XP_015900763.1|	PP252_ARATH,RecName: Full=Pentatricopeptide repeat-containing protein At3g24000, mitochondrial; Flags: Precursor;	A0A251PDH0_PRUPE,SubName: Full=Uncharacterized protein {ECO:0000313|EMBL:ONI09643.1};
TEA000804	456	538	525	573	626	601	494	485	443	271	356	351	--	Scaffold10603	277139	289008	+	11870	protein_coding	GO:0004649,poly(ADP-ribose) glycohydrolase activity; GO:0005975,carbohydrate metabolic process; GO:0006974,cellular response to DNA damage stimulus; GO:0050832,defense response to fungus; GO:0006282,regulation of DNA repair; GO:0006970,response to osmotic stress; GO:0006979,response to oxidative stress; GO:0009414,response to water deprivation; GO:0048511,rhythmic process; GO:0090332,stomatal clo…	K07759: PARG; poly(ADP-ribose) glycohydrolase [EC:3.2.1.143]	At2g31870	ref|XP_002280371.1|	PARG1_ARATH,RecName: Full=Poly(ADP-ribose) glycohydrolase 1; EC=3.2.1.143;	D7T2N2_VITVI,SubName: Full=Uncharacterized protein {ECO:0000313|EMBL:CBI24763.3};
TEA000803	227	243	236	299	308	311	303	242	237	283	263	235	--	Scaffold10603	289781	291468	-	1688	protein_coding	GO:0005829,cytosol; GO:0015031,protein transport; GO:0006904,vesicle docking involved in exocytosis	K19998: SCFD1, SLY1; sec1 family domain-containing protein 1	At2g17980	ref|XP_022762952.1|	SLY1_ARATH,RecName: Full=SEC1 family transport protein SLY1; Short=AtSLY1;	A0A1J6KFS9_NICAT,SubName: Full=Sec1 family transport protein sly1 {ECO:0000313|EMBL:OIT28262.1};
TEA000801	63	51	62	51	61	64	57	72	62	62	67	76	--	Scaffold10603	301887	303924	-	2038	protein_coding	GO:0005829,cytosol; GO:0015031,protein transport; GO:0006904,vesicle docking involved in exocytosis	K19998: SCFD1, SLY1; sec1 family domain-containing protein 1	At2g17980	ref|XP_019150733.1|	SLY1_ARATH,RecName: Full=SEC1 family transport protein SLY1; Short=AtSLY1;	A0A1J6KFS9_NICAT,SubName: Full=Sec1 family transport protein sly1 {ECO:0000313|EMBL:OIT28262.1};
TEA000799	80	119	87	138	122	112	99	82	95	94	84	79	--	Scaffold10603	303136	307966	+	4831	protein_coding	--	--	At4g38370	gb|PON78485.1|	--	A0A2C9W019_MANES,SubName: Full=Uncharacterized protein {ECO:0000313|EMBL:OAY52196.1};
TEA000806	612	571	671	510	681	646	732	653	600	676	735	681	--	Scaffold10603	310113	322830	-	12718	protein_coding	GO:0005829,cytosol; GO:0015031,protein transport; GO:0006904,vesicle docking involved in exocytosis	--	At2g17980	ref|XP_009796933.1|	SLY1_ARATH,RecName: Full=SEC1 family transport protein SLY1; Short=AtSLY1;	A0A1U7Y1C0_NICSY,SubName: Full=SEC1 family transport protein SLY1-like {ECO:0000313|RefSeq:XP_009796933.1};
TEA000798	37	44	35	43	40	47	100	94	80	123	137	116	--	Scaffold10603	323238	324982	-	1745	protein_coding	--	--	--	ref|XP_018839340.1|	--	A0A2I4G635_9ROSI,SubName: Full=uncharacterized protein LOC109005032 {ECO:0000313|RefSeq:XP_018839340.1};
TEA000800	273	316	282	328	297	243	222	193	210	168	156	204	--	Scaffold10603	435813	453465	+	17653	protein_coding	GO:0005829,cytosol; GO:0005524,ATP binding; GO:0047325,inositol tetrakisphosphate 1-kinase activity; GO:0052726,inositol-1,3,4-trisphosphate 5-kinase activity; GO:0052725,inositol-1,3,4-trisphosphate 6-kinase activity; GO:0000287,magnesium ion binding; GO:0032957,inositol trisphosphate metabolic process; GO:0010264,myo-inositol hexakisphosphate biosynthetic process	--	At2g43980	ref|XP_002280241.2|	ITPK4_ARATH,RecName: Full=Inositol 1,3,4-trisphosphate 5/6-kinase 4; Short=AtItpk-4; Short=Inositol-triphosphate 5/6-kinase 4; Short=Ins(1,3,4)P(3) 5/6-kinase 4; EC=2.7.1.159 {ECO:0000269|PubMed:17698066}; AltName: Full=Inositol-tetrakisphosphate 1-kinase 4;	D7T2M6_VITVI,SubName: Full=Uncharacterized protein {ECO:0000313|EMBL:CBI24757.3};
TEA000807	5191	5344	5292	5465	5352	5662	5457	5293	5335	6940	7001	6858	--	Scaffold10603	456079	464257	+	8179	protein_coding	GO:0030529,NA; GO:0005634,nucleus; GO:0003729,mRNA binding; GO:0006355,regulation of transcription, DNA-templated; GO:0006396,RNA processing; GO:0006351,transcription, DNA-templated	--	At2g43970	ref|XP_002275950.3|	LRP6B_ARATH,RecName: Full=La-related protein 6B; Short=AtLARP6b; AltName: Full=VirF-interacting protein FIP1;	A0A061EPK5_THECC,SubName: Full=RNA-binding protein, putative isoform 2 {ECO:0000313|EMBL:EOY06990.1};
TEA000805	623	707	681	720	705	689	519	425	466	264	279	263	--	Scaffold10603	466347	471262	-	4916	protein_coding	GO:0005739,mitochondrion; GO:0003677,DNA binding; GO:0003697,single-stranded DNA binding; GO:0006952,defense response; GO:0006281,DNA repair; GO:0006355,regulation of transcription, DNA-templated	--	At1g71260	gb|KCW47304.1|	WHY2_SOLTU,RecName: Full=Single-stranded DNA-binding protein WHY2, mitochondrial; AltName: Full=Protein WHIRLY 2; Short=StWHY2; Flags: Precursor;	A0A059A0P8_EUCGR,SubName: Full=Uncharacterized protein {ECO:0000313|EMBL:KCW47304.1};
TEA019504	1206	1223	1237	1252	1148	1232	1602	1397	1488	1834	1901	1865	--	Scaffold1062	186774	205995	-	19222	protein_coding	--	--	At5g27490	gb|PLY74972.1|	--	A0A1S3ZP16_TOBAC,RecName: Full=Protein YIPF {ECO:0000256|RuleBase:RU361264};
TEA019508	4533	4789	4597	5293	4954	5287	3010	2888	3178	1419	1432	1346	--	Scaffold1062	503979	519952	-	15974	protein_coding	GO:0009507,chloroplast; GO:0009941,chloroplast envelope; GO:0009706,chloroplast inner membrane; GO:0016021,integral component of membrane; GO:0005739,mitochondrion; GO:0009536,plastid; GO:0007275,multicellular organism development	--	At2g40400	dbj|GAV75397.1|	RER4_ARATH,RecName: Full=Protein RETICULATA-RELATED 4, chloroplastic {ECO:0000303|PubMed:23596191}; Flags: Precursor;	A0A1Q3C570_CEPFO,SubName: Full=DUF3411 domain-containing protein {ECO:0000313|EMBL:GAV75397.1};
TEA019506	351	403	317	295	258	294	231	181	170	162	174	149	--	Scaffold1062	759103	760416	-	1314	protein_coding	GO:0009507,chloroplast; GO:0047714,galactolipase activity; GO:0008970,phospholipase A1 activity; GO:0004806,triglyceride lipase activity; GO:0016042,lipid catabolic process	--	At1g51440	ref|XP_012090027.1|	PLA17_ARATH,RecName: Full=Phospholipase A1-Igamma3, chloroplastic; EC=3.1.1.-; Flags: Precursor;	A0A067JRF6_JATCU,SubName: Full=Uncharacterized protein {ECO:0000313|EMBL:KDP22109.1};
TEA019507	353	371	403	574	622	540	595	527	548	585	559	568	--	Scaffold1062	763216	777400	-	14185	protein_coding	GO:0005773,vacuole; GO:0050660,flavin adenine dinucleotide binding; GO:0046872,metal ion binding; GO:0017150,tRNA dihydrouridine synthase activity	K05544: DUS3; tRNA-dihydrouridine synthase 3 [EC:1.3.1.89]	At4g38890	gb|AIU49906.1|	DUS3L_ARATH,RecName: Full=tRNA-dihydrouridine(47) synthase [NAD(P)(+)]-like; EC=1.3.1.-; AltName: Full=Zinc finger CCCH domain-containing protein 50; Short=AtC3H50; AltName: Full=tRNA-dihydrouridine synthase 3-like;	A0A097PPH6_MANES,SubName: Full=FMN-linked oxidoreductases superfamily protein {ECO:0000313|EMBL:AIU49906.1}; Flags: Fragment;
TEA011654	0	0	1	0	0	0	1	2	3	2	0	1	--	Scaffold10634	110706	116605	-	5900	protein_coding	--	--	--	ref|XP_018834640.1|	--	A0A2I4FSL1_9ROSI,SubName: Full=non-structural maintenance of chromosomes element 4 homolog A-like isoform X1 {ECO:0000313|RefSeq:XP_018834640.1};
TEA009827	0	0	1	0	0	0	1	0	2	3	1	1	--	Scaffold10639	1641	4653	+	3013	protein_coding	--	--	--	--	--	--
TEA009828	12	19	18	11	17	16	16	15	10	7	8	10	--	Scaffold10639	6551	7837	+	1287	protein_coding	GO:0043231,intracellular membrane-bounded organelle; GO:0004519,endonuclease activity; GO:0003723,RNA binding; GO:0009451,RNA modification	--	At1g03510	gb|POE46788.1|	PPR7_ARATH,RecName: Full=Putative pentatricopeptide repeat-containing protein At1g03510;	D7SNQ6_VITVI,SubName: Full=Uncharacterized protein {ECO:0000313|EMBL:CBI17285.3};
TEA009826	2373	2371	2453	2151	2071	2225	1679	1574	1659	2062	1978	2039	--	Scaffold10639	182323	183102	-	780	protein_coding	GO:0030246,carbohydrate binding; GO:0030598,rRNA N-glycosylase activity; GO:0090729,toxin activity; GO:0006952,defense response; GO:0017148,negative regulation of translation	--	--	emb|CAC33178.1|	NIGB_SAMNI,RecName: Full=Nigrin b; AltName: Full=Agglutinin V; AltName: Full=SNAV; Contains: RecName: Full=Nigrin b A chain; EC=3.2.2.22; AltName: Full=rRNA N-glycosidase; Contains: RecName: Full=Nigrin b B chain; Flags: Precursor;	Q9AVR2_SAMEB,RecName: Full=rRNA N-glycosidase {ECO:0000256|RuleBase:RU004915}; EC=3.2.2.22 {ECO:0000256|RuleBase:RU004915}; Flags: Precursor;
TEA009825	32	42	35	62	52	61	53	33	35	25	30	30	--	Scaffold10639	225894	235556	+	9663	protein_coding	GO:0005737,cytoplasm; GO:0005634,nucleus; GO:0005667,transcription factor complex; GO:0003677,DNA binding; GO:0003700,DNA-binding transcription factor activity; GO:0046983,protein dimerization activity; GO:0007049,cell cycle; GO:0008284,positive regulation of cell proliferation; GO:0051446,positive regulation of meiotic cell cycle; GO:0045893,positive regulation of transcription, DNA-templated; G…	--	--	gb|OAY38244.1|	E2FB_ARATH,RecName: Full=Transcription factor E2FB; AltName: Full=E2F transcription factor-1; Short=AtE2F1;	A0A2C9V3I8_MANES,SubName: Full=Uncharacterized protein {ECO:0000313|EMBL:OAY38244.1};
TEA022342	14	8	10	18	14	29	20	12	10	35	51	32	--	Scaffold1065	173838	175307	+	1470	protein_coding	GO:0042802,identical protein binding; GO:0050275,scopoletin glucosyltransferase activity; GO:0008152,metabolic process	K14595: AOG; abscisate beta-glucosyltransferase [EC:2.4.1.263]	At2g15480	gb|ARA67362.1|	SCGT_TOBAC,RecName: Full=Scopoletin glucosyltransferase; EC=2.4.1.128; AltName: Full=Phenylpropanoid:glucosyltransferase 1;	A0A1V0CH01_9MAGN,RecName: Full=Glycosyltransferase {ECO:0000256|RuleBase:RU362057}; EC=2.4.1.- {ECO:0000256|RuleBase:RU362057};
TEA022344	56	70	57	61	43	68	29	50	39	35	29	49	--	Scaffold1065	340717	365934	+	25218	protein_coding	GO:0009507,chloroplast; GO:0005829,cytosol; GO:0046872,metal ion binding; GO:0000210,NAD+ diphosphatase activity	--	At5g20070	emb|CBI28168.3|	NUD19_ARATH,RecName: Full=Nudix hydrolase 19, chloroplastic; Short=AtNUDT19; EC=3.6.1.22; AltName: Full=NADH pyrophosphatase NUDT19; Flags: Precursor;	F6HH73_VITVI,SubName: Full=Uncharacterized protein {ECO:0000313|EMBL:CCB51569.1};
TEA022351	259	333	306	205	216	212	247	257	239	686	733	778	--	Scaffold1065	610739	625344	+	14606	protein_coding	GO:0016758,transferase activity, transferring hexosyl groups; GO:0008152,metabolic process	--	At3g16520	gb|POE65453.1|	U88F3_PYRCO,RecName: Full=UDP-glycosyltransferase 88F3 {ECO:0000303|Ref.1}; EC=2.4.1.- {ECO:0000305}; AltName: Full=UDP-glucose:chalcone 2'-O-glucosyltransferase {ECO:0000305};	D7URL5_9LAMI,RecName: Full=Glycosyltransferase {ECO:0000256|RuleBase:RU362057}; EC=2.4.1.- {ECO:0000256|RuleBase:RU362057};
TEA022352	286	245	267	327	271	364	306	310	289	370	301	354	--	Scaffold1065	701863	702231	+	369	protein_coding	GO:0048046,apoplast; GO:0005622,intracellular; GO:0009505,plant-type cell wall; GO:0009506,plasmodesma; GO:0005179,hormone activity; GO:0004871,NA; GO:0019722,calcium-mediated signaling; GO:0007267,cell-cell signaling	--	At1g02900	gb|PIN26683.1|	RLF33_ARATH,RecName: Full=Protein RALF-like 33; Flags: Precursor;	A0A2G9IAA0_9LAMI,SubName: Full=Uncharacterized protein {ECO:0000313|EMBL:PIN26683.1};
TEA022343	1112	1268	1234	1245	1220	1416	1754	1756	1751	2196	2257	2300	--	Scaffold1065	791001	793732	+	2732	protein_coding	GO:0005811,lipid droplet; GO:0005773,vacuole; GO:0080186,developmental vegetative growth; GO:0034389,lipid droplet organization; GO:0019915,lipid storage; GO:0045927,positive regulation of growth; GO:1902584,positive regulation of response to water deprivation	--	At3g05500	ref|XP_018858633.1|	Y3550_ARATH,RecName: Full=REF/SRPP-like protein At3g05500;	A0A2I4HR73_9ROSI,SubName: Full=REF/SRPP-like protein At3g05500 {ECO:0000313|RefSeq:XP_018858633.1, ECO:0000313|RefSeq:XP_018858634.1, ECO:0000313|RefSeq:XP_018858635.1};
TEA022356	40	47	41	24	31	50	40	47	37	55	50	62	--	Scaffold1065	963924	965228	+	1305	protein_coding	GO:0005829,cytosol; GO:0005840,ribosome; GO:0004379,glycylpeptide N-tetradecanoyltransferase activity; GO:0019107,myristoyltransferase activity; GO:0010064,embryonic shoot morphogenesis; GO:0040007,growth; GO:0018008,N-terminal peptidyl-glycine N-myristoylation; GO:0006499,N-terminal protein myristoylation	K00671: NMT; glycylpeptide N-tetradecanoyltransferase [EC:2.3.1.97]	At5g57020	gb|POF02732.1|	NMT1_ARATH,RecName: Full=Glycylpeptide N-tetradecanoyltransferase 1; EC=2.3.1.97; AltName: Full=Myristoyl-CoA:protein N-myristoyltransferase 1; Short=NMT 1; Short=Type I N-myristoyltransferase 1; AltName: Full=Peptide N-myristoyltransferase 1;	A0A067KX98_JATCU,RecName: Full=Glycylpeptide N-tetradecanoyltransferase {ECO:0000256|RuleBase:RU000586}; EC=2.3.1.97 {ECO:0000256|RuleBase:RU000586};
TEA022347	306	347	298	335	360	341	313	341	303	275	246	280	--	Scaffold1065	1476370	1480171	+	3802	protein_coding	GO:0005634,nucleus; GO:0001046,core promoter sequence-specific DNA binding; GO:0003700,DNA-binding transcription factor activity; GO:0046983,protein dimerization activity; GO:0001228,DNA-binding transcription activator activity, RNA polymerase II-specific; GO:0048573,photoperiodism, flowering; GO:0006355,regulation of transcription, DNA-templated; GO:0006366,transcription by RNA polymerase II	--	At2g42280	gb|AOY34374.1|	BH130_ARATH,RecName: Full=Transcription factor bHLH130; AltName: Full=Basic helix-loop-helix protein 130; Short=AtbHLH130; Short=bHLH 130; AltName: Full=Transcription factor EN 69; AltName: Full=bHLH transcription factor bHLH130;	A0A1D9CFI4_VACCO,SubName: Full=Transcription factor BHLH003 {ECO:0000313|EMBL:AOY34374.1}; Flags: Fragment;
TEA022348	691	750	694	673	630	690	1070	965	1029	1981	2092	2085	--	Scaffold1065	1493931	1503282	-	9352	protein_coding	--	--	At5g48020	ref|XP_002264792.1|	--	D7T2X2_VITVI,SubName: Full=Uncharacterized protein {ECO:0000313|EMBL:CBI24853.3};
TEA022349	15	21	17	22	35	20	30	40	38	24	22	20	--	Scaffold1065	1619536	1624657	-	5122	protein_coding	--	--	At3g13225	ref|XP_010644626.1|	--	A0A1U7ZNP2_NELNU,SubName: Full=formin-binding protein 4-like isoform X2 {ECO:0000313|RefSeq:XP_010255738.1};
TEA022345	129	133	115	174	137	146	197	163	166	179	173	207	--	Scaffold1065	1676739	1679405	-	2667	protein_coding	GO:0005634,nucleus; GO:0005524,ATP binding; GO:0046872,metal ion binding; GO:0004652,polynucleotide adenylyltransferase activity; GO:0003723,RNA binding; GO:0009908,flower development; GO:0048366,leaf development; GO:0006378,mRNA polyadenylation; GO:0008285,negative regulation of cell proliferation; GO:0045824,negative regulation of innate immune response; GO:0048451,petal formation; GO:0043631,R…	K14376: PAP; poly(A) polymerase [EC:2.7.7.19]	At1g17980	ref|XP_002279968.2|	PAPS1_ARATH,RecName: Full=Nuclear poly(A) polymerase 1 {ECO:0000303|PubMed:18479511}; Short=PAP(I) {ECO:0000305}; Short=Poly(A) polymerase I {ECO:0000305}; EC=2.7.7.19 {ECO:0000269|PubMed:15297145}; AltName: Full=Polynucleotide adenylyltransferase 1 {ECO:0000305};	A0A2G9FXT0_9LAMI,SubName: Full=Poly(A) polymerase {ECO:0000313|EMBL:PIM97870.1}; EC=2.7.7.19 {ECO:0000313|EMBL:PIM97870.1};
TEA022354	118	164	100	204	222	232	221	184	173	117	129	105	--	Scaffold1065	1692134	1696879	-	4746	protein_coding	GO:0005634,nucleus; GO:0005524,ATP binding; GO:0046872,metal ion binding; GO:0004652,polynucleotide adenylyltransferase activity; GO:0003723,RNA binding; GO:0009908,flower development; GO:0048366,leaf development; GO:0006378,mRNA polyadenylation; GO:0008285,negative regulation of cell proliferation; GO:0045824,negative regulation of innate immune response; GO:0048451,petal formation; GO:0043631,R…	K14376: PAP; poly(A) polymerase [EC:2.7.7.19]	At1g17980	ref|XP_022878494.1|	PAPS1_ARATH,RecName: Full=Nuclear poly(A) polymerase 1 {ECO:0000303|PubMed:18479511}; Short=PAP(I) {ECO:0000305}; Short=Poly(A) polymerase I {ECO:0000305}; EC=2.7.7.19 {ECO:0000269|PubMed:15297145}; AltName: Full=Polynucleotide adenylyltransferase 1 {ECO:0000305};	A0A022QRX2_ERYGU,SubName: Full=Uncharacterized protein {ECO:0000313|EMBL:EYU30023.1}; Flags: Fragment;
TEA022357	42	33	37	53	58	60	75	37	65	73	61	59	--	Scaffold1065	1785032	1789810	+	4779	protein_coding	--	--	At1g19080	ref|XP_017220835.1|	--	A0A175YRP0_DAUCA,SubName: Full=Uncharacterized protein {ECO:0000313|EMBL:KZM85821.1};
TEA022341	127	112	112	129	147	152	88	83	90	43	49	48	--	Scaffold1065	1792974	1803763	-	10790	protein_coding	GO:0051213,dioxygenase activity; GO:0005506,iron ion binding; GO:0031418,L-ascorbic acid binding; GO:0016705,oxidoreductase activity, acting on paired donors, with incorporation or reduction of molecular oxygen	--	At3g18210	emb|CDP00700.1|	Y1295_ARATH,RecName: Full=Uncharacterized PKHD-type hydroxylase At1g22950; EC=1.14.11.-;	A0A068TWQ9_COFCA,SubName: Full=Uncharacterized protein {ECO:0000313|EMBL:CDP00700.1};
TEA022355	6	4	4	5	5	11	15	5	5	4	4	5	--	Scaffold1065	1862785	1872711	+	9927	protein_coding	--	--	At1g69340	ref|XP_011075571.1|	--	A0A068TWG9_COFCA,SubName: Full=Uncharacterized protein {ECO:0000313|EMBL:CDP00397.1};
TEA031395	313	292	308	232	287	282	281	203	259	284	302	286	--	Scaffold1066	65159	66394	-	1236	protein_coding	GO:0005789,endoplasmic reticulum membrane; GO:0000139,Golgi membrane; GO:0005798,Golgi-associated vesicle; GO:0005887,integral component of plasma membrane; GO:0043231,intracellular membrane-bounded organelle; GO:0005634,nucleus; GO:0004190,aspartic-type endopeptidase activity; GO:0004175,endopeptidase activity; GO:0007219,Notch signaling pathway; GO:0016485,protein processing	--	At2g29900	ref|XP_017259140.1|	PSNB_ARATH,RecName: Full=Presenilin-like protein At2g29900;	F6GSZ0_VITVI,RecName: Full=Presenilin {ECO:0000256|RuleBase:RU361148}; EC=3.4.23.- {ECO:0000256|RuleBase:RU361148};
TEA031392	2494	2610	2612	2219	2015	2150	1750	1671	1630	1886	1902	1816	--	Scaffold1066	87597	91250	+	3654	protein_coding	GO:0005739,mitochondrion; GO:0005524,ATP binding; GO:0005507,copper ion binding; GO:0003723,RNA binding; GO:0003697,single-stranded DNA binding; GO:0016554,cytidine to uridine editing; GO:0080156,mitochondrial mRNA modification; GO:0006397,mRNA processing; GO:0009409,response to cold	--	At5g61030	emb|CBI15119.3|	RBG3_ARATH,RecName: Full=Glycine-rich RNA-binding protein 3, mitochondrial; Short=AtGR-RBP3; AltName: Full=AtRBG3; AltName: Full=Mitochondrial RNA-binding protein 2a; Short=At-mRBP2a; AltName: Full=Organelle RRM domain-containing protein 3 {ECO:0000303|PubMed:25800738}; Flags: Precursor;	F6GSZ1_VITVI,SubName: Full=Uncharacterized protein {ECO:0000313|EMBL:CCB43032.1};
TEA031389	464	513	485	595	518	515	619	510	500	673	575	638	--	Scaffold1066	92485	99259	-	6775	protein_coding	GO:0009507,chloroplast; GO:0005509,calcium ion binding; GO:0000287,magnesium ion binding; GO:0004647,phosphoserine phosphatase activity; GO:0009793,embryo development ending in seed dormancy; GO:0006564,L-serine biosynthetic process; GO:0006563,L-serine metabolic process; GO:0009555,pollen development; GO:0048364,root development	K01079: serB, PSPH; phosphoserine phosphatase [EC:3.1.3.3]	At1g18640	ref|XP_010663241.1|	SERC_ARATH,RecName: Full=Phosphoserine phosphatase, chloroplastic; Short=PSP; Short=PSPase; EC=3.1.3.3; AltName: Full=O-phosphoserine phosphohydrolase; Flags: Precursor;	A0A067K5F0_JATCU,SubName: Full=Uncharacterized protein {ECO:0000313|EMBL:KDP31347.1};
TEA031391	2	4	0	0	2	0	0	0	0	0	0	0	--	Scaffold1066	103881	112242	+	8362	protein_coding	GO:0005794,Golgi apparatus; GO:0016021,integral component of membrane; GO:0005886,plasma membrane; GO:0005509,calcium ion binding; GO:0016174,NAD(P)H oxidase activity; GO:0004601,peroxidase activity; GO:0033500,carbohydrate homeostasis; GO:0050832,defense response to fungus; GO:0043069,negative regulation of programmed cell death; GO:0007231,osmosensory signaling pathway; GO:0072593,reactive oxyg…	K13447: RBOH; respiratory burst oxidase [EC:1.6.3.- 1.11.1.-]	At5g47910	gb|PON69705.1|	RBOHD_ARATH,RecName: Full=Respiratory burst oxidase homolog protein D; EC=1.11.1.-; EC=1.6.3.-; AltName: Full=NADPH oxidase RBOHD; Short=AtRBOHD;	A0A251PBA5_PRUPE,SubName: Full=Uncharacterized protein {ECO:0000313|EMBL:ONI08864.1};
TEA031393	1321	1427	1389	1295	1214	1417	1389	1242	1242	1690	1729	1674	--	Scaffold1066	187609	189405	+	1797	protein_coding	GO:0005634,nucleus; GO:0003676,nucleic acid binding; GO:0008270,zinc ion binding	--	At1g74250	ref|XP_016505864.1|	JJJ1_ARATH,RecName: Full=DNAJ protein JJJ1 homolog {ECO:0000305}; Short=AtJJJ1 {ECO:0000305};	A0A1S4CXW4_TOBAC,SubName: Full=DNAJ protein JJJ1 homolog {ECO:0000313|RefSeq:XP_016505864.1};
TEA031394	752	868	818	974	1015	987	1063	880	1107	874	862	829	--	Scaffold1066	194042	230332	-	36291	protein_coding	GO:0005634,nucleus; GO:0032041,NAD-dependent histone deacetylase activity (H3-K14 specific); GO:0006355,regulation of transcription, DNA-templated; GO:0006351,transcription, DNA-templated	--	At5g61060	ref|XP_019082029.1|	HDA5_ARATH,RecName: Full=Histone deacetylase 5; EC=3.5.1.98;	D7SI14_VITVI,RecName: Full=Histone deacetylase {ECO:0000256|SAAS:SAAS00894283}; EC=3.5.1.98 {ECO:0000256|SAAS:SAAS00894283};
TEA031390	118	164	138	244	289	260	257	233	214	111	117	128	--	Scaffold1066	241326	244067	-	2742	protein_coding	GO:0016021,integral component of membrane; GO:0005524,ATP binding; GO:0004674,protein serine/threonine kinase activity	--	At1g79620	ref|XP_019266201.1|	Y5977_ARATH,RecName: Full=Probable leucine-rich repeat receptor-like protein kinase At5g49770; EC=2.7.11.1; Flags: Precursor;	A0A1S4CWS2_TOBAC,SubName: Full=probable leucine-rich repeat receptor-like protein kinase At5g49770 {ECO:0000313|RefSeq:XP_016505600.1};
TEA007132	81	64	53	100	66	79	85	79	59	42	34	34	--	Scaffold1067	6149	11296	+	5148	protein_coding	--	--	At3g20300	ref|XP_011096021.1|	--	F6I7J7_VITVI,SubName: Full=Uncharacterized protein {ECO:0000313|EMBL:CCB62915.1};
TEA007153	6	6	3	9	2	13	3	14	3	6	5	10	--	Scaffold1067	21349	21915	+	567	protein_coding	--	--	--	emb|CDP04463.1|	--	A0A068UA22_COFCA,SubName: Full=Uncharacterized protein {ECO:0000313|EMBL:CDP04463.1};
TEA007120	0	1	2	1	1	0	0	0	0	2	1	2	--	Scaffold1067	26558	29690	+	3133	protein_coding	--	--	--	--	--	--
TEA007124	622	632	674	583	579	594	333	337	388	285	293	373	--	Scaffold1067	30449	38197	-	7749	protein_coding	--	--	--	--	--	--
TEA007126	646	768	766	694	663	672	669	692	695	684	588	642	--	Scaffold1067	71091	85521	+	14431	protein_coding	--	--	At4g22320	ref|XP_011095974.1|	--	A0A067JA98_JATCU,SubName: Full=Uncharacterized protein {ECO:0000313|EMBL:KDP20677.1};
TEA007140	44	31	44	36	33	45	47	35	32	45	40	35	--	Scaffold1067	123878	126295	-	2418	protein_coding	--	--	At1g70350	ref|XP_022873450.1|	--	A0A068U1T2_COFCA,SubName: Full=Uncharacterized protein {ECO:0000313|EMBL:CDP02124.1};
TEA007141	45	47	38	89	82	111	57	62	53	41	33	42	--	Scaffold1067	127154	156025	-	28872	protein_coding	GO:0010494,cytoplasmic stress granule; GO:0005634,nucleus; GO:0003729,mRNA binding; GO:0008143,poly(A) binding; GO:0034605,cellular response to heat; GO:0006397,mRNA processing	--	At5g19350	ref|XP_018813219.1|	R47BP_ARATH,RecName: Full=Polyadenylate-binding protein RBP47B'; Short=Poly(A)-binding protein RBP47B'; AltName: Full=RNA-binding protein 47B'; Short=AtRBP47B prime; Short=AtRBP47B';	D7SL59_VITVI,SubName: Full=Uncharacterized protein {ECO:0000313|EMBL:CBI16387.3};
TEA007122	1534	1484	1408	1616	1496	1813	1022	972	977	806	776	760	--	Scaffold1067	814818	852372	+	37555	protein_coding	--	--	At3g43540	gb|OVA12364.1|	--	A0A200QPH2_9MAGN,SubName: Full=Uncharacterized protein {ECO:0000313|EMBL:OVA12364.1};
TEA007154	64	52	68	42	44	35	32	32	25	27	27	28	--	Scaffold1067	859218	862437	+	3220	protein_coding	--	--	At3g43540	emb|CDP22245.1|	--	A0A068VNB0_COFCA,SubName: Full=Uncharacterized protein {ECO:0000313|EMBL:CDP22245.1}; Flags: Fragment;
TEA007128	32	24	29	36	43	27	32	26	30	47	40	29	--	Scaffold1067	909609	917631	-	8023	protein_coding	GO:0005829,cytosol; GO:0005524,ATP binding; GO:0005525,GTP binding; GO:0004845,uracil phosphoribosyltransferase activity; GO:0004849,uridine kinase activity; GO:0044211,CTP salvage; GO:0006206,pyrimidine nucleobase metabolic process; GO:0043097,pyrimidine nucleoside salvage; GO:0044206,UMP salvage	K00876: udk, UCK; uridine kinase [EC:2.7.1.48]	At3g27440	dbj|GAV84439.1|	UKL5_ARATH,RecName: Full=Uridine kinase-like protein 5; Includes: RecName: Full=Probable uridine kinase; Short=UK; EC=2.7.1.48; Includes: RecName: Full=Probable uracil phosphoribosyltransferase; Short=UPRTase; EC=2.4.2.9; AltName: Full=UMP pyrophosphorylase;	A0A1Q3CW26_CEPFO,RecName: Full=Uridine kinase {ECO:0000256|RuleBase:RU003825}; EC=2.7.1.48 {ECO:0000256|RuleBase:RU003825};
TEA007139	405	491	437	500	455	519	439	324	383	411	347	359	--	Scaffold1067	935609	941804	-	6196	protein_coding	GO:0005737,cytoplasm; GO:0005768,endosome; GO:0005794,Golgi apparatus; GO:0000139,Golgi membrane; GO:0016021,integral component of membrane; GO:0009505,plant-type cell wall; GO:0005802,trans-Golgi network; GO:0005774,vacuolar membrane; GO:0008757,S-adenosylmethionine-dependent methyltransferase activity; GO:0032259,methylation	--	At5g14430	emb|CDP16620.1|	PMT9_ARATH,RecName: Full=Probable methyltransferase PMT9; EC=2.1.1.-;	A0A068V741_COFCA,SubName: Full=Uncharacterized protein {ECO:0000313|EMBL:CDP16620.1};
TEA007135	2372	2348	2515	2456	2424	2309	4558	4005	4124	6399	6622	6431	--	Scaffold1067	957649	962985	+	5337	protein_coding	GO:0005634,nucleus; GO:0005886,plasma membrane; GO:0046872,metal ion binding; GO:0004842,ubiquitin-protein transferase activity; GO:0009738,abscisic acid-activated signaling pathway; GO:0009850,auxin metabolic process; GO:0009690,cytokinin metabolic process; GO:0080148,negative regulation of response to water deprivation	--	At5g14420	ref|XP_011101823.1|	RGLG2_ARATH,RecName: Full=E3 ubiquitin-protein ligase RGLG2 {ECO:0000305}; EC=2.3.2.27 {ECO:0000305}; AltName: Full=RING domain ligase 2 {ECO:0000303|PubMed:17586653};	A0A1U7ZQJ1_NELNU,SubName: Full=E3 ubiquitin-protein ligase RGLG2-like isoform X2 {ECO:0000313|RefSeq:XP_010250995.1};
TEA007121	531	506	585	602	504	544	447	425	467	534	563	564	--	Scaffold1067	963178	968698	-	5521	protein_coding	GO:0009507,chloroplast; GO:0005768,endosome; GO:0005886,plasma membrane; GO:0005525,GTP binding; GO:0003924,GTPase activity; GO:0015031,protein transport; GO:0030100,regulation of endocytosis	--	At4g35860	ref|XP_002270701.1|	RAB1B_ARATH,RecName: Full=Ras-related protein RABB1b; Short=AtRABB1b; AltName: Full=Ras-related protein GB2; Short=AtGB2; AltName: Full=Ras-related protein Rab2C; Short=AtRab2C;	D7TWF7_VITVI,SubName: Full=Uncharacterized protein {ECO:0000313|EMBL:CBI34832.3};
TEA007150	254	232	214	214	216	283	135	77	133	26	17	22	--	Scaffold1067	1085432	1087013	+	1582	protein_coding	--	--	At3g01660	ref|XP_010660836.1|	--	D7TWF5_VITVI,SubName: Full=Uncharacterized protein {ECO:0000313|EMBL:CBI34830.3};
TEA007151	683	681	676	807	827	775	488	485	500	280	289	283	--	Scaffold1067	1087663	1093261	+	5599	protein_coding	--	--	At5g50250	gb|OVA17627.1|	--	A0A200R4I6_9MAGN,SubName: Full=RNA recognition motif domain {ECO:0000313|EMBL:OVA17627.1};
TEA007145	283	290	327	266	273	265	74	103	108	39	31	39	--	Scaffold1067	1125901	1127304	+	1404	protein_coding	--	--	At3g01660	ref|XP_010660836.1|	--	D7TWF5_VITVI,SubName: Full=Uncharacterized protein {ECO:0000313|EMBL:CBI34830.3};
TEA007144	648	732	662	766	765	768	448	424	458	291	294	327	--	Scaffold1067	1128201	1131479	+	3279	protein_coding	GO:0009507,chloroplast; GO:0030529,NA; GO:0003723,RNA binding; GO:0006397,mRNA processing	K11294: NCL, NSR1; nucleolin	At4g24770	ref|XP_002270233.1|	ROC4_NICSY,RecName: Full=31 kDa ribonucleoprotein, chloroplastic; Flags: Precursor;	F6HUS8_VITVI,SubName: Full=Uncharacterized protein {ECO:0000313|EMBL:CCB58446.1};
TEA007152	141	157	127	154	181	150	199	176	200	216	198	211	--	Scaffold1067	1131869	1147723	-	15855	protein_coding	--	--	--	ref|XP_010660834.1|	--	D7TWF4_VITVI,SubName: Full=Uncharacterized protein {ECO:0000313|EMBL:CBI34829.3};
TEA007116	251	280	272	195	193	251	181	170	177	244	265	258	--	Scaffold1067	1174943	1182925	+	7983	protein_coding	GO:0042803,protein homodimerization activity; GO:0043621,protein self-association; GO:0010088,phloem development	--	At3g01680	ref|XP_012071647.1|	SEOB_ARATH,RecName: Full=Protein SIEVE ELEMENT OCCLUSION B {ECO:0000303|PubMed:20932300}; Short=AtSEOb {ECO:0000303|PubMed:20932300}; AltName: Full=Protein SIEVE ELEMENT OCCLUSION-RELATED 1 {ECO:0000303|PubMed:22470058}; Short=AtSEOR1 {ECO:0000303|PubMed:22470058};	A0A067LGB7_JATCU,SubName: Full=Uncharacterized protein {ECO:0000313|EMBL:KDP46383.1};
TEA007155	506	507	508	256	268	383	236	241	327	356	385	386	--	Scaffold1067	1185902	1189084	+	3183	protein_coding	GO:0042803,protein homodimerization activity; GO:0043621,protein self-association; GO:0010088,phloem development	--	At3g01680	ref|XP_018845783.1|	SEOB_ARATH,RecName: Full=Protein SIEVE ELEMENT OCCLUSION B {ECO:0000303|PubMed:20932300}; Short=AtSEOb {ECO:0000303|PubMed:20932300}; AltName: Full=Protein SIEVE ELEMENT OCCLUSION-RELATED 1 {ECO:0000303|PubMed:22470058}; Short=AtSEOR1 {ECO:0000303|PubMed:22470058};	A0A2I4GPF8_9ROSI,SubName: Full=protein SIEVE ELEMENT OCCLUSION B-like {ECO:0000313|RefSeq:XP_018845783.1};
TEA007131	240	224	221	115	109	187	94	120	91	109	170	142	--	Scaffold1067	1201995	1205051	+	3057	protein_coding	GO:0042803,protein homodimerization activity; GO:0043621,protein self-association; GO:0010088,phloem development	--	At3g01680	ref|XP_012071551.1|	SEOB_ARATH,RecName: Full=Protein SIEVE ELEMENT OCCLUSION B {ECO:0000303|PubMed:20932300}; Short=AtSEOb {ECO:0000303|PubMed:20932300}; AltName: Full=Protein SIEVE ELEMENT OCCLUSION-RELATED 1 {ECO:0000303|PubMed:22470058}; Short=AtSEOR1 {ECO:0000303|PubMed:22470058};	A0A067LGB3_JATCU,SubName: Full=Uncharacterized protein {ECO:0000313|EMBL:KDP46373.1};
TEA007134	10	0	10	10	1	4	9	4	4	2	6	6	--	Scaffold1067	1210443	1223096	+	12654	protein_coding	GO:0042803,protein homodimerization activity; GO:0043621,protein self-association; GO:0010088,phloem development	--	At3g01680	ref|XP_012071551.1|	SEOB_ARATH,RecName: Full=Protein SIEVE ELEMENT OCCLUSION B {ECO:0000303|PubMed:20932300}; Short=AtSEOb {ECO:0000303|PubMed:20932300}; AltName: Full=Protein SIEVE ELEMENT OCCLUSION-RELATED 1 {ECO:0000303|PubMed:22470058}; Short=AtSEOR1 {ECO:0000303|PubMed:22470058};	A0A067LGB3_JATCU,SubName: Full=Uncharacterized protein {ECO:0000313|EMBL:KDP46373.1};
TEA007138	147	166	165	114	137	148	129	103	111	72	74	87	--	Scaffold1067	1230781	1235542	+	4762	protein_coding	--	--	At5g14390	ref|XP_007031667.2|	--	A0A061ED84_THECC,SubName: Full=Alpha/beta-Hydrolases superfamily protein {ECO:0000313|EMBL:EOY02593.1};
TEA007119	24	31	34	45	34	39	33	40	30	24	30	26	--	Scaffold1067	1235153	1238096	-	2944	protein_coding	GO:0009331,glycerol-3-phosphate dehydrogenase complex; GO:0004367,glycerol-3-phosphate dehydrogenase [NAD+] activity; GO:0051287,NAD binding; GO:0042803,protein homodimerization activity; GO:0005975,carbohydrate metabolic process; GO:0046168,glycerol-3-phosphate catabolic process	--	At5g40610	ref|XP_017241793.1|	GPDA_CUPLA,RecName: Full=Glycerol-3-phosphate dehydrogenase [NAD(+)]; EC=1.1.1.8;	A0A166B9C3_DAUCA,RecName: Full=Glycerol-3-phosphate dehydrogenase [NAD(+)] {ECO:0000256|RuleBase:RU361243}; EC=1.1.1.8 {ECO:0000256|RuleBase:RU361243};
TEA007125	145	163	127	150	143	141	164	171	189	185	163	153	--	Scaffold1067	1240637	1244538	-	3902	protein_coding	--	K18156: ATP23, XRCC6BP1; mitochondrial inner membrane protease ATP23 [EC:3.4.24.-]	At3g03420	ref|XP_022133506.1|	--	A0A0A0KSC7_CUCSA,RecName: Full=Mitochondrial inner membrane protease ATP23 {ECO:0000256|RuleBase:RU364057}; EC=3.4.24.- {ECO:0000256|RuleBase:RU364057};
TEA007142	166	224	198	317	318	310	239	194	194	114	156	144	--	Scaffold1067	1255308	1269485	+	14178	protein_coding	--	--	--	--	--	--
TEA007127	1	3	2	2	2	0	2	8	6	0	2	0	--	Scaffold1067	1376386	1376796	-	411	protein_coding	GO:0042803,protein homodimerization activity; GO:0043621,protein self-association; GO:0010088,phloem development	--	At3g01680	ref|XP_021684056.1|	SEOB_ARATH,RecName: Full=Protein SIEVE ELEMENT OCCLUSION B {ECO:0000303|PubMed:20932300}; Short=AtSEOb {ECO:0000303|PubMed:20932300}; AltName: Full=Protein SIEVE ELEMENT OCCLUSION-RELATED 1 {ECO:0000303|PubMed:22470058}; Short=AtSEOR1 {ECO:0000303|PubMed:22470058};	A0A2C9UG03_MANES,SubName: Full=Uncharacterized protein {ECO:0000313|EMBL:OAY29549.1};
TEA007117	5	2	5	0	2	5	0	0	2	0	3	1	--	Scaffold1067	1376839	1379021	-	2183	protein_coding	GO:0042803,protein homodimerization activity; GO:0043621,protein self-association; GO:0010088,phloem development	--	At3g01680	ref|XP_018845783.1|	SEOB_ARATH,RecName: Full=Protein SIEVE ELEMENT OCCLUSION B {ECO:0000303|PubMed:20932300}; Short=AtSEOb {ECO:0000303|PubMed:20932300}; AltName: Full=Protein SIEVE ELEMENT OCCLUSION-RELATED 1 {ECO:0000303|PubMed:22470058}; Short=AtSEOR1 {ECO:0000303|PubMed:22470058};	A0A2I4GPF8_9ROSI,SubName: Full=protein SIEVE ELEMENT OCCLUSION B-like {ECO:0000313|RefSeq:XP_018845783.1};
TEA007146	220	239	226	182	236	218	518	501	481	709	692	785	--	Scaffold1067	1610963	1611775	+	813	protein_coding	GO:0016020,membrane; GO:0009505,plant-type cell wall; GO:0004190,aspartic-type endopeptidase activity; GO:0030163,protein catabolic process; GO:0006508,proteolysis; GO:0080167,response to karrikin	--	At1g01300	dbj|GAY45724.1|	APF2_ARATH,RecName: Full=Aspartyl protease family protein 2 {ECO:0000305}; EC=3.4.23.- {ECO:0000305}; Flags: Precursor;	A0A2H5P023_CITUN,SubName: Full=Uncharacterized protein {ECO:0000313|EMBL:GAY45724.1};
TEA007130	246	239	245	192	196	229	303	262	319	460	446	424	--	Scaffold1067	1646032	1652860	+	6829	protein_coding	GO:0005634,nucleus; GO:0061630,ubiquitin protein ligase activity; GO:0008270,zinc ion binding; GO:0007275,multicellular organism development; GO:0006511,ubiquitin-dependent protein catabolic process	K04506: SIAH1; E3 ubiquitin-protein ligase SIAH1 [EC:2.3.2.27]	At4g27880	ref|XP_010266545.1|	SINA3_ARATH,RecName: Full=E3 ubiquitin-protein ligase SINAT3 {ECO:0000305}; EC=2.3.2.27 {ECO:0000250|UniProtKB:Q8S3N1}; AltName: Full=RING-type E3 ubiquitin transferase SINAT3 {ECO:0000305}; AltName: Full=Seven in absentia homolog 3 {ECO:0000305};	A0A1U8AHD0_NELNU,RecName: Full=E3 ubiquitin-protein ligase {ECO:0000256|RuleBase:RU201113}; EC=2.3.2.27 {ECO:0000256|RuleBase:RU201113};
TEA007147	32	52	64	58	40	63	15	16	27	14	17	10	--	Scaffold1067	1654691	1655314	-	624	protein_coding	--	--	At4g23930	ref|XP_006339716.1|	--	M0ZGJ7_SOLTU,SubName: Full=Uncharacterized protein {ECO:0000313|EnsemblPlants:PGSC0003DMT400000338};
TEA007133	481	416	421	273	280	240	334	283	300	838	861	780	--	Scaffold1067	1677288	1681533	-	4246	protein_coding	GO:0005829,cytosol; GO:0016020,membrane; GO:0004430,1-phosphatidylinositol 4-kinase activity; GO:0005524,ATP binding; GO:0004674,protein serine/threonine kinase activity; GO:0046854,phosphatidylinositol phosphorylation; GO:0046777,protein autophosphorylation; GO:0009651,response to salt stress	--	At2g46500_2	ref|XP_019229410.1|	P4KG4_ARATH,RecName: Full=Phosphatidylinositol 4-kinase gamma 4; Short=AtPI4Kgamma4; Short=PI-4Kgamma4; Short=PI4K gamma 4; EC=2.7.1.67; AltName: Full=Ubiquitin-like domain kinase gamma 4; Short=UbDK gamma 4;	A0A1J6IRG2_NICAT,SubName: Full=Phosphatidylinositol 4-kinase gamma 4 {ECO:0000313|EMBL:OIT07430.1};
TEA007143	2622	2739	2523	2825	2506	2724	3876	3171	3658	3781	4265	3857	--	Scaffold1067	1722485	1745365	+	22881	protein_coding	GO:0005737,cytoplasm; GO:0005874,microtubule; GO:0009524,phragmoplast; GO:0005525,GTP binding; GO:0003924,GTPase activity; GO:0008017,microtubule binding; GO:0007049,cell cycle; GO:0051301,cell division; GO:0000266,mitochondrial fission	K01528: DNM; dynamin GTPase [EC:3.6.5.5]	At5g42080	gb|ABE01395.1|	SDL5A_SOYBN,RecName: Full=Dynamin-related protein 5A; AltName: Full=Soybean dynamin-like protein 5A; Short=SDL5A;	A2T1L8_CAMSI,SubName: Full=Phragmoplastin {ECO:0000313|EMBL:ABE01395.1};
TEA007136	4	2	2	0	0	0	10	4	8	19	6	8	--	Scaffold1067	1748280	1756190	+	7911	protein_coding	GO:0016021,integral component of membrane; GO:0046872,metal ion binding; GO:0055114,oxidation-reduction process	--	At3g61750	ref|XP_010661934.1|	B561I_ARATH,RecName: Full=Cytochrome b561 and DOMON domain-containing protein At3g61750; AltName: Full=Protein b561A.tha9; Flags: Precursor;	D7UCR5_VITVI,SubName: Full=Uncharacterized protein {ECO:0000313|EMBL:CBI40530.3};
TEA007129	3691	4104	4032	6028	5760	6233	3406	3060	2808	1588	1583	1623	--	Scaffold1067	1755918	1773051	-	17134	protein_coding	GO:0007049,cell cycle; GO:0007275,multicellular organism development; GO:0009737,response to abscisic acid	K03255: TIF31, CLU1; protein TIF31	At4g28080	ref|XP_022770580.1|	TSS_ARATH,RecName: Full=Protein TSS {ECO:0000303|PubMed:21185286}; AltName: Full=TPR-domain suppressor of STIMPY {ECO:0000303|PubMed:21185286};	A0A1Q3CL64_CEPFO,SubName: Full=eIF3_p135 domain-containing protein/TPR_12 domain-containing protein {ECO:0000313|EMBL:GAV80990.1};
TEA007148	676	717	723	997	931	1127	1171	1000	1124	1116	1000	1008	--	Scaffold1067	1837150	1852057	+	14908	protein_coding	GO:0005634,nucleus; GO:0009506,plasmodesma; GO:0018024,histone-lysine N-methyltransferase activity; GO:0046872,metal ion binding; GO:0009294,DNA mediated transformation	K22155: JADE2; E3 ubiquitin-protein ligase Jade-2 [EC:2.3.2.27]	At5g53430	ref|XP_010661928.1|	ATX5_ARATH,RecName: Full=Histone-lysine N-methyltransferase ATX5; EC=2.1.1.43; AltName: Full=Protein SET DOMAIN GROUP 29; AltName: Full=Trithorax-homolog protein 5; Short=TRX-homolog protein 5;	F6I6C8_VITVI,RecName: Full=Histone-lysine N-methyltransferase {ECO:0000256|PROSITE-ProRule:PRU00899, ECO:0000256|SAAS:SAAS00591749}; EC=2.1.1.43 {ECO:0000256|PROSITE-ProRule:PRU00899, ECO:0000256|SAAS:SAAS00591749};
TEA007137	3	1	6	0	0	1	0	2	3	7	8	6	--	Scaffold1067	1854937	1863821	-	8885	protein_coding	--	--	--	gb|PHT46432.1|	--	A0A2G2WMI1_CAPBA,SubName: Full=Uncharacterized protein {ECO:0000313|EMBL:PHT46432.1};
TEA012028	79	102	112	178	153	198	246	233	253	138	147	160	--	Scaffold10722	37801	39560	-	1760	protein_coding	GO:0016021,integral component of membrane; GO:0005886,plasma membrane; GO:0009506,plasmodesma; GO:0005524,ATP binding; GO:0004674,protein serine/threonine kinase activity	--	At1g53420	ref|XP_011460821.1|	Y1534_ARATH,RecName: Full=Probable LRR receptor-like serine/threonine-protein kinase At1g53420; EC=2.7.11.1; Flags: Precursor;	A0A1J7I5T6_LUPAN,SubName: Full=Uncharacterized protein {ECO:0000313|EMBL:OIW08203.1};
TEA012027	392	414	395	682	614	702	526	427	473	333	339	386	--	Scaffold10722	77007	110652	-	33646	protein_coding	GO:0016021,integral component of membrane; GO:0005886,plasma membrane; GO:0009506,plasmodesma; GO:0005524,ATP binding; GO:0004674,protein serine/threonine kinase activity; GO:0009861,jasmonic acid and ethylene-dependent systemic resistance; GO:0045088,regulation of innate immune response	--	At3g14840	ref|XP_022717351.1|	Y3148_ARATH,RecName: Full=Probable leucine-rich repeat receptor-like serine/threonine-protein kinase At3g14840; EC=2.7.11.1; Flags: Precursor;	F6H2L4_VITVI,SubName: Full=Uncharacterized protein {ECO:0000313|EMBL:CCB46201.1};
TEA012032	506	518	505	643	712	672	2293	2007	2131	3768	3834	3996	--	Scaffold10722	143533	157097	+	13565	protein_coding	GO:0016021,integral component of membrane; GO:0005886,plasma membrane; GO:0005524,ATP binding; GO:0004674,protein serine/threonine kinase activity	--	At1g53440	ref|XP_018732197.1|	Y5344_ARATH,RecName: Full=Probable LRR receptor-like serine/threonine-protein kinase At1g53440; EC=2.7.11.1; Flags: Precursor;	A0A251PL84_PRUPE,SubName: Full=Uncharacterized protein {ECO:0000313|EMBL:ONI12341.1};
TEA012033	22	26	18	30	22	18	20	14	16	7	15	10	--	Scaffold10722	306693	329481	+	22789	protein_coding	GO:0016021,integral component of membrane; GO:0005886,plasma membrane; GO:0005524,ATP binding; GO:0004674,protein serine/threonine kinase activity	--	At1g53440	emb|CDP06040.1|	Y5344_ARATH,RecName: Full=Probable LRR receptor-like serine/threonine-protein kinase At1g53440; EC=2.7.11.1; Flags: Precursor;	A0A068UBU9_COFCA,SubName: Full=Uncharacterized protein {ECO:0000313|EMBL:CDP06040.1};
TEA012035	2703	2902	2776	4068	4070	4288	3061	2885	2982	1703	1671	1679	--	Scaffold10722	374606	398482	+	23877	protein_coding	GO:0016021,integral component of membrane; GO:0005886,plasma membrane; GO:0005524,ATP binding; GO:0004674,protein serine/threonine kinase activity	--	At1g53440	ref|XP_010644095.1|	Y5343_ARATH,RecName: Full=Probable LRR receptor-like serine/threonine-protein kinase At1g53430; EC=2.7.11.1; Flags: Precursor;	A0A2H5Q570_CITUN,SubName: Full=Uncharacterized protein {ECO:0000313|EMBL:GAY59711.1};
TEA012031	0	0	0	2	2	0	0	4	6	3	0	1	--	Scaffold10722	399666	401633	+	1968	protein_coding	GO:0005783,endoplasmic reticulum; GO:0005789,endoplasmic reticulum membrane; GO:0016021,integral component of membrane; GO:0006629,lipid metabolic process; GO:0034389,lipid droplet organization; GO:0019915,lipid storage	--	At1g29760	ref|XP_017252897.1|	SEI2_ARATH,RecName: Full=Seipin-2 {ECO:0000303|PubMed:26362606}; Short=AtSEIPIN2 {ECO:0000303|PubMed:26362606};	A0A164ZT57_DAUCA,SubName: Full=Uncharacterized protein {ECO:0000313|EMBL:KZM96364.1};
TEA012037	475	591	453	627	672	641	655	505	532	486	440	402	--	Scaffold10722	421435	429793	-	8359	protein_coding	--	--	At3g14830	ref|XP_010242170.1|	--	A0A1U7YW62_NELNU,SubName: Full=uncharacterized protein LOC104586582 isoform X2 {ECO:0000313|RefSeq:XP_010242170.1};
TEA012036	270	267	300	279	212	267	237	197	277	230	232	264	--	Scaffold10722	430289	438465	-	8177	protein_coding	GO:0003677,DNA binding; GO:0003700,DNA-binding transcription factor activity; GO:0009742,brassinosteroid mediated signaling pathway; GO:0006355,regulation of transcription, DNA-templated; GO:0006351,transcription, DNA-templated	--	At1g78700	ref|XP_010644097.1|	BEH4_ARATH,RecName: Full=BES1/BZR1 homolog protein 4;	A0A2H5Q4X7_CITUN,SubName: Full=Uncharacterized protein {ECO:0000313|EMBL:GAY59698.1};
TEA012029	62	65	75	97	95	113	98	99	95	63	48	68	--	Scaffold10722	644009	646350	-	2342	protein_coding	GO:0005737,cytoplasm; GO:0005622,intracellular; GO:0005525,GTP binding; GO:0003924,GTPase activity; GO:0003746,translation elongation factor activity	--	At5g10630_2	ref|XP_019074636.1|	EF1A_ORYSJ,RecName: Full=Elongation factor 1-alpha; Short=EF-1-alpha;	A0A067FMB8_CITSI,SubName: Full=Uncharacterized protein {ECO:0000313|EMBL:KDO67260.1};
TEA012034	437	576	496	574	566	593	357	348	365	137	159	182	--	Scaffold10722	729020	733229	+	4210	protein_coding	--	--	--	ref|XP_010245775.1|	--	A0A1U7ZEA9_NELNU,SubName: Full=uncharacterized protein LOC104589228 {ECO:0000313|RefSeq:XP_010245775.1};
TEA012030	1325	1409	1353	1135	1262	1337	797	659	822	538	511	572	--	Scaffold10722	735496	745809	+	10314	protein_coding	--	--	At3g23700	ref|XP_002264430.1|	--	D7U9K6_VITVI,SubName: Full=Uncharacterized protein {ECO:0000313|EMBL:CBI39420.3};
TEA001375	72	63	77	118	107	81	88	68	102	50	66	70	--	Scaffold1073	330854	331255	+	402	protein_coding	--	--	--	ref|XP_021800251.1|	--	A0A251PAL4_PRUPE,SubName: Full=Uncharacterized protein {ECO:0000313|EMBL:ONI08100.1};
TEA001371	73	101	82	93	107	112	131	90	84	92	106	94	--	Scaffold1073	375437	394511	+	19075	protein_coding	--	--	--	--	--	--
TEA001376	2138	2300	2268	2270	2311	2383	1797	1411	1548	1100	1094	1045	--	Scaffold1073	503904	513876	+	9973	protein_coding	GO:0005737,cytoplasm; GO:0047501,(+)-neomenthol dehydrogenase activity; GO:0006952,defense response	K15095: E1.1.1.208; (+)-neomenthol dehydrogenase [EC:1.1.1.208]	At3g61220	emb|CDP11266.1|	SDR1_ARATH,RecName: Full=(+)-neomenthol dehydrogenase {ECO:0000303|PubMed:18599651}; EC=1.1.1.- {ECO:0000269|PubMed:21169366}; EC=1.1.1.208 {ECO:0000269|PubMed:18599651}; AltName: Full=Menthone:neomenthol reductase; AltName: Full=Short-chain dehydrogenase/reductase 1; Short=AtSDR1;	A0A068US79_COFCA,SubName: Full=Uncharacterized protein {ECO:0000313|EMBL:CDP11266.1};
TEA001369	223	233	267	351	375	431	467	368	388	329	320	337	--	Scaffold1073	559255	560821	+	1567	protein_coding	--	--	--	ref|XP_021800251.1|	--	A0A251PAL4_PRUPE,SubName: Full=Uncharacterized protein {ECO:0000313|EMBL:ONI08100.1};
TEA001377	85	114	133	183	228	190	162	107	103	80	76	62	--	Scaffold1073	654162	660506	-	6345	protein_coding	--	--	--	--	--	--
TEA001373	4	0	0	0	0	0	0	0	0	0	0	0	--	Scaffold1073	983657	984175	-	519	protein_coding	--	--	--	gb|KZM84750.1|	--	A0A175YND2_DAUCA,SubName: Full=Uncharacterized protein {ECO:0000313|EMBL:KZM84750.1};
TEA001372	2670	2716	2916	2461	2430	2633	2643	2503	2530	2901	3112	2851	--	Scaffold1073	1006811	1015499	-	8689	protein_coding	GO:0005634,nucleus; GO:0003677,DNA binding; GO:0008022,protein C-terminus binding; GO:0032968,positive regulation of transcription elongation from RNA polymerase II promoter; GO:0006367,transcription initiation from RNA polymerase II promoter	--	At4g12610	gb|PON34040.1|	T2FA_ARATH,RecName: Full=Transcription initiation factor IIF subunit alpha; Short=TFIIF-alpha; AltName: Full=General transcription factor IIF subunit 1; AltName: Full=Transcription initiation factor RAP74 homolog; Short=AtRAP74;	A0A2I4GE87_9ROSI,SubName: Full=transcription initiation factor IIF subunit alpha-like isoform X1 {ECO:0000313|RefSeq:XP_018842213.1};
TEA001368	189	194	205	264	241	253	296	265	258	193	211	203	--	Scaffold1073	1021758	1040067	-	18310	protein_coding	--	--	--	--	--	--
TEA001370	89	83	88	88	88	89	70	55	53	36	38	43	--	Scaffold1073	1063988	1064626	+	639	protein_coding	GO:0005739,mitochondrion; GO:0009506,plasmodesma; GO:0005516,calmodulin binding; GO:0051087,chaperone binding; GO:0006457,protein folding; GO:0043207,response to external biotic stimulus; GO:0009266,response to temperature stimulus	--	At1g12060	ref|XP_019265104.1|	BAG5_ARATH,RecName: Full=BAG family molecular chaperone regulator 5, mitochondrial; AltName: Full=Bcl-2-associated athanogene 5; Flags: Precursor;	A0A1S4BHY6_TOBAC,SubName: Full=BAG family molecular chaperone regulator 5, mitochondrial-like isoform X2 {ECO:0000313|RefSeq:XP_016488488.1};
TEA001374	603	569	535	594	490	537	817	806	805	803	824	840	--	Scaffold1073	1302393	1303595	-	1203	protein_coding	GO:0016021,integral component of membrane; GO:0008374,O-acyltransferase activity; GO:0016127,sterol catabolic process; GO:0034434,sterol esterification	--	At3g51970	ref|XP_018827563.1|	ASAT1_ARATH,RecName: Full=Acyl-CoA--sterol O-acyltransferase 1; EC=2.3.1.-; AltName: Full=Sterol O-acyltransferase 1;	A0A2I4F7E1_9ROSI,SubName: Full=acyl-CoA--sterol O-acyltransferase 1-like isoform X1 {ECO:0000313|RefSeq:XP_018827563.1};
TEA023182	1953	1920	1906	2258	2263	2308	1977	1768	1733	1648	1717	1647	--	Scaffold10737	15173	30276	+	15104	protein_coding	GO:0005829,cytosol; GO:0016020,membrane; GO:0005086,ARF guanyl-nucleotide exchange factor activity; GO:0043001,Golgi to plasma membrane protein transport; GO:0032012,regulation of ARF protein signal transduction	K18442: ARFGEF, BIG; brefeldin A-inhibited guanine nucleotide-exchange protein	At3g60860	ref|XP_002279696.1|	BIG2_ARATH,RecName: Full=Brefeldin A-inhibited guanine nucleotide-exchange protein 2; Short=BIG2; AltName: Full=ARF guanine-nucleotide exchange factor BIG2;	F6I376_VITVI,SubName: Full=Uncharacterized protein {ECO:0000313|EMBL:CCB61393.1};
TEA023179	252	266	265	275	265	238	130	157	150	144	138	115	--	Scaffold10737	48065	53790	+	5726	protein_coding	GO:0005524,ATP binding; GO:0019140,inositol 3-kinase activity; GO:0010264,myo-inositol hexakisphosphate biosynthetic process	--	At5g58730	gb|PNT03436.1|	MIK_ARATH,RecName: Full=Inositol 3-kinase {ECO:0000305}; EC=2.7.1.64 {ECO:0000250|UniProtKB:Q5GA22}; AltName: Full=Myo-inositol kinase {ECO:0000305}; Short=AtMIK {ECO:0000303|PubMed:21698461};	B9IC08_POPTR,SubName: Full=Uncharacterized protein {ECO:0000313|EMBL:EEE98380.2};
TEA023180	281	335	279	416	390	444	564	581	526	782	765	818	--	Scaffold10737	66167	84893	-	18727	protein_coding	GO:0005737,cytoplasm; GO:0005871,kinesin complex; GO:0005874,microtubule; GO:0005524,ATP binding; GO:0016887,ATPase activity; GO:0008017,microtubule binding; GO:0003777,microtubule motor activity; GO:0007018,microtubule-based movement; GO:0032886,regulation of microtubule-based process; GO:0048364,root development	--	At1g01950	emb|CDP17787.1|	KINUB_ARATH,RecName: Full=Kinesin-like protein KIN-UB {ECO:0000305}; AltName: Full=AtKINUb {ECO:0000303|PubMed:21387573}; AltName: Full=Protein ARMADILLO REPEAT KINESIN2 {ECO:0000303|PubMed:17971038}; AltName: Full=Protein ARMADILLO REPEAT-CONTAINING KINESIN 2 {ECO:0000305};	A0A068VB34_COFCA,RecName: Full=Kinesin-like protein {ECO:0000256|RuleBase:RU000394};
TEA029294	244	276	229	277	226	297	146	118	152	30	34	43	--	Scaffold1074	320432	320881	-	450	protein_coding	--	--	At1g74730	ref|XP_020232018.1|	--	A0A151S7G5_CAJCA,SubName: Full=Uncharacterized protein {ECO:0000313|EMBL:KYP50708.1};
TEA029297	7	8	9	16	10	21	15	13	12	9	7	20	--	Scaffold1074	690539	694368	+	3830	protein_coding	GO:0012505,endomembrane system; GO:0019897,extrinsic component of plasma membrane; GO:0005886,plasma membrane; GO:0043531,ADP binding; GO:0005524,ATP binding; GO:0000166,nucleotide binding; GO:0009626,plant-type hypersensitive response; GO:0007165,signal transduction	--	At3g07040	ref|XP_006368520.1|	RPM1_ARATH,RecName: Full=Disease resistance protein RPM1; AltName: Full=Resistance to Pseudomonas syringae protein 3;	U5GSI1_POPTR,SubName: Full=Uncharacterized protein {ECO:0000313|EMBL:ERP65089.1};
TEA029301	21	30	25	27	20	21	30	32	33	49	31	38	--	Scaffold1074	694548	695954	+	1407	protein_coding	GO:0012505,endomembrane system; GO:0019897,extrinsic component of plasma membrane; GO:0005886,plasma membrane; GO:0043531,ADP binding; GO:0005524,ATP binding; GO:0000166,nucleotide binding; GO:0009626,plant-type hypersensitive response; GO:0007165,signal transduction	--	At3g07040	ref|XP_011018453.1|	RPM1_ARATH,RecName: Full=Disease resistance protein RPM1; AltName: Full=Resistance to Pseudomonas syringae protein 3;	A0A061G6S4_THECC,SubName: Full=Nbs-lrr resistance protein, putative {ECO:0000313|EMBL:EOY25256.1};
TEA029299	492	523	577	408	470	551	436	404	368	335	300	380	--	Scaffold1074	1071864	1081604	-	9741	protein_coding	GO:0016020,membrane; GO:0009506,plasmodesma; GO:0005773,vacuole; GO:0003993,acid phosphatase activity; GO:0052642,lysophosphatidic acid phosphatase activity; GO:0016036,cellular response to phosphate starvation; GO:0006796,phosphate-containing compound metabolic process; GO:0009395,phospholipid catabolic process	K01114: plc; phospholipase C [EC:3.1.4.3]	At3g03520	ref|XP_002265749.2|	NPC3_ARATH,RecName: Full=Non-specific phospholipase C3; EC=3.1.-.-;	F6I1D6_VITVI,SubName: Full=Uncharacterized protein {ECO:0000313|EMBL:CCB60753.1};
TEA029296	4	9	19	7	10	18	13	13	16	18	6	5	--	Scaffold1074	1143485	1159285	-	15801	protein_coding	GO:0071013,catalytic step 2 spliceosome; GO:0016607,nuclear speck; GO:0071011,precatalytic spliceosome; GO:0070274,RES complex; GO:0005686,U2 snRNP; GO:0003677,DNA binding; GO:0046872,metal ion binding; GO:0003723,RNA binding; GO:0006406,mRNA export from nucleus; GO:0000398,mRNA splicing, via spliceosome	--	At3g47120	ref|XP_010650915.1|	C3H42_ARATH,RecName: Full=Zinc finger CCCH domain-containing protein 42; Short=AtC3H42;	F6GUS5_VITVI,SubName: Full=Uncharacterized protein {ECO:0000313|EMBL:CCB43483.1};
TEA029302	4	6	3	0	2	0	0	0	2	2	2	0	--	Scaffold1074	1168915	1169949	-	1035	protein_coding	GO:0016021,integral component of membrane; GO:0046872,metal ion binding; GO:0061630,ubiquitin protein ligase activity; GO:0043161,proteasome-mediated ubiquitin-dependent protein catabolic process; GO:0080167,response to karrikin	K19041: RNF38_44; E3 ubiquitin-protein ligase RNF38/44 [EC:2.3.2.27]	At3g03550	emb|CDP09319.1|	ATL51_ARATH,RecName: Full=RING-H2 finger protein ATL51; EC=2.3.2.27 {ECO:0000305}; AltName: Full=RING-type E3 ubiquitin transferase ATL51 {ECO:0000305};	A0A068UM57_COFCA,SubName: Full=Uncharacterized protein {ECO:0000313|EMBL:CDP09319.1};
TEA029293	975	1005	998	1354	1333	1463	1481	1304	1326	795	842	795	--	Scaffold1074	1182945	1238490	-	55546	protein_coding	--	--	--	ref|XP_019246166.1|	--	A0A1J6ITF2_NICAT,SubName: Full=Uncharacterized protein {ECO:0000313|EMBL:OIT03824.1};
TEA029300	70	60	52	39	41	65	120	116	154	258	241	288	--	Scaffold1074	1358760	1360670	-	1911	protein_coding	GO:0016021,integral component of membrane; GO:0005634,nucleus; GO:0005886,plasma membrane; GO:0005524,ATP binding; GO:0004672,protein kinase activity	--	At1g27190	ref|XP_012091998.1|	Y1719_ARATH,RecName: Full=Probable inactive receptor kinase At1g27190; Flags: Precursor;	A0A067JEU5_JATCU,SubName: Full=Uncharacterized protein {ECO:0000313|EMBL:KDP21268.1};
TEA029295	7	8	5	16	17	20	9	21	12	6	5	4	--	Scaffold1074	1408267	1414584	+	6318	protein_coding	--	--	--	ref|XP_002263990.1|	--	D7SNC7_VITVI,SubName: Full=Uncharacterized protein {ECO:0000313|EMBL:CBI17156.3};
TEA009698	15	27	29	31	20	30	21	18	30	19	30	40	--	Scaffold10750	19951	23190	+	3240	protein_coding	GO:0005840,ribosome; GO:0019843,rRNA binding; GO:0003735,structural constituent of ribosome; GO:0006412,translation	--	At2g37190	ref|XP_009592198.1|	RL12_PRUAR,RecName: Full=60S ribosomal protein L12;	A0A1S3XES7_TOBAC,SubName: Full=60S ribosomal protein L12-like {ECO:0000313|RefSeq:XP_016438328.1, ECO:0000313|RefSeq:XP_016463126.1, ECO:0000313|RefSeq:XP_016465036.1};
TEA009696	6	16	7	1	7	2	15	11	12	20	20	8	--	Scaffold10750	159644	163702	+	4059	protein_coding	GO:0016021,integral component of membrane; GO:0005886,plasma membrane; GO:0015250,water channel activity	K09872: PIP; aquaporin PIP	At5g60660	ref|XP_021662216.1|	PIP24_MAIZE,RecName: Full=Aquaporin PIP2-4; AltName: Full=Plasma membrane intrinsic protein 2-4; AltName: Full=ZmPIP2-4; AltName: Full=ZmPIP2;4;	A0A2C9W072_MANES,SubName: Full=Uncharacterized protein {ECO:0000313|EMBL:OAY51624.1};
TEA009695	0	0	1	0	0	0	0	1	0	2	0	0	--	Scaffold10750	226594	261955	-	35362	protein_coding	--	--	At1g61560	ref|XP_022865428.1|	--	A0A061ESI6_THECC,RecName: Full=MLO-like protein {ECO:0000256|RuleBase:RU280816};
TEA009697	68	79	94	118	125	120	59	39	55	20	19	15	--	Scaffold10750	431571	433424	-	1854	protein_coding	GO:0043231,intracellular membrane-bounded organelle; GO:0005739,mitochondrion; GO:0004519,endonuclease activity; GO:0003723,RNA binding; GO:0009451,RNA modification	--	At3g22470	ref|XP_007208010.2|	PP247_ARATH,RecName: Full=Pentatricopeptide repeat-containing protein At3g22470, mitochondrial; Flags: Precursor;	A0A251NMI8_PRUPE,SubName: Full=Uncharacterized protein {ECO:0000313|EMBL:ONI00544.1};
TEA009694	0	0	0	0	2	0	1	0	0	1	0	0	--	Scaffold10750	578825	584299	-	5475	protein_coding	--	--	--	gb|PKI68164.1|	--	A0A2I0KI23_PUNGR,SubName: Full=Uncharacterized protein {ECO:0000313|EMBL:PKI68164.1}; Flags: Fragment;
TEA009693	0	0	0	0	0	0	1	0	0	0	0	0	--	Scaffold10750	606298	610451	-	4154	protein_coding	GO:0016021,integral component of membrane; GO:0005886,plasma membrane; GO:0005516,calmodulin binding; GO:0006952,defense response; GO:0009817,defense response to fungus, incompatible interaction; GO:0010150,leaf senescence	--	At2g39200	ref|XP_018847812.1|	MLO12_ARATH,RecName: Full=MLO-like protein 12; Short=AtMlo12; Short=AtMlo18;	A0A2I4GV92_9ROSI,SubName: Full=MLO-like protein 3 {ECO:0000313|RefSeq:XP_018847812.1};
TEA022671	22	45	41	45	25	31	39	44	65	42	17	39	--	Scaffold1076	172970	179883	-	6914	protein_coding	GO:0005737,cytoplasm; GO:0003983,UTP:glucose-1-phosphate uridylyltransferase activity; GO:0006011,UDP-glucose metabolic process	--	At5g17310	ref|XP_012074723.1|	UGPA_MUSAC,RecName: Full=UTP--glucose-1-phosphate uridylyltransferase; EC=2.7.7.9; AltName: Full=UDP-glucose pyrophosphorylase; Short=UDPGP; Short=UGPase;	A0A067KU12_JATCU,RecName: Full=UTP--glucose-1-phosphate uridylyltransferase {ECO:0000256|PIRNR:PIRNR000806}; EC=2.7.7.9 {ECO:0000256|PIRNR:PIRNR000806};
TEA022662	386	440	411	546	432	471	477	426	396	318	331	306	--	Scaffold1076	273224	281417	-	8194	protein_coding	--	--	At5g23500	dbj|GAV57083.1|	--	A0A1Q3ANG5_CEPFO,SubName: Full=Uncharacterized protein {ECO:0000313|EMBL:GAV57083.1};
TEA022633	0	1	1	1	0	2	0	13	0	0	0	1	--	Scaffold1076	297697	299053	+	1357	protein_coding	--	--	--	gb|OMO51148.1|	--	A0A1R3FZ79_COCAP,SubName: Full=Uncharacterized protein {ECO:0000313|EMBL:OMO51148.1};
TEA022631	372	400	379	467	273	439	311	349	274	305	387	349	--	Scaffold1076	313686	335208	-	21523	protein_coding	--	--	--	--	--	--
TEA022661	135	139	140	226	189	241	212	163	205	127	95	137	--	Scaffold1076	338899	344626	-	5728	protein_coding	--	--	At5g23500	dbj|GAV57083.1|	--	A0A1Q3ANG5_CEPFO,SubName: Full=Uncharacterized protein {ECO:0000313|EMBL:GAV57083.1};
TEA022650	475	469	497	789	679	784	661	587	550	444	424	352	--	Scaffold1076	352747	370584	-	17838	protein_coding	--	--	At5g23490	ref|XP_018809424.1|	--	A0A2I4DQK1_9ROSI,SubName: Full=uncharacterized protein LOC108982470 isoform X3 {ECO:0000313|RefSeq:XP_018809424.1};
TEA022644	12	11	10	10	16	17	5	9	5	20	2	7	--	Scaffold1076	488839	492815	+	3977	protein_coding	GO:0005634,nucleus; GO:0003677,DNA binding; GO:0003700,DNA-binding transcription factor activity; GO:0006355,regulation of transcription, DNA-templated; GO:0006351,transcription, DNA-templated	--	At1g69580	ref|XP_010651953.1|	PHL8_ARATH,RecName: Full=Myb family transcription factor PHL8 {ECO:0000305}; AltName: Full=Protein PHR1-LIKE 8 {ECO:0000305};	F6HPQ8_VITVI,SubName: Full=Uncharacterized protein {ECO:0000313|EMBL:CCB56539.1};
TEA022683	663	744	713	606	658	668	984	925	907	1410	1521	1444	--	Scaffold1076	496716	497414	-	699	protein_coding	GO:0005737,cytoplasm; GO:0005829,cytosol; GO:0046872,metal ion binding; GO:0051787,misfolded protein binding; GO:0061630,ubiquitin protein ligase activity; GO:0061659,ubiquitin-like protein ligase activity; GO:0071218,cellular response to misfolded protein; GO:0071629,cytoplasm protein quality control by the ubiquitin-proteasome system; GO:0043161,proteasome-mediated ubiquitin-dependent protein c…	--	At1g26800	ref|XP_010258327.1|	MPSR1_ARATH,RecName: Full=E3 ubiquitin-protein ligase MPSR1 {ECO:0000305}; EC=2.3.2.27 {ECO:0000269|PubMed:29087340}; AltName: Full=Protein MISFOLDED PROTEIN SENSING RING E3 LIGASE 1 {ECO:0000303|PubMed:29087340}; AltName: Full=RING-type E3 ubiquitin transferase MPSR1 {ECO:0000305};	A0A1U7ZV81_NELNU,SubName: Full=E3 ubiquitin-protein ligase RING1-like {ECO:0000313|RefSeq:XP_010258327.1};
TEA022673	42	54	53	58	54	46	46	62	39	28	25	24	--	Scaffold1076	1000442	1013975	+	13534	protein_coding	GO:0016021,integral component of membrane; GO:0005524,ATP binding; GO:0016887,ATPase activity	--	At2g36380	ref|XP_007203982.1|	PDR2_NICPL,RecName: Full=Pleiotropic drug resistance protein 2; AltName: Full=NpPDR2;	M5VVQ9_PRUPE,SubName: Full=Uncharacterized protein {ECO:0000313|EMBL:EMJ05181.1};
TEA022679	1320	1453	1412	1524	1521	1571	925	943	900	433	465	425	--	Scaffold1076	1139352	1198307	+	58956	protein_coding	--	--	YEL011w	ref|XP_017416752.1|	--	A0A1S3TPT0_VIGRR,SubName: Full=1,4-alpha-glucan-branching enzyme 1, chloroplastic/amyloplastic-like isoform X1 {ECO:0000313|RefSeq:XP_014495800.1};
TEA022654	1	3	3	0	1	2	0	5	9	0	2	2	--	Scaffold1076	1198741	1204985	-	6245	protein_coding	GO:0005634,nucleus; GO:0005524,ATP binding; GO:0048366,leaf development; GO:0006355,regulation of transcription, DNA-templated; GO:0006351,transcription, DNA-templated	--	At3g52910	ref|XP_002277233.3|	GRF4_ARATH,RecName: Full=Growth-regulating factor 4; Short=AtGRF4; AltName: Full=Transcription activator GRF4;	F6HKI6_VITVI,SubName: Full=Uncharacterized protein {ECO:0000313|EMBL:CCB55408.1};
TEA022657	0	0	2	0	1	1	2	1	0	0	2	0	--	Scaffold1076	1475311	1475661	-	351	protein_coding	GO:0016021,integral component of membrane; GO:0050660,flavin adenine dinucleotide binding; GO:0004506,squalene monooxygenase activity	K00511: SQLE, ERG1; squalene monooxygenase [EC:1.14.14.17]	At4g37760	ref|XP_009784486.1|	ERG1_PANGI,RecName: Full=Squalene monooxygenase; EC=1.14.14.17 {ECO:0000250|UniProtKB:Q9SM02}; AltName: Full=Squalene epoxidase; Short=SE;	A0A1U7X481_NICSY,SubName: Full=squalene epoxidase 3-like {ECO:0000313|RefSeq:XP_009784486.1};
TEA022641	296	279	248	249	292	263	206	159	156	151	139	138	--	Scaffold1076	1475769	1480433	+	4665	protein_coding	--	--	--	--	--	--
TEA022674	77	91	97	146	115	127	75	78	100	95	91	64	--	Scaffold1076	1520317	1527580	-	7264	protein_coding	GO:0005737,cytoplasm; GO:0033588,Elongator holoenzyme complex; GO:0005634,nucleus; GO:0016746,transferase activity, transferring acyl groups; GO:0031538,negative regulation of anthocyanin metabolic process; GO:0008284,positive regulation of cell proliferation; GO:2000024,regulation of leaf development; GO:0006355,regulation of transcription, DNA-templated; GO:0006979,response to oxidative stress;…	--	At4g10090	ref|XP_021689440.1|	ELP6_ARATH,RecName: Full=Elongator complex protein 6; Short=AtELP6; AltName: Full=Elongator component 6; AltName: Full=UPF0405 protein ELP6;	A0A2C9VLN8_MANES,SubName: Full=Uncharacterized protein {ECO:0000313|EMBL:OAY45945.1};
TEA022676	486	426	518	497	547	521	785	646	710	617	697	600	--	Scaffold1076	1555533	1560686	+	5154	protein_coding	GO:0046658,anchored component of plasma membrane; GO:0005886,plasma membrane; GO:0005524,ATP binding; GO:0004672,protein kinase activity; GO:0004675,transmembrane receptor protein serine/threonine kinase activity; GO:0000187,activation of MAPK activity; GO:0007166,cell surface receptor signaling pathway; GO:0071323,cellular response to chitin; GO:0045087,innate immune response; GO:1900426,positiv…	--	At5g18610	gb|PIN21806.1|	PBL27_ARATH,RecName: Full=Serine/threonine-protein kinase PBL27 {ECO:0000303|PubMed:20413097}; EC=2.7.11.1 {ECO:0000269|PubMed:27679653}; AltName: Full=PBS1-like protein 27 {ECO:0000303|PubMed:20413097}; AltName: Full=Receptor-like cytoplasmic kinase PBL27 {ECO:0000303|PubMed:27679653};	A0A2G9HWA9_9LAMI,SubName: Full=Serine/threonine protein kinase {ECO:0000313|EMBL:PIN21806.1}; EC=2.7.11.1 {ECO:0000313|EMBL:PIN21806.1};
TEA022652	1438	1508	1397	2189	2106	2210	1637	1507	1492	1093	1121	1039	--	Scaffold1076	1561173	1574931	-	13759	protein_coding	--	--	At3g55020	ref|XP_018836492.1|	--	A0A2I4FXW7_9ROSI,SubName: Full=ecotropic viral integration site 5 protein homolog {ECO:0000313|RefSeq:XP_018836492.1};
TEA022675	378	420	420	485	432	470	494	450	472	479	499	529	--	Scaffold1076	1695393	1703696	+	8304	protein_coding	GO:0009507,chloroplast; GO:0009941,chloroplast envelope; GO:0031969,chloroplast membrane; GO:0016021,integral component of membrane; GO:0005739,mitochondrion; GO:0008444,CDP-diacylglycerol-glycerol-3-phosphate 3-phosphatidyltransferase activity; GO:0030145,manganese ion binding; GO:0006655,phosphatidylglycerol biosynthetic process; GO:0008654,phospholipid biosynthetic process; GO:0010027,thylakoi…	--	At2g39290	ref|XP_010101500.1|	PGPS1_ARATH,RecName: Full=CDP-diacylglycerol--glycerol-3-phosphate 3-phosphatidyltransferase 1, chloroplastic; EC=2.7.8.5; AltName: Full=Phosphatidylglycerophosphate synthase 1; Short=PGP synthase 1; Flags: Precursor;	W9RFS6_9ROSA,SubName: Full=CDP-diacylglycerol--glycerol-3-phosphate 3-phosphatidyltransferase {ECO:0000313|EMBL:EXB88497.1};
TEA022651	235	219	209	240	235	292	203	205	230	169	192	195	--	Scaffold1076	1705561	1709563	+	4003	protein_coding	GO:0009536,plastid; GO:0016810,hydrolase activity, acting on carbon-nitrogen (but not peptide) bonds; GO:0006807,nitrogen compound metabolic process; GO:0046686,response to cadmium ion	--	At4g08790	ref|XP_017244301.1|	NILP2_ARATH,RecName: Full=Nitrilase-like protein 2; EC=3.5.-.-;	A0A165WDC8_DAUCA,SubName: Full=Uncharacterized protein {ECO:0000313|EMBL:KZM97378.1};
TEA022658	124	158	138	158	197	173	150	124	132	137	145	118	--	Scaffold1076	1710900	1722308	-	11409	protein_coding	--	--	At3g55060	gb|KDO67857.1|	--	V4SNM1_9ROSI,SubName: Full=Uncharacterized protein {ECO:0000313|EMBL:ESR49403.1};
TEA022680	472	559	531	729	702	744	663	537	599	508	483	471	--	Scaffold1076	1749497	1773647	+	24151	protein_coding	--	--	At3g55080	ref|XP_018850559.1|	--	A0A2I4H358_9ROSI,SubName: Full=uncharacterized protein LOC109013068 isoform X3 {ECO:0000313|RefSeq:XP_018850559.1};
TEA022668	348	386	362	582	595	625	626	493	490	333	354	361	--	Scaffold1076	1889528	1894085	+	4558	protein_coding	GO:0005634,nucleus	--	At2g39340	ref|XP_010658142.1|	SAC3A_ARATH,RecName: Full=SAC3 family protein A {ECO:0000303|PubMed:19843313};	A0A061FP13_THECC,SubName: Full=SAC3/GANP/Nin1/mts3/eIF-3 p25 family isoform 1 {ECO:0000313|EMBL:EOY18422.1};
TEA022677	1215	1324	1226	1623	1611	1774	1666	1404	1568	1261	1110	1197	--	Scaffold1076	1894516	1910598	+	16083	protein_coding	GO:0005634,nucleus	--	At2g39340	ref|XP_010658142.1|	SAC3A_ARATH,RecName: Full=SAC3 family protein A {ECO:0000303|PubMed:19843313};	W9S4N8_9ROSA,SubName: Full=Uncharacterized protein {ECO:0000313|EMBL:EXB88503.1};
TEA022678	450	452	430	290	382	356	182	206	228	130	137	110	--	Scaffold1076	1913842	1914411	-	570	protein_coding	--	--	At3g12340	ref|XP_021910410.1|	--	A0A118K5W0_CYNCS,SubName: Full=Chlorophyll a/b binding protein domain-containing protein {ECO:0000313|EMBL:KVI09735.1};
TEA022659	86	80	62	14	10	16	14	3	9	51	26	32	--	Scaffold1076	2008206	2010446	-	2241	protein_coding	GO:0016021,integral component of membrane; GO:0005886,plasma membrane; GO:0005524,ATP binding; GO:0042626,ATPase activity, coupled to transmembrane movement of substances; GO:0010208,pollen wall assembly; GO:0009624,response to nematode	K05681: ABCG2, CD338; ATP-binding cassette, subfamily G (WHITE), member 2	At2g39350	ref|XP_021617732.1|	AB1G_ARATH,RecName: Full=ABC transporter G family member 1; Short=ABC transporter ABCG.1; Short=AtABCG1; AltName: Full=White-brown complex homolog protein 1; Short=AtWBC1;	A0A2C9VLV2_MANES,SubName: Full=Uncharacterized protein {ECO:0000313|EMBL:OAY45968.1};
TEA022682	2268	2480	2320	2718	2700	2749	2357	2122	2102	2129	2030	2112	--	Scaffold1076	2030721	2036412	-	5692	protein_coding	GO:0005654,nucleoplasm; GO:0046540,U4/U6 x U5 tri-snRNP complex; GO:0009793,embryo development ending in seed dormancy; GO:0006397,mRNA processing; GO:0000398,mRNA splicing, via spliceosome; GO:0044030,regulation of DNA methylation	--	At1g28060	ref|XP_010253389.1|	RDM16_ARATH,RecName: Full=Protein RDM16 {ECO:0000303|PubMed:24068953}; AltName: Full=Pre-mRNA-splicing factor RDM16 {ECO:0000305}; AltName: Full=Protein RNA-directed DNA methylation 16 {ECO:0000303|PubMed:24068953};	A0A1U7ZNM6_NELNU,SubName: Full=U4/U6 small nuclear ribonucleoprotein Prp3 isoform X1 {ECO:0000313|RefSeq:XP_010253389.1};
TEA022681	1440	1490	1395	1533	1522	1610	1607	1367	1461	1788	1797	1722	--	Scaffold1076	2041656	2044124	-	2469	protein_coding	GO:0016021,integral component of membrane; GO:0005886,plasma membrane; GO:0009506,plasmodesma; GO:0005524,ATP binding; GO:0004672,protein kinase activity; GO:0004674,protein serine/threonine kinase activity; GO:0009741,response to brassinosteroid; GO:0009826,unidimensional cell growth	--	At3g46290	ref|XP_018828031.1|	HERK_ARATH,RecName: Full=Receptor-like protein kinase HERK 1; EC=2.7.11.-; AltName: Full=Protein HERCULES RECEPTOR KINASE 1; Flags: Precursor;	A0A2I4F8R0_9ROSI,SubName: Full=receptor-like protein kinase HERK 1 {ECO:0000313|RefSeq:XP_018828031.1};
TEA022640	260	300	297	415	442	462	302	272	367	190	196	181	--	Scaffold1076	2152523	2156390	+	3868	protein_coding	--	--	At5g13560	gb|PLY72563.1|	--	A0A103YGD4_CYNCS,SubName: Full=Uncharacterized protein {ECO:0000313|EMBL:KVI08609.1};
TEA022669	20	16	10	11	14	7	19	20	8	27	20	15	--	Scaffold1076	2156928	2161268	-	4341	protein_coding	--	--	At2g26180	emb|CBI20646.3|	--	F6H3M5_VITVI,SubName: Full=Uncharacterized protein {ECO:0000313|EMBL:CCB46558.1};
TEA022632	816	851	797	832	897	825	687	614	624	593	645	659	--	Scaffold1076	2161357	2175186	+	13830	protein_coding	--	--	At5g13560	gb|POE45801.1|	--	A0A2I4FXZ5_9ROSI,SubName: Full=uncharacterized protein LOC109003012 {ECO:0000313|RefSeq:XP_018836506.1};
TEA022648	8	8	3	4	2	6	8	3	4	7	1	8	--	Scaffold1076	2180235	2183654	+	3420	protein_coding	GO:0005886,plasma membrane; GO:0009506,plasmodesma	--	At2g39370	gb|POE45802.1|	MAKR4_ARATH,RecName: Full=Probable membrane-associated kinase regulator 4;	F6HCC7_VITVI,SubName: Full=Uncharacterized protein {ECO:0000313|EMBL:CCB49748.1};
TEA022642	67	71	64	73	96	100	76	73	51	43	30	23	--	Scaffold1076	2186379	2195753	-	9375	protein_coding	--	--	--	--	--	--
TEA022639	5550	5760	5671	5242	5240	5507	5727	5629	5613	6240	6285	6344	--	Scaffold1076	2196192	2200026	-	3835	protein_coding	GO:0016021,integral component of membrane; GO:0005634,nucleus; GO:0005886,plasma membrane; GO:0034613,cellular protein localization; GO:0009651,response to salt stress; GO:0007165,signal transduction	--	At3g12360	ref|XP_011091477.1|	ITN1_ARATH,RecName: Full=Ankyrin repeat-containing protein ITN1; AltName: Full=Protein INCREASED TOLERANCE TO NACL {ECO:0000303|PubMed:18643991};	A0A068VLM7_COFCA,SubName: Full=Uncharacterized protein {ECO:0000313|EMBL:CDP21519.1};
TEA022649	10	2	2	7	6	4	2	2	2	2	0	2	--	Scaffold1076	2421142	2428920	-	7779	protein_coding	--	--	At5g53860	ref|XP_009775904.1|	--	A0A1U7WML4_NICSY,SubName: Full=uncharacterized protein YNL011C isoform X2 {ECO:0000313|RefSeq:XP_009775904.1};
TEA022647	141	139	153	116	98	133	374	340	310	541	531	469	--	Scaffold1076	2458578	2465064	+	6487	protein_coding	GO:0005783,endoplasmic reticulum; GO:0005794,Golgi apparatus; GO:0005886,plasma membrane; GO:0009506,plasmodesma; GO:0003846,2-acylglycerol O-acyltransferase activity; GO:0090430,caffeoyl-CoA: alcohol caffeoyl transferase activity; GO:0016787,hydrolase activity; GO:0004622,lysophospholipase activity; GO:0009809,lignin biosynthetic process; GO:0006629,lipid metabolic process; GO:0046686,response t…	K01054: MGLL; acylglycerol lipase [EC:3.1.1.23]	At2g39420	ref|XP_009622601.1|	CSE_ARATH,RecName: Full=Caffeoylshikimate esterase; EC=3.1.1.-; AltName: Full=Lysophospholipase 2; Short=LysoPL2;	A0A1S3YW23_TOBAC,SubName: Full=caffeoylshikimate esterase-like {ECO:0000313|RefSeq:XP_016456526.1};
TEA022655	1676	1747	1617	1778	1661	1728	1559	1325	1430	1430	1526	1546	--	Scaffold1076	2465647	2471831	-	6185	protein_coding	GO:0005634,nucleus; GO:0003676,nucleic acid binding; GO:0055046,microgametogenesis; GO:0048481,plant ovule development; GO:0009555,pollen development; GO:0009846,pollen germination	K12830: SF3B3, SAP130, RSE1; splicing factor 3B subunit 3	At3g55220	gb|AEY85032.1|	S130B_ARATH,RecName: Full=Spliceosome-associated protein 130 B {ECO:0000303|PubMed:21680607}; Short=AtSAP130b {ECO:0000303|PubMed:21680607}; Short=SAP 130 B {ECO:0000303|PubMed:21680607}; AltName: Full=Pre-mRNA-splicing factor SF3b 130 kDa subunit B {ECO:0000303|PubMed:15987817}; Short=SF3b130 B {ECO:0000303|PubMed:15987817};	H6UJ40_CAMSI,SubName: Full=Spliceosomal-like protein {ECO:0000313|EMBL:AEY85032.1};
TEA022656	0	0	0	2	0	0	0	0	0	0	0	0	--	Scaffold1076	2475473	2476183	+	711	protein_coding	GO:0048046,apoplast; GO:0016853,isomerase activity	--	At1g07730	emb|CDP21881.1|	DIR25_ARATH,RecName: Full=Dirigent protein 25; Short=AtDIR25; Flags: Precursor;	A0A068VMF0_COFCA,RecName: Full=Dirigent protein {ECO:0000256|RuleBase:RU363099};
TEA022635	53	47	29	53	44	55	133	132	121	127	129	104	--	Scaffold1076	2503744	2510388	-	6645	protein_coding	--	--	--	emb|CAN77499.1|	--	A5C2J8_VITVI,SubName: Full=Uncharacterized protein {ECO:0000313|EMBL:CAN77499.1};
TEA022667	106	121	118	178	176	220	130	176	125	107	88	104	--	Scaffold1076	2590241	2595024	-	4784	protein_coding	GO:0005622,intracellular; GO:0010181,FMN binding; GO:0016491,oxidoreductase activity; GO:0055114,oxidation-reduction process; GO:0031408,oxylipin biosynthetic process	K05894: OPR; 12-oxophytodienoic acid reductase [EC:1.3.1.42]	At1g76690	ref|XP_021683846.1|	OPR11_ORYSJ,RecName: Full=Putative 12-oxophytodienoate reductase 11; EC=1.3.1.-; AltName: Full=OPDA-reductase 11; Short=OsOPR11;	A0A224ADX1_9ROSI,SubName: Full=12-oxophytodienoic acid reductase 1 {ECO:0000313|EMBL:BBA18085.1};
TEA022664	196	207	193	351	348	349	262	194	208	89	82	69	--	Scaffold1076	2596701	2598568	-	1868	protein_coding	GO:0009507,chloroplast; GO:0009941,chloroplast envelope; GO:0009570,chloroplast stroma; GO:0005739,mitochondrion; GO:0005634,nucleus; GO:0009579,thylakoid; GO:0005524,ATP binding; GO:0051082,unfolded protein binding; GO:0006457,protein folding; GO:0045036,protein targeting to chloroplast; GO:0046686,response to cadmium ion; GO:0009409,response to cold; GO:0016032,viral process	K03283: HSPA1s; heat shock 70kDa protein 1/2/6/8	At4g24280	gb|KRH26303.1|	HSP7F_ARATH,RecName: Full=Heat shock 70 kDa protein 6, chloroplastic; AltName: Full=Chloroplast heat shock protein 70-1; Short=cpHsc70-1; AltName: Full=Heat shock protein 70-6; Short=AtHsp70-6; Flags: Precursor;	A0A0R0HIJ0_SOYBN,SubName: Full=Uncharacterized protein {ECO:0000313|EMBL:KRH26303.1}; Flags: Fragment;
TEA022638	140	167	152	371	355	303	218	224	174	70	66	83	--	Scaffold1076	2598969	2603172	-	4204	protein_coding	GO:0005622,intracellular; GO:0010181,FMN binding; GO:0016491,oxidoreductase activity; GO:0055114,oxidation-reduction process; GO:0031408,oxylipin biosynthetic process	--	At1g76690	ref|XP_022736672.1|	OPR11_ORYSJ,RecName: Full=Putative 12-oxophytodienoate reductase 11; EC=1.3.1.-; AltName: Full=OPDA-reductase 11; Short=OsOPR11;	D2KTV7_LOTJA,SubName: Full=12-oxophytodienoate reductase {ECO:0000313|EMBL:BAI63591.1};
TEA022670	0	4	0	0	0	2	4	0	4	6	5	6	--	Scaffold1076	2781773	2789498	+	7726	protein_coding	GO:0016021,integral component of membrane	--	At5g50640	ref|XP_003634219.1|	Y5064_ARATH,RecName: Full=CBS domain-containing protein CBSCBSPB5;	D7SH03_VITVI,SubName: Full=Uncharacterized protein {ECO:0000313|EMBL:CBI15683.3};
TEA022665	218	221	243	184	158	209	122	126	107	98	52	79	--	Scaffold1076	2876696	2880824	+	4129	protein_coding	GO:0005576,extracellular region; GO:0003993,acid phosphatase activity; GO:0009395,phospholipid catabolic process	K01114: plc; phospholipase C [EC:3.1.4.3]	At3g48610	gb|PIN00977.1|	NPC6_ARATH,RecName: Full=Non-specific phospholipase C6; EC=3.1.-.-; Flags: Precursor;	A0A2G9G6P5_9LAMI,SubName: Full=Uncharacterized protein {ECO:0000313|EMBL:PIN00977.1};
TEA022636	0	0	1	0	5	0	1	0	4	0	2	4	--	Scaffold1076	2901479	2903683	+	2205	protein_coding	--	--	At5g53150	gb|PNT01352.1|	--	B9IFC8_POPTR,SubName: Full=Uncharacterized protein {ECO:0000313|EMBL:EEF06392.2};
TEA022646	767	680	752	657	587	675	477	361	416	612	547	527	--	Scaffold1076	2916128	2918291	+	2164	protein_coding	GO:0009507,chloroplast; GO:0009543,chloroplast thylakoid lumen; GO:0009579,thylakoid; GO:0031977,thylakoid lumen	--	At4g24930	ref|XP_010086963.1|	TL1Y_ARATH,RecName: Full=Thylakoid lumenal 17.9 kDa protein, chloroplastic; Flags: Precursor;	W9QC90_9ROSA,SubName: Full=Uncharacterized protein {ECO:0000313|EMBL:EXB25242.1};
TEA022663	517	550	519	429	318	410	1228	1184	1297	2880	2958	3077	--	Scaffold1076	3285218	3291925	+	6708	protein_coding	--	--	At5g14120	gb|EOY22495.1|	--	A0A061FY72_THECC,SubName: Full=Major facilitator protein {ECO:0000313|EMBL:EOY22495.1};
TEA022643	24	11	9	17	19	23	16	23	20	42	56	43	--	Scaffold1076	3295150	3297483	+	2334	protein_coding	--	--	At5g53150	ref|XP_010249039.1|	--	A0A1U7ZM67_NELNU,SubName: Full=uncharacterized protein LOC104591743 {ECO:0000313|RefSeq:XP_010249039.1};
TEA022666	7816	7892	8032	6271	6389	6335	5644	5688	5902	8596	9348	8527	--	Scaffold1076	3555101	3561291	+	6191	protein_coding	GO:0046872,metal ion binding; GO:0004722,protein serine/threonine phosphatase activity	K14803: PTC2_3; protein phosphatase PTC2/3 [EC:3.1.3.16]	At2g25620	dbj|GAU11961.1|	P2C54_ORYSJ,RecName: Full=Probable protein phosphatase 2C 54; Short=OsPP2C54; EC=3.1.3.16;	A0A0L9TQW0_PHAAN,SubName: Full=Uncharacterized protein {ECO:0000313|EMBL:KOM32943.1};
TEA005851	2	2	2	6	4	6	6	4	10	9	6	4	--	Scaffold1077	102833	103912	-	1080	protein_coding	GO:0005886,plasma membrane; GO:0005524,ATP binding; GO:0004674,protein serine/threonine kinase activity; GO:0007166,cell surface receptor signaling pathway; GO:0050829,defense response to Gram-negative bacterium	--	At3g57710	ref|XP_022858725.1|	ZED1_ARATH,RecName: Full=Non-functional pseudokinase ZED1 {ECO:0000305}; AltName: Full=Protein HOPZ-ETI-DEFICIENT 1 {ECO:0000303|PubMed:24170858};	W9R9H1_9ROSA,SubName: Full=Inactive serine/threonine-protein kinase {ECO:0000313|EMBL:EXB43781.1};
TEA005847	1255	1326	1380	1372	1258	1405	1039	1049	1115	802	875	916	--	Scaffold1077	124399	131372	+	6974	protein_coding	GO:0009507,chloroplast; GO:0009570,chloroplast stroma; GO:0005507,copper ion binding; GO:0010285,L,L-diaminopimelate aminotransferase activity; GO:0030170,pyridoxal phosphate binding; GO:0008483,transaminase activity; GO:0009089,lysine biosynthetic process via diaminopimelate; GO:0009735,response to cytokinin; GO:0009862,systemic acquired resistance, salicylic acid mediated signaling pathway	K10206: E2.6.1.83; LL-diaminopimelate aminotransferase [EC:2.6.1.83]	At4g33680	gb|EOX97269.1|	DAPAT_ARATH,RecName: Full=LL-diaminopimelate aminotransferase, chloroplastic; Short=AtDAP-AT; Short=DAP-AT; Short=DAP-aminotransferase; Short=LL-DAP-aminotransferase; EC=2.6.1.83 {ECO:0000269|PubMed:16361515, ECO:0000269|PubMed:17583737}; AltName: Full=Protein ABERRANT GROWTH AND DEATH 2; Flags: Precursor;	A0A061DWU5_THECC,SubName: Full=Pyridoxal phosphate (PLP)-dependent transferases superfamily protein {ECO:0000313|EMBL:EOX97269.1};
TEA005855	720	721	671	1048	1047	1105	677	652	642	617	621	581	--	Scaffold1077	165737	173550	-	7814	protein_coding	GO:0016021,integral component of membrane; GO:0050660,flavin adenine dinucleotide binding; GO:0004506,squalene monooxygenase activity	K00511: SQLE, ERG1; squalene monooxygenase [EC:1.14.14.17]	At1g58440	ref|XP_002271528.1|	ERG1_PANGI,RecName: Full=Squalene monooxygenase; EC=1.14.14.17 {ECO:0000250|UniProtKB:Q9SM02}; AltName: Full=Squalene epoxidase; Short=SE;	F6HBJ9_VITVI,SubName: Full=Uncharacterized protein {ECO:0000313|EMBL:CCB49598.1};
TEA005846	4	9	6	0	0	8	3	1	2	10	0	8	--	Scaffold1077	199095	203849	+	4755	protein_coding	--	--	At4g17000	ref|XP_011088016.1|	--	A0A2I4GKM2_9ROSI,SubName: Full=uncharacterized protein LOC109008704 isoform X4 {ECO:0000313|RefSeq:XP_018844448.1};
TEA005863	1223	1102	1179	1548	1414	1590	1334	1358	1410	1273	1295	1528	--	Scaffold1077	204835	211188	-	6354	protein_coding	GO:0009507,chloroplast; GO:0005829,cytosol; GO:0004177,aminopeptidase activity	--	At2g14260	ref|XP_022762841.1|	PIP_ARATH,RecName: Full=Proline iminopeptidase; Short=PIP; EC=3.4.11.5; AltName: Full=Prolyl aminopeptidase; Short=PAP;	A0A2I4GKM1_9ROSI,SubName: Full=proline iminopeptidase-like {ECO:0000313|RefSeq:XP_018844441.1};
TEA005849	89	89	66	156	215	135	154	140	151	59	52	77	--	Scaffold1077	258670	260998	-	2329	protein_coding	GO:0009507,chloroplast; GO:0005829,cytosol; GO:0004177,aminopeptidase activity	--	At2g14260	ref|XP_018844441.1|	PIP_ARATH,RecName: Full=Proline iminopeptidase; Short=PIP; EC=3.4.11.5; AltName: Full=Prolyl aminopeptidase; Short=PAP;	A0A2I4GKM1_9ROSI,SubName: Full=proline iminopeptidase-like {ECO:0000313|RefSeq:XP_018844441.1};
TEA005860	8	4	9	12	5	3	10	19	19	3	8	7	--	Scaffold1077	281499	282003	-	505	protein_coding	--	--	--	--	--	--
TEA005837	10159	10879	10342	10916	10398	11223	6144	5852	5849	2838	2861	2644	--	Scaffold1077	379424	382818	+	3395	protein_coding	GO:0009514,glyoxysome; GO:0030060,L-malate dehydrogenase activity; GO:0006097,glyoxylate cycle; GO:0006108,malate metabolic process; GO:0006099,tricarboxylic acid cycle	K00026: MDH2; malate dehydrogenase [EC:1.1.1.37]	At5g09660	ref|XP_003631692.1|	MDHG_CITLA,RecName: Full=Malate dehydrogenase, glyoxysomal; EC=1.1.1.37; Flags: Precursor;	A5BEJ8_VITVI,RecName: Full=Malate dehydrogenase {ECO:0000256|RuleBase:RU003405}; EC=1.1.1.37 {ECO:0000256|RuleBase:RU003405};
TEA005857	846	904	982	655	539	662	1025	1055	1126	1560	1633	1604	--	Scaffold1077	406179	410019	-	3841	protein_coding	--	--	At5g64510	ref|XP_009779238.1|	--	A0A1U7WKZ4_NICSY,SubName: Full=uncharacterized protein LOC104228471 {ECO:0000313|RefSeq:XP_009779238.1};
TEA005840	302	439	379	322	279	316	212	154	195	191	197	238	--	Scaffold1077	419327	422994	-	3668	protein_coding	GO:0005634,nucleus; GO:0003677,DNA binding; GO:0003700,DNA-binding transcription factor activity; GO:0046983,protein dimerization activity; GO:0006355,regulation of transcription, DNA-templated; GO:0006351,transcription, DNA-templated	--	At4g37850	gb|POF24303.1|	BH025_ARATH,RecName: Full=Transcription factor bHLH25; AltName: Full=Basic helix-loop-helix protein 25; Short=AtbHLH25; Short=bHLH 25; AltName: Full=Transcription factor EN 29; AltName: Full=bHLH transcription factor bHLH025;	D7T3I8_VITVI,SubName: Full=Uncharacterized protein {ECO:0000313|EMBL:CBI25069.3};
TEA005858	1043	1193	1060	1295	1161	1236	933	848	866	543	491	457	--	Scaffold1077	440165	447179	+	7015	protein_coding	GO:0009507,chloroplast; GO:0009941,chloroplast envelope; GO:0009570,chloroplast stroma; GO:0009536,plastid; GO:0009579,thylakoid; GO:0004427,inorganic diphosphatase activity; GO:0000287,magnesium ion binding; GO:0042742,defense response to bacterium; GO:0006796,phosphate-containing compound metabolic process; GO:0046686,response to cadmium ion; GO:0009651,response to salt stress	K01507: ppa; inorganic pyrophosphatase [EC:3.6.1.1]	At5g09650	gb|KVI01863.1|	IPYR6_ARATH,RecName: Full=Soluble inorganic pyrophosphatase 6, chloroplastic {ECO:0000303|PubMed:15135060}; EC=3.6.1.1 {ECO:0000269|PubMed:15135060}; AltName: Full=Inorganic pyrophosphatase 6; AltName: Full=Pyrophosphate phospho-hydrolase 6 {ECO:0000303|PubMed:15135060}; Short=PPase 6 {ECO:0000303|PubMed:15135060}; Flags: Precursor;	A0A124SF20_CYNCS,SubName: Full=Inorganic pyrophosphatase {ECO:0000313|EMBL:KVI01863.1};
TEA005831	836	912	878	950	907	905	900	771	767	886	924	780	--	Scaffold1077	461610	469781	-	8172	protein_coding	GO:0016021,integral component of membrane; GO:0031902,late endosome membrane; GO:0005765,lysosomal membrane; GO:0006869,lipid transport; GO:0055085,transmembrane transport	--	At5g64500	ref|XP_021655587.1|	SPNS2_ARATH,RecName: Full=Probable sphingolipid transporter spinster homolog 2;	A0A1Q3BAS5_CEPFO,SubName: Full=MFS_1 domain-containing protein {ECO:0000313|EMBL:GAV65110.1}; Flags: Fragment;
TEA005861	1056	1139	1040	1587	1407	1514	878	772	843	325	327	348	--	Scaffold1077	473703	513772	-	40070	protein_coding	--	--	--	ref|XP_019073867.1|	--	A0A1Q3BAV2_CEPFO,SubName: Full=Na_H_Exchanger domain-containing protein/TrkA_N domain-containing protein {ECO:0000313|EMBL:GAV65108.1};
TEA005841	313	352	321	350	379	401	384	323	339	379	351	401	--	Scaffold1077	517124	518723	-	1600	protein_coding	GO:0009507,chloroplast; GO:0046872,metal ion binding; GO:0033743,peptide-methionine (R)-S-oxide reductase activity; GO:0030091,protein repair; GO:0006979,response to oxidative stress	--	At4g04830	dbj|GAU20062.1|	MSRB3_ORYSJ,RecName: Full=Peptide methionine sulfoxide reductase B3, chloroplastic; Short=OsMSRB3; EC=1.8.4.12; AltName: Full=Peptide-methionine (R)-S-oxide reductase; Flags: Precursor;	A0A059BB77_EUCGR,SubName: Full=Uncharacterized protein {ECO:0000313|EMBL:KCW63452.1};
TEA005839	680	679	596	712	627	627	583	611	590	595	598	623	--	Scaffold1077	522362	522730	-	369	protein_coding	GO:0005783,endoplasmic reticulum; GO:0005634,nucleus; GO:0046872,metal ion binding; GO:0070191,methionine-R-sulfoxide reductase activity; GO:0033743,peptide-methionine (R)-S-oxide reductase activity; GO:0034599,cellular response to oxidative stress; GO:0009631,cold acclimation; GO:0030091,protein repair	K07305: msrB; peptide-methionine (R)-S-oxide reductase [EC:1.8.4.12]	--	ref|XP_009368332.1|	MSRB3_ARATH,RecName: Full=Peptide methionine sulfoxide reductase B3; Short=AtMSRB3; EC=1.8.4.12; AltName: Full=Peptide-methionine (R)-S-oxide reductase; Flags: Precursor;	A0A2G9HHW5_9LAMI,SubName: Full=Putative pilin-like transcription factor {ECO:0000313|EMBL:PIN16900.1}; EC=1.8.4.12 {ECO:0000313|EMBL:PIN16900.1};
TEA005844	740	768	816	737	729	754	2548	2343	2528	4565	4722	4568	--	Scaffold1077	524833	532570	+	7738	protein_coding	GO:0009507,chloroplast; GO:0008883,glutamyl-tRNA reductase activity; GO:0050661,NADP binding; GO:0015995,chlorophyll biosynthetic process; GO:0006782,protoporphyrinogen IX biosynthetic process	--	At1g58290	gb|AEI83423.1|	HEM11_CUCSA,RecName: Full=Glutamyl-tRNA reductase 1, chloroplastic; Short=GluTR; EC=1.2.1.70; Flags: Precursor;	F8SPG6_CAMSI,RecName: Full=Glutamyl-tRNA reductase {ECO:0000256|RuleBase:RU000584}; EC=1.2.1.70 {ECO:0000256|RuleBase:RU000584};
TEA005842	283	314	304	331	325	332	265	245	231	261	241	202	--	Scaffold1077	536946	538094	+	1149	protein_coding	GO:0005737,cytoplasm; GO:0034657,GID complex; GO:0005634,nucleus; GO:0046872,metal ion binding; GO:0043161,proteasome-mediated ubiquitin-dependent protein catabolic process; GO:0042787,NA	--	At2g22690	ref|XP_021903790.1|	RMD5_ARATH,RecName: Full=Protein RMD5 homolog {ECO:0000305};	A0A1U8A510_NELNU,SubName: Full=protein RMD5 homolog A {ECO:0000313|RefSeq:XP_010259940.1, ECO:0000313|RefSeq:XP_010259941.1, ECO:0000313|RefSeq:XP_010259942.1};
TEA005862	98	142	124	111	127	141	95	77	84	58	62	53	--	Scaffold1077	541465	541977	-	513	protein_coding	--	--	At5g64480	ref|XP_021626499.1|	--	A0A2C9V4T8_MANES,SubName: Full=Uncharacterized protein {ECO:0000313|EMBL:OAY39404.1};
TEA005830	52	67	60	70	71	79	65	72	62	62	65	64	--	Scaffold1077	543915	545719	-	1805	protein_coding	GO:0005794,Golgi apparatus; GO:0016021,integral component of membrane; GO:0016413,O-acetyltransferase activity; GO:0071554,cell wall organization or biogenesis	--	At5g64470	gb|ADN34250.1|	TBL12_ARATH,RecName: Full=Protein trichome birefringence-like 12;	E5GCQ1_CUCME,SubName: Full=Uncharacterized protein {ECO:0000313|EMBL:ADN34250.1};
TEA005848	31	47	43	67	54	72	49	70	66	30	40	41	--	Scaffold1077	546748	547272	-	525	protein_coding	GO:0005794,Golgi apparatus; GO:0016021,integral component of membrane; GO:0016413,O-acetyltransferase activity; GO:0071554,cell wall organization or biogenesis	--	At5g64470	ref|XP_019234463.1|	TBL12_ARATH,RecName: Full=Protein trichome birefringence-like 12;	M0ZU09_SOLTU,SubName: Full=Uncharacterized protein {ECO:0000313|EnsemblPlants:PGSC0003DMT400008080};
TEA005859	189	231	221	273	311	323	323	261	265	355	341	382	--	Scaffold1077	584644	589694	+	5051	protein_coding	--	--	--	--	--	--
TEA005864	935	1059	1028	741	735	814	532	536	526	590	549	568	--	Scaffold1077	643622	648253	+	4632	protein_coding	GO:0009507,chloroplast; GO:0005524,ATP binding; GO:0016301,kinase activity; GO:0000287,magnesium ion binding; GO:0030955,potassium ion binding; GO:0004743,pyruvate kinase activity	--	At3g22960	gb|OVA09875.1|	KPYA_RICCO,RecName: Full=Pyruvate kinase isozyme A, chloroplastic; EC=2.7.1.40; Flags: Precursor;	A0A200QHI6_9MAGN,RecName: Full=Pyruvate kinase {ECO:0000256|RuleBase:RU000504}; EC=2.7.1.40 {ECO:0000256|RuleBase:RU000504};
TEA005836	951	994	986	1469	1574	1565	788	609	746	396	385	352	--	Scaffold1077	677525	679757	+	2233	protein_coding	--	--	At3g22970	ref|XP_002283882.1|	--	F6HDW3_VITVI,SubName: Full=Uncharacterized protein {ECO:0000313|EMBL:CCB50484.1};
TEA005833	3793	4127	4295	4059	4865	4330	4423	4841	4752	4823	4895	4928	--	Scaffold1077	753264	758040	-	4777	protein_coding	GO:0047918,GDP-mannose 3,5-epimerase activity; GO:0051287,NAD binding; GO:0019853,L-ascorbic acid biosynthetic process	--	At5g28840	gb|AGI78462.1|	GME2_ORYSJ,RecName: Full=GDP-mannose 3,5-epimerase 2; Short=GDP-Man 3,5-epimerase 2; EC=5.1.3.18;	M9RZ20_CAMSI,SubName: Full=GDP-mannose-3',5'-epimerase {ECO:0000313|EMBL:AGI78462.1};
TEA005828	424	503	446	436	452	423	457	390	484	631	618	681	--	Scaffold1077	780727	804376	+	23650	protein_coding	GO:0005634,nucleus; GO:0070603,SWI/SNF superfamily-type complex; GO:0048653,anther development; GO:0006338,chromatin remodeling; GO:0009908,flower development; GO:0048366,leaf development; GO:0040008,regulation of growth	--	At3g22990	ref|XP_002283908.1|	LFR_ARATH,RecName: Full=Armadillo repeat-containing protein LFR {ECO:0000305}; AltName: Full=Protein LEAF AND FLOWER RELATED {ECO:0000303|PubMed:18846319};	A5AL12_VITVI,SubName: Full=Uncharacterized protein {ECO:0000313|EMBL:CAN69148.1};
TEA005835	95	74	130	22	23	22	14	25	13	97	97	69	--	Scaffold1077	815630	820842	-	5213	protein_coding	GO:0016021,integral component of membrane; GO:0102336,3-oxo-arachidoyl-CoA synthase activity; GO:0102337,3-oxo-cerotoyl-CoA synthase activity; GO:0102338,3-oxo-lignoceronyl-CoA synthase activity; GO:0009922,fatty acid elongase activity; GO:0102756,very-long-chain 3-ketoacyl-CoA synthase activity; GO:0006633,fatty acid biosynthetic process; GO:0006970,response to osmotic stress; GO:0009611,respons…	K15397: KCS; 3-ketoacyl-CoA synthase [EC:2.3.1.199]	At1g04220	ref|XP_021653194.1|	KCS2_ARATH,RecName: Full=3-ketoacyl-CoA synthase 2 {ECO:0000303|PubMed:18465198}; Short=KCS-2 {ECO:0000303|PubMed:18465198}; EC=2.3.1.199 {ECO:0000305}; AltName: Full=Docosanoic acid synthase {ECO:0000303|PubMed:18786002}; AltName: Full=Very long-chain fatty acid condensing enzyme 2 {ECO:0000303|PubMed:18465198}; Short=VLCFA condensing enzyme 2 {ECO:0000303|PubMed:18465198};	A0A0B0NWK9_GOSAR,RecName: Full=3-ketoacyl-CoA synthase {ECO:0000256|PIRNR:PIRNR036417}; EC=2.3.1.- {ECO:0000256|PIRNR:PIRNR036417};
TEA005829	613	709	686	673	715	764	807	673	752	547	546	512	--	Scaffold1077	882157	891597	-	9441	protein_coding	--	--	--	ref|XP_008224204.1|	--	M5XXV5_PRUPE,RecName: Full=RING-type E3 ubiquitin transferase {ECO:0000256|SAAS:SAAS00702733}; EC=2.3.2.27 {ECO:0000256|SAAS:SAAS00702733};
TEA005865	1466	1502	1407	1106	1130	1346	1620	1584	1593	1813	1862	1713	--	Scaffold1077	911394	912707	+	1314	protein_coding	GO:0005737,cytoplasm; GO:0005634,nucleus; GO:0005524,ATP binding; GO:0004674,protein serine/threonine kinase activity; GO:0035556,intracellular signal transduction; GO:0006468,protein phosphorylation; GO:0009409,response to cold	K12761: SNF1; carbon catabolite-derepressing protein kinase [EC:2.7.11.1]	At3g23000	ref|XP_022930235.1|	CIPK7_ARATH,RecName: Full=CBL-interacting serine/threonine-protein kinase 7; EC=2.7.11.1; AltName: Full=SNF1-related kinase 3.10; AltName: Full=SOS2-like protein kinase PKS7; AltName: Full=Serine/threonine-protein kinase SR2; Short=AtSR2; Short=AtSRPK1;	A0A2I4EGX6_9ROSI,SubName: Full=CBL-interacting serine/threonine-protein kinase 7-like {ECO:0000313|RefSeq:XP_018818635.1};
TEA005843	0	0	0	0	0	0	0	2	2	5	0	0	--	Scaffold1077	915144	915503	-	360	protein_coding	--	--	--	ref|XP_017216220.1|	--	A0A164U0Q5_DAUCA,SubName: Full=Uncharacterized protein {ECO:0000313|EMBL:KZM88275.1};
TEA005856	2613	2824	2656	3591	3490	3635	2962	2632	2785	2397	2211	2326	--	Scaffold1077	925376	943802	-	18427	protein_coding	GO:0005737,cytoplasm; GO:0004252,serine-type endopeptidase activity	--	At4g14570	gb|POE65475.1|	AARE1_ORYSJ,RecName: Full=Acylamino-acid-releasing enzyme 1 {ECO:0000305}; Short=AARE1 {ECO:0000305}; EC=3.4.19.1 {ECO:0000305};	A0A2I4EGU5_9ROSI,SubName: Full=acylamino-acid-releasing enzyme isoform X2 {ECO:0000313|RefSeq:XP_018818626.1};
TEA005850	2032	2049	2096	2004	2049	2080	1009	832	991	246	252	215	--	Scaffold1077	957757	961354	+	3598	protein_coding	GO:0009507,chloroplast; GO:0031969,chloroplast membrane; GO:0009535,chloroplast thylakoid membrane; GO:0016021,integral component of membrane; GO:0006979,response to oxidative stress	--	At5g43750	ref|XP_022858557.1|	PNSB5_ARATH,RecName: Full=Photosynthetic NDH subunit of subcomplex B 5, chloroplastic {ECO:0000303|PubMed:21785130}; Short=Protein PnsB5 {ECO:0000303|PubMed:21785130}; AltName: Full=NAD(P)H dehydrogenase 18 {ECO:0000312|EMBL:AED95005.1}; Flags: Precursor;	A0A1U7ZEB1_NELNU,SubName: Full=photosynthetic NDH subunit of subcomplex B 5, chloroplastic {ECO:0000313|RefSeq:XP_010246326.1};
TEA005832	0	0	0	2	0	2	0	3	1	2	0	0	--	Scaffold1077	975792	982835	+	7044	protein_coding	GO:0016021,integral component of membrane; GO:0005886,plasma membrane; GO:0005775,vacuolar lumen; GO:0005524,ATP binding; GO:0004713,protein tyrosine kinase activity; GO:0006952,defense response; GO:0009877,nodulation; GO:1902290,positive regulation of defense response to oomycetes; GO:0006486,protein glycosylation; GO:1900150,regulation of defense response to fungus; GO:0002237,response to molec…	--	At2g23770	ref|XP_002311653.2|	NFP_MEDTR,RecName: Full=Serine/threonine receptor-like kinase NFP {ECO:0000303|PubMed:16723404}; Short=RLK NFP {ECO:0000303|PubMed:16723404}; AltName: Full=Nod factor perception protein {ECO:0000303|PubMed:12753588}; EC=2.7.10.- {ECO:0000255|PROSITE-ProRule:PRU00159}; AltName: Full=Nod-factor receptor 5; Flags: Precursor;	B9HKD2_POPTR,SubName: Full=Uncharacterized protein {ECO:0000313|EMBL:EEE89020.2};
TEA005852	2304	2227	2294	1986	2042	2068	1652	1639	1520	1674	1688	1656	--	Scaffold1077	986330	991168	+	4839	protein_coding	GO:0005634,nucleus; GO:0001046,core promoter sequence-specific DNA binding; GO:0003700,DNA-binding transcription factor activity; GO:0046983,protein dimerization activity; GO:0001228,DNA-binding transcription activator activity, RNA polymerase II-specific; GO:0009567,double fertilization forming a zygote and endosperm; GO:0007275,multicellular organism development; GO:0031347,regulation of defens…	--	At4g02590	gb|AOY34424.1|	UNE12_ARATH,RecName: Full=Transcription factor UNE12; AltName: Full=Basic helix-loop-helix protein 59; Short=AtbHLH59; Short=bHLH 59; AltName: Full=Protein UNFERTILIZED EMBRYO SAC 12; AltName: Full=Transcription factor EN 93; AltName: Full=bHLH transcription factor bHLH059;	A0A1D9CFM1_VACCO,SubName: Full=Transcription factor BHLH053 {ECO:0000313|EMBL:AOY34424.1}; Flags: Fragment;
TEA005854	2201	2300	2145	2118	2036	2125	2494	2134	2219	2447	2690	2492	--	Scaffold1077	1152825	1157744	+	4920	protein_coding	GO:0009507,chloroplast; GO:0009535,chloroplast thylakoid membrane; GO:0005739,mitochondrion; GO:0009579,thylakoid; GO:0005507,copper ion binding; GO:0009651,response to salt stress	--	At1g22450	ref|XP_011074207.1|	CX6B1_ARATH,RecName: Full=Cytochrome c oxidase subunit 6b-1; Short=AtCOX6b-1;	A0A061FF28_THECC,SubName: Full=Cytochrome C oxidase polypeptide vib, putative {ECO:0000313|EMBL:EOY15940.1};
TEA005834	1733	1781	1762	1838	1867	1910	2327	2107	2149	2181	2295	2184	--	Scaffold1077	1160202	1162210	-	2009	protein_coding	GO:0000786,nucleosome; GO:0005634,nucleus; GO:0003677,DNA binding; GO:0046982,protein heterodimerization activity	--	At5g10980	gb|PNR35233.1|	H33_VITVI,RecName: Full=Histone H3.3;	Q3ZDK1_PICAB,RecName: Full=Histone H3 {ECO:0000256|RuleBase:RU004471};
TEA005853	753	807	776	1211	1271	1177	1075	995	957	712	711	594	--	Scaffold1077	1261737	1271106	-	9370	protein_coding	--	--	--	ref|XP_002277401.1|	--	F6HKH6_VITVI,SubName: Full=Uncharacterized protein {ECO:0000313|EMBL:CCB55398.1};
TEA005838	0	2	2	0	4	2	0	0	0	6	8	4	--	Scaffold1077	1627199	1627633	+	435	protein_coding	GO:0009707,chloroplast outer membrane; GO:0005783,endoplasmic reticulum; GO:0005576,extracellular region; GO:0009505,plant-type cell wall; GO:0009506,plasmodesma; GO:0050832,defense response to fungus; GO:0009682,induced systemic resistance; GO:0009737,response to abscisic acid; GO:0009409,response to cold; GO:0009651,response to salt stress	--	At2g45180	ref|XP_012828247.1|	ERLI1_ARATH,RecName: Full=Lipid transfer protein EARLI 1; AltName: Full=Protein EARLY ARABIDOPSIS ALUMINUM INDUCED 1; Short=pEARLI1; Flags: Precursor;	A0A022PSS9_ERYGU,SubName: Full=Uncharacterized protein {ECO:0000313|EMBL:EYU18564.1};
TEA019450	48	69	53	50	42	49	26	24	25	37	40	35	--	Scaffold1078	113138	115878	-	2741	protein_coding	GO:0016747,transferase activity, transferring acyl groups other than amino-acyl groups	K19861: BEBT, AMAT; benzyl alcohol O-benzoyltransferase [EC:2.3.1.196 2.3.1.232]	At5g17540	gb|ACV74416.1|	ACMAT_VITLA,RecName: Full=Methanol O-anthraniloyltransferase; EC=2.3.1.232; AltName: Full=Anthraniloyl-CoA:methanol acyltransferase; AltName: Full=Benzyl alcohol O-benzoyltransferase; EC=2.3.1.196;	C9E0G4_CAMSI,SubName: Full=Putative alcohol acyl transferase {ECO:0000313|EMBL:ACV74416.1};
TEA019449	128	115	122	156	182	164	122	130	132	145	129	122	--	Scaffold1078	169341	182350	-	13010	protein_coding	--	--	At1g13570	emb|CDP07580.1|	FDL1_ARATH,RecName: Full=F-box/FBD/LRR-repeat protein At1g13570;	A0A068UG81_COFCA,SubName: Full=Uncharacterized protein {ECO:0000313|EMBL:CDP07580.1};
TEA019451	246	238	203	361	360	374	758	694	677	772	853	870	--	Scaffold1078	248857	269241	+	20385	protein_coding	GO:0046872,metal ion binding; GO:0008233,peptidase activity; GO:0043130,ubiquitin binding; GO:0008285,negative regulation of cell proliferation; GO:0046621,negative regulation of organ growth; GO:0048482,plant ovule morphogenesis; GO:1900057,positive regulation of leaf senescence; GO:0048317,seed morphogenesis	K17964: LRPPRC; leucine-rich PPR motif-containing protein, mitochondrial	At1g19270	dbj|GAV71599.1|	DA1_ARATH,RecName: Full=Protein DA1; AltName: Full=Protein SUPPRESSOR OF LARGE SEED AND ORGAN PHENOTYPES OF DA1-1 1;	A0A1Q3BUL0_CEPFO,SubName: Full=LIM domain-containing protein/DUF3633 domain-containing protein {ECO:0000313|EMBL:GAV71599.1};
TEA029704	2350	2512	2403	3114	3337	3309	3285	3075	3109	3260	3076	3041	--	Scaffold10780	104187	163454	+	59268	protein_coding	GO:0005887,integral component of plasma membrane; GO:0043231,intracellular membrane-bounded organelle; GO:0016020,membrane; GO:0005886,plasma membrane; GO:0009506,plasmodesma; GO:0005524,ATP binding; GO:0005388,calcium-transporting ATPase activity; GO:0005516,calmodulin binding; GO:0046872,metal ion binding; GO:0043621,protein self-association; GO:0009624,response to nematode	--	At5g57110	ref|XP_022929647.1|	ACA8_ARATH,RecName: Full=Calcium-transporting ATPase 8, plasma membrane-type; EC=3.6.3.8; AltName: Full=Ca(2+)-ATPase isoform 8;	A0A1S4E0V8_CUCME,RecName: Full=Calcium-transporting ATPase {ECO:0000256|RuleBase:RU361146}; EC=3.6.3.8 {ECO:0000256|RuleBase:RU361146};
TEA029289	1043	1060	1044	1218	1156	1176	1110	934	1042	1386	1329	1328	--	Scaffold1079	68382	72202	+	3821	protein_coding	GO:0016021,integral component of membrane; GO:0005886,plasma membrane; GO:0022857,transmembrane transporter activity	K17500: ILKAP; integrin-linked kinase-associated serine/threonine phosphatase 2C [EC:3.1.3.16]	At5g40240	ref|XP_018820878.1|	WTR42_ARATH,RecName: Full=WAT1-related protein At5g40240;	A0A2I4ENA8_9ROSI,SubName: Full=WAT1-related protein At3g28050-like {ECO:0000313|RefSeq:XP_018820878.1};
TEA029284	1026	1025	977	1115	1073	1177	1770	1759	1764	2016	2056	2087	--	Scaffold1079	72627	82834	-	10208	protein_coding	GO:0009507,chloroplast; GO:0005730,nucleolus; GO:0004252,serine-type endopeptidase activity	--	At5g40200	ref|XP_022855680.1|	DEGP9_ARATH,RecName: Full=Protease Do-like 9; EC=3.4.21.-;	A0A2G9GHX5_9LAMI,SubName: Full=Serine protease {ECO:0000313|EMBL:PIN04802.1}; EC=3.4.21.107 {ECO:0000313|EMBL:PIN04802.1};
TEA029283	1581	1599	1599	1963	1959	2096	1662	1688	1635	1389	1361	1267	--	Scaffold1079	163324	170353	-	7030	protein_coding	GO:0005634,nucleus; GO:0003677,DNA binding; GO:0003700,DNA-binding transcription factor activity; GO:0006355,regulation of transcription, DNA-templated; GO:0006351,transcription, DNA-templated	--	At2g43500	ref|XP_010026639.1|	NLP8_ARATH,RecName: Full=Protein NLP8; Short=AtNLP8; AltName: Full=NIN-like protein 8; AltName: Full=Nodule inception protein-like protein 8;	A0A059DB61_EUCGR,SubName: Full=Uncharacterized protein {ECO:0000313|EMBL:KCW87651.1};
TEA029281	30	22	17	32	47	44	29	39	48	26	24	23	--	Scaffold1079	280822	286075	+	5254	protein_coding	--	--	--	gb|KZM82345.1|	--	A0A175YFN9_DAUCA,SubName: Full=Uncharacterized protein {ECO:0000313|EMBL:KZM82345.1};
TEA029290	440	437	414	596	553	579	535	483	501	444	446	380	--	Scaffold1079	293971	308786	+	14816	protein_coding	--	--	At3g59570	gb|POE70370.1|	--	M5XJX9_PRUPE,SubName: Full=Uncharacterized protein {ECO:0000313|EMBL:EMJ26377.1};
TEA029280	480	491	504	555	566	620	428	359	429	242	247	261	--	Scaffold1079	360282	370562	+	10281	protein_coding	--	--	--	--	--	--
TEA029285	1556	1742	1641	1621	1694	1793	1292	1114	1162	927	983	875	--	Scaffold1079	373499	393692	+	20194	protein_coding	GO:0031969,chloroplast membrane; GO:0020037,heme binding; GO:0005506,iron ion binding; GO:0004497,monooxygenase activity; GO:0016705,oxidoreductase activity, acting on paired donors, with incorporation or reduction of molecular oxygen	--	At4g15110	gb|PHT44616.1|	C97B2_SOYBN,RecName: Full=Cytochrome P450 97B2, chloroplastic; EC=1.14.-.-; Flags: Precursor;	A0A2G2WH96_CAPBA,SubName: Full=Cytochrome 97B3, chloroplastic {ECO:0000313|EMBL:PHT44616.1};
TEA029291	0	0	0	0	0	0	0	0	1	0	0	0	--	Scaffold1079	411327	412502	+	1176	protein_coding	--	--	--	ref|XP_021682805.1|	--	A0A2C9UX73_MANES,SubName: Full=Uncharacterized protein {ECO:0000313|EMBL:OAY36199.1};
TEA029287	172	194	233	218	173	182	172	142	180	95	138	126	--	Scaffold1079	653468	660896	+	7429	protein_coding	GO:0016021,integral component of membrane; GO:0005886,plasma membrane	--	At2g28370	gb|OVA10132.1|	CSPL2_GINBI,RecName: Full=CASP-like protein 5A1; Short=GbCASPL5A1;	A0A200QI73_9MAGN,RecName: Full=CASP-like protein {ECO:0000256|RuleBase:RU361233};
TEA029286	80	96	55	107	139	119	70	71	59	16	12	15	--	Scaffold1079	662525	667938	-	5414	protein_coding	GO:0005634,nucleus; GO:0003677,DNA binding; GO:0008289,lipid binding; GO:0006355,regulation of transcription, DNA-templated; GO:0006351,transcription, DNA-templated	--	At4g32880	gb|AGJ83734.1|	HOX32_ORYSI,RecName: Full=Homeobox-leucine zipper protein HOX32; AltName: Full=HD-ZIP protein HOX32; AltName: Full=Homeodomain transcription factor HOX32; AltName: Full=OsHox32;	R9R671_9FABA,SubName: Full=Homeobox-leucine zipper protein REVOLUTA-like isoform 2 {ECO:0000313|EMBL:AGJ83734.1}; Flags: Fragment;
TEA029282	4	3	4	4	1	6	2	2	1	2	10	4	--	Scaffold1079	726637	727706	+	1070	protein_coding	GO:0016021,integral component of membrane; GO:0015297,antiporter activity; GO:0015238,drug transmembrane transporter activity; GO:0006855,drug transmembrane transport	K03327: TC.MATE, SLC47A, norM, mdtK, dinF; multidrug resistance protein, MATE family	At2g38510	ref|XP_015877551.1|	DTX53_ARATH,RecName: Full=Protein DETOXIFICATION 53 {ECO:0000303|PubMed:11739388}; Short=AtDTX53 {ECO:0000303|PubMed:11739388}; AltName: Full=Multidrug and toxic compound extrusion protein 53 {ECO:0000305}; Short=MATE protein 53 {ECO:0000305};	A0A1U8J2N3_GOSHI,RecName: Full=Protein DETOXIFICATION {ECO:0000256|RuleBase:RU004914}; AltName: Full=Multidrug and toxic compound extrusion protein {ECO:0000256|RuleBase:RU004914};
TEA029288	159	166	138	200	196	191	209	219	214	196	199	157	--	Scaffold1079	824023	833320	-	9298	protein_coding	GO:0005743,mitochondrial inner membrane; GO:0005739,mitochondrion; GO:0102005,NA; GO:0006744,ubiquinone biosynthetic process	K06127: COQ5; 2-methoxy-6-polyprenyl-1,4-benzoquinol methylase [EC:2.1.1.201]	At5g57300	ref|XP_018860530.1|	COQ5_ARATH,RecName: Full=2-methoxy-6-polyprenyl-1,4-benzoquinol methylase, mitochondrial {ECO:0000255|HAMAP-Rule:MF_03191}; EC=2.1.1.201 {ECO:0000255|HAMAP-Rule:MF_03191}; AltName: Full=Ubiquinone biosynthesis methyltransferase COQ5 {ECO:0000255|HAMAP-Rule:MF_03191}; Flags: Precursor;	A0A2I4HWK1_9ROSI,SubName: Full=2-methoxy-6-polyprenyl-1,4-benzoquinol methylase, mitochondrial isoform X1 {ECO:0000313|RefSeq:XP_018860530.1};
TEA012377	80	100	66	90	99	76	83	84	63	114	117	106	--	Scaffold10792	408872	412439	-	3568	protein_coding	--	--	--	--	--	--
TEA012378	509	540	566	526	498	563	349	290	302	194	205	204	--	Scaffold10792	415061	426517	+	11457	protein_coding	--	K02563: murG; UDP-N-acetylglucosamine--N-acetylmuramyl-(pentapeptide) pyrophosphoryl-undecaprenol N-acetylglucosamine transferase [EC:2.4.1.227]	At1g73740	emb|CBI15500.3|	--	D7SJ39_VITVI,SubName: Full=Uncharacterized protein {ECO:0000313|EMBL:CBI15500.3};
TEA012375	204	247	208	235	179	243	156	135	121	141	124	123	--	Scaffold10792	425044	441102	-	16059	protein_coding	GO:0046872,metal ion binding; GO:0061630,ubiquitin protein ligase activity; GO:0043161,proteasome-mediated ubiquitin-dependent protein catabolic process	--	At1g73760	ref|XP_002279751.1|	RHG1A_ARATH,RecName: Full=Probable E3 ubiquitin-protein ligase RHG1A {ECO:0000305}; EC=2.3.2.27; AltName: Full=RING-H2 finger G1a {ECO:0000303|PubMed:9781696}; AltName: Full=RING-H2 zinc finger protein RHG1a {ECO:0000305}; AltName: Full=RING-type E3 ubiquitin transferase RHG1A {ECO:0000305};	F6GTP6_VITVI,SubName: Full=Uncharacterized protein {ECO:0000313|EMBL:CCB43242.1};
TEA021387	917	1009	989	1027	946	1017	1088	1036	969	1262	1326	1256	--	Scaffold10799	159526	185606	+	26081	protein_coding	--	--	At2g27280	ref|XP_002271014.1|	--	A5ACY7_VITVI,SubName: Full=Uncharacterized protein {ECO:0000313|EMBL:CAN79937.1};
TEA021397	9	6	5	8	6	9	10	1	2	10	6	8	--	Scaffold10799	190936	192339	+	1404	protein_coding	GO:0005576,extracellular region; GO:0004190,aspartic-type endopeptidase activity	K01379: CTSD; cathepsin D [EC:3.4.23.5]	At3g52500	ref|XP_022753740.1|	NEP1_NEPGR,RecName: Full=Aspartic proteinase nepenthesin-1; EC=3.4.23.12; AltName: Full=Nepenthesin-I; Flags: Precursor;	F6HHB9_VITVI,SubName: Full=Uncharacterized protein {ECO:0000313|EMBL:CCB51615.1};
TEA021394	48	55	72	80	77	86	57	52	61	66	58	34	--	Scaffold10799	198806	211718	-	12913	protein_coding	GO:0010494,cytoplasmic stress granule; GO:0005829,cytosol; GO:0005634,nucleus; GO:0000932,P-body; GO:0005844,polysome; GO:0004534,5'-3' exoribonuclease activity; GO:0003729,mRNA binding; GO:0008270,zinc ion binding; GO:0051301,cell division; GO:0070370,cellular heat acclimation; GO:0031087,deadenylation-independent decapping of nuclear-transcribed mRNA; GO:0010286,heat acclimation; GO:0010587,miR…	--	At1g54490	ref|XP_011469632.1|	XRN4_ARATH,RecName: Full=5'-3' exoribonuclease 4; EC=3.1.13.-; AltName: Full=Protein ACC INSENSITIVE 1; AltName: Full=Protein ETHYLENE INSENSITIVE 5; AltName: Full=Protein EXORIBONUCLEASE 4;	A0A251NQ70_PRUPE,SubName: Full=Uncharacterized protein {ECO:0000313|EMBL:ONI01467.1};
TEA021393	1100	1214	1133	1205	1216	1119	1252	1293	1325	1610	1644	1527	--	Scaffold10799	361688	369800	-	8113	protein_coding	GO:0005840,ribosome; GO:0003723,RNA binding; GO:0003735,structural constituent of ribosome; GO:0006412,translation	--	At1g17080	ref|XP_010275122.1|	R18AL_ARATH,RecName: Full=60S ribosomal protein L18a-like protein;	A0A1U8BFA3_NELNU,SubName: Full=60S ribosomal protein L18a-like protein {ECO:0000313|RefSeq:XP_010275122.1};
TEA021386	723	752	816	896	860	1010	632	577	579	352	364	362	--	Scaffold10799	375988	380278	-	4291	protein_coding	GO:0005739,mitochondrion; GO:0016788,hydrolase activity, acting on ester bonds; GO:0046872,metal ion binding; GO:0050313,sulfur dioxygenase activity; GO:0009793,embryo development ending in seed dormancy; GO:0009960,endosperm development; GO:0009651,response to salt stress; GO:0048316,seed development	K17725: ETHE1; sulfur dioxygenase [EC:1.13.11.18]	At1g53580	gb|KJB12892.1|	ETHE1_ARATH,RecName: Full=Persulfide dioxygenase ETHE1 homolog, mitochondrial; EC=1.13.11.18 {ECO:0000269|PubMed:22786886}; AltName: Full=Glyoxalase II; Short=Glx II; AltName: Full=Sulfur dioxygenase ETHE1; Flags: Precursor;	A0A0D2M6M1_GOSRA,SubName: Full=Uncharacterized protein {ECO:0000313|EMBL:KJB12892.1};
TEA021395	1110	1212	1309	1527	1442	1457	1493	1272	1289	1221	1149	1143	--	Scaffold10799	421750	433296	+	11547	protein_coding	GO:0005783,endoplasmic reticulum; GO:0016021,integral component of membrane; GO:0005886,plasma membrane; GO:0005773,vacuole; GO:0008289,lipid binding; GO:0006869,lipid transport	--	At1g53590	ref|XP_019072897.1|	C2D61_ARATH,RecName: Full=C2 domain-containing protein At1g53590; AltName: Full=N-terminal-TM-C2 domain type 6 protein 1; Short=NTMC2TYPE6.1;	F6GX45_VITVI,SubName: Full=Uncharacterized protein {ECO:0000313|EMBL:CCB44531.1};
TEA021392	72	86	50	60	49	40	146	146	181	321	328	290	--	Scaffold10799	441639	442175	-	537	protein_coding	--	--	At3g14560	gb|POF10198.1|	--	A0A1U8A8D2_NELNU,SubName: Full=uncharacterized protein LOC104597731 {ECO:0000313|RefSeq:XP_010257766.1};
TEA021391	5	8	4	8	7	13	2	1	5	6	4	9	--	Scaffold10799	496744	498734	-	1991	protein_coding	--	--	--	--	--	--
TEA021396	1120	1274	1223	1659	1619	1646	1603	1425	1470	1326	1259	1280	--	Scaffold10799	577422	586047	-	8626	protein_coding	GO:0016021,integral component of membrane; GO:0046872,metal ion binding; GO:0036459,thiol-dependent ubiquitinyl hydrolase activity; GO:0016579,protein deubiquitination; GO:0006511,ubiquitin-dependent protein catabolic process	K11855: USP36_42; ubiquitin carboxyl-terminal hydrolase 36/42 [EC:3.4.19.12]	At1g17110	ref|XP_010644793.1|	UBP15_ARATH,RecName: Full=Ubiquitin carboxyl-terminal hydrolase 15; EC=3.4.19.12; AltName: Full=Deubiquitinating enzyme 15; Short=AtUBP15; AltName: Full=Ubiquitin thioesterase 15; AltName: Full=Ubiquitin-specific-processing protease 15;	F6HRG0_VITVI,SubName: Full=Uncharacterized protein {ECO:0000313|EMBL:CCB57268.1};
TEA021390	442	406	445	442	461	473	653	593	661	861	781	811	--	Scaffold10799	664393	667482	+	3090	protein_coding	GO:0045543,gibberellin 2-beta-dioxygenase activity; GO:0046872,metal ion binding; GO:0009686,gibberellin biosynthetic process	K04125: E1.14.11.13; gibberellin 2-oxidase [EC:1.14.11.13]	At1g30040	gb|ASJ80913.1|	G2OX1_PEA,RecName: Full=Gibberellin 2-beta-dioxygenase 1; EC=1.14.11.13; AltName: Full=GA 2-oxidase 1; AltName: Full=Gibberellin 2-beta-hydroxylase 1; AltName: Full=Gibberellin 2-oxidase 1; AltName: Full=Protein SLENDER;	A0A220NVF1_CAMSI,SubName: Full=Gibberellin 2-oxidase 1 {ECO:0000313|EMBL:ASJ80913.1, ECO:0000313|EMBL:AUD40402.1}; EC=1.14.11.13 {ECO:0000313|EMBL:ASJ80913.1};
TEA021388	639	595	617	786	767	826	732	595	694	540	496	450	--	Scaffold10799	676797	678337	+	1541	protein_coding	GO:0005737,cytoplasm; GO:0005524,ATP binding; GO:0004831,tyrosine-tRNA ligase activity; GO:0004832,valine-tRNA ligase activity; GO:0006438,valyl-tRNA aminoacylation	--	At2g33840_1	gb|OAY50448.1|	SYYC1_ARATH,RecName: Full=Tyrosine--tRNA ligase 1, cytoplasmic {ECO:0000305}; EC=6.1.1.1 {ECO:0000305}; AltName: Full=Tyrosyl-tRNA synthetase {ECO:0000305}; Short=TyrRS {ECO:0000305};	A0A2C9VW21_MANES,SubName: Full=Uncharacterized protein {ECO:0000313|EMBL:OAY50448.1};
TEA021389	0	2	0	3	0	3	2	4	0	1	7	8	--	Scaffold10799	686027	691739	-	5713	protein_coding	GO:0016021,integral component of membrane; GO:0046872,metal ion binding; GO:0036459,thiol-dependent ubiquitinyl hydrolase activity; GO:0016579,protein deubiquitination; GO:0006511,ubiquitin-dependent protein catabolic process	--	At1g17110	dbj|GAV60887.1|	UBP15_ARATH,RecName: Full=Ubiquitin carboxyl-terminal hydrolase 15; EC=3.4.19.12; AltName: Full=Deubiquitinating enzyme 15; Short=AtUBP15; AltName: Full=Ubiquitin thioesterase 15; AltName: Full=Ubiquitin-specific-processing protease 15;	A0A1Q3AYS6_CEPFO,SubName: Full=UCH domain-containing protein/zf-MYND domain-containing protein {ECO:0000313|EMBL:GAV60887.1};
TEA030938	14784	15782	15144	15901	15034	17204	16359	15907	16181	15300	15144	14983	--	Scaffold10805	78599	91544	+	12946	protein_coding	GO:0005737,cytoplasm; GO:0005525,GTP binding; GO:0003924,GTPase activity; GO:0003746,translation elongation factor activity	K03231: EEF1A; elongation factor 1-alpha	At5g60390	ref|XP_018856355.1|	EF1A_MANES,RecName: Full=Elongation factor 1-alpha; Short=EF-1-alpha;	A0A2I4DF35_9ROSI,SubName: Full=elongation factor 1-alpha {ECO:0000313|RefSeq:XP_018805761.1, ECO:0000313|RefSeq:XP_018856355.1};
TEA030944	249	208	258	291	299	302	276	230	262	148	199	202	--	Scaffold10805	156894	163580	+	6687	protein_coding	GO:0005737,cytoplasm; GO:0005874,microtubule; GO:0005634,nucleus; GO:0005516,calmodulin binding; GO:0008017,microtubule binding	--	At5g03040	ref|XP_016481601.1|	IQD1_ARATH,RecName: Full=Protein IQ-DOMAIN 1 {ECO:0000303|PubMed:15960618};	A0A1S4AY49_TOBAC,SubName: Full=protein IQ-DOMAIN 1-like {ECO:0000313|RefSeq:XP_016481601.1};
TEA030951	297	343	375	334	306	372	309	216	274	300	294	268	--	Scaffold10805	174082	174708	+	627	protein_coding	GO:0005737,cytoplasm; GO:0005874,microtubule; GO:0005634,nucleus; GO:0005516,calmodulin binding; GO:0008017,microtubule binding	--	At5g03040	ref|XP_002279479.1|	IQD1_ARATH,RecName: Full=Protein IQ-DOMAIN 1 {ECO:0000303|PubMed:15960618};	F6HQZ6_VITVI,SubName: Full=Uncharacterized protein {ECO:0000313|EMBL:CCB57045.1};
TEA030950	229	307	250	283	284	234	355	263	323	436	414	443	--	Scaffold10805	198558	202189	+	3632	protein_coding	GO:0016021,integral component of membrane; GO:0005743,mitochondrial inner membrane	--	At2g35795	ref|XP_021289446.1|	TI141_ARATH,RecName: Full=Mitochondrial import inner membrane translocase subunit TIM14-1; AltName: Full=Chaperone DnaJ-domain containing protein 1;	A0A061EZU3_THECC,SubName: Full=Chaperone DnaJ-domain superfamily protein {ECO:0000313|EMBL:EOY07764.1};
TEA030947	88	90	86	140	101	126	90	94	87	75	79	70	--	Scaffold10805	277449	284990	+	7542	protein_coding	--	--	At2g43190	ref|XP_010653523.1|	--	D7TQH0_VITVI,SubName: Full=Uncharacterized protein {ECO:0000313|EMBL:CBI32690.3};
[truncated: 29,900 more rows]
