# Supplementary material for: Fulvic acid ameliorates drought stress-induced damage in tea plants by regulating the ascorbate metabolism and flavonoids biosynthesis
Source: BMC Genomics. 2020 Jun 18;21:411. doi: 10.1186/s12864-020-06815-4 (PMC7301537; doi:10.1186/s12864-020-06815-4)
Supplement: Supplementary file 4 — Additional file 4. The information of DEGs in 4FADvs4WD and 8FADvs8WD. [file 12864_2020_6815_MOESM4_ESM.xlsx]

## Sheet: DEGs in 4FADvs4WD
ID	4WD	4FAD	log2FoldChange	pvalue	FDR	regulated	Name	Chrom	Start	End	Strand	Length	Type	GO	KEGG	KOG	NR	SwissProt	TrEMBL
TEA000051	7	20	1.548	0.012309	0.03594	up	--	Scaffold7875	226625	239514	-	12890	protein_coding	GO:0016021,integral component of membrane; GO:0005886,plasma membrane; GO:0022857,transmembrane transporter activity	--	At4g30420	gb|PON90715.1|	WTR37_ARATH,RecName: Full=WAT1-related protein At4g30420;	B9IM67_POPTR,RecName: Full=WAT1-related protein {ECO:0000256|RuleBase:RU363077};
TEA000404	54	119	1.135	2.01696e-06	1.44715e-05	up	--	Scaffold3580	45521	48935	-	3415	protein_coding	GO:0046872,metal ion binding; GO:0016682,oxidoreductase activity, acting on diphenols and related substances as donors, oxygen as acceptor; GO:0010150,leaf senescence	--	At3g21420	gb|PON88295.1|	SRG1_ARATH,RecName: Full=Protein SRG1; Short=AtSRG1; AltName: Full=Protein SENESCENCE-RELATED GENE 1;	A0A2G2XMV5_CAPBA,SubName: Full=Uncharacterized protein {ECO:0000313|EMBL:PHT58817.1};
TEA000496	6	18	1.576	0.0153752	0.0433549	up	--	Scaffold682	1760053	1779526	+	19474	protein_coding	GO:0009507,chloroplast; GO:0009905,ent-copalyl diphosphate synthase activity; GO:0000287,magnesium ion binding; GO:0010333,terpene synthase activity; GO:0009686,gibberellin biosynthetic process	--	At4g02780	ref|XP_021281194.1|	KSA_PEA,RecName: Full=Ent-copalyl diphosphate synthase, chloroplastic; Short=Ent-CDP synthase; EC=5.5.1.13; AltName: Full=Ent-copalyl diphosphate synthase; AltName: Full=Ent-kaurene synthase A; Short=KSA; Flags: Precursor;	A0A061DRP6_THECC,SubName: Full=Copalyl diphosphate synthase {ECO:0000313|EMBL:EOX94746.1};
TEA000502	73	234	1.665	3.99214e-19	1.25183e-17	up	--	Scaffold2712	192378	193853	-	1476	protein_coding	GO:0016747,transferase activity, transferring acyl groups other than amino-acyl groups	--	At2g39980	ref|XP_009601485.1|	Y3028_ARATH,RecName: Full=Uncharacterized acetyltransferase At3g50280; EC=2.3.1.-;	A0A1J6IWH0_NICAT,SubName: Full=Bahd acyltransferase dcr {ECO:0000313|EMBL:OIT03139.1};
TEA000593	25	58	1.201	0.0020079	0.00752435	up	--	Scaffold690	475868	495088	-	19221	protein_coding	GO:0005794,Golgi apparatus; GO:0016020,membrane; GO:0005886,plasma membrane; GO:0033180,proton-transporting V-type ATPase, V1 domain; GO:0005774,vacuolar membrane; GO:0005773,vacuole; GO:0042625,ATPase coupled ion transmembrane transporter activity; GO:0046961,proton-transporting ATPase activity, rotational mechanism; GO:0015991,ATP hydrolysis coupled proton transport	--	At4g02620	ref|XP_015969737.1|	VATF_ARATH,RecName: Full=V-type proton ATPase subunit F; Short=V-ATPase subunit F; AltName: Full=V-ATPase 14 kDa subunit; AltName: Full=Vacuolar H(+)-ATPase subunit F; AltName: Full=Vacuolar proton pump subunit F;	A0A1S4BGV4_TOBAC,RecName: Full=V-type proton ATPase subunit F {ECO:0000256|PIRNR:PIRNR015945};
TEA000998	53	120	1.161	6.15348e-06	4.05554e-05	up	--	Scaffold1531	632004	637135	-	5132	protein_coding	--	--	--	--	--	--
TEA001041	1837	5347	1.541	2.86045e-305	3.42639e-301	up	--	Scaffold3359	639462	641033	+	1572	protein_coding	GO:0009941,chloroplast envelope; GO:0009535,chloroplast thylakoid membrane; GO:0020037,heme binding; GO:0047987,hydroperoxide dehydratase activity; GO:0005506,iron ion binding; GO:0004497,monooxygenase activity; GO:0016705,oxidoreductase activity, acting on paired donors, with incorporation or reduction of molecular oxygen; GO:0006952,defense response; GO:0009695,jasmonic acid biosynthetic proces…	K01723: AOS; hydroperoxide dehydratase [EC:4.2.1.92]	At5g42650	gb|ACU30142.1|	AOS1_SOLLC,RecName: Full=Allene oxide synthase 1, chloroplastic {ECO:0000303|PubMed:12351632}; Short=LeAOS1 {ECO:0000303|PubMed:12351632}; EC=4.2.1.92 {ECO:0000305}; AltName: Full=Cytochrome P450 74A {ECO:0000305}; Flags: Precursor;	C7BBB6_CAMSI,SubName: Full=Allene oxide synthase {ECO:0000313|EMBL:ACU30142.1}; EC=4.2.1.92 {ECO:0000313|EMBL:ACU30142.1};
TEA001102	112	234	1.059	4.35351e-11	6.11354e-10	up	--	Scaffold138	122627	123157	+	531	protein_coding	--	--	At1g63310	ref|XP_002277018.1|	--	F6HUA8_VITVI,SubName: Full=Uncharacterized protein {ECO:0000313|EMBL:CCB58331.1};
TEA001544	11	25	1.241	0.0131625	0.0380196	up	--	Scaffold172	984558	985124	-	567	protein_coding	GO:0016021,integral component of membrane; GO:0016020,membrane; GO:0020037,heme binding; GO:0005506,iron ion binding; GO:0016709,oxidoreductase activity, acting on paired donors, with incorporation or reduction of molecular oxygen, NAD(P)H as one donor, and incorporation of one atom of oxygen; GO:0044550,secondary metabolite biosynthetic process	K20556: CYP76C; cytochrome P450 family 76 subfamily C	At2g45550	gb|POE71086.1|	C76C4_ARATH,RecName: Full=Cytochrome P450 76C4; EC=1.14.-.-;	F6HUK6_VITVI,SubName: Full=Uncharacterized protein {ECO:0000313|EMBL:CCB58429.1};
TEA001555	39	78	1.004	0.000242796	0.00114344	up	--	Scaffold9207	34599	36434	-	1836	protein_coding	GO:0016021,integral component of membrane; GO:0005886,plasma membrane; GO:0005524,ATP binding; GO:0004672,protein kinase activity	K13420: FLS2; LRR receptor-like serine/threonine-protein kinase FLS2 [EC:2.7.11.1]	At5g23400	gb|POE78713.1|	IRK_ARATH,RecName: Full=Probable LRR receptor-like serine/threonine-protein kinase IRK {ECO:0000305}; EC=2.7.11.1 {ECO:0000305}; AltName: Full=Inflorescence and root apices receptor-like kinase {ECO:0000303|Ref.1}; Flags: Precursor;	F6HVY7_VITVI,SubName: Full=Uncharacterized protein {ECO:0000313|EMBL:CCB58850.1};
TEA001560	7	21	1.685	0.00617685	0.0199513	up	--	Scaffold7480	153662	162125	-	8464	protein_coding	GO:0050403,trans-zeatin O-beta-D-glucosyltransferase activity; GO:0050404,zeatin O-beta-D-xylosyltransferase activity; GO:0009690,cytokinin metabolic process; GO:0048439,flower morphogenesis; GO:0009965,leaf morphogenesis; GO:0045926,negative regulation of growth; GO:0006486,protein glycosylation; GO:0010380,regulation of chlorophyll biosynthetic process; GO:0010083,regulation of vegetative meris…	--	--	ref|XP_022842307.1|	ZOG_PHALU,RecName: Full=Zeatin O-glucosyltransferase; EC=2.4.1.203; AltName: Full=Trans-zeatin O-beta-D-glucosyltransferase;	A0A022PWL1_ERYGU,RecName: Full=Glycosyltransferase {ECO:0000256|RuleBase:RU362057}; EC=2.4.1.- {ECO:0000256|RuleBase:RU362057}; Flags: Fragment;
TEA001709	13	34	1.379	0.00325495	0.0114607	up	--	Scaffold2223	117367	118287	+	921	protein_coding	--	--	At3g08600	ref|XP_015385196.1|	--	V4VJ37_9ROSI,SubName: Full=Uncharacterized protein {ECO:0000313|EMBL:ESR52659.1};
TEA001751	408	868	1.091	1.4267e-37	1.20775e-35	up	--	Scaffold619	1617330	1620469	-	3140	protein_coding	--	K00737: MGAT3; beta-1,4-mannosyl-glycoprotein beta-1,4-N-acetylglucosaminyltransferase [EC:2.4.1.144]	At3g27540	ref|XP_019185790.1|	--	A0A1U7ZL99_NELNU,SubName: Full=uncharacterized protein LOC104591508 {ECO:0000313|RefSeq:XP_010248663.1};
TEA001934	8	72	3.197	5.2138e-14	1.00813e-12	up	--	Scaffold659	652969	656291	+	3323	protein_coding	GO:0005886,plasma membrane	--	At2g01340	ref|XP_002284189.1|	Y1648_ARATH,RecName: Full=Uncharacterized protein At1g66480;	D7T8U4_VITVI,SubName: Full=Uncharacterized protein {ECO:0000313|EMBL:CBI26915.3};
TEA001987	51	107	1.076	1.20916e-05	7.53782e-05	up	--	Scaffold1467	1235182	1254312	+	19131	protein_coding	GO:0016021,integral component of membrane; GO:0097708,intracellular vesicle; GO:0005886,plasma membrane; GO:0022857,transmembrane transporter activity; GO:0010336,gibberellic acid homeostasis; GO:0042128,nitrate assimilation	--	At1g68570	emb|CBI27031.3|	PTR18_ARATH,RecName: Full=Protein NRT1/ PTR FAMILY 3.1; Short=AtNPF3.1;	A0A1Q3D7Z6_CEPFO,SubName: Full=PTR2 domain-containing protein {ECO:0000313|EMBL:GAV88555.1};
TEA002116	20	48	1.224	0.00103815	0.00418068	up	--	Scaffold3690	41872	42869	+	998	protein_coding	--	--	--	--	--	--
TEA002157	2	15	3.041	0.000578981	0.00248355	up	--	Scaffold2673	201694	210760	-	9067	protein_coding	GO:0005618,cell wall; GO:0005576,extracellular region; GO:0005886,plasma membrane; GO:0016787,hydrolase activity; GO:0071555,cell wall organization	--	At4g24140	gb|OMP02822.1|	BDG3_ARATH,RecName: Full=Probable lysophospholipase BODYGUARD 3 {ECO:0000303|PubMed:16415209}; Short=AtBDG3 {ECO:0000303|PubMed:16415209}; EC=3.1.1.- {ECO:0000305}; Flags: Precursor;	A0A1R3K6V9_9ROSI,SubName: Full=Alpha/beta hydrolase-1 {ECO:0000313|EMBL:OMP02822.1};
TEA002972	4	39	3.483	1.5326e-08	1.56507e-07	up	--	Scaffold9945	42339	42863	+	525	protein_coding	--	--	--	gb|ACV60357.1|	--	D3GDK7_CAMSI,SubName: Full=Putative proline-rich cell wall protein {ECO:0000313|EMBL:ACV60357.1};
TEA002984	50	204	2.043	2.50771e-22	9.58169e-21	up	--	Scaffold6299	321022	321492	+	471	protein_coding	GO:0005634,nucleus; GO:0003700,DNA-binding transcription factor activity; GO:0046982,protein heterodimerization activity; GO:0043565,sequence-specific DNA binding; GO:0017148,negative regulation of translation; GO:0045893,positive regulation of transcription, DNA-templated; GO:0009744,response to sucrose; GO:0080149,sucrose induced translational repression; GO:0006351,transcription, DNA-templated	--	At4g34590	gb|ALL97702.1|	BZP11_ARATH,RecName: Full=bZIP transcription factor 11 {ECO:0000305}; Short=AtbZIP11 {ECO:0000303|PubMed:11906833}; AltName: Full=G-box-binding factor 6 {ECO:0000303|Ref.3}; AltName: Full=bZIP transcription factor ATB2 {ECO:0000303|PubMed:9620274};	A0A0S1RSX5_CAMSI,SubName: Full=BZIP transcription factor 15 {ECO:0000313|EMBL:ALL97702.1};
TEA003106	12	30	1.28	0.00568023	0.0185827	up	--	Scaffold539	812299	823689	-	11391	protein_coding	GO:0005886,plasma membrane; GO:0005544,calcium-dependent phospholipid binding; GO:0006952,defense response; GO:0060548,negative regulation of cell death; GO:0090332,stomatal closure	--	At1g08860	ref|XP_018840067.1|	BON3_ARATH,RecName: Full=Protein BONZAI 3;	A0A2I4G840_9ROSI,SubName: Full=protein BONZAI 3-like {ECO:0000313|RefSeq:XP_018840067.1};
TEA003225	7	24	1.65	0.00324362	0.0114309	up	--	Scaffold2996	79313	80383	-	1071	protein_coding	GO:0004364,glutathione transferase activity; GO:0009734,auxin-activated signaling pathway	K00799: GST, gst; glutathione S-transferase [EC:2.5.1.18]	At1g78380	ref|XP_010245130.1|	GSTXA_TOBAC,RecName: Full=Probable glutathione S-transferase parA; EC=2.5.1.18; AltName: Full=Auxin-regulated protein parA; AltName: Full=STR246C protein;	A0A1U7ZCS2_NELNU,SubName: Full=probable glutathione S-transferase parC {ECO:0000313|RefSeq:XP_010245130.1};
TEA003345	51	105	1.049	2.02033e-05	0.00012046	up	--	Scaffold871	1220402	1222586	-	2185	protein_coding	GO:0046872,metal ion binding; GO:0030570,pectate lyase activity; GO:0045490,pectin catabolic process	K01728: pel; pectate lyase [EC:4.2.2.2]	At5g63180	gb|KJB19534.1|	PLY5_ARATH,RecName: Full=Probable pectate lyase 5; EC=4.2.2.2; Flags: Precursor;	A0A0D2QIS0_GOSRA,RecName: Full=Pectate lyase {ECO:0000256|RuleBase:RU361123}; EC=4.2.2.2 {ECO:0000256|RuleBase:RU361123};
TEA003476	34	70	1.056	0.000258588	0.00120736	up	--	Scaffold1336	481656	482351	-	696	protein_coding	--	--	At3g52520	ref|XP_021635808.1|	--	K4ASX5_SOLLC,SubName: Full=Uncharacterized protein {ECO:0000313|EnsemblPlants:Solyc01g007770.2.1};
TEA003787	25	51	1.042	0.00241702	0.00884444	up	--	Scaffold3539	64584	69019	-	4436	protein_coding	GO:0016021,integral component of membrane; GO:0005743,mitochondrial inner membrane; GO:0070469,respiratory chain; GO:0009055,electron transfer activity; GO:0020037,heme binding; GO:0046872,metal ion binding	--	At5g40810	gb|KJB33944.1|	CY12_SOLTU,RecName: Full=Cytochrome c1-2, heme protein, mitochondrial; AltName: Full=Clone PC18I; AltName: Full=Complex III subunit 4-2; AltName: Full=Complex III subunit IV-2; AltName: Full=Cytochrome b-c1 complex subunit 4-2; AltName: Full=Ubiquinol-cytochrome-c reductase complex cytochrome c1 subunit 2; Short=Cytochrome c-1-2; Flags: Precursor; Fragment;	A0A0D2RQ26_GOSRA,SubName: Full=Uncharacterized protein {ECO:0000313|EMBL:KJB33944.1};
TEA004268	98	226	1.213	3.53303e-12	5.6616e-11	up	--	Scaffold1366	3815594	3816175	-	582	protein_coding	--	--	--	--	--	--
TEA004294	12	27	1.174	0.0128161	0.0371668	up	--	Scaffold9528	153174	159393	-	6220	protein_coding	GO:0000139,Golgi membrane; GO:0016021,integral component of membrane; GO:0008375,acetylglucosaminyltransferase activity; GO:0015020,glucuronosyltransferase activity	K20891: GLCAT14; beta-glucuronosyltransferase [EC:2.4.1.-]	At3g03690	ref|XP_022870537.1|	GT14B_ARATH,RecName: Full=Beta-glucuronosyltransferase GlcAT14B {ECO:0000305}; EC=2.4.1.- {ECO:0000305}; AltName: Full=GT14 family glucuronic acid transferase 2 {ECO:0000305}; Short=AtGlcAT14B {ECO:0000303|PubMed:24739253};	A0A1U7Y2H8_NICSY,SubName: Full=xylosyltransferase 2 isoform X1 {ECO:0000313|RefSeq:XP_009793444.1};
TEA004679	37	77	1.07	0.000187805	0.000907657	up	--	Scaffold1520	1443985	1444992	+	1008	protein_coding	GO:0005634,nucleus; GO:0003677,DNA binding; GO:0046872,metal ion binding; GO:0042803,protein homodimerization activity; GO:0006355,regulation of transcription, DNA-templated; GO:0006351,transcription, DNA-templated	--	At2g18350	emb|CDP02013.1|	ZHD6_ARATH,RecName: Full=Zinc-finger homeodomain protein 6; Short=AtZHD6; AltName: Full=Homeobox protein 24; Short=AtHB-24;	A0A068U322_COFCA,SubName: Full=Uncharacterized protein {ECO:0000313|EMBL:CDP02013.1};
TEA005026	5	19	1.843	0.00343273	0.0120273	up	--	Scaffold5	1317945	1323717	-	5773	protein_coding	GO:0005618,cell wall; GO:0005576,extracellular region; GO:0005794,Golgi apparatus; GO:0009506,plasmodesma; GO:0052691,UDP-arabinopyranose mutase activity; GO:0071555,cell wall organization; GO:0030244,cellulose biosynthetic process; GO:0071669,plant-type cell wall organization or biogenesis; GO:0006486,protein glycosylation	K13379: RGP, UTM; reversibly glycosylated polypeptide / UDP-arabinopyranose mutase [EC:2.4.1.- 5.4.99.30]	At5g15650	ref|XP_002283867.1|	RGP2_SOLTU,RecName: Full=Probable UDP-arabinopyranose mutase 2 {ECO:0000305}; EC=5.4.99.30 {ECO:0000250|UniProtKB:Q8H8T0}; AltName: Full=Reversibly glycosylated polypeptide 2 {ECO:0000303|PubMed:10580281}; Short=RGP2 {ECO:0000303|PubMed:10580281}; AltName: Full=UDP-L-arabinose mutase 2 {ECO:0000305}; AltName: Full=UDP-glucose:protein transglucosylase 2 {ECO:0000303|PubMed:10580281}; Short=UPTG 2 …	F6GSW1_VITVI,SubName: Full=Uncharacterized protein {ECO:0000313|EMBL:CCB43330.1};
TEA005090	5	22	2.269	0.000210386	0.00100543	up	--	Scaffold2370	330042	335721	+	5680	protein_coding	GO:0009570,chloroplast stroma; GO:0004089,carbonate dehydratase activity; GO:0008270,zinc ion binding; GO:0006730,one-carbon metabolic process	K01674: cah; carbonic anhydrase [EC:4.2.1.1]	At2g28210	ref|XP_004515925.1|	ATCA7_ARATH,RecName: Full=Alpha carbonic anhydrase 7; Short=AtaCA7; Short=AtalphaCA7; EC=4.2.1.1; AltName: Full=Alpha carbonate dehydratase 7; Flags: Precursor;	A0A1S2Z6I7_CICAR,SubName: Full=alpha carbonic anhydrase 7-like {ECO:0000313|RefSeq:XP_004515925.1};
TEA005162	6	19	1.665	0.0133158	0.0383945	up	--	Scaffold5444	588270	592688	-	4419	protein_coding	GO:0005737,cytoplasm; GO:0080013,(E,E)-geranyllinalool synthase activity; GO:0000287,magnesium ion binding; GO:0010333,terpene synthase activity; GO:0016102,diterpenoid biosynthetic process; GO:0009617,response to bacterium; GO:0080027,response to herbivore; GO:0009753,response to jasmonic acid; GO:0000304,response to singlet oxygen; GO:0009611,response to wounding	--	At1g61120	gb|ANB66335.1|	GES_ARATH,RecName: Full=(E,E)-geranyllinalool synthase; EC=4.2.3.144; AltName: Full=Terpenoid synthase 4; Short=AtTPS04;	A0A167V673_CAMSI,SubName: Full=Terpene synthase {ECO:0000313|EMBL:ANB66335.1};
TEA005189	1	27	5.442	1.68963e-06	1.2311e-05	up	--	Scaffold16544	76984	77469	-	486	protein_coding	--	--	At1g56580	gb|PON69634.1|	--	V4T5V3_9ROSI,SubName: Full=Uncharacterized protein {ECO:0000313|EMBL:ESR46800.1};
TEA005365	108	223	1.034	3.55013e-09	3.91938e-08	up	--	Scaffold5003	728263	736188	+	7926	protein_coding	--	--	--	--	--	--
TEA005525	3	39	3.626	3.4161e-09	3.78711e-08	up	--	Scaffold2891	888956	891617	-	2662	protein_coding	GO:0005576,extracellular region; GO:0016788,hydrolase activity, acting on ester bonds; GO:0016042,lipid catabolic process	K00679: E2.3.1.158; phospholipid:diacylglycerol acyltransferase [EC:2.3.1.158]	At5g22810	ref|XP_011044241.1|	GDL78_ARATH,RecName: Full=GDSL esterase/lipase At5g22810; EC=3.1.1.-; AltName: Full=Extracellular lipase At5g22810; Flags: Precursor;	A0A067KR97_JATCU,SubName: Full=Uncharacterized protein {ECO:0000313|EMBL:KDP34349.1};
TEA005792	2	23	3.583	5.5698e-06	3.69219e-05	up	--	Scaffold3833	417830	420879	-	3050	protein_coding	GO:0016021,integral component of membrane; GO:0046872,metal ion binding; GO:0055114,oxidation-reduction process	--	At5g47530	ref|XP_011095949.1|	B651B_ARATH,RecName: Full=Cytochrome b561 and DOMON domain-containing protein At4g17280; AltName: Full=Protein b561A.tha2; Flags: Precursor;	A0A1R3H3A0_9ROSI,SubName: Full=Cytochrome b561, eukaryote {ECO:0000313|EMBL:OMO64716.1};
TEA005801	281	614	1.123	9.08347e-25	4.11366e-23	up	--	Scaffold4407	218281	218952	+	672	protein_coding	GO:0016021,integral component of membrane; GO:0005886,plasma membrane; GO:0005524,ATP binding; GO:0005516,calmodulin binding; GO:0030246,carbohydrate binding; GO:0004674,protein serine/threonine kinase activity; GO:0006468,protein phosphorylation; GO:0048544,recognition of pollen	--	At1g34300	gb|OMO60859.1|	Y1343_ARATH,RecName: Full=G-type lectin S-receptor-like serine/threonine-protein kinase At1g34300; EC=2.7.11.1; Flags: Precursor;	A0A1R3GS32_COCAP,SubName: Full=Uncharacterized protein {ECO:0000313|EMBL:OMO60859.1};
TEA005835	21	106	2.332	4.89949e-14	9.51191e-13	up	--	Scaffold1077	815630	820842	-	5213	protein_coding	GO:0016021,integral component of membrane; GO:0102336,3-oxo-arachidoyl-CoA synthase activity; GO:0102337,3-oxo-cerotoyl-CoA synthase activity; GO:0102338,3-oxo-lignoceronyl-CoA synthase activity; GO:0009922,fatty acid elongase activity; GO:0102756,very-long-chain 3-ketoacyl-CoA synthase activity; GO:0006633,fatty acid biosynthetic process; GO:0006970,response to osmotic stress; GO:0009611,respons…	K15397: KCS; 3-ketoacyl-CoA synthase [EC:2.3.1.199]	At1g04220	ref|XP_021653194.1|	KCS2_ARATH,RecName: Full=3-ketoacyl-CoA synthase 2 {ECO:0000303|PubMed:18465198}; Short=KCS-2 {ECO:0000303|PubMed:18465198}; EC=2.3.1.199 {ECO:0000305}; AltName: Full=Docosanoic acid synthase {ECO:0000303|PubMed:18786002}; AltName: Full=Very long-chain fatty acid condensing enzyme 2 {ECO:0000303|PubMed:18465198}; Short=VLCFA condensing enzyme 2 {ECO:0000303|PubMed:18465198};	A0A0B0NWK9_GOSAR,RecName: Full=3-ketoacyl-CoA synthase {ECO:0000256|PIRNR:PIRNR036417}; EC=2.3.1.- {ECO:0000256|PIRNR:PIRNR036417};
TEA006051	596	1515	1.347	7.56289e-80	2.58834e-77	up	--	Scaffold6095	1077522	1079159	-	1638	protein_coding	GO:0048046,apoplast; GO:0005618,cell wall; GO:0009507,chloroplast; GO:0005737,cytoplasm; GO:0005829,cytosol; GO:0022626,cytosolic ribosome; GO:0005794,Golgi apparatus; GO:0016020,membrane; GO:0005730,nucleolus; GO:0005634,nucleus; GO:0005886,plasma membrane; GO:0009506,plasmodesma; GO:0005774,vacuolar membrane; GO:0005524,ATP binding; GO:0002020,protease binding; GO:0042742,defense response to ba…	K03283: HSPA1s; heat shock 70kDa protein 1/2/6/8	At5g02500	ref|XP_021912503.1|	MD37E_ARATH,RecName: Full=Probable mediator of RNA polymerase II transcription subunit 37e; AltName: Full=Heat shock 70 kDa protein 1; AltName: Full=Heat shock cognate 70 kDa protein 1; AltName: Full=Heat shock cognate protein 70-1; Short=AtHsc70-1; AltName: Full=Heat shock protein 70-1; Short=AtHsp70-1; AltName: Full=Protein EARLY-RESPONSIVE TO DEHYDRATION 2;	W8QRI5_CAMSI,SubName: Full=Heat shock protein {ECO:0000313|EMBL:AHL69785.1};
TEA006408	325	1293	1.99	5.19722e-112	3.66205e-109	up	--	Scaffold1708	597845	598501	-	657	protein_coding	--	--	--	gb|ACV60357.1|	--	D3GDK7_CAMSI,SubName: Full=Putative proline-rich cell wall protein {ECO:0000313|EMBL:ACV60357.1};
TEA006411	42	95	1.19	4.85216e-06	3.25429e-05	up	--	Scaffold1708	1221840	1225709	+	3870	protein_coding	--	--	At1g18250	gb|AUG68888.1|	TLPH_ARATH,RecName: Full=Thaumatin-like protein; Flags: Precursor;	A0A2H5AC53_CITLA,SubName: Full=Thaumatin-like protein {ECO:0000313|EMBL:AUG68888.1};
TEA006526	20	56	1.525	2.01722e-05	0.000120335	up	--	Scaffold1916	997349	998842	+	1494	protein_coding	GO:0005783,endoplasmic reticulum; GO:0005789,endoplasmic reticulum membrane; GO:0016021,integral component of membrane; GO:0102336,3-oxo-arachidoyl-CoA synthase activity; GO:0102337,3-oxo-cerotoyl-CoA synthase activity; GO:0102338,3-oxo-lignoceronyl-CoA synthase activity; GO:0102756,very-long-chain 3-ketoacyl-CoA synthase activity; GO:0006633,fatty acid biosynthetic process; GO:0009409,response t…	K15397: KCS; 3-ketoacyl-CoA synthase [EC:2.3.1.199]	At1g68530	emb|CDP02779.1|	KCS6_ARATH,RecName: Full=3-ketoacyl-CoA synthase 6 {ECO:0000303|PubMed:18465198}; Short=KCS-6 {ECO:0000303|PubMed:18465198}; EC=2.3.1.199 {ECO:0000269|PubMed:10330468}; AltName: Full=Cuticular protein 1 {ECO:0000303|PubMed:10330468}; AltName: Full=Eceriferum 6 {ECO:0000303|PubMed:11041893}; AltName: Full=Very long-chain fatty acid condensing enzyme 6 {ECO:0000303|PubMed:18465198}; Short=VLCFA con…	A0A068U3P4_COFCA,RecName: Full=3-ketoacyl-CoA synthase {ECO:0000256|PIRNR:PIRNR036417}; EC=2.3.1.- {ECO:0000256|PIRNR:PIRNR036417};
TEA007525	3	79	4.524	2.14739e-17	5.79337e-16	up	--	Scaffold5980	265786	269213	+	3428	protein_coding	GO:0016021,integral component of membrane; GO:0016020,membrane; GO:0090447,glycerol-3-phosphate 2-O-acyltransferase activity; GO:0004366,glycerol-3-phosphate O-acyltransferase activity; GO:0016791,phosphatase activity; GO:0102420,sn-1-glycerol-3-phosphate C16:0-DCA-CoA acyl transferase activity; GO:0016024,CDP-diacylglycerol biosynthetic process; GO:0010143,cutin biosynthetic process; GO:0016311,…	K13508: GPAT; glycerol-3-phosphate acyltransferase [EC:2.3.1.15 2.3.1.198]	At3g11430	ref|XP_021295751.1|	GPAT5_ARATH,RecName: Full=Glycerol-3-phosphate acyltransferase 5; Short=AtGPAT5; EC=2.3.1.15;	A0A061FTM4_THECC,SubName: Full=Glycerol-3-phosphate acyltransferase 5 {ECO:0000313|EMBL:EOY18059.1};
TEA007569	9	74	3.133	8.60822e-15	1.80901e-13	up	--	Scaffold2171	392157	395009	-	2853	protein_coding	GO:0005576,extracellular region; GO:0020037,heme binding; GO:0046872,metal ion binding; GO:0004601,peroxidase activity; GO:0042744,hydrogen peroxide catabolic process; GO:0006979,response to oxidative stress; GO:0048511,rhythmic process	--	At1g68850	ref|XP_017216888.1|	PER11_ARATH,RecName: Full=Peroxidase 11; Short=Atperox P11; EC=1.11.1.7; AltName: Full=ATP23a/ATP23b; Flags: Precursor;	A0A161ZI91_DAUCA,RecName: Full=Peroxidase {ECO:0000256|RuleBase:RU362060, ECO:0000256|SAAS:SAAS00709852}; EC=1.11.1.7 {ECO:0000256|RuleBase:RU362060, ECO:0000256|SAAS:SAAS00709852};
TEA007753	15	36	1.308	0.00398161	0.0136815	up	--	Scaffold2449	477511	483123	-	5613	protein_coding	GO:0016021,integral component of membrane; GO:0005886,plasma membrane; GO:0005524,ATP binding; GO:0004674,protein serine/threonine kinase activity	--	At1g68400	ref|XP_002279580.1|	Y1680_ARATH,RecName: Full=Probable leucine-rich repeat receptor-like protein kinase At1g68400; EC=2.7.11.1; Flags: Precursor;	F6HFM6_VITVI,SubName: Full=Uncharacterized protein {ECO:0000313|EMBL:CCB50892.1};
TEA007810	25	58	1.205	0.000482866	0.00211713	up	--	Scaffold153	100755	129041	+	28287	protein_coding	--	--	At1g29980	ref|XP_009603034.1|	--	A0A1S4D9P8_TOBAC,SubName: Full=uncharacterized protein LOC107827531 {ECO:0000313|RefSeq:XP_016510170.1};
TEA007824	1	30	4.57	4.9777e-07	3.9605e-06	up	--	Scaffold908	1593190	1597334	+	4145	protein_coding	GO:0050734,hydroxycinnamoyltransferase activity; GO:0102406,omega-hydroxypalmitate O-sinapoyl transferase activity; GO:0052325,cell wall pectin biosynthetic process; GO:0010345,suberin biosynthetic process	K15400: HHT1; omega-hydroxypalmitate O-feruloyl transferase [EC:2.3.1.188]	At5g41040	emb|CDO98678.1|	HHT1_ARATH,RecName: Full=Omega-hydroxypalmitate O-feruloyl transferase; EC=2.3.1.188; AltName: Full=Omega-hydroxyacid hydroxycinnamoyltransferase; AltName: Full=Protein ALIPHATIC SUBERIN FERULOYL TRANSFERASE;	A0A068TTP6_COFCA,SubName: Full=Uncharacterized protein {ECO:0000313|EMBL:CDO98678.1};
TEA007876	31	67	1.107	0.000430699	0.00191291	up	--	Scaffold23	37731	45160	-	7430	protein_coding	--	--	At5g14230	emb|CAN68422.1|	--	A5BXS4_VITVI,SubName: Full=Uncharacterized protein {ECO:0000313|EMBL:CAN68422.1};
TEA007880	45	113	1.321	1.99272e-05	0.000118992	up	--	Scaffold23	16273	28447	+	12175	protein_coding	--	--	At5g14240	ref|XP_021890351.1|	--	D7UBF0_VITVI,SubName: Full=Uncharacterized protein {ECO:0000313|EMBL:CBI40065.3};
TEA007999	39	79	1.008	0.000361382	0.00163784	up	--	Scaffold1517	949764	955018	-	5255	protein_coding	GO:0005618,cell wall; GO:0005576,extracellular region; GO:0045330,aspartyl esterase activity; GO:0004857,enzyme inhibitor activity; GO:0030599,pectinesterase activity; GO:0042545,cell wall modification; GO:0050829,defense response to Gram-negative bacterium; GO:0045490,pectin catabolic process	K01051: E3.1.1.11; pectinesterase [EC:3.1.1.11]	At3g43270	ref|XP_016505800.1|	PME_PRUPE,RecName: Full=Pectinesterase/pectinesterase inhibitor PPE8B; Includes: RecName: Full=Pectinesterase inhibitor PPE8B; AltName: Full=Pectin methylesterase inhibitor PPE8B; Includes: RecName: Full=Pectinesterase PPE8B; Short=PE PPE8B; EC=3.1.1.11; AltName: Full=Pectin methylesterase PPE8B; Flags: Precursor;	A0A1S4CXC0_TOBAC,RecName: Full=Pectinesterase {ECO:0000256|RuleBase:RU000589}; EC=3.1.1.11 {ECO:0000256|RuleBase:RU000589};
TEA008006	21	55	1.346	0.000114853	0.000584444	up	--	Scaffold5415	189465	199735	+	10271	protein_coding	--	--	--	--	--	--
TEA008203	1	102	6.348	1.13443e-16	2.83099e-15	up	--	Scaffold712	1335706	1340356	+	4651	protein_coding	GO:0005576,extracellular region; GO:0016788,hydrolase activity, acting on ester bonds; GO:0016042,lipid catabolic process	--	At1g74460	ref|XP_021661581.1|	GDL31_ARATH,RecName: Full=GDSL esterase/lipase At1g74460; EC=3.1.1.-; AltName: Full=Extracellular lipase At1g74460; Flags: Precursor;	A0A251PAT6_PRUPE,SubName: Full=Uncharacterized protein {ECO:0000313|EMBL:ONI08692.1};
TEA008225	42	88	1.057	9.96664e-05	0.000512824	up	--	Scaffold14032	230518	234751	-	4234	protein_coding	GO:0005829,cytosol; GO:0043231,intracellular membrane-bounded organelle; GO:0052641,benzoic acid glucosyltransferase activity; GO:0090704,nicotinate-O-glucosyltransferase activity; GO:0080043,quercetin 3-O-glucosyltransferase activity; GO:0080044,quercetin 7-O-glucosyltransferase activity; GO:0052639,salicylic acid glucosyltransferase (ester-forming) activity; GO:0052640,salicylic acid glucosyltr…	K13691: SGT1; pathogen-inducible salicylic acid glucosyltransferase [EC:2.4.1.-]	At2g43820	ref|XP_022878879.1|	U74F2_ARATH,RecName: Full=UDP-glycosyltransferase 74F2; EC=2.4.1.-; AltName: Full=AtSGT1; AltName: Full=Salicylic acid glucosyltransferase 1;	A0A2I4G0M6_9ROSI,SubName: Full=UDP-glycosyltransferase 74E1-like {ECO:0000313|RefSeq:XP_018837443.1};
TEA008397	6	19	1.727	0.00529911	0.0175298	up	--	Scaffold697	183071	190078	+	7008	protein_coding	GO:0016298,lipase activity; GO:0080031,methyl salicylate esterase activity; GO:0009862,systemic acquired resistance, salicylic acid mediated signaling pathway	K20802: HNL; (R)-mandelonitrile lyase [EC:4.1.2.10]	At2g23610	ref|XP_020997981.1|	SABP2_TOBAC,RecName: Full=Salicylic acid-binding protein 2; Short=NtSABP2; EC=3.1.1.-; AltName: Full=Methyl salicylate esterase;	M1CEZ6_SOLTU,SubName: Full=Uncharacterized protein {ECO:0000313|EnsemblPlants:PGSC0003DMT400066086};
TEA008402	1	27	4.438	4.21816e-07	3.41285e-06	up	--	Scaffold697	295010	298187	-	3178	protein_coding	GO:0005576,extracellular region; GO:0016788,hydrolase activity, acting on ester bonds; GO:0016042,lipid catabolic process	--	At2g23540	ref|XP_011085659.2|	GDL38_ARATH,RecName: Full=GDSL esterase/lipase At2g23540; EC=3.1.1.-; AltName: Full=Extracellular lipase At2g23540; Flags: Precursor;	A0A251SK72_HELAN,SubName: Full=Putative GDSL-like Lipase/Acylhydrolase superfamily protein {ECO:0000313|EMBL:OTF98685.1};
TEA008472	1	38	5.914	9.2569e-08	8.35912e-07	up	--	Scaffold906	76104	78343	-	2240	protein_coding	GO:0005576,extracellular region; GO:0020037,heme binding; GO:0046872,metal ion binding; GO:0004601,peroxidase activity; GO:0042744,hydrogen peroxide catabolic process; GO:0006979,response to oxidative stress	K00430: E1.11.1.7; peroxidase [EC:1.11.1.7]	At2g41480	ref|XP_006351795.1|	PER2_ARAHY,RecName: Full=Cationic peroxidase 2; EC=1.11.1.7; AltName: Full=PNPC2; Flags: Precursor;	M1AY17_SOLTU,RecName: Full=Peroxidase {ECO:0000256|RuleBase:RU362060, ECO:0000256|SAAS:SAAS00709852}; EC=1.11.1.7 {ECO:0000256|RuleBase:RU362060, ECO:0000256|SAAS:SAAS00709852};
TEA008863	3	74	4.555	8.4534e-17	2.12953e-15	up	--	Scaffold4216	463029	466328	-	3300	protein_coding	GO:0005509,calcium ion binding; GO:0005544,calcium-dependent phospholipid binding	K17098: ANNAT; annexin D	At5g10230	ref|XP_018840313.1|	ANX4_FRAAN,RecName: Full=Annexin-like protein RJ4;	A0A2I4G8T9_9ROSI,SubName: Full=annexin-like protein RJ4 isoform X2 {ECO:0000313|RefSeq:XP_018840313.1};
TEA009005	17	55	1.66	5.15235e-06	3.43604e-05	up	--	Scaffold3758	483442	483978	+	537	protein_coding	--	--	--	ref|XP_021288640.1|	--	A0A061F746_THECC,SubName: Full=Uncharacterized protein {ECO:0000313|EMBL:EOY12678.1};
TEA009166	7	30	2.121	7.89768e-05	0.000413924	up	--	Scaffold1816	867249	868561	+	1313	protein_coding	GO:0005737,cytoplasm; GO:0000287,magnesium ion binding; GO:0010333,terpene synthase activity; GO:0016740,transferase activity; GO:0008152,metabolic process	K14173: AFS1; alpha-farnesene synthase [EC:4.2.3.46]	At3g25823	gb|ANB66334.1|	AFS1_MALDO,RecName: Full=(E,E)-alpha-farnesene synthase; Short=MdASF1; EC=4.2.3.46; AltName: Full=Prenyltransferase; EC=2.5.1.-;	A0A167V667_CAMSI,SubName: Full=Terpene synthase {ECO:0000313|EMBL:ANB66334.1};
TEA009224	3	78	4.646	2.21157e-17	5.9531e-16	up	--	Scaffold2381	1207340	1214641	+	7302	protein_coding	GO:0005576,extracellular region; GO:0016788,hydrolase activity, acting on ester bonds; GO:0016042,lipid catabolic process	--	At2g23540	ref|XP_011085659.2|	GDL38_ARATH,RecName: Full=GDSL esterase/lipase At2g23540; EC=3.1.1.-; AltName: Full=Extracellular lipase At2g23540; Flags: Precursor;	A0A164U9W7_DAUCA,SubName: Full=Uncharacterized protein {ECO:0000313|EMBL:KZM88611.1};
TEA009260	141	391	1.475	3.0978e-30	1.81453e-28	up	--	Scaffold572	130547	142693	+	12147	protein_coding	GO:0048046,apoplast; GO:0005507,copper ion binding; GO:0052716,hydroquinone:oxygen oxidoreductase activity; GO:0016722,oxidoreductase activity, oxidizing metal ions; GO:0046274,lignin catabolic process	--	At5g05390	ref|XP_002273875.2|	LAC12_ARATH,RecName: Full=Laccase-12; EC=1.10.3.2; AltName: Full=Benzenediol:oxygen oxidoreductase 12; AltName: Full=Diphenol oxidase 12; AltName: Full=Urishiol oxidase 12; Flags: Precursor;	D7T4I6_VITVI,RecName: Full=Laccase {ECO:0000256|RuleBase:RU361119}; EC=1.10.3.2 {ECO:0000256|RuleBase:RU361119}; AltName: Full=Benzenediol:oxygen oxidoreductase {ECO:0000256|RuleBase:RU361119}; AltName: Full=Diphenol oxidase {ECO:0000256|RuleBase:RU361119}; AltName: Full=Urishiol oxidase {ECO:0000256|RuleBase:RU361119};
TEA009721	12	33	1.426	0.00704067	0.022332	up	--	Scaffold1814	488413	491639	+	3227	protein_coding	--	--	At5g48500	ref|XP_017251369.1|	--	A0A164Z5W4_DAUCA,SubName: Full=Uncharacterized protein {ECO:0000313|EMBL:KZM95384.1};
TEA009764	18	35	1.016	0.014006	0.0400407	up	--	Scaffold2031	263808	270797	-	6990	protein_coding	GO:0005634,nucleus; GO:0003677,DNA binding; GO:0003700,DNA-binding transcription factor activity; GO:0090603,sieve element differentiation; GO:0090602,sieve element enucleation; GO:0006351,transcription, DNA-templated	--	At1g65910	ref|XP_002267333.1|	NAC86_ARATH,RecName: Full=NAC domain-containing protein 86 {ECO:0000312|EMBL:AED92405.1}; AltName: Full=NAM-like protein {ECO:0000312|EMBL:BAB10513.1}; AltName: Full=No apical meristem-like protein {ECO:0000312|EMBL:BAB10513.1};	F6HFV8_VITVI,SubName: Full=Uncharacterized protein {ECO:0000313|EMBL:CCB51110.1};
TEA009866	18	47	1.358	0.000255072	0.00119279	up	--	Scaffold4688	2601	3937	-	1337	protein_coding	GO:0005737,cytoplasm; GO:0000287,magnesium ion binding; GO:0010333,terpene synthase activity; GO:0016740,transferase activity; GO:0008152,metabolic process	--	At3g25823	gb|ANB66334.1|	AFS1_MALDO,RecName: Full=(E,E)-alpha-farnesene synthase; Short=MdASF1; EC=4.2.3.46; AltName: Full=Prenyltransferase; EC=2.5.1.-;	A0A167V667_CAMSI,SubName: Full=Terpene synthase {ECO:0000313|EMBL:ANB66334.1};
TEA009925	14	36	1.341	0.00206518	0.0077119	up	--	Scaffold3095	216410	220558	-	4149	protein_coding	GO:0005618,cell wall; GO:0005576,extracellular region; GO:0005794,Golgi apparatus; GO:0009505,plant-type cell wall; GO:0005886,plasma membrane; GO:0009506,plasmodesma; GO:0008810,cellulase activity; GO:0071555,cell wall organization; GO:0030245,cellulose catabolic process	--	At1g71380	gb|KDO45465.1|	GUN9_ARATH,RecName: Full=Endoglucanase 9; EC=3.2.1.4; AltName: Full=Cellulase 3; Short=AtCEL3; AltName: Full=Endo-1,4-beta glucanase 9; Flags: Precursor;	A0A067DV63_CITSI,SubName: Full=Uncharacterized protein {ECO:0000313|EMBL:KDO45465.1};
TEA009936	11	160	3.79	3.17998e-35	2.40324e-33	up	--	Scaffold3095	919243	920321	+	1079	protein_coding	GO:0046658,anchored component of plasma membrane; GO:0005576,extracellular region; GO:0005886,plasma membrane; GO:0008289,lipid binding; GO:0006869,lipid transport	--	At3g22600	ref|XP_018832723.1|	NLTL2_ARATH,RecName: Full=Non-specific lipid-transfer protein-like protein At2g13820; Flags: Precursor;	A0A2I4FM68_9ROSI,SubName: Full=non-specific lipid-transfer protein-like protein At2g13820 isoform X1 {ECO:0000313|RefSeq:XP_018832723.1};
TEA009937	3	90	5.166	4.46495e-19	1.3928e-17	up	--	Scaffold3095	898195	904932	+	6738	protein_coding	GO:0046658,anchored component of plasma membrane; GO:0005576,extracellular region; GO:0005886,plasma membrane; GO:0008289,lipid binding; GO:0006869,lipid transport	--	At3g22600	ref|XP_010256112.1|	NLTL2_ARATH,RecName: Full=Non-specific lipid-transfer protein-like protein At2g13820; Flags: Precursor;	A0A1U7ZRL8_NELNU,SubName: Full=non-specific lipid-transfer protein-like protein At2g13820 {ECO:0000313|RefSeq:XP_010256112.1};
TEA010004	16	154	3.27	1.50054e-29	8.4784e-28	up	--	Scaffold21350	198655	200274	+	1620	protein_coding	GO:0005576,extracellular region; GO:0019953,sexual reproduction	K20628: exlX; expansin	At4g17030	ref|XP_002531220.1|	EXLB1_ARATH,RecName: Full=Expansin-like B1; Short=At-EXPR1; Short=AtEXLB1; Short=AtEXPR1; AltName: Full=Ath-ExpBeta-3.1; Flags: Precursor;	B9SZ01_RICCO,SubName: Full=Major pollen allergen Ory s 1, putative {ECO:0000313|EMBL:EEF31156.1};
TEA010050	22	50	1.198	0.00119588	0.00473706	up	--	Scaffold3847	279186	297103	-	17918	protein_coding	GO:0016021,integral component of membrane; GO:0031902,late endosome membrane; GO:0000325,plant-type vacuole; GO:0009705,plant-type vacuole membrane; GO:0031201,SNARE complex; GO:0005773,vacuole; GO:0005484,SNAP receptor activity; GO:0000149,SNARE binding; GO:0009660,amyloplast organization; GO:0006886,intracellular protein transport; GO:0009959,negative gravitropism; GO:0010118,stomatal movement;…	--	At4g17730	ref|XP_012827612.1|	SYP22_ARATH,RecName: Full=Syntaxin-22; Short=AtSYP22; Short=AtVAM3; AltName: Full=Protein SHOOT GRAVITROPISM 3;	A0A022PW57_ERYGU,SubName: Full=Uncharacterized protein {ECO:0000313|EMBL:EYU19053.1};
TEA010182	26	57	1.146	0.000563002	0.00242326	up	--	Scaffold13228	116638	118104	-	1467	protein_coding	GO:0043231,intracellular membrane-bounded organelle; GO:0080043,quercetin 3-O-glucosyltransferase activity; GO:0080044,quercetin 7-O-glucosyltransferase activity; GO:0035251,UDP-glucosyltransferase activity; GO:0008194,UDP-glycosyltransferase activity; GO:0008152,metabolic process	K13496: UGT73C; UDP-glucosyl transferase 73C [EC:2.4.1.-]	At5g03490	ref|XP_018818562.1|	U89A2_ARATH,RecName: Full=UDP-glycosyltransferase 89A2; EC=2.4.1.-;	A0A2I4EGP0_9ROSI,SubName: Full=UDP-glycosyltransferase 89A2-like isoform X1 {ECO:0000313|RefSeq:XP_018818562.1}; SubName: Full=UDP-glycosyltransferase 89A2-like isoform X2 {ECO:0000313|RefSeq:XP_018818563.1};
TEA010358	6	18	1.592	0.0157821	0.0443614	up	--	Scaffold2275	2225412	2234572	+	9161	protein_coding	GO:0009507,chloroplast; GO:0005739,mitochondrion; GO:0009055,electron transfer activity; GO:0050660,flavin adenine dinucleotide binding; GO:0004362,glutathione-disulfide reductase activity; GO:0050661,NADP binding; GO:0045454,cell redox homeostasis; GO:0006749,glutathione metabolic process	--	At3g54660	ref|XP_016442564.1|	GSHRP_PEA,RecName: Full=Glutathione reductase, chloroplastic/mitochondrial; Short=GR; Short=GRase; EC=1.8.1.7; AltName: Full=GOR1; Flags: Precursor;	A0A1S3XRR2_TOBAC,SubName: Full=glutathione reductase, chloroplastic-like {ECO:0000313|RefSeq:XP_016442564.1};
TEA010864	8	55	2.812	9.02533e-09	9.48332e-08	up	--	Scaffold1921	616553	630659	-	14107	protein_coding	GO:0005794,Golgi apparatus; GO:0005886,plasma membrane; GO:0005524,ATP binding; GO:0102391,decanoate-CoA ligase activity; GO:0004467,long-chain fatty acid-CoA ligase activity; GO:0006631,fatty acid metabolic process	K01897: ACSL, fadD; long-chain acyl-CoA synthetase [EC:6.2.1.3]	At4g23850	ref|XP_022855968.1|	LACS4_ARATH,RecName: Full=Long chain acyl-CoA synthetase 4; EC=6.2.1.3;	A0A1U7X299_NICSY,SubName: Full=long chain acyl-CoA synthetase 4-like {ECO:0000313|RefSeq:XP_009783796.1};
TEA011210	17	41	1.251	0.00225107	0.00831981	up	--	Scaffold2984	292021	313430	+	21410	protein_coding	GO:0005634,nucleus; GO:0003700,DNA-binding transcription factor activity; GO:0043565,sequence-specific DNA binding; GO:0044212,transcription regulatory region DNA binding; GO:0045893,positive regulation of transcription, DNA-templated; GO:2000652,regulation of secondary cell wall biogenesis; GO:0006351,transcription, DNA-templated	--	At4g28500	gb|AHN09801.1|	NAC73_ARATH,RecName: Full=NAC domain-containing protein 73 {ECO:0000303|PubMed:15029955}; Short=ANAC073 {ECO:0000303|PubMed:15029955}; AltName: Full=Protein SECONDARY WALL-ASSOCIATED NAC DOMAIN PROTEIN 2 {ECO:0000303|PubMed:18952777};	A0A0M3R861_MANES,SubName: Full=NAC transcription factors 63 {ECO:0000313|EMBL:ALC79040.1};
TEA011282	25	50	1.02	0.00560806	0.0183742	up	--	Scaffold3804	621755	642818	+	21064	protein_coding	GO:0000784,nuclear chromosome, telomeric region; GO:0003677,DNA binding; GO:0016233,telomere capping	--	--	gb|ONH93540.1|	STN1_ARATH,RecName: Full=CST complex subunit STN1 {ECO:0000303|PubMed:19064932}; AltName: Full=Suppressor of cdc thirteen homolog {ECO:0000303|PubMed:19064932}; Short=AtSTN1 {ECO:0000303|PubMed:19064932};	A0A251N2G8_PRUPE,SubName: Full=Uncharacterized protein {ECO:0000313|EMBL:ONH93540.1};
TEA011287	6	19	1.762	0.00557006	0.0182679	up	--	Scaffold7882	115985	117956	-	1972	protein_coding	GO:0004364,glutathione transferase activity	K00799: GST, gst; glutathione S-transferase [EC:2.5.1.18]	At1g02920	dbj|BAM14582.1|	GSTF1_TOBAC,RecName: Full=Glutathione S-transferase PARB; EC=2.5.1.18; AltName: Full=GST class-phi;	I2FHU7_9ERIC,SubName: Full=Putative glutathione S-transferase {ECO:0000313|EMBL:BAM14582.1};
TEA011290	15	197	3.65	4.71321e-42	5.10925e-40	up	--	Scaffold7882	848431	848823	-	393	protein_coding	--	--	--	--	--	--
TEA011306	3	40	3.665	3.35966e-09	3.73145e-08	up	--	Scaffold4460	86411	97050	-	10640	protein_coding	GO:0016021,integral component of membrane; GO:0005886,plasma membrane; GO:0005524,ATP binding; GO:0042626,ATPase activity, coupled to transmembrane movement of substances; GO:0010345,suberin biosynthetic process	--	At2g37360	ref|XP_011094785.1|	AB2G_ARATH,RecName: Full=ABC transporter G family member 2; Short=ABC transporter ABCG.2; Short=AtABCG2; AltName: Full=White-brown complex homolog protein 2; Short=AtWBC2;	A0A2G9GF10_9LAMI,SubName: Full=Transporter, ABC superfamily (Breast cancer resistance protein) {ECO:0000313|EMBL:PIN03876.1};
TEA011393	138	533	1.954	8.3548e-46	1.09375e-43	up	--	Scaffold815	449595	454216	+	4622	protein_coding	GO:0005576,extracellular region; GO:0020037,heme binding; GO:0046872,metal ion binding; GO:0004601,peroxidase activity; GO:0042744,hydrogen peroxide catabolic process; GO:0006979,response to oxidative stress	K00430: E1.11.1.7; peroxidase [EC:1.11.1.7]	At5g05340	gb|POF04941.1|	PER4_VITVI,RecName: Full=Peroxidase 4 {ECO:0000250|UniProtKB:Q42578}; EC=1.11.1.7; Flags: Precursor;	M1AU65_SOLTU,RecName: Full=Peroxidase {ECO:0000256|RuleBase:RU362060, ECO:0000256|SAAS:SAAS00709852}; EC=1.11.1.7 {ECO:0000256|RuleBase:RU362060, ECO:0000256|SAAS:SAAS00709852};
TEA011818	29	58	1.029	0.00192249	0.00724509	up	--	Scaffold302	530849	535977	-	5129	protein_coding	GO:0016021,integral component of membrane; GO:0005886,plasma membrane; GO:0005524,ATP binding; GO:0004674,protein serine/threonine kinase activity; GO:0051301,cell division; GO:0010087,phloem or xylem histogenesis; GO:0010067,procambium histogenesis; GO:0010223,secondary shoot formation; GO:0010089,xylem development	--	At5g61480	emb|CDP05348.1|	TDR_ARATH,RecName: Full=Leucine-rich repeat receptor-like protein kinase TDR; EC=2.7.11.1; AltName: Full=Protein PHLOEM INTERCALATED WITH XYLEM {ECO:0000303|PubMed:17570668}; AltName: Full=Tracheary element differentiation inhibitory factor receptor {ECO:0000303|PubMed:18812507}; Short=AtTDR {ECO:0000303|PubMed:18812507}; Short=TDIF receptor {ECO:0000303|PubMed:18812507}; Flags: Precursor;	A0A068UCI1_COFCA,SubName: Full=Uncharacterized protein {ECO:0000313|EMBL:CDP05348.1};
TEA011943	11	25	1.214	0.0131754	0.0380522	up	--	Scaffold288	1936631	1938138	+	1508	protein_coding	GO:0005886,plasma membrane; GO:0005524,ATP binding; GO:0004675,transmembrane receptor protein serine/threonine kinase activity; GO:0007166,cell surface receptor signaling pathway; GO:0006468,protein phosphorylation	--	At1g28390	ref|XP_016483775.1|	CCR12_ARATH,RecName: Full=Serine/threonine-protein kinase-like protein At1g28390; EC=2.7.11.1; AltName: Full=CRINKLY 4-related kinase;	A0A1S4B4B7_TOBAC,SubName: Full=serine/threonine-protein kinase-like protein At3g51990 {ECO:0000313|RefSeq:XP_016483775.1};
TEA012129	8	32	2.026	0.00069369	0.00291927	up	--	Scaffold2606	621969	623501	-	1533	protein_coding	GO:0005887,integral component of plasma membrane; GO:0015171,amino acid transmembrane transporter activity; GO:0015297,antiporter activity; GO:0015203,polyamine transmembrane transporter activity; GO:0015293,symporter activity; GO:0015846,polyamine transport	--	At3g13620	gb|PIN17174.1|	PHSC_ARATH,RecName: Full=Probable polyamine transporter At3g13620;	A0A2G9HI42_9LAMI,SubName: Full=Amino acid transporter {ECO:0000313|EMBL:PIN17174.1};
TEA012255	28	55	1.009	0.00225466	0.00832812	up	--	Scaffold5803	453732	456376	+	2645	protein_coding	GO:0042807,central vacuole; GO:0005887,integral component of plasma membrane; GO:0009705,plant-type vacuole membrane; GO:0015204,urea transmembrane transporter activity; GO:0015250,water channel activity; GO:0034220,ion transmembrane transport; GO:0015840,urea transport; GO:0006833,water transport	K09873: TIP; aquaporin TIP	At4g01470	gb|AGD98709.1|	TIP13_ARATH,RecName: Full=Aquaporin TIP1-3; AltName: Full=Gamma-tonoplast intrinsic protein 3; Short=Gamma-TIP3; AltName: Full=Tonoplast intrinsic protein 1-3; Short=AtTIP1;3;	L7Y8C1_CAMSI,SubName: Full=Aquaporin protein 6 {ECO:0000313|EMBL:AGD98709.1};
TEA012406	19	41	1.122	0.00296284	0.0105815	up	--	Scaffold2212	504757	506118	-	1362	protein_coding	--	K10268: FBXL2_20; F-box and leucine-rich repeat protein 2/20	At5g40470	ref|XP_018841978.1|	--	A0A2I4GDK6_9ROSI,SubName: Full=F-box protein At5g51380-like {ECO:0000313|RefSeq:XP_018841978.1};
TEA012471	85	176	1.057	1.04712e-08	1.08975e-07	up	--	Scaffold56	752506	759240	+	6735	protein_coding	GO:0005634,nucleus; GO:0006355,regulation of transcription, DNA-templated; GO:0048511,rhythmic process; GO:0006351,transcription, DNA-templated	--	At3g54500	gb|EOY19929.1|	LNK2_ARATH,RecName: Full=Protein LNK2 {ECO:0000303|PubMed:23818596}; AltName: Full=Night light-inducible and clock-regulated 2 {ECO:0000303|PubMed:23818596};	A0A061FYP0_THECC,SubName: Full=Agglutinin-like protein ALA1, putative isoform 2 {ECO:0000313|EMBL:EOY19929.1};
TEA012490	24	51	1.078	0.00146354	0.0056799	up	--	Scaffold6781	57499	58833	-	1335	protein_coding	GO:0005737,cytoplasm; GO:0000287,magnesium ion binding; GO:0010333,terpene synthase activity; GO:0016740,transferase activity; GO:0008152,metabolic process	K14173: AFS1; alpha-farnesene synthase [EC:4.2.3.46]	At3g25823	gb|ANB66334.1|	AFS1_MALDO,RecName: Full=(E,E)-alpha-farnesene synthase; Short=MdASF1; EC=4.2.3.46; AltName: Full=Prenyltransferase; EC=2.5.1.-;	A0A167V667_CAMSI,SubName: Full=Terpene synthase {ECO:0000313|EMBL:ANB66334.1};
TEA012565	1	24	5.234	5.07626e-06	3.39225e-05	up	--	Scaffold6640	477603	479468	-	1866	protein_coding	GO:0005737,cytoplasm; GO:0005634,nucleus; GO:0003700,DNA-binding transcription factor activity; GO:0000981,DNA-binding transcription factor activity, RNA polymerase II-specific; GO:0043565,sequence-specific DNA binding; GO:0001135,RNA polymerase II transcription regulator recruiting activity; GO:0044212,transcription regulatory region DNA binding; GO:0030154,cell differentiation; GO:0071365,cellu…	K09422: MYBP; transcription factor MYB, plant	At1g34670	dbj|GAV63572.1|	MYB93_ARATH,RecName: Full=Transcription factor MYB93 {ECO:0000303|PubMed:11597504}; AltName: Full=Myb-related protein 93 {ECO:0000303|PubMed:11597504}; Short=AtMYB93 {ECO:0000303|PubMed:11597504};	A0A1Q3B700_CEPFO,SubName: Full=Myb_DNA-binding domain-containing protein {ECO:0000313|EMBL:GAV63572.1};
TEA012632	4	15	1.896	0.0084747	0.0261837	up	--	Scaffold46	1674934	1675428	-	495	protein_coding	GO:0035251,UDP-glucosyltransferase activity; GO:0008152,metabolic process	K21374: UGT85A; 7-deoxyloganetin glucosyltransferase [EC:2.4.1.324]	At1g22360	ref|XP_002323757.2|	UGT2_GARJA,RecName: Full=7-deoxyloganetin glucosyltransferase; EC=2.4.1.324; AltName: Full=Genipin glucosyltransferase; AltName: Full=UDP-glucose glucosyltransferase 2; Short=GjUGT2; AltName: Full=UDP-glycosyltransferase 85A24;	B9IJE8_POPTR,SubName: Full=Uncharacterized protein {ECO:0000313|EMBL:EEF03890.2};
TEA012989	5	38	3.017	5.37529e-07	4.25564e-06	up	--	Scaffold8597	86362	110193	+	23832	protein_coding	GO:0009570,chloroplast stroma; GO:0004315,3-oxoacyl-[acyl-carrier-protein] synthase activity; GO:0006633,fatty acid biosynthetic process	--	At5g46290	gb|AGJ84410.1|	KASC1_ARATH,RecName: Full=3-oxoacyl-[acyl-carrier-protein] synthase I, chloroplastic; EC=2.3.1.41; AltName: Full=Beta-ketoacyl-ACP synthase I; Short=KAS I; Flags: Precursor;	V9N3I8_COCNU,SubName: Full=Beta-ketoacyl-ACP synthase I {ECO:0000313|EMBL:AGJ84410.1};
TEA013122	2	43	4.301	1.5885e-10	2.07614e-09	up	--	Scaffold24483	10795	14335	-	3541	protein_coding	GO:0050734,hydroxycinnamoyltransferase activity; GO:0102406,omega-hydroxypalmitate O-sinapoyl transferase activity; GO:0052325,cell wall pectin biosynthetic process; GO:0010345,suberin biosynthetic process	K15400: HHT1; omega-hydroxypalmitate O-feruloyl transferase [EC:2.3.1.188]	At5g41040	emb|CDO98678.1|	HHT1_ARATH,RecName: Full=Omega-hydroxypalmitate O-feruloyl transferase; EC=2.3.1.188; AltName: Full=Omega-hydroxyacid hydroxycinnamoyltransferase; AltName: Full=Protein ALIPHATIC SUBERIN FERULOYL TRANSFERASE;	A0A068TTP6_COFCA,SubName: Full=Uncharacterized protein {ECO:0000313|EMBL:CDO98678.1};
TEA013189	31	68	1.127	0.0004331	0.00191966	up	--	Scaffold1858	2583035	2586926	+	3892	protein_coding	GO:0005737,cytoplasm; GO:0005634,nucleus; GO:0016787,hydrolase activity; GO:1902348,cellular response to strigolactone; GO:0010223,secondary shoot formation; GO:1901601,strigolactone biosynthetic process	--	At3g24420	ref|XP_007202641.2|	D14_ARATH,RecName: Full=Strigolactone esterase D14 {ECO:0000303|PubMed:25425668}; EC=3.1.-.- {ECO:0000269|PubMed:25425668}; AltName: Full=Protein DWARF 14 {ECO:0000303|PubMed:22357928}; Short=AtD14 {ECO:0000303|PubMed:22357928};	M5WAL7_PRUPE,SubName: Full=Uncharacterized protein {ECO:0000313|EMBL:EMJ03840.1};
TEA013332	27	56	1.082	0.00168523	0.00644185	up	--	Scaffold501	471765	475661	-	3897	protein_coding	GO:0019538,protein metabolic process; GO:0006355,regulation of transcription, DNA-templated; GO:0006351,transcription, DNA-templated	K03695: clpB; ATP-dependent Clp protease ATP-binding subunit ClpB	At3g52490	gb|POE86147.1|	SMXL3_ARATH,RecName: Full=Protein SMAX1-LIKE 3 {ECO:0000303|PubMed:23893171}; Short=AtSMXL3 {ECO:0000303|PubMed:23893171};	A0A1U7ZFC1_NELNU,SubName: Full=protein SMAX1-LIKE 3-like {ECO:0000313|RefSeq:XP_010246734.1};
TEA013359	14	61	2.087	1.9285e-08	1.93878e-07	up	--	Scaffold6188	72638	74113	+	1476	protein_coding	GO:0016747,transferase activity, transferring acyl groups other than amino-acyl groups	--	At2g39980	gb|PIM99090.1|	Y3028_ARATH,RecName: Full=Uncharacterized acetyltransferase At3g50280; EC=2.3.1.-;	A0A2G9G1A8_9LAMI,SubName: Full=Shikimate O-hydroxycinnamoyltransferase {ECO:0000313|EMBL:PIM99090.1}; EC=2.3.1.133 {ECO:0000313|EMBL:PIM99090.1};
TEA013608	4886	12015	1.298	0	0	up	--	Scaffold304	1055230	1060677	+	5448	protein_coding	--	--	--	--	--	--
TEA013629	4	15	2.165	0.00371951	0.0128814	up	--	Scaffold498	1370887	1373052	-	2166	protein_coding	GO:0005634,nucleus; GO:0003677,DNA binding; GO:0003700,DNA-binding transcription factor activity; GO:0010047,fruit dehiscence; GO:0009834,plant-type secondary cell wall biogenesis; GO:0045893,positive regulation of transcription, DNA-templated; GO:0006351,transcription, DNA-templated	--	At2g46770	ref|XP_002279545.1|	NAC43_ARATH,RecName: Full=NAC domain-containing protein 43; Short=ANAC043; AltName: Full=Protein EMBRYO DEFECTIVE 2301; AltName: Full=Protein NAC SECONDARY WALL THICKENING PROMOTING FACTOR 1;	F6HU82_VITVI,SubName: Full=Uncharacterized protein {ECO:0000313|EMBL:CCB58305.1};
TEA013652	27	70	1.381	2.46396e-05	0.000144028	up	--	Scaffold498	525016	543309	-	18294	protein_coding	GO:0022625,cytosolic large ribosomal subunit; GO:0022626,cytosolic ribosome; GO:0003723,RNA binding; GO:0003735,structural constituent of ribosome; GO:0022618,ribonucleoprotein complex assembly; GO:0006412,translation	--	At3g59540	ref|XP_022946384.1|	RL38_ARATH,RecName: Full=60S ribosomal protein L38;	A0A2I0I2J4_PUNGR,SubName: Full=Uncharacterized protein {ECO:0000313|EMBL:PKI38043.1};
TEA013679	16	34	1.076	0.0101558	0.0305311	up	--	Scaffold942	1326038	1330065	-	4028	protein_coding	--	--	At2g41810	gb|POF05664.1|	--	F6HKZ2_VITVI,SubName: Full=Uncharacterized protein {ECO:0000313|EMBL:CCB55130.1};
TEA013846	38	113	1.563	3.5122e-10	4.40302e-09	up	--	Scaffold2753	1598056	1601496	+	3441	protein_coding	GO:0005829,cytosol; GO:0005576,extracellular region; GO:0016020,membrane; GO:0009505,plant-type cell wall; GO:0009506,plasmodesma; GO:0009664,plant-type cell wall organization; GO:0006949,syncytium formation	K20628: exlX; expansin	At2g39700	ref|XP_018823279.1|	EXPA4_ARATH,RecName: Full=Expansin-A4; Short=AtEXPA4; AltName: Full=Alpha-expansin-4; Short=At-EXP4; Short=AtEx4; AltName: Full=Ath-ExpAlpha-1.6; Flags: Precursor;	A0A2I4EV54_9ROSI,SubName: Full=expansin-A4-like {ECO:0000313|RefSeq:XP_018823279.1};
TEA013879	55	127	1.202	4.45741e-08	4.23251e-07	up	--	Scaffold5449	331049	333915	+	2867	protein_coding	GO:0005618,cell wall; GO:0005576,extracellular region; GO:2000280,regulation of root development; GO:2000033,regulation of seed dormancy process	--	At2g34700	ref|XP_017234368.1|	AGP30_ARATH,RecName: Full=Non-classical arabinogalactan protein 30 {ECO:0000303|PubMed:14535889}; Short=AtAGP30 {ECO:0000303|PubMed:14535889}; Flags: Precursor;	A0A162B8R2_DAUCA,SubName: Full=Uncharacterized protein {ECO:0000313|EMBL:KZN11413.1};
TEA013880	897	1823	1.023	2.36469e-60	5.34442e-58	up	--	Scaffold5449	462918	463619	-	702	protein_coding	GO:0005634,nucleus; GO:0006952,defense response; GO:0051245,negative regulation of cellular defense response; GO:0043433,negative regulation of DNA-binding transcription factor activity	--	At1g28280	ref|XP_017237335.1|	VQ4_ARATH,RecName: Full=VQ motif-containing protein 4 {ECO:0000303|PubMed:22535423}; Short=AtVQ4 {ECO:0000303|PubMed:22535423}; AltName: Full=MPK3/6-targeted VQ-motif-containing protein 1 {ECO:0000303|PubMed:24750137};	A0A166IRP3_DAUCA,SubName: Full=Uncharacterized protein {ECO:0000313|EMBL:KZN11412.1};
TEA013992	9	22	1.293	0.0134309	0.038655	up	--	Scaffold1140	732458	733111	+	654	protein_coding	GO:0005737,cytoplasm; GO:0005634,nucleus; GO:0005524,ATP binding; GO:0004709,MAP kinase kinase kinase activity; GO:0004672,protein kinase activity; GO:0004674,protein serine/threonine kinase activity; GO:0004702,NA; GO:0009738,abscisic acid-activated signaling pathway; GO:0032147,activation of protein kinase activity; GO:1902457,negative regulation of stomatal opening; GO:0009789,positive regulat…	K04421: MAP3K3, MEKK3; mitogen-activated protein kinase kinase kinase 3 [EC:2.7.11.25]	At3g50310	ref|XP_016479149.1|	M3K18_ARATH,RecName: Full=Mitogen-activated protein kinase kinase kinase 18 {ECO:0000303|PubMed:26443375}; EC=2.7.11.25 {ECO:0000255|PROSITE-ProRule:PRU00159, ECO:0000269|PubMed:25680457, ECO:0000269|PubMed:26443375};	A0A1S4AR38_TOBAC,SubName: Full=mitogen-activated protein kinase kinase kinase NPK1-like {ECO:0000313|RefSeq:XP_016479149.1};
TEA014191	9	25	1.495	0.00405556	0.0139037	up	--	Scaffold3099	68345	82022	-	13678	protein_coding	GO:0005737,cytoplasm; GO:0016020,membrane; GO:0047372,acylglycerol lipase activity; GO:0016298,lipase activity; GO:0004620,phospholipase activity; GO:0071456,cellular response to hypoxia; GO:0051607,defense response to virus; GO:0016042,lipid catabolic process; GO:0006629,lipid metabolic process; GO:0031408,oxylipin biosynthetic process; GO:0009626,plant-type hypersensitive response; GO:0046686,r…	--	At2g26560	gb|PON34910.1|	PLP2_ARATH,RecName: Full=Patatin-like protein 2; Short=AtPLP2; EC=3.1.1.-; AltName: Full=Patatin-related phospholipase A IIalpha; Short=pPLAIIa; AltName: Full=Phospholipase A IIA; Short=AtPLAIIA;	A0A251TY56_HELAN,RecName: Full=Patatin {ECO:0000256|RuleBase:RU361262}; EC=3.1.1.- {ECO:0000256|RuleBase:RU361262};
TEA014862	0	25	6.195	1.51134e-06	1.1127e-05	up	--	Scaffold3966	338732	340872	-	2141	protein_coding	GO:0031225,anchored component of membrane; GO:0046658,anchored component of plasma membrane; GO:0009055,electron transfer activity; GO:0046872,metal ion binding	--	At2g32300	ref|XP_002281286.1|	UCC1_ARATH,RecName: Full=Uclacyanin 1 {ECO:0000303|PubMed:9761472}; Flags: Precursor;	D7U759_VITVI,SubName: Full=Uncharacterized protein {ECO:0000313|EMBL:CBI38573.3};
TEA014987	1	39	5.956	6.75141e-08	6.22569e-07	up	--	Scaffold5359	390519	398967	+	8449	protein_coding	GO:0000287,magnesium ion binding; GO:0010333,terpene synthase activity; GO:0008152,metabolic process	--	At3g25830	gb|ANB66344.1|	TPS9_RICCO,RecName: Full=Probable terpene synthase 9; Short=RcSeTPS9; EC=4.2.3.-;	A0A167V6F3_CAMSI,SubName: Full=Terpene synthase {ECO:0000313|EMBL:ANB66344.1};
TEA015109	11	30	1.376	0.00348491	0.0121845	up	--	Scaffold1802	1895426	1917239	-	21814	protein_coding	--	--	At4g32140	ref|XP_012076497.1|	--	A0A067KBG9_JATCU,SubName: Full=Uncharacterized protein {ECO:0000313|EMBL:KDP33566.1};
TEA015127	15	37	1.287	0.00292331	0.0104591	up	--	Scaffold1802	453898	454803	-	906	protein_coding	GO:0033987,2-hydroxyisoflavanone dehydratase activity; GO:0052689,carboxylic ester hydrolase activity; GO:0009813,flavonoid biosynthetic process; GO:0009717,isoflavonoid biosynthetic process; GO:0046287,isoflavonoid metabolic process	K20506: TCEA; tuliposide A-converting enzyme [EC:4.2.99.22]	At1g19190	gb|POE76863.1|	HIDM_GLYEC,RecName: Full=2-hydroxyisoflavanone dehydratase; EC=3.1.1.1; EC=4.2.1.105; AltName: Full=Carboxylesterase HIDM;	A0A1Q3D2T3_CEPFO,SubName: Full=Abhydrolase_3 domain-containing protein {ECO:0000313|EMBL:GAV86742.1};
TEA015159	2	20	3.166	6.91338e-05	0.000367318	up	--	Scaffold1150	623300	625135	-	1836	protein_coding	GO:0016021,integral component of membrane; GO:0005886,plasma membrane; GO:0005524,ATP binding; GO:0042626,ATPase activity, coupled to transmembrane movement of substances	--	At1g53270	ref|XP_019247139.1|	AB10G_ARATH,RecName: Full=ABC transporter G family member 10; Short=ABC transporter ABCG.10; Short=AtABCG10; AltName: Full=Probable white-brown complex homolog protein 10; Short=AtWBC10;	A0A1J6ISY1_NICAT,SubName: Full=Abc transporter g family member 10 {ECO:0000313|EMBL:OIT01915.1};
TEA015197	6	23	1.848	0.00133939	0.00524911	up	--	Scaffold1167	756932	760364	+	3433	protein_coding	--	--	At5g62550	dbj|GAV76929.1|	--	A0A1Q3C9N1_CEPFO,SubName: Full=Uncharacterized protein {ECO:0000313|EMBL:GAV76929.1};
TEA015264	3	27	3.457	1.20138e-06	9.01955e-06	up	--	Scaffold409	1722374	1725539	-	3166	protein_coding	--	--	At5g15780	gb|PNS97180.1|	--	B9IH16_POPTR,SubName: Full=Uncharacterized protein {ECO:0000313|EMBL:EEF04262.2};
TEA015291	9	22	1.274	0.0178198	0.0491151	up	--	Scaffold2756	342885	343955	-	1071	protein_coding	--	--	At4g17670	ref|XP_010274555.1|	--	A0A1U8B1M0_NELNU,SubName: Full=uncharacterized protein LOC104609853 {ECO:0000313|RefSeq:XP_010274555.1};
TEA015646	3	27	3.098	2.80709e-06	1.96063e-05	up	--	Scaffold3277	408038	409648	+	1611	protein_coding	GO:0016021,integral component of membrane; GO:0018685,alkane 1-monooxygenase activity; GO:0070330,aromatase activity; GO:0020037,heme binding; GO:0005506,iron ion binding; GO:0006631,fatty acid metabolic process	K15398: CYP86A4S; fatty acid omega-hydroxylase [EC:1.14.-.-]	At2g45970	ref|XP_019265167.1|	C86A8_ARATH,RecName: Full=Cytochrome P450 86A8; EC=1.14.14.1; AltName: Full=Protein LACERATA;	A0A1J6IQ60_NICAT,SubName: Full=Cytochrome p450 86a8 {ECO:0000313|EMBL:OIT07333.1};
TEA015998	3	29	3.224	1.21068e-06	9.08371e-06	up	--	Scaffold3872	419536	422339	-	2804	protein_coding	GO:0005887,integral component of plasma membrane; GO:0016020,membrane; GO:0035673,oligopeptide transmembrane transporter activity; GO:0015031,protein transport; GO:0080167,response to karrikin	--	At5g64410	ref|XP_012480082.1|	OPT4_ARATH,RecName: Full=Oligopeptide transporter 4; Short=AtOPT4;	A0A0D2RRN7_GOSRA,SubName: Full=Uncharacterized protein {ECO:0000313|EMBL:KJB32171.1};
TEA016443	19	40	1.091	0.0108751	0.0323525	up	--	Scaffold685	287704	290531	+	2828	protein_coding	--	--	At5g20970	gb|KZV30573.1|	--	A0A022S479_ERYGU,SubName: Full=Uncharacterized protein {ECO:0000313|EMBL:EYU46130.1};
TEA016454	29	65	1.148	0.000444225	0.00196461	up	--	Scaffold5877	780310	781113	+	804	protein_coding	GO:0043231,intracellular membrane-bounded organelle; GO:0080043,quercetin 3-O-glucosyltransferase activity; GO:0080044,quercetin 7-O-glucosyltransferase activity; GO:0008152,metabolic process	K13496: UGT73C; UDP-glucosyl transferase 73C [EC:2.4.1.-]	At2g36760	dbj|GAV58921.1|	U73C2_ARATH,RecName: Full=UDP-glycosyltransferase 73C2; EC=2.4.1.-;	A0A1Q3AT62_CEPFO,RecName: Full=Glycosyltransferase {ECO:0000256|RuleBase:RU362057}; EC=2.4.1.- {ECO:0000256|RuleBase:RU362057};
TEA016652	30	65	1.13	0.00059164	0.00253196	up	--	Scaffold4295	1754019	1758642	+	4624	protein_coding	--	K03549: kup; KUP system potassium uptake protein	At1g70280	ref|XP_010271980.1|	--	A0A1U8AV26_NELNU,SubName: Full=uncharacterized protein LOC104607906 {ECO:0000313|RefSeq:XP_010271980.1};
TEA016723	5	17	1.662	0.0128615	0.0372804	up	--	Scaffold4924	238482	239105	+	624	protein_coding	GO:0005618,cell wall; GO:0005576,extracellular region	--	At2g28790	gb|POF16670.1|	OLP1_SOLLC,RecName: Full=Osmotin-like protein; Flags: Precursor;	A0A1U7YF81_NICSY,SubName: Full=osmotin-like protein {ECO:0000313|RefSeq:XP_009800616.1};
TEA016772	5	19	1.8	0.0125493	0.0365213	up	--	Scaffold2579	539740	541892	-	2153	protein_coding	GO:0016021,integral component of membrane; GO:0020037,heme binding; GO:0005506,iron ion binding; GO:0004497,monooxygenase activity; GO:0016705,oxidoreductase activity, acting on paired donors, with incorporation or reduction of molecular oxygen	K00487: CYP73A; trans-cinnamate 4-monooxygenase [EC:1.14.13.11]	At2g30490	gb|ASU87408.1|	C7A10_PANGI,RecName: Full=Cytochrome P450 CYP73A100; EC=1.14.-.-;	A0A286QXW5_CAMSI,SubName: Full=Cinnamate-4-hydroxylase {ECO:0000313|EMBL:ASU87408.1};
TEA016934	203	412	1.022	2.64795e-17	7.04856e-16	up	--	Scaffold1302	35226	36674	+	1449	protein_coding	GO:0016021,integral component of membrane; GO:0102336,3-oxo-arachidoyl-CoA synthase activity; GO:0102337,3-oxo-cerotoyl-CoA synthase activity; GO:0102338,3-oxo-lignoceronyl-CoA synthase activity; GO:0102756,very-long-chain 3-ketoacyl-CoA synthase activity; GO:0006633,fatty acid biosynthetic process	K15397: KCS; 3-ketoacyl-CoA synthase [EC:2.3.1.199]	At1g19440	ref|XP_009378513.1|	KCS4_ARATH,RecName: Full=3-ketoacyl-CoA synthase 4 {ECO:0000303|PubMed:18465198}; Short=KCS-4 {ECO:0000303|PubMed:18465198}; EC=2.3.1.199 {ECO:0000305}; AltName: Full=Very long-chain fatty acid condensing enzyme 4 {ECO:0000303|PubMed:18465198}; Short=VLCFA condensing enzyme 4 {ECO:0000303|PubMed:18465198};	A0A2I4GV91_9ROSI,SubName: Full=3-ketoacyl-CoA synthase 4-like {ECO:0000313|RefSeq:XP_018847816.1};
TEA016957	105	292	1.472	2.89083e-20	9.85143e-19	up	--	Scaffold1409	66461	67648	-	1188	protein_coding	--	--	--	--	--	--
TEA017420	15	65	2.12	5.27352e-09	5.68577e-08	up	--	Scaffold6167	1367349	1372772	+	5424	protein_coding	GO:0016021,integral component of membrane; GO:0005886,plasma membrane; GO:0005524,ATP binding; GO:0004672,protein kinase activity	--	At5g58300	ref|XP_022761377.1|	Y5830_ARATH,RecName: Full=Probable inactive receptor kinase At5g58300; Flags: Precursor;	A0A1R3IUN8_9ROSI,SubName: Full=Uncharacterized protein {ECO:0000313|EMBL:OMO86296.1};
TEA017677	413	1306	1.661	2.16324e-92	9.77824e-90	up	--	Scaffold7081	130515	131666	-	1152	protein_coding	--	--	--	--	--	--
TEA017919	3705	7585	1.033	1.55007e-201	3.37592e-198	up	--	Scaffold4667	94682	103131	-	8450	protein_coding	GO:0031225,anchored component of membrane; GO:0005886,plasma membrane; GO:0004190,aspartic-type endopeptidase activity; GO:0030163,protein catabolic process; GO:0006508,proteolysis	--	At5g10770	ref|XP_010259084.1|	ASPA_ARATH,RecName: Full=Aspartyl protease family protein At5g10770; EC=3.4.23.- {ECO:0000305}; Flags: Precursor;	A0A1U7ZX48_NELNU,SubName: Full=aspartyl protease family protein At5g10770-like {ECO:0000313|RefSeq:XP_010259084.1};
TEA017971	25	78	1.651	4.21361e-08	4.01853e-07	up	--	Scaffold2309	1281495	1282535	+	1041	protein_coding	GO:0005634,nucleus; GO:0003677,DNA binding; GO:0003700,DNA-binding transcription factor activity; GO:1900056,negative regulation of leaf senescence; GO:0008361,regulation of cell size; GO:0006355,regulation of transcription, DNA-templated; GO:0048364,root development; GO:0006351,transcription, DNA-templated	--	At2g45680	ref|XP_002272896.1|	TCP9_ARATH,RecName: Full=Transcription factor TCP9;	F6I360_VITVI,SubName: Full=Uncharacterized protein {ECO:0000313|EMBL:CCB61377.1};
TEA018123	11	30	1.493	0.00175548	0.0066777	up	--	Scaffold273	3356873	3357952	-	1080	protein_coding	GO:0016021,integral component of membrane; GO:0008643,carbohydrate transport	--	At1g12500	ref|XP_002281623.1|	PT112_ARATH,RecName: Full=Probable sugar phosphate/phosphate translocator At1g12500;	D7TWC0_VITVI,SubName: Full=Uncharacterized protein {ECO:0000313|EMBL:CBI34795.3};
TEA018136	3	16	2.719	0.000595531	0.0025477	up	--	Scaffold273	656127	657186	+	1060	protein_coding	GO:0016021,integral component of membrane; GO:0005524,ATP binding; GO:0004674,protein serine/threonine kinase activity	--	At5g38280	ref|XP_015382747.1|	LRL24_ARATH,RecName: Full=LEAF RUST 10 DISEASE-RESISTANCE LOCUS RECEPTOR-LIKE PROTEIN KINASE-like 2.4 {ECO:0000303|PubMed:12805585}; EC=2.7.11.1; AltName: Full=Probable receptor-like serine/threonine-protein kinase LRK10L-2.4 {ECO:0000305}; Flags: Precursor;	A0A067GB75_CITSI,SubName: Full=Uncharacterized protein {ECO:0000313|EMBL:KDO76923.1}; Flags: Fragment;
TEA018197	24	49	1.033	0.00257881	0.00936921	up	--	Scaffold1364	1019391	1037303	+	17913	protein_coding	--	--	--	--	--	--
TEA018346	22	63	1.55	5.48997e-06	3.64229e-05	up	--	Scaffold219	1638999	1644733	-	5735	protein_coding	GO:0071944,cell periphery; GO:0005618,cell wall; GO:0005576,extracellular region; GO:0045330,aspartyl esterase activity; GO:0030599,pectinesterase activity; GO:0046910,pectinesterase inhibitor activity; GO:0042545,cell wall modification; GO:0045490,pectin catabolic process; GO:0009741,response to brassinosteroid; GO:0009409,response to cold; GO:0009620,response to fungus	K01051: E3.1.1.11; pectinesterase [EC:3.1.1.11]	At4g02330	ref|XP_009763888.1|	PME41_ARATH,RecName: Full=Probable pectinesterase/pectinesterase inhibitor 41; Includes: RecName: Full=Pectinesterase inhibitor 41; AltName: Full=Pectin methylesterase inhibitor 41; Includes: RecName: Full=Pectinesterase 41; Short=PE 41; EC=3.1.1.11; AltName: Full=AtPMEpcrB; AltName: Full=Pectin methylesterase 41; Short=AtPME41; Flags: Precursor;	A0A1U7VBZ4_NICSY,RecName: Full=Pectinesterase {ECO:0000256|RuleBase:RU000589}; EC=3.1.1.11 {ECO:0000256|RuleBase:RU000589};
TEA018511	246	564	1.195	3.5466e-30	2.07234e-28	up	--	Scaffold684	211556	211963	+	408	protein_coding	GO:0005634,nucleus; GO:0003700,DNA-binding transcription factor activity; GO:0045735,nutrient reservoir activity; GO:0046982,protein heterodimerization activity; GO:0043565,sequence-specific DNA binding; GO:0009267,cellular response to starvation; GO:0006971,hypotonic response; GO:2000693,positive regulation of seed maturation; GO:0045893,positive regulation of transcription, DNA-templated; GO:00…	--	At3g62420	ref|XP_017223912.1|	BZP53_ARATH,RecName: Full=bZIP transcription factor 53 {ECO:0000303|PubMed:11906833}; Short=AtbZIP53 {ECO:0000303|PubMed:11906833};	A0A175YH14_DAUCA,SubName: Full=Uncharacterized protein {ECO:0000313|EMBL:KZM82909.1};
TEA018922	5	18	2.015	0.00322452	0.011387	up	--	Scaffold89	1876968	1892356	+	15389	protein_coding	GO:0005871,kinesin complex; GO:0005874,microtubule; GO:0005524,ATP binding; GO:0016887,ATPase activity; GO:0008017,microtubule binding; GO:0003777,microtubule motor activity; GO:0007018,microtubule-based movement	K11498: CENPE; centromeric protein E	At1g59540	ref|XP_010664487.1|	KN7N_ARATH,RecName: Full=Kinesin-like protein KIN-7N {ECO:0000305};	E0CNZ1_VITVI,RecName: Full=Kinesin-like protein {ECO:0000256|RuleBase:RU000394};
TEA018962	23	54	1.194	0.00075842	0.00315607	up	--	Scaffold242	24627	28787	-	4161	protein_coding	GO:0016020,membrane; GO:0008289,lipid binding; GO:0006869,lipid transport	--	At2g18370	ref|XP_003546844.2|	NLTP8_ARATH,RecName: Full=Non-specific lipid-transfer protein 8; Short=LTP 8; Flags: Precursor;	I1MJG4_SOYBN,RecName: Full=Non-specific lipid-transfer protein {ECO:0000256|RuleBase:RU000628};
TEA019293	868	1963	1.177	2.05417e-86	8.0675e-84	up	--	Scaffold2295	900062	906675	+	6614	protein_coding	GO:0016021,integral component of membrane; GO:0005886,plasma membrane; GO:0015171,amino acid transmembrane transporter activity; GO:0015293,symporter activity; GO:0043090,amino acid import; GO:0080167,response to karrikin	--	At5g40780	dbj|GAU29045.1|	LHT1_ARATH,RecName: Full=Lysine histidine transporter 1;	A0A2I0LEI7_PUNGR,SubName: Full=Uncharacterized protein {ECO:0000313|EMBL:PKI79093.1};
TEA019334	14	463	5.008	1.19558e-93	5.84543e-91	up	--	Scaffold10260	378041	382247	+	4207	protein_coding	GO:0005829,cytosol; GO:0005730,nucleolus; GO:0005634,nucleus; GO:0005525,GTP binding; GO:0003924,GTPase activity; GO:0043022,ribosome binding; GO:0048825,cotyledon development; GO:0048366,leaf development; GO:0090070,positive regulation of ribosome biogenesis; GO:2000012,regulation of auxin polar transport; GO:0042254,ribosome biogenesis; GO:0006364,rRNA processing	--	At1g08410	ref|XP_015885401.1|	LSG12_ARATH,RecName: Full=GTPase LSG1-2 {ECO:0000303|PubMed:25319368}; Short=AtLSG1-2 {ECO:0000303|PubMed:25319368}; AltName: Full=DAR GTPase 7 {ECO:0000303|PubMed:16849600}; AltName: Full=Protein YEAST LSG1 ORTHOLOG 2 {ECO:0000303|PubMed:25319368};	F6HAE9_VITVI,SubName: Full=Uncharacterized protein {ECO:0000313|EMBL:CCB49211.1};
TEA019699	3	75	4.589	1.71601e-17	4.67165e-16	up	--	Scaffold17508	23559	24047	+	489	protein_coding	--	--	At4g24130	ref|XP_007039397.1|	--	A0A061G3B3_THECC,SubName: Full=Uncharacterized protein {ECO:0000313|EMBL:EOY23898.1};
TEA019746	2	37	4.309	3.49401e-09	3.86454e-08	up	--	Scaffold820	2925554	2927673	-	2120	protein_coding	GO:0031225,anchored component of membrane; GO:0005886,plasma membrane; GO:0008289,lipid binding; GO:0006869,lipid transport	--	At2g48140	dbj|GAV77935.1|	YLS3_ARATH,RecName: Full=Protein YLS3; AltName: Full=Protein YELLOW-LEAF-SPECIFIC GENE 3; AltName: Full=Xylogen-like protein 9; Short=AtXYLP9; Flags: Precursor;	A0A1Q3CCI1_CEPFO,SubName: Full=LTP_2 domain-containing protein {ECO:0000313|EMBL:GAV77935.1};
TEA019829	4	16	2.049	0.00437033	0.0148363	up	--	Scaffold660	2786557	2788380	+	1824	protein_coding	--	--	At2g39210	ref|XP_021655934.1|	--	A0A1Q3CLJ2_CEPFO,SubName: Full=Nodulin-like domain-containing protein {ECO:0000313|EMBL:GAV81126.1};
TEA019843	10	31	1.627	0.00100663	0.00406767	up	--	Scaffold660	1538309	1551485	-	13177	protein_coding	GO:0031225,anchored component of membrane; GO:0005886,plasma membrane	--	At5g19250	ref|XP_015875183.1|	UGPI4_ARATH,RecName: Full=Uncharacterized GPI-anchored protein At3g06035; Flags: Precursor;	A0A251TW52_HELAN,SubName: Full=Putative glycoprotein membrane GPI-anchored {ECO:0000313|EMBL:OTG15368.1};
TEA019986	35	104	1.603	1.82487e-08	1.83923e-07	up	--	Scaffold6304	43141	61208	-	18068	protein_coding	--	--	--	--	--	--
TEA020004	3	24	3.069	1.03841e-05	6.5587e-05	up	--	Scaffold1219	1424980	1426611	-	1632	protein_coding	GO:0016021,integral component of membrane; GO:0020037,heme binding; GO:0005506,iron ion binding; GO:0016709,oxidoreductase activity, acting on paired donors, with incorporation or reduction of molecular oxygen, NAD(P)H as one donor, and incorporation of one atom of oxygen; GO:0035336,long-chain fatty-acyl-CoA metabolic process	K15398: CYP86A4S; fatty acid omega-hydroxylase [EC:1.14.-.-]	At2g45970	emb|CAN80040.1|	86A22_PETHY,RecName: Full=Cytochrome P450 86A22 {ECO:0000303|PubMed:19940120}; EC=1.14.13.204 {ECO:0000269|PubMed:19940120}; AltName: Full=Long-chain acyl-CoA omega-monooxygenase {ECO:0000305};	A5AG84_VITVI,SubName: Full=Uncharacterized protein {ECO:0000313|EMBL:CAN80040.1};
TEA020283	5	20	2.083	0.00147098	0.00570787	up	--	Scaffold3877	2139098	2140429	+	1332	protein_coding	GO:0005576,extracellular region; GO:0004190,aspartic-type endopeptidase activity	K01381: PEP4; saccharopepsin [EC:3.4.23.25]	At2g03200	emb|CDP04617.1|	NEP1_NEPGR,RecName: Full=Aspartic proteinase nepenthesin-1; EC=3.4.23.12; AltName: Full=Nepenthesin-I; Flags: Precursor;	A0A068U8J0_COFCA,SubName: Full=Uncharacterized protein {ECO:0000313|EMBL:CDP04617.1};
TEA020296	15	51	1.751	6.27529e-06	4.13014e-05	up	--	Scaffold1155	630582	650595	-	20014	protein_coding	GO:0016021,integral component of membrane; GO:0005886,plasma membrane; GO:0015112,nitrate transmembrane transporter activity; GO:0015386,potassium:proton antiporter activity; GO:0015293,symporter activity; GO:1902600,proton transmembrane transport; GO:0010150,leaf senescence; GO:0015706,nitrate transport; GO:0055075,potassium ion homeostasis; GO:0010167,response to nitrate	--	At1g32450	ref|XP_018627990.1|	PTR14_ARATH,RecName: Full=Protein NRT1/ PTR FAMILY 7.3; Short=AtNPF7.3; AltName: Full=Nitrate transporter 1.5;	A0A2C9VTT4_MANES,SubName: Full=Uncharacterized protein {ECO:0000313|EMBL:OAY49502.1};
TEA020432	144	289	1.009	1.58238e-12	2.6271e-11	up	--	Scaffold5655	646125	647777	-	1653	protein_coding	GO:0005618,cell wall; GO:0005576,extracellular region; GO:0009506,plasmodesma; GO:0045551,cinnamyl-alcohol dehydrogenase activity; GO:0050268,coniferyl-alcohol dehydrogenase activity; GO:0050660,flavin adenine dinucleotide binding; GO:0052747,sinapyl alcohol dehydrogenase activity; GO:0009793,embryo development ending in seed dormancy; GO:0010197,polar nucleus fusion	K22395: K22395; cinnamyl-alcohol dehydrogenase [EC:1.1.1.195]	At2g34790	emb|CDP12589.1|	BBE15_ARATH,RecName: Full=Berberine bridge enzyme-like 15 {ECO:0000303|PubMed:26037923}; Short=AtBBE-like 15 {ECO:0000303|PubMed:26037923}; EC=1.1.1.194 {ECO:0000269|PubMed:26037923}; EC=1.1.1.195 {ECO:0000269|PubMed:26037923}; AltName: Full=Protein EMBRYO SAC DEVELOPMENT ARREST 28 {ECO:0000303|PubMed:15634699}; AltName: Full=Protein MATERNAL EFFECT EMBRYO ARREST 23 {ECO:0000303|PubMed:15634699};…	A0A068UWE2_COFCA,SubName: Full=Uncharacterized protein {ECO:0000313|EMBL:CDP12589.1};
TEA020562	56	119	1.085	1.67148e-06	1.22047e-05	up	--	Scaffold7270	251624	252634	+	1011	protein_coding	GO:0009507,chloroplast; GO:0005525,GTP binding; GO:0003924,GTPase activity; GO:0000287,magnesium ion binding; GO:0009658,chloroplast organization	--	At5g18570	ref|XP_019075715.1|	OBGC1_ORYSJ,RecName: Full=Probable GTP-binding protein OBGC1, chloroplastic; Flags: Precursor;	F6HDG5_VITVI,SubName: Full=Uncharacterized protein {ECO:0000313|EMBL:CCB50335.1};
TEA020670	29	63	1.107	0.00035616	0.0016154	up	--	Scaffold15427	3306	5446	-	2141	protein_coding	GO:0016021,integral component of membrane; GO:0005886,plasma membrane; GO:0009506,plasmodesma; GO:0005774,vacuolar membrane; GO:0005524,ATP binding; GO:0004672,protein kinase activity	--	At1g48480	emb|CBI26846.3|	Y1848_ARATH,RecName: Full=Probable inactive receptor kinase At1g48480; Flags: Precursor;	F6HFE5_VITVI,SubName: Full=Uncharacterized protein {ECO:0000313|EMBL:CCB50794.1};
TEA020674	8	24	1.536	0.0072757	0.0229831	up	--	Scaffold11517	665600	665959	-	360	protein_coding	--	--	--	--	--	--
TEA020827	7	18	1.447	0.0158007	0.044396	up	--	Scaffold5346	114638	115204	+	567	protein_coding	GO:0005576,extracellular region	--	--	gb|KZV26735.1|	RIP2_ORYSJ,RecName: Full=Putative ripening-related protein 2; Flags: Precursor;	M5X0R2_PRUPE,SubName: Full=Uncharacterized protein {ECO:0000313|EMBL:EMJ19672.1};
TEA020993	26	53	1.025	0.00172315	0.00656929	up	--	Scaffold2169	550620	558228	+	7609	protein_coding	--	--	At5g67620	ref|XP_010647353.1|	--	D7ST21_VITVI,SubName: Full=Uncharacterized protein {ECO:0000313|EMBL:CBI18811.3};
TEA021110	3	13	1.931	0.012867	0.0372919	up	--	Scaffold2268	1908593	1917898	-	9306	protein_coding	GO:0005576,extracellular region; GO:0005773,vacuole; GO:0004185,serine-type carboxypeptidase activity; GO:0051603,proteolysis involved in cellular protein catabolic process	--	At1g15000	ref|XP_022878768.1|	SCP50_ARATH,RecName: Full=Serine carboxypeptidase-like 50; EC=3.4.16.-; Flags: Precursor;	B9HJB2_POPTR,RecName: Full=Carboxypeptidase {ECO:0000256|RuleBase:RU361156}; EC=3.4.16.- {ECO:0000256|RuleBase:RU361156};
TEA021369	8	23	1.608	0.00548048	0.0180302	up	--	Scaffold2153	1597564	1598208	+	645	protein_coding	--	--	At5g22930	ref|XP_012834575.1|	--	A0A022RL68_ERYGU,SubName: Full=Uncharacterized protein {ECO:0000313|EMBL:EYU39650.1};
TEA021420	24	79	1.747	8.34602e-09	8.8043e-08	up	--	Scaffold1504	3004465	3010540	-	6076	protein_coding	GO:0048046,apoplast; GO:0005507,copper ion binding; GO:0052716,hydroquinone:oxygen oxidoreductase activity; GO:0016491,oxidoreductase activity; GO:0016722,oxidoreductase activity, oxidizing metal ions; GO:0009809,lignin biosynthetic process; GO:0046274,lignin catabolic process; GO:0009834,plant-type secondary cell wall biogenesis	K05909: E1.10.3.2; laccase [EC:1.10.3.2]	At2g38080	ref|XP_016680128.1|	LAC4_ARATH,RecName: Full=Laccase-4; EC=1.10.3.2; AltName: Full=Benzenediol:oxygen oxidoreductase 4; AltName: Full=Diphenol oxidase 4; AltName: Full=Protein IRREGULAR XYLEM 12; AltName: Full=Urishiol oxidase 4; Flags: Precursor;	A0A1U8IUN6_GOSHI,RecName: Full=Laccase {ECO:0000256|RuleBase:RU361119}; EC=1.10.3.2 {ECO:0000256|RuleBase:RU361119}; AltName: Full=Benzenediol:oxygen oxidoreductase {ECO:0000256|RuleBase:RU361119}; AltName: Full=Diphenol oxidase {ECO:0000256|RuleBase:RU361119}; AltName: Full=Urishiol oxidase {ECO:0000256|RuleBase:RU361119};
TEA021431	4316	10180	1.238	6.38053e-231	2.18369e-227	up	--	Scaffold1504	2918521	2919864	-	1344	protein_coding	GO:0005737,cytoplasm; GO:0005829,cytosol; GO:0016747,transferase activity, transferring acyl groups other than amino-acyl groups; GO:0010143,cutin biosynthetic process; GO:0051179,localization; GO:0090626,plant epidermis morphogenesis; GO:0010090,trichome morphogenesis	--	At5g01210	gb|AGT37414.1|	DCR_ARATH,RecName: Full=BAHD acyltransferase DCR; EC=2.3.1.-; AltName: Full=Protein DEFECTIVE IN CUTICULAR RIDGES; AltName: Full=Protein PERMEABLE LEAVES 3;	S5ZRH5_9ERIC,SubName: Full=Anthocyanin 5-aromatic acyltransferase {ECO:0000313|EMBL:AGT37414.1};
TEA021780	15	32	1.086	0.0131532	0.0379974	up	--	Scaffold2146	72457	87947	+	15491	protein_coding	--	--	--	--	--	--
TEA021794	21	43	1.056	0.00378332	0.0130865	up	--	Scaffold387	1509039	1537511	+	28473	protein_coding	--	--	--	gb|ARU79086.1|	--	A0A1Y0K2D4_CAMSI,SubName: Full=Beta-glucosidase 1 GH5 family {ECO:0000313|EMBL:ARU79086.1};
TEA021918	15	33	1.123	0.010251	0.0307864	up	--	Scaffold1039	1274312	1298738	-	24427	protein_coding	--	--	--	--	--	--
TEA021956	41	88	1.106	0.000394311	0.00176901	up	--	Scaffold1125	263189	267263	-	4075	protein_coding	--	--	At1g61260	gb|PON96535.1|	--	M1BP37_SOLTU,SubName: Full=Uncharacterized protein {ECO:0000313|EnsemblPlants:PGSC0003DMT400049648};
TEA022103	21	54	1.34	7.5526e-05	0.000397054	up	--	Scaffold5186	689408	689998	-	591	protein_coding	GO:0052689,carboxylic ester hydrolase activity; GO:0009056,catabolic process; GO:0009860,pollen tube growth	K07874: RAB1A; Ras-related protein Rab-1A	At5g23530	ref|XP_019184134.1|	CXE18_ARATH,RecName: Full=Probable carboxylesterase 18; AltName: Full=AtCXE18; EC=3.1.1.1;	A0A1U7WIU2_NICSY,SubName: Full=probable carboxylesterase 18 {ECO:0000313|RefSeq:XP_009779857.1};
TEA022147	15	122	2.993	1.67914e-21	6.14156e-20	up	--	Scaffold1552	1473827	1475891	-	2065	protein_coding	GO:0005576,extracellular region; GO:0019953,sexual reproduction	K20628: exlX; expansin	At4g17030	ref|XP_002531220.1|	EXLB1_ARATH,RecName: Full=Expansin-like B1; Short=At-EXPR1; Short=AtEXLB1; Short=AtEXPR1; AltName: Full=Ath-ExpBeta-3.1; Flags: Precursor;	B9SZ01_RICCO,SubName: Full=Major pollen allergen Ory s 1, putative {ECO:0000313|EMBL:EEF31156.1};
TEA022464	7	40	2.539	5.70039e-07	4.4952e-06	up	--	Scaffold3447	516435	519845	+	3411	protein_coding	GO:0005829,cytosol; GO:0016621,cinnamoyl-CoA reductase activity; GO:0050662,coenzyme binding; GO:0007623,circadian rhythm; GO:0009809,lignin biosynthetic process; GO:0009409,response to cold	K09753: CCR; cinnamoyl-CoA reductase [EC:1.2.1.44]	At1g15950	ref|XP_002273454.1|	CCR1_ARATH,RecName: Full=Cinnamoyl-CoA reductase 1; Short=AtCCR1; EC=1.2.1.44; AltName: Full=Protein IRREGULAR XYLEM 4;	D7U877_VITVI,SubName: Full=Uncharacterized protein {ECO:0000313|EMBL:CBI38941.3};
TEA022659	13	80	2.685	4.60403e-14	8.96739e-13	up	--	Scaffold1076	2008206	2010446	-	2241	protein_coding	GO:0016021,integral component of membrane; GO:0005886,plasma membrane; GO:0005524,ATP binding; GO:0042626,ATPase activity, coupled to transmembrane movement of substances; GO:0010208,pollen wall assembly; GO:0009624,response to nematode	K05681: ABCG2, CD338; ATP-binding cassette, subfamily G (WHITE), member 2	At2g39350	ref|XP_021617732.1|	AB1G_ARATH,RecName: Full=ABC transporter G family member 1; Short=ABC transporter ABCG.1; Short=AtABCG1; AltName: Full=White-brown complex homolog protein 1; Short=AtWBC1;	A0A2C9VLV2_MANES,SubName: Full=Uncharacterized protein {ECO:0000313|EMBL:OAY45968.1};
TEA022692	32	87	1.442	6.5764e-07	5.15377e-06	up	--	Scaffold2279	1303139	1328678	+	25540	protein_coding	GO:0005576,extracellular region; GO:0005773,vacuole; GO:0006952,defense response; GO:0009607,response to biotic stimulus	--	At3g19690	ref|XP_022762230.1|	PR1B_TOBAC,RecName: Full=Pathogenesis-related protein 1B; Short=PR-1B; Flags: Precursor;	E2GEV2_9ROSI,SubName: Full=Pathogenesis-related protein 1 {ECO:0000313|EMBL:ADN43428.1};
TEA022709	7	19	1.498	0.0101865	0.0306159	up	--	Scaffold5316	248171	248692	-	522	protein_coding	--	--	--	emb|CDP06832.1|	--	A0A068UEX9_COFCA,SubName: Full=Uncharacterized protein {ECO:0000313|EMBL:CDP06832.1};
TEA022760	10	25	1.372	0.0109945	0.032643	up	--	Scaffold9600	152035	153123	-	1089	protein_coding	GO:0005737,cytoplasm; GO:0005634,nucleus; GO:0005886,plasma membrane; GO:0070696,transmembrane receptor protein serine/threonine kinase binding; GO:0004842,ubiquitin-protein transferase activity; GO:0009738,abscisic acid-activated signaling pathway; GO:0071215,cellular response to abscisic acid stimulus; GO:0016567,protein ubiquitination	K08332: VAC8; vacuolar protein 8	At3g07360	ref|XP_019074714.1|	PUB9_ARATH,RecName: Full=U-box domain-containing protein 9; EC=2.3.2.27; AltName: Full=Plant U-box protein 9; AltName: Full=RING-type E3 ubiquitin transferase PUB9 {ECO:0000305};	D7TDU7_VITVI,RecName: Full=RING-type E3 ubiquitin transferase {ECO:0000256|SAAS:SAAS00702733}; EC=2.3.2.27 {ECO:0000256|SAAS:SAAS00702733};
TEA022767	148	298	1.01	1.1455e-12	1.93531e-11	up	--	Scaffold9600	98191	100202	+	2012	protein_coding	GO:0005618,cell wall; GO:0005576,extracellular region; GO:0016020,membrane; GO:0009664,plant-type cell wall organization; GO:0006949,syncytium formation	K20628: exlX; expansin	At2g40610	ref|XP_010108480.1|	EXPA8_ARATH,RecName: Full=Expansin-A8; Short=AtEXPA8; AltName: Full=Alpha-expansin-8; Short=At-EXP8; Short=AtEx8; AltName: Full=Ath-ExpAlpha-1.11; Flags: Precursor;	W9SP00_9ROSA,SubName: Full=Uncharacterized protein {ECO:0000313|EMBL:EXC19542.1};
TEA022862	3	13	2.214	0.00763971	0.0239718	up	--	Scaffold981	1782426	1785918	-	3493	protein_coding	GO:0016021,integral component of membrane; GO:0004872,NA; GO:0009788,negative regulation of abscisic acid-activated signaling pathway; GO:0009725,response to hormone; GO:0009651,response to salt stress; GO:0009744,response to sucrose	--	At5g20270	ref|XP_019234539.1|	HHP1_ARATH,RecName: Full=Heptahelical transmembrane protein 1; AltName: Full=PAQR family protein HHP1;	A0A1J6KP89_NICAT,SubName: Full=Heptahelical transmembrane protein adipor1 {ECO:0000313|EMBL:OIT26680.1};
TEA022890	385	782	1.021	5.31043e-28	2.77777e-26	up	--	Scaffold757	1307259	1315355	-	8097	protein_coding	GO:0016021,integral component of membrane; GO:0009705,plant-type vacuole membrane; GO:0005886,plasma membrane; GO:0015112,nitrate transmembrane transporter activity; GO:0071249,cellular response to nitrate; GO:0042128,nitrate assimilation; GO:0015706,nitrate transport	--	At5g14570	ref|XP_006357155.1|	NRT27_ARATH,RecName: Full=High affinity nitrate transporter 2.7; Short=AtNRT2:7;	A5AN11_VITVI,SubName: Full=Uncharacterized protein {ECO:0000313|EMBL:CAN60427.1};
TEA022905	63	341	2.441	1.17338e-43	1.35801e-41	up	--	Scaffold757	248028	251385	+	3358	protein_coding	GO:0046872,metal ion binding; GO:0030570,pectate lyase activity; GO:0045490,pectin catabolic process	K01728: pel; pectate lyase [EC:4.2.2.2]	At5g63180	ref|XP_021684055.1|	PLY5_ARATH,RecName: Full=Probable pectate lyase 5; EC=4.2.2.2; Flags: Precursor;	A0A2C9U7R3_MANES,RecName: Full=Pectate lyase {ECO:0000256|RuleBase:RU361123}; EC=4.2.2.2 {ECO:0000256|RuleBase:RU361123};
TEA023057	61	131	1.11	1.80972e-06	1.30983e-05	up	--	Scaffold800	400170	402335	+	2166	protein_coding	GO:0005634,nucleus; GO:0003677,DNA binding; GO:0006355,regulation of transcription, DNA-templated; GO:0006351,transcription, DNA-templated	--	At4g38620	ref|XP_022773827.1|	MYB30_ANTMA,RecName: Full=Myb-related protein 330;	A0A2I4HP09_9ROSI,SubName: Full=myb-related protein 308-like {ECO:0000313|RefSeq:XP_018857894.1};
TEA023174	29	85	1.563	6.95681e-08	6.40278e-07	up	--	Scaffold485	844206	845687	-	1482	protein_coding	GO:0009507,chloroplast; GO:0009941,chloroplast envelope; GO:0031969,chloroplast membrane; GO:0016021,integral component of membrane; GO:0009536,plastid; GO:0008194,UDP-glycosyltransferase activity; GO:0016036,cellular response to phosphate starvation; GO:0009247,glycolipid biosynthetic process; GO:0046506,sulfolipid biosynthetic process	--	At4g19460_1	ref|XP_022862658.1|	SQD2_ARATH,RecName: Full=Sulfoquinovosyl transferase SQD2 {ECO:0000303|PubMed:11960029}; EC=2.4.1.- {ECO:0000305|PubMed:11960029}; AltName: Full=Protein SULFOQUINOVOSYLDIACYLGLYCEROL 2 {ECO:0000303|PubMed:11960029}; AltName: Full=Sulfolipid synthase SQD2 {ECO:0000305|PubMed:11960029}; AltName: Full=UDP-sulfoquinovose: diacylglycerol alpha-sulfoquinovosyltransferase SQD2 {ECO:0000305}; Flags: Prec…	A0A103XFM2_CYNCS,SubName: Full=Glycosyl transferase, family 1 {ECO:0000313|EMBL:KVH89813.1};
TEA023193	184	379	1.039	3.10124e-11	4.45156e-10	up	--	Scaffold3275	344309	348222	+	3914	protein_coding	GO:0005634,nucleus; GO:0003700,DNA-binding transcription factor activity; GO:0000981,DNA-binding transcription factor activity, RNA polymerase II-specific; GO:0043565,sequence-specific DNA binding; GO:0001135,RNA polymerase II transcription regulator recruiting activity; GO:0044212,transcription regulatory region DNA binding; GO:0030154,cell differentiation; GO:0009809,lignin biosynthetic process…	--	At1g79180	ref|XP_012087459.1|	MYB63_ARATH,RecName: Full=Transcription factor MYB63 {ECO:0000303|PubMed:9839469}; AltName: Full=Myb-related protein 63 {ECO:0000303|PubMed:9839469}; Short=AtMYB63 {ECO:0000303|PubMed:9839469};	A0A067JMG3_JATCU,SubName: Full=MYB family protein {ECO:0000313|EMBL:AIT52251.1};
TEA023614	18	58	1.693	2.87457e-06	2.00396e-05	up	--	Scaffold497	1722974	1725210	-	2237	protein_coding	GO:0005634,nucleus; GO:0003677,DNA binding; GO:0003700,DNA-binding transcription factor activity; GO:0006351,transcription, DNA-templated	--	At5g61430	gb|OVA12201.1|	NC100_ARATH,RecName: Full=NAC domain-containing protein 100 {ECO:0000303|PubMed:15029955}; Short=ANAC100 {ECO:0000303|PubMed:15029955}; Short=AtNAC5;	A0A200QP08_9MAGN,SubName: Full=NAC domain {ECO:0000313|EMBL:OVA12201.1};
TEA023774	16	35	1.139	0.0060844	0.0197138	up	--	Scaffold2419	594251	595459	+	1209	protein_coding	--	--	--	ref|XP_002265116.1|	--	A0A251PGU3_PRUPE,SubName: Full=Uncharacterized protein {ECO:0000313|EMBL:ONI10779.1};
TEA023793	13	53	2.072	1.24572e-05	7.74758e-05	up	--	Scaffold349	1422175	1425367	-	3193	protein_coding	--	--	At2g27790	ref|XP_002263764.1|	--	D7TDI3_VITVI,SubName: Full=Uncharacterized protein {ECO:0000313|EMBL:CBI28556.3};
TEA024188	22	67	1.638	2.6075e-06	1.83244e-05	up	--	Scaffold3245	759684	767337	+	7654	protein_coding	--	--	At4g20330	ref|XP_010261945.1|	--	A0A1U8A9T2_NELNU,RecName: Full=Transcription initiation factor IIE subunit beta {ECO:0000256|PIRNR:PIRNR016398};
TEA024209	10	25	1.246	0.0154103	0.0434335	up	--	Scaffold3245	2419618	2420244	-	627	protein_coding	GO:0005634,nucleus; GO:0008408,3'-5' exonuclease activity; GO:0003677,DNA binding; GO:0046872,metal ion binding	--	At3g12410	ref|XP_002277523.1|	WEX_ARATH,RecName: Full=Werner Syndrome-like exonuclease; EC=3.1.-.-;	F6I4T7_VITVI,SubName: Full=Uncharacterized protein {ECO:0000313|EMBL:CCB61924.1};
TEA024384	32	84	1.381	3.32992e-06	2.29172e-05	up	--	Scaffold227	821465	823857	-	2393	protein_coding	GO:0005634,nucleus; GO:0003700,DNA-binding transcription factor activity; GO:0043565,sequence-specific DNA binding; GO:0009737,response to abscisic acid; GO:1902074,response to salt; GO:0009651,response to salt stress; GO:0006351,transcription, DNA-templated	K09422: MYBP; transcription factor MYB, plant	At5g49620	emb|CBI22842.3|	MYB78_ARATH,RecName: Full=Transcription factor MYB78 {ECO:0000303|PubMed:9839469}; AltName: Full=Myb-related protein 78 {ECO:0000303|PubMed:9839469}; Short=AtMYB78 {ECO:0000303|PubMed:9839469};	D7SYH2_VITVI,SubName: Full=Uncharacterized protein {ECO:0000313|EMBL:CBI22842.3};
TEA024718	11	30	1.437	0.00274206	0.00989331	up	--	Scaffold1050	307006	313846	-	6841	protein_coding	--	--	At2g01080	ref|XP_009786903.1|	--	A0A1U7X7T9_NICSY,SubName: Full=uncharacterized protein LOC104234945 {ECO:0000313|RefSeq:XP_009786903.1};
TEA024808	1566	3322	1.085	3.36039e-139	3.65931e-136	up	--	Scaffold1663	207454	208584	-	1131	protein_coding	--	--	--	--	--	--
TEA024912	8	41	2.374	3.08387e-07	2.56084e-06	up	--	Scaffold1993	199634	200644	+	1011	protein_coding	--	--	At1g56320	ref|XP_021822283.1|	--	M5XIV9_PRUPE,SubName: Full=Uncharacterized protein {ECO:0000313|EMBL:EMJ25997.1};
TEA024914	12	28	1.273	0.016359	0.0456616	up	--	Scaffold1993	687081	687722	+	642	protein_coding	GO:0048046,apoplast; GO:0005618,cell wall; GO:0030145,manganese ion binding; GO:0045735,nutrient reservoir activity	--	At1g18980	ref|XP_008239677.1|	GLT2_ARATH,RecName: Full=Germin-like protein subfamily T member 2; Flags: Precursor;	A0A251PDN0_PRUPE,SubName: Full=Uncharacterized protein {ECO:0000313|EMBL:ONI08515.1};
TEA024973	11	29	1.421	0.00308557	0.0109687	up	--	Scaffold492	2348703	2356765	+	8063	protein_coding	--	--	At5g14230	emb|CAN68422.1|	--	A5BXS4_VITVI,SubName: Full=Uncharacterized protein {ECO:0000313|EMBL:CAN68422.1};
TEA025499	556	1213	1.126	7.1603e-48	1.00905e-45	up	--	Scaffold1403	75318	89778	+	14461	protein_coding	GO:0005737,cytoplasm; GO:0046872,metal ion binding; GO:0016702,oxidoreductase activity, acting on single donors with incorporation of molecular oxygen, incorporation of two atoms of oxygen; GO:0031408,oxylipin biosynthetic process	K15718: LOX1_5; linoleate 9S-lipoxygenase [EC:1.13.11.58]	At1g55020	gb|ABW75772.2|	LOX15_SOLTU,RecName: Full=Probable linoleate 9S-lipoxygenase 5; EC=1.13.11.58; AltName: Full=Leaf lipoxygenase;	A8W7J7_CAMSI,RecName: Full=Lipoxygenase {ECO:0000256|RuleBase:RU003975}; EC=1.13.11.- {ECO:0000256|RuleBase:RU003975};
TEA025856	2	142	6.224	1.55888e-06	1.14523e-05	up	--	Scaffold1250	553076	554662	+	1587	protein_coding	GO:0016021,integral component of membrane; GO:0005773,vacuole; GO:0018685,alkane 1-monooxygenase activity; GO:0020037,heme binding; GO:0005506,iron ion binding; GO:0006631,fatty acid metabolic process; GO:0010345,suberin biosynthetic process	K15401: CYP86A1; fatty acid omega-hydroxylase [EC:1.14.-.-]	At5g58860	ref|XP_010650931.1|	C86A1_ARATH,RecName: Full=Cytochrome P450 86A1; EC=1.14.13.205 {ECO:0000269|PubMed:9500987}; AltName: Full=CYPLXXXVI; AltName: Full=P450-dependent fatty acid omega-hydroxylase; AltName: Full=Protein HYDROXYLASE OF ROOT SUBERIZED TISSUE;	D7SK14_VITVI,SubName: Full=Uncharacterized protein {ECO:0000313|EMBL:CBI15990.3};
TEA026037	80	187	1.212	1.88727e-09	2.17371e-08	up	--	Scaffold282	760940	762421	+	1482	protein_coding	GO:0035251,UDP-glucosyltransferase activity; GO:0008152,metabolic process	K08237: E2.4.1.218; hydroquinone glucosyltransferase [EC:2.4.1.218]	At1g07260	ref|XP_018815995.1|	U7A15_MALDO,RecName: Full=UDP-glycosyltransferase 71A15 {ECO:0000303|Ref.1}; EC=2.4.1.- {ECO:0000305}; AltName: Full=UDP-glucose:chalcone 2'-O-glucosyltransferase {ECO:0000305}; AltName: Full=UDP-glucose:flavonol 2'-O-glucosyltransferase {ECO:0000305};	A0A2I4E9B2_9ROSI,SubName: Full=anthocyanidin 3-O-glucosyltransferase 2-like isoform X2 {ECO:0000313|RefSeq:XP_018815995.1};
TEA026260	18	45	1.328	0.000692562	0.00291543	up	--	Scaffold3165	1566379	1570184	+	3806	protein_coding	--	--	At2g34530	ref|XP_006467469.1|	--	A0A2H5N6A7_CITUN,SubName: Full=Uncharacterized protein {ECO:0000313|EMBL:GAY35145.1};
TEA026293	6	18	1.644	0.00854078	0.0263633	up	--	Scaffold1492	4410767	4418584	-	7818	protein_coding	--	--	At1g74300	gb|OTG38388.1|	--	A0A251VS64_HELAN,SubName: Full=Putative alpha/Beta hydrolase fold protein {ECO:0000313|EMBL:OTG38388.1};
TEA026442	88	205	1.225	3.90366e-12	6.23466e-11	up	--	Scaffold201	403659	405268	+	1610	protein_coding	GO:0031225,anchored component of membrane; GO:0046658,anchored component of plasma membrane; GO:0005886,plasma membrane; GO:0009506,plasmodesma; GO:0009055,electron transfer activity	--	At3g20570	ref|XP_019246708.1|	ENL3_ARATH,RecName: Full=Early nodulin-like protein 3; AltName: Full=Phytocyanin-like protein; Flags: Precursor;	A0A1J6IGH5_NICAT,SubName: Full=Early nodulin-like protein 1 {ECO:0000313|EMBL:OIT03746.1};
TEA026594	105	219	1.065	9.3346e-10	1.11092e-08	up	--	Scaffold737	1670824	1685228	-	14405	protein_coding	GO:0048046,apoplast; GO:0005507,copper ion binding; GO:0052716,hydroquinone:oxygen oxidoreductase activity; GO:0016722,oxidoreductase activity, oxidizing metal ions; GO:0046274,lignin catabolic process	--	At5g05390	ref|XP_022880382.1|	LAC12_ARATH,RecName: Full=Laccase-12; EC=1.10.3.2; AltName: Full=Benzenediol:oxygen oxidoreductase 12; AltName: Full=Diphenol oxidase 12; AltName: Full=Urishiol oxidase 12; Flags: Precursor;	M1CLA2_SOLTU,RecName: Full=Laccase {ECO:0000256|RuleBase:RU361119}; EC=1.10.3.2 {ECO:0000256|RuleBase:RU361119}; AltName: Full=Benzenediol:oxygen oxidoreductase {ECO:0000256|RuleBase:RU361119}; AltName: Full=Diphenol oxidase {ECO:0000256|RuleBase:RU361119}; AltName: Full=Urishiol oxidase {ECO:0000256|RuleBase:RU361119};
TEA026741	15	34	1.132	0.0110553	0.0328071	up	--	Scaffold2002	871050	872264	-	1215	protein_coding	GO:0016021,integral component of membrane; GO:0005739,mitochondrion; GO:0005886,plasma membrane; GO:0005524,ATP binding; GO:0042277,peptide binding; GO:0004674,protein serine/threonine kinase activity; GO:0019199,transmembrane receptor protein kinase activity; GO:0070370,cellular heat acclimation; GO:0042742,defense response to bacterium; GO:0050832,defense response to fungus; GO:0048281,inflores…	--	At1g03440	gb|AMM42796.1|	ERECT_ARATH,RecName: Full=LRR receptor-like serine/threonine-protein kinase ERECTA {ECO:0000303|PubMed:8624444}; EC=2.7.11.1; AltName: Full=Protein QUANTITATIVE RESISTANCE TO PLECTOSPHAERELLA 1; AltName: Full=Protein QUANTITATIVE RESISTANCE TO RALSTONIA SOLANACEARUM 1; AltName: Full=Protein TRANSPIRATION EFFICIENCY 1; Flags: Precursor;	A0A127AUF3_VERFO,SubName: Full=LRR-RLK {ECO:0000313|EMBL:AMM42796.1};
TEA026798	222	622	1.485	5.73688e-46	7.59328e-44	up	--	Scaffold851	160985	163025	-	2041	protein_coding	GO:0005576,extracellular region; GO:0020037,heme binding; GO:0046872,metal ion binding; GO:0004601,peroxidase activity; GO:0042744,hydrogen peroxide catabolic process; GO:0006979,response to oxidative stress	K00430: E1.11.1.7; peroxidase [EC:1.11.1.7]	At5g05340	ref|XP_010041557.1|	PER1_ARAHY,RecName: Full=Cationic peroxidase 1; EC=1.11.1.7; AltName: Full=PNPC1; Flags: Precursor;	A0A0D2VLS5_GOSRA,RecName: Full=Peroxidase {ECO:0000256|RuleBase:RU362060, ECO:0000256|SAAS:SAAS00709852}; EC=1.11.1.7 {ECO:0000256|RuleBase:RU362060, ECO:0000256|SAAS:SAAS00709852};
TEA027058	38	82	1.13	5.64406e-05	0.000306054	up	--	Scaffold228	1830332	1833870	-	3539	protein_coding	GO:0005634,nucleus; GO:0003700,DNA-binding transcription factor activity; GO:0043565,sequence-specific DNA binding; GO:0044212,transcription regulatory region DNA binding; GO:0042742,defense response to bacterium; GO:0050832,defense response to fungus; GO:0045892,negative regulation of transcription, DNA-templated; GO:0031347,regulation of defense response; GO:0010200,response to chitin; GO:00022…	--	At1g80840	ref|XP_010275778.1|	WRK40_ARATH,RecName: Full=Probable WRKY transcription factor 40; AltName: Full=WRKY DNA-binding protein 40;	A0A1U8B4H1_NELNU,SubName: Full=probable WRKY transcription factor 40 {ECO:0000313|RefSeq:XP_010275778.1};
TEA027130	43	95	1.143	4.06377e-06	2.75795e-05	up	--	Scaffold763	208864	217347	-	8484	protein_coding	GO:0048046,apoplast; GO:0016853,isomerase activity; GO:0006952,defense response; GO:0009607,response to biotic stimulus	--	At4g23690	gb|OMP06095.1|	DR206_PEA,RecName: Full=Disease resistance response protein 206; AltName: Full=Dirigent protein PI206; Flags: Precursor;	A0A1R3KG84_9ROSI,RecName: Full=Dirigent protein {ECO:0000256|RuleBase:RU363099};
TEA027221	56	116	1.04	7.42977e-06	4.83288e-05	up	--	Scaffold765	2298332	2299615	-	1284	protein_coding	GO:0005634,nucleus; GO:0003677,DNA binding; GO:0003700,DNA-binding transcription factor activity; GO:0009873,ethylene-activated signaling pathway; GO:0006351,transcription, DNA-templated	--	At4g13620	gb|EOY05285.1|	ERF62_ARATH,RecName: Full=Ethylene-responsive transcription factor ERF062;	A0A061EJU1_THECC,SubName: Full=AP2/ERF domain-containing transcription factor, putative {ECO:0000313|EMBL:EOY05285.1};
TEA027245	22	48	1.141	0.00249524	0.00910425	up	--	Scaffold9179	479747	497872	-	18126	protein_coding	GO:0016491,oxidoreductase activity	--	At1g60690	ref|XP_022733173.1|	AKR2_ORYSJ,RecName: Full=Probable aldo-keto reductase 2; EC=1.1.1.-;	A0A067E4A8_CITSI,SubName: Full=Uncharacterized protein {ECO:0000313|EMBL:KDO50059.1};
TEA027382	11	30	1.479	0.0024736	0.00903215	up	--	Scaffold844	252760	255714	+	2955	protein_coding	GO:0016021,integral component of membrane; GO:0015171,amino acid transmembrane transporter activity; GO:0003333,amino acid transmembrane transport	--	At5g16740	gb|OVA03233.1|	AVT1H_ARATH,RecName: Full=Amino acid transporter AVT1H {ECO:0000305}; Short=AtAvt1H {ECO:0000303|PubMed:27925655};	A0A200PYC4_9MAGN,SubName: Full=Amino acid transporter {ECO:0000313|EMBL:OVA03233.1};
TEA027418	32	109	1.789	6.70555e-10	8.12569e-09	up	--	Scaffold844	2395474	2397968	-	2495	protein_coding	GO:0005886,plasma membrane; GO:0034485,phosphatidylinositol-3,4,5-trisphosphate 5-phosphatase activity; GO:0043813,phosphatidylinositol-3,5-bisphosphate 5-phosphatase activity; GO:0004439,phosphatidylinositol-4,5-bisphosphate 5-phosphatase activity; GO:0046856,phosphatidylinositol dephosphorylation; GO:0009737,response to abscisic acid; GO:0009733,response to auxin; GO:0009753,response to jasmoni…	K01106: E3.1.3.56; inositol-1,4,5-trisphosphate 5-phosphatase [EC:3.1.3.56]	At1g47510	ref|XP_007017444.2|	IP5PB_ARATH,RecName: Full=Type IV inositol polyphosphate 5-phosphatase 11 {ECO:0000303|PubMed:15181205}; Short=At5PTase11 {ECO:0000303|PubMed:15181205}; EC=3.1.3.36 {ECO:0000269|PubMed:15181205}; EC=3.1.3.86 {ECO:0000269|PubMed:15181205};	A0A061FJP0_THECC,SubName: Full=Inositol polyphosphate 5-phosphatase 11 {ECO:0000313|EMBL:EOY14669.1};
TEA027426	27	59	1.141	0.0015884	0.00611102	up	--	Scaffold3326	1258703	1268115	+	9413	protein_coding	GO:0016491,oxidoreductase activity	--	At1g32100	ref|XP_006353700.1|	IFRH_LUPAL,RecName: Full=Isoflavone reductase homolog; EC=1.3.1.-;	M1BTX4_SOLTU,SubName: Full=Uncharacterized protein {ECO:0000313|EnsemblPlants:PGSC0003DMT400052746};
TEA028043	4	17	2.047	0.00324298	0.0114303	up	--	Scaffold520	2124081	2131854	+	7774	protein_coding	--	K01210: E3.2.1.58; glucan 1,3-beta-glucosidase [EC:3.2.1.58]	--	gb|ARU79086.1|	--	A0A1Y0K2D4_CAMSI,SubName: Full=Beta-glucosidase 1 GH5 family {ECO:0000313|EMBL:ARU79086.1};
TEA028500	12	48	2.066	3.08674e-06	2.13849e-05	up	--	Scaffold316	149725	159784	+	10060	protein_coding	GO:0102965,alcohol-forming fatty acyl-CoA reductase activity; GO:0080019,fatty-acyl-CoA reductase (alcohol-forming) activity; GO:0006629,lipid metabolic process	K13356: FAR; alcohol-forming fatty acyl-CoA reductase [EC:1.2.1.84]	At4g33790	emb|CDP06945.1|	FAR_SIMCH,RecName: Full=Alcohol-forming fatty acyl-CoA reductase; EC=1.2.1.84;	A0A068UEF7_COFCA,RecName: Full=Fatty acyl-CoA reductase {ECO:0000256|RuleBase:RU363097}; EC=1.2.1.84 {ECO:0000256|RuleBase:RU363097};
TEA028514	2	19	3.09	7.54689e-05	0.000396841	up	--	Scaffold3914	334304	335404	-	1101	protein_coding	GO:0005634,nucleus; GO:0003677,DNA binding; GO:0003700,DNA-binding transcription factor activity; GO:0009873,ethylene-activated signaling pathway; GO:0048527,lateral root development; GO:0048366,leaf development; GO:0009910,negative regulation of flower development; GO:0045892,negative regulation of transcription, DNA-templated; GO:0009741,response to brassinosteroid; GO:0006351,transcription, DN…	K09287: RAV; RAV-like factor	At1g13260	gb|ACT33043.1|	RAV1_ARATH,RecName: Full=AP2/ERF and B3 domain-containing transcription factor RAV1; AltName: Full=Ethylene-responsive transcription factor RAV1; AltName: Full=Protein RELATED TO ABI3/VP1 1;	C7DYD7_CAMSI,SubName: Full=RAV transcription factor {ECO:0000313|EMBL:ACT33043.1};
TEA028613	7	20	1.499	0.00884084	0.0271608	up	--	Scaffold2142	1002160	1006938	-	4779	protein_coding	GO:0010005,cortical microtubule, transverse to long axis; GO:0005815,microtubule organizing center; GO:0009524,phragmoplast; GO:0009574,preprophase band; GO:0005876,spindle microtubule; GO:0000922,spindle pole; GO:0008017,microtubule binding; GO:0007049,cell cycle; GO:0051301,cell division; GO:0009652,thigmotropism; GO:0016032,viral process	K10436: MAPRE; microtubule-associated protein, RP/EB family	At5g62500	gb|OMO91910.1|	EB1A_ARATH,RecName: Full=Microtubule-associated protein RP/EB family member 1A; AltName: Full=APC-binding protein EB1A; AltName: Full=End-binding protein 1A; Short=AtEB1A; AltName: Full=Protein ATEB1 homolog 2; Short=AtEB1H2;	A0A1R3JAU2_COCAP,SubName: Full=Uncharacterized protein {ECO:0000313|EMBL:OMO91910.1};
TEA028634	20	42	1.062	0.0139464	0.0399128	up	--	Scaffold749	1646970	1648661	+	1692	protein_coding	GO:0005576,extracellular region; GO:0009505,plant-type cell wall; GO:0009506,plasmodesma; GO:0020037,heme binding; GO:0046872,metal ion binding; GO:0004601,peroxidase activity; GO:0042744,hydrogen peroxide catabolic process; GO:0006979,response to oxidative stress	K00430: E1.11.1.7; peroxidase [EC:1.11.1.7]	At2g41480	ref|XP_018840988.1|	PER25_ARATH,RecName: Full=Peroxidase 25; Short=Atperox P25; EC=1.11.1.7; Flags: Precursor;	A0A2I4GAP4_9ROSI,SubName: Full=peroxidase 25-like {ECO:0000313|RefSeq:XP_018840988.1};
TEA028753	4	59	3.97	6.98788e-14	1.32864e-12	up	--	Scaffold114	480854	482416	+	1563	protein_coding	GO:0016021,integral component of membrane; GO:0005773,vacuole; GO:0018685,alkane 1-monooxygenase activity; GO:0020037,heme binding; GO:0005506,iron ion binding; GO:0006631,fatty acid metabolic process; GO:0010345,suberin biosynthetic process	K15401: CYP86A1; fatty acid omega-hydroxylase [EC:1.14.-.-]	At5g58860	emb|CDO99497.1|	C86A1_ARATH,RecName: Full=Cytochrome P450 86A1; EC=1.14.13.205 {ECO:0000269|PubMed:9500987}; AltName: Full=CYPLXXXVI; AltName: Full=P450-dependent fatty acid omega-hydroxylase; AltName: Full=Protein HYDROXYLASE OF ROOT SUBERIZED TISSUE;	A0A068TTW3_COFCA,SubName: Full=Uncharacterized protein {ECO:0000313|EMBL:CDO99497.1};
TEA029175	5	20	2.198	0.000527558	0.00229045	up	--	Scaffold1451	1699334	1700047	+	714	protein_coding	GO:0005634,nucleus; GO:0003700,DNA-binding transcription factor activity; GO:0046872,metal ion binding; GO:0000976,transcription regulatory region sequence-specific DNA binding; GO:0006355,regulation of transcription, DNA-templated; GO:0006351,transcription, DNA-templated	--	At5g66940	ref|XP_002284108.1|	DOF58_ARATH,RecName: Full=Dof zinc finger protein DOF5.8; Short=AtDOF5.8;	F6H1E9_VITVI,SubName: Full=Uncharacterized protein {ECO:0000313|EMBL:CCB45884.1};
TEA029249	12	27	1.232	0.0119168	0.0349738	up	--	Scaffold47	1416564	1419203	-	2640	protein_coding	--	--	--	ref|XP_010657028.1|	--	A5BPU8_VITVI,SubName: Full=Uncharacterized protein {ECO:0000313|EMBL:CAN61650.1};
TEA029619	13	29	1.171	0.0095911	0.0290853	up	--	Scaffold2863	948537	949142	+	606	protein_coding	--	--	--	--	--	--
TEA029919	19	41	1.116	0.0133687	0.0385177	up	--	Scaffold251	1618698	1622807	+	4110	protein_coding	--	--	At1g10380_1	gb|POF10187.1|	--	A0A2C9UW97_MANES,SubName: Full=Uncharacterized protein {ECO:0000313|EMBL:OAY35821.1};
TEA030111	5	40	2.904	4.37357e-07	3.52906e-06	up	--	Scaffold1856	1341922	1344110	+	2189	protein_coding	GO:0048046,apoplast; GO:0009507,chloroplast; GO:0009570,chloroplast stroma; GO:0009534,chloroplast thylakoid; GO:0005829,cytosol; GO:0022626,cytosolic ribosome; GO:0016020,membrane; GO:0005759,mitochondrial matrix; GO:0005739,mitochondrion; GO:0005634,nucleus; GO:0005886,plasma membrane; GO:0010319,stromule; GO:0004372,glycine hydroxymethyltransferase activity; GO:0008266,poly(U) RNA binding; GO:…	--	At4g37930	ref|XP_016446525.1|	GLYM1_ARATH,RecName: Full=Serine hydroxymethyltransferase 1, mitochondrial; Short=AtSHMT1; EC=2.1.2.1; AltName: Full=Glycine hydroxymethyltransferase 1; AltName: Full=Serine Transhydroxymethyltransferase; Short=STM; AltName: Full=Serine methylase 1; Flags: Precursor;	A0A1S3Y316_TOBAC,SubName: Full=serine hydroxymethyltransferase, mitochondrial-like {ECO:0000313|RefSeq:XP_016446525.1};
TEA030277	45	95	1.07	1.65831e-05	0.00010068	up	--	Scaffold4019	712152	718433	-	6282	protein_coding	--	--	At1g70280	gb|PON52034.1|	--	A0A068U1U6_COFCA,SubName: Full=Uncharacterized protein {ECO:0000313|EMBL:CDP02134.1};
TEA030632	81	211	1.388	2.54811e-11	3.70419e-10	up	--	Scaffold2046	231555	232703	-	1149	protein_coding	--	--	--	ref|XP_009352859.1|	--	A0A068TVX4_COFCA,SubName: Full=Uncharacterized protein {ECO:0000313|EMBL:CDO99498.1};
TEA030739	5	66	3.823	3.56431e-15	7.77688e-14	up	--	Scaffold1514	632443	635064	+	2622	protein_coding	GO:0048046,apoplast; GO:0005507,copper ion binding; GO:0052716,hydroquinone:oxygen oxidoreductase activity; GO:0016722,oxidoreductase activity, oxidizing metal ions; GO:0046274,lignin catabolic process	K05909: E1.10.3.2; laccase [EC:1.10.3.2]	At2g30210	ref|XP_022848908.1|	LAC3_ARATH,RecName: Full=Laccase-3; EC=1.10.3.2; AltName: Full=Benzenediol:oxygen oxidoreductase 3; AltName: Full=Diphenol oxidase 3; AltName: Full=Urishiol oxidase 3; Flags: Precursor;	A0A068UNT0_COFCA,RecName: Full=Laccase {ECO:0000256|RuleBase:RU361119}; EC=1.10.3.2 {ECO:0000256|RuleBase:RU361119}; AltName: Full=Benzenediol:oxygen oxidoreductase {ECO:0000256|RuleBase:RU361119}; AltName: Full=Diphenol oxidase {ECO:0000256|RuleBase:RU361119}; AltName: Full=Urishiol oxidase {ECO:0000256|RuleBase:RU361119};
TEA030742	10	117	3.546	3.18248e-25	1.47471e-23	up	--	Scaffold1514	1151865	1153826	+	1962	protein_coding	--	--	--	--	--	--
TEA030743	6	68	3.451	1.23212e-14	2.54904e-13	up	--	Scaffold1514	1384515	1388850	-	4336	protein_coding	GO:0009507,chloroplast; GO:0005737,cytoplasm; GO:0010279,indole-3-acetic acid amido synthetase activity; GO:0010252,auxin homeostasis; GO:0009734,auxin-activated signaling pathway; GO:0009733,response to auxin; GO:0009826,unidimensional cell growth	--	At5g54510	gb|ARQ20712.1|	GH36_ARATH,RecName: Full=Indole-3-acetic acid-amido synthetase GH3.6; EC=6.3.2.-; AltName: Full=Auxin-responsive GH3-like protein 6; Short=AtGH3-6; AltName: Full=Protein DWARF IN LIGHT 1; Short=DFL-1;	A0A1X9QDR2_CAMSI,SubName: Full=Auxin early response protein GH3.6 {ECO:0000313|EMBL:ARQ20712.1};
TEA030941	22	49	1.158	0.00257055	0.00934346	up	--	Scaffold10805	654926	655720	-	795	protein_coding	GO:0005634,nucleus; GO:0003677,DNA binding; GO:0003700,DNA-binding transcription factor activity; GO:0046983,protein dimerization activity; GO:0048462,carpel formation; GO:0080126,ovary septum development; GO:0006355,regulation of transcription, DNA-templated; GO:0006351,transcription, DNA-templated; GO:0010500,transmitting tissue development	--	At3g50330	ref|XP_002282817.1|	HEC2_ARATH,RecName: Full=Transcription factor HEC2; AltName: Full=Basic helix-loop-helix protein 37; Short=AtbHLH37; Short=bHLH 37; AltName: Full=Protein HECATE 2; AltName: Full=Transcription factor EN 117; AltName: Full=bHLH transcription factor bHLH037;	E0CPU4_VITVI,SubName: Full=Uncharacterized protein {ECO:0000313|EMBL:CBI19507.3};
TEA030958	54	122	1.168	1.4719e-06	1.08566e-05	up	--	Scaffold1748	817138	819353	-	2216	protein_coding	GO:0042409,caffeoyl-CoA O-methyltransferase activity; GO:0046872,metal ion binding; GO:0009809,lignin biosynthetic process	K00588: E2.1.1.104; caffeoyl-CoA O-methyltransferase [EC:2.1.1.104]	At4g34050	ref|XP_012836932.1|	CAMT_POPTM,RecName: Full=Caffeoyl-CoA O-methyltransferase; EC=2.1.1.104; AltName: Full=Trans-caffeoyl-CoA 3-O-methyltransferase; Short=CCoAMT; Short=CCoAOMT;	A0A022RBM1_ERYGU,SubName: Full=Uncharacterized protein {ECO:0000313|EMBL:EYU37656.1};
TEA031035	37	75	1.031	0.000333426	0.00152092	up	--	Scaffold605	1945798	1950034	+	4237	protein_coding	--	--	At2g41380	ref|XP_022847965.1|	--	B9H953_POPTR,SubName: Full=Embryo-abundant family protein {ECO:0000313|EMBL:EEE92424.1};
TEA031095	89	217	1.29	2.02535e-14	4.09808e-13	up	--	Scaffold121	278531	280249	-	1719	protein_coding	GO:0005737,cytoplasm; GO:0000287,magnesium ion binding; GO:0010333,terpene synthase activity; GO:0016740,transferase activity; GO:0008152,metabolic process	K14173: AFS1; alpha-farnesene synthase [EC:4.2.3.46]	At3g25823	gb|ANB66334.1|	AFS1_MALDO,RecName: Full=(E,E)-alpha-farnesene synthase; Short=MdASF1; EC=4.2.3.46; AltName: Full=Prenyltransferase; EC=2.5.1.-;	A0A167V667_CAMSI,SubName: Full=Terpene synthase {ECO:0000313|EMBL:ANB66334.1};
TEA031133	59	122	1.052	1.22771e-06	9.19999e-06	up	--	Scaffold7994	282411	284025	+	1615	protein_coding	GO:0016020,membrane; GO:0020037,heme binding; GO:0005506,iron ion binding; GO:0016709,oxidoreductase activity, acting on paired donors, with incorporation or reduction of molecular oxygen, NAD(P)H as one donor, and incorporation of one atom of oxygen; GO:0044550,secondary metabolite biosynthetic process	K00512: CYP17A; steroid 17alpha-monooxygenase / 17alpha-hydroxyprogesterone deacetylase [EC:1.14.14.19 1.14.14.32]	--	ref|XP_017975886.1|	C71DA_SOYBN,RecName: Full=Cytochrome P450 71D10; EC=1.14.-.-;	A0A061ENY2_THECC,SubName: Full=Cytochrome P450 71D10, putative {ECO:0000313|EMBL:EOY04049.1};
TEA031185	4	15	1.89	0.00892967	0.0273916	up	--	Scaffold2805	639659	640135	+	477	protein_coding	GO:0005634,nucleus; GO:0003700,DNA-binding transcription factor activity; GO:0046872,metal ion binding; GO:0003676,nucleic acid binding; GO:0060862,negative regulation of floral organ abscission; GO:0006355,regulation of transcription, DNA-templated	--	At5g57520	ref|XP_010656831.1|	ZFP2_ARATH,RecName: Full=Zinc finger protein 2 {ECO:0000305}; Short=AtZFP2 {ECO:0000303|PubMed:18192438};	F6GXF3_VITVI,SubName: Full=Uncharacterized protein {ECO:0000313|EMBL:CCB44639.1};
TEA031326	14	105	2.868	7.27672e-19	2.23785e-17	up	--	Scaffold5090	311213	315434	-	4222	protein_coding	GO:0005783,endoplasmic reticulum; GO:0005789,endoplasmic reticulum membrane; GO:0016021,integral component of membrane; GO:0020037,heme binding; GO:0005506,iron ion binding; GO:0004497,monooxygenase activity; GO:0016705,oxidoreductase activity, acting on paired donors, with incorporation or reduction of molecular oxygen; GO:0071555,cell wall organization; GO:0010345,suberin biosynthetic process; …	--	At5g23190	gb|PLY71438.1|	C86B1_ARATH,RecName: Full=Cytochrome P450 86B1; EC=1.14.-.-;	A0A061E2D7_THECC,SubName: Full=Cytochrome P450, family 86, subfamily B, polypeptide 1 isoform 1 {ECO:0000313|EMBL:EOX99120.1};
TEA031898	35	71	1.018	0.00096043	0.00390248	up	--	Scaffold4603	1224708	1228283	+	3576	protein_coding	GO:0016788,hydrolase activity, acting on ester bonds; GO:0080032,methyl jasmonate esterase activity	K20802: HNL; (R)-mandelonitrile lyase [EC:4.1.2.10]	At3g50440	ref|XP_009627967.1|	MES10_ARATH,RecName: Full=Methylesterase 10; Short=AtMES10; EC=3.1.1.-;	A0A1S4CH57_TOBAC,SubName: Full=methylesterase 10-like {ECO:0000313|RefSeq:XP_016500318.1, ECO:0000313|RefSeq:XP_016500319.1};
TEA032024	177	392	1.15	4.21369e-18	1.20606e-16	up	--	Scaffold154	2323423	2331019	-	7597	protein_coding	GO:0016021,integral component of membrane; GO:0005886,plasma membrane; GO:0005524,ATP binding; GO:0004672,protein kinase activity	--	At2g26730	ref|XP_007204237.1|	Y2267_ARATH,RecName: Full=Probable inactive receptor kinase At2g26730; Flags: Precursor;	M5VWH1_PRUPE,SubName: Full=Uncharacterized protein {ECO:0000313|EMBL:EMJ05436.1};
TEA032106	41	90	1.141	1.52047e-05	9.31849e-05	up	--	Scaffold1538	1262084	1262872	-	789	protein_coding	--	K04077: groEL, HSPD1; chaperonin GroEL	At5g11890	ref|XP_016554112.1|	--	A0A2G2ZKB5_CAPAN,SubName: Full=uncharacterized protein LOC107853647 {ECO:0000313|RefSeq:XP_016554112.1};
TEA032129	87	177	1.024	9.73796e-08	8.75065e-07	up	--	Scaffold507	969211	991489	-	22279	protein_coding	GO:0005634,nucleus; GO:0046872,metal ion binding; GO:0001708,cell fate specification; GO:0090421,embryonic meristem initiation; GO:0009880,embryonic pattern specification	--	At1g14740	ref|XP_021594789.1|	OBE3_ARATH,RecName: Full=Protein OBERON 3;	A0A2C9UHM6_MANES,SubName: Full=Uncharacterized protein {ECO:0000313|EMBL:OAY29345.1};
TEA032236	168	405	1.266	5.78054e-23	2.31579e-21	up	--	Scaffold2423	1565756	1567666	-	1911	protein_coding	--	--	At5g13210	ref|XP_011020843.1|	--	A0A2G9HKY9_9LAMI,SubName: Full=Uncharacterized protein {ECO:0000313|EMBL:PIN18174.1};
TEA032722	5	18	1.816	0.00536272	0.0177109	up	--	Scaffold1618	2199776	2200509	+	734	protein_coding	GO:0000786,nucleosome; GO:0005634,nucleus; GO:0003677,DNA binding; GO:0046982,protein heterodimerization activity	--	At5g65360	gb|KYP58465.1|	H32_WHEAT,RecName: Full=Histone H3.2;	T1M639_TRIUA,SubName: Full=Uncharacterized protein {ECO:0000313|EnsemblPlants:TRIUR3_12978-P1};
TEA032728	15	34	1.162	0.00756792	0.023787	up	--	Scaffold1618	1293052	1296683	-	3632	protein_coding	GO:0031982,vesicle; GO:0006898,receptor-mediated endocytosis	--	At1g75310	ref|XP_021594253.1|	AUL1_ARATH,RecName: Full=Auxilin-like protein 1;	A0A2C9WKN0_MANES,SubName: Full=Uncharacterized protein {ECO:0000313|EMBL:OAY60772.1};
TEA033044	3847	9151	1.25	3.27788e-263	2.61761e-259	up	--	Scaffold7831	158957	161028	+	2072	protein_coding	GO:0009055,electron transfer activity; GO:0046872,metal ion binding	--	At5g20230	ref|XP_019255718.1|	UMEC_ARMRU,RecName: Full=Umecyanin {ECO:0000303|PubMed:5490233}; Short=UMC {ECO:0000303|PubMed:15631465};	A0A2G2WBI2_CAPBA,SubName: Full=Umecyanin {ECO:0000313|EMBL:PHT42615.1};
TEA033277	18	41	1.171	0.00885358	0.0271913	up	--	Scaffold2225	458273	459035	+	763	protein_coding	--	--	--	ref|XP_012835073.1|	--	--
TEA033461	26	59	1.215	0.000118645	0.000602071	up	--	Scaffold3154	152998	155241	-	2244	protein_coding	GO:0005618,cell wall; GO:0005576,extracellular region; GO:0009506,plasmodesma; GO:0005199,structural constituent of cell wall; GO:0071555,cell wall organization	--	At4g18670	ref|XP_021676715.1|	LRX5_ARATH,RecName: Full=Leucine-rich repeat extensin-like protein 5; Short=AtLRX5; Short=LRR/EXTENSIN5; AltName: Full=Cell wall hydroxyproline-rich glycoprotein; Flags: Precursor;	A0A061GLU8_THECC,SubName: Full=Leucine-rich repeat family protein {ECO:0000313|EMBL:EOY30845.1};
TEA033515	16	39	1.295	0.00110245	0.00441587	up	--	Scaffold1344	1366224	1392997	+	26774	protein_coding	GO:0033759,flavone synthase activity; GO:0046872,metal ion binding; GO:0034785,salicylate 5-hydroxylase activity; GO:0042742,defense response to bacterium; GO:0002229,defense response to oomycetes; GO:0009813,flavonoid biosynthetic process; GO:0010150,leaf senescence; GO:0009617,response to bacterium; GO:0009620,response to fungus; GO:0002239,response to oomycetes; GO:0009751,response to salicyli…	--	At5g24530	ref|XP_011043760.1|	DMR6_ARATH,RecName: Full=Protein DOWNY MILDEW RESISTANCE 6 {ECO:0000303|PubMed:15986928}; Short=AtDMR6 {ECO:0000303|PubMed:15986928}; EC=1.14.11.- {ECO:0000255|PROSITE-ProRule:PRU00805}; AltName: Full=2-oxoglutarate (2OG)-Fe(II) oxygenase-like protein DMR6 {ECO:0000303|PubMed:18248595}; AltName: Full=Salicylate 3-hydroxylase DMR6 {ECO:0000305}; Short=S3H DMR6 {ECO:0000305}; Short=SA 3-hydroxylase…	A0A061G1L6_THECC,SubName: Full=2-oxoglutarate (2OG) and Fe(II)-dependent oxygenase superfamily protein {ECO:0000313|EMBL:EOY23715.1};
TEA033527	153	401	1.392	3.50386e-27	1.75611e-25	up	--	Scaffold1344	853373	853744	+	372	protein_coding	GO:0005737,cytoplasm; GO:0005634,nucleus; GO:0009734,auxin-activated signaling pathway; GO:0007275,multicellular organism development; GO:0040008,regulation of growth; GO:1900140,regulation of seedling development	K14488: SAUR; SAUR family protein	At2g46690	ref|XP_015572625.1|	SAU32_ARATH,RecName: Full=Auxin-responsive protein SAUR32 {ECO:0000305}; AltName: Full=Protein ABOLISHED APICAL HOOK MAINTENANCE 1 {ECO:0000303|Ref.6}; AltName: Full=Protein SMALL AUXIN UP RNA 32 {ECO:0000303|PubMed:12036261};	A0A061G1I7_THECC,SubName: Full=SAUR family protein {ECO:0000313|EMBL:EOY23675.1};
TEA000039	26	9	-1.513	0.00510837	0.0169809	down	--	Scaffold2069	291697	296257	-	4561	protein_coding	GO:0016021,integral component of membrane; GO:0005886,plasma membrane; GO:0005524,ATP binding; GO:0004674,protein serine/threonine kinase activity; GO:0010449,root meristem growth; GO:0016032,viral process	K17422: MRPL41; large subunit ribosomal protein L41	At3g24240	ref|XP_002278001.2|	RCH2_ARATH,RecName: Full=Receptor-like protein kinase 2; EC=2.7.11.1; Flags: Precursor;	F6GZV3_VITVI,SubName: Full=Uncharacterized protein {ECO:0000313|EMBL:CCB46110.1};
TEA000118	1313	635	-1.048	8.17111e-52	1.33167e-49	down	--	Scaffold12264	391639	419203	-	27565	protein_coding	--	--	At2g25660	gb|EOY31352.1|	--	A0A061GQB9_THECC,SubName: Full=Embryo defective 2410 isoform 1 {ECO:0000313|EMBL:EOY31352.1};
TEA000381	26	6	-2.038	0.000396006	0.00177462	down	--	Scaffold2001	56070	57943	+	1874	protein_coding	--	--	--	dbj|GAV65037.1|	--	A0A1Q3BAH0_CEPFO,SubName: Full=THUMP domain-containing protein {ECO:0000313|EMBL:GAV65037.1};
TEA000385	203	70	-1.542	1.99329e-16	4.83332e-15	down	--	Scaffold1813	240760	242393	+	1634	protein_coding	GO:0009507,chloroplast; GO:0016020,membrane; GO:0005739,mitochondrion; GO:0004815,aspartate-tRNA ligase activity; GO:0005524,ATP binding; GO:0003677,DNA binding; GO:0046872,metal ion binding; GO:0006418,tRNA aminoacylation for protein translation	K01876: DARS, aspS; aspartyl-tRNA synthetase [EC:6.1.1.12]	At4g33760	ref|XP_020220486.1|	SYDM_ARATH,RecName: Full=Aspartate--tRNA ligase, chloroplastic/mitochondrial {ECO:0000305}; EC=6.1.1.12 {ECO:0000305}; AltName: Full=Aspartyl-tRNA synthetase {ECO:0000305}; Short=AspRS {ECO:0000305};	A0A2C9VKA1_MANES,SubName: Full=Uncharacterized protein {ECO:0000313|EMBL:OAY45339.1};
TEA000425	35	13	-1.369	0.00271048	0.00979433	down	--	Scaffold1241	607611	615518	-	7908	protein_coding	--	--	At4g36580	ref|XP_007046917.2|	--	A0A1U8IXH6_GOSHI,SubName: Full=ATPase family AAA domain-containing protein 3C-like {ECO:0000313|RefSeq:XP_016682790.1};
TEA000429	123	54	-1.191	3.69264e-07	3.01515e-06	down	--	Scaffold3135	223137	268804	-	45668	protein_coding	--	--	--	ref|XP_018819557.1|	--	A0A2I4EJI3_9ROSI,SubName: Full=disease resistance protein At4g27190-like {ECO:0000313|RefSeq:XP_018819557.1};
TEA000477	52	26	-1.009	0.00296875	0.0105979	down	--	Scaffold267	2076967	2086426	-	9460	protein_coding	GO:0022625,cytosolic large ribosomal subunit; GO:0022626,cytosolic ribosome; GO:0016020,membrane; GO:0005634,nucleus; GO:0005773,vacuole; GO:0003729,mRNA binding; GO:0003723,RNA binding; GO:0019843,rRNA binding; GO:0003735,structural constituent of ribosome; GO:0000027,ribosomal large subunit assembly; GO:0006412,translation	--	At3g58700	gb|EOY27959.1|	RL112_ARATH,RecName: Full=60S ribosomal protein L11-2; AltName: Full=L16;	A0A061GLH6_THECC,SubName: Full=Ribosomal protein large subunit 16A {ECO:0000313|EMBL:EOY27959.1};
TEA000515	631	65	-3.293	1.42958e-89	6.3423e-87	down	--	Scaffold773	362085	364103	+	2019	protein_coding	--	--	--	gb|OIW03238.1|	--	A0A1J7GS05_LUPAN,SubName: Full=Uncharacterized protein {ECO:0000313|EMBL:OIW03238.1};
TEA000533	97	37	-1.388	3.19587e-06	2.20707e-05	down	--	Scaffold773	2126714	2131131	-	4418	protein_coding	--	--	At3g17740_2	ref|XP_015883961.1|	--	A0A0V0IYI1_SOLCH,SubName: Full=Uncharacterized protein {ECO:0000313|EMBL:JAP37607.1};
TEA000564	95	41	-1.205	2.69011e-06	1.88331e-05	down	--	Scaffold12015	164559	171780	+	7222	protein_coding	GO:0005737,cytoplasm; GO:0005652,nuclear lamina; GO:0031965,nuclear membrane; GO:0034399,nuclear periphery; GO:0005654,nucleoplasm; GO:0006997,nucleus organization; GO:0097298,regulation of nucleus size	--	At1g13220	ref|XP_017184599.1|	CRWN2_ARATH,RecName: Full=Protein CROWDED NUCLEI 2 {ECO:0000303|PubMed:24308514}; AltName: Full=Protein LITTLE NUCLEI 2 {ECO:0000303|PubMed:17873096};	F6HF26_VITVI,SubName: Full=Uncharacterized protein {ECO:0000313|EMBL:CCB50956.1};
TEA000653	27	9	-1.525	0.00966818	0.0292507	down	--	Scaffold4401	846896	848703	-	1808	protein_coding	--	--	At2g27980	ref|XP_016559366.1|	--	A0A1U8FJE8_CAPAN,SubName: Full=uncharacterized protein LOC107859025 {ECO:0000313|RefSeq:XP_016559366.1};
TEA000813	61	19	-1.75	8.51313e-07	6.53893e-06	down	--	Scaffold3759	288225	288584	+	360	protein_coding	--	--	--	--	--	--
TEA000880	80	36	-1.142	2.66724e-05	0.000154719	down	--	Scaffold2971	61400	63598	+	2199	protein_coding	--	--	--	--	--	--
TEA000885	34	17	-1.025	0.0116817	0.0343891	down	--	Scaffold2379	780312	801161	-	20850	protein_coding	GO:0005783,endoplasmic reticulum; GO:0009506,plasmodesma; GO:0005524,ATP binding; GO:0102391,decanoate-CoA ligase activity; GO:0004467,long-chain fatty acid-CoA ligase activity; GO:0031957,very long-chain fatty acid-CoA ligase activity; GO:0010143,cutin biosynthetic process; GO:0050832,defense response to fungus; GO:0006631,fatty acid metabolic process; GO:0010311,lateral root formation	--	At1g49430	gb|POE74117.1|	LACS2_ARATH,RecName: Full=Long chain acyl-CoA synthetase 2; EC=6.2.1.3; AltName: Full=Protein Botrytis resistant 1; AltName: Full=Protein LATERAL ROOT DEVELOPMENT 2;	D7TPV8_VITVI,SubName: Full=Uncharacterized protein {ECO:0000313|EMBL:CBI32531.3};
TEA000954	170	73	-1.22	4.7376e-09	5.12873e-08	down	--	Scaffold78	1385365	1413369	+	28005	protein_coding	GO:0005635,nuclear envelope; GO:0031080,nuclear pore outer ring; GO:0005487,NA; GO:0017056,structural constituent of nuclear pore; GO:0006406,mRNA export from nucleus; GO:0000973,posttranscriptional tethering of RNA polymerase II gene DNA at nuclear periphery; GO:0006606,protein import into nucleus; GO:0006355,regulation of transcription, DNA-templated	K14301: NUP107, NUP84; nuclear pore complex protein Nup107	At3g14120	ref|XP_010654408.1|	NU107_ARATH,RecName: Full=Nuclear pore complex protein NUP107 {ECO:0000303|PubMed:21189294}; AltName: Full=Nucleoporin 107;	A0A061GDT3_THECC,SubName: Full=Nuclear pore complex protein Nup107 isoform 2 {ECO:0000313|EMBL:EOY27317.1}; Flags: Fragment;
TEA000992	79	37	-1.107	8.16503e-05	0.000426723	down	--	Scaffold1019	1968410	1973451	-	5042	protein_coding	--	--	At3g17900	ref|XP_019054215.1|	--	A0A1U8Q808_NELNU,SubName: Full=uncharacterized protein LOC104602813 isoform X2 {ECO:0000313|RefSeq:XP_019054215.1};
TEA001040	91	37	-1.274	4.34879e-06	2.93415e-05	down	--	Scaffold3359	251109	278933	+	27825	protein_coding	GO:0016021,integral component of membrane; GO:0005524,ATP binding; GO:0016887,ATPase activity	--	At2g36380	ref|XP_010654053.1|	PDR2_NICPL,RecName: Full=Pleiotropic drug resistance protein 2; AltName: Full=NpPDR2;	F6HKJ0_VITVI,SubName: Full=Uncharacterized protein {ECO:0000313|EMBL:CCB55412.1};
TEA001121	94	39	-1.25	2.91379e-06	2.02805e-05	down	--	Scaffold2798	364262	375711	+	11450	protein_coding	GO:0005737,cytoplasm; GO:0005730,nucleolus; GO:0005681,spliceosomal complex; GO:0005524,ATP binding; GO:0004004,ATP-dependent RNA helicase activity; GO:0003723,RNA binding; GO:0006397,mRNA processing; GO:0006396,RNA processing; GO:0008380,RNA splicing	--	At1g27900	ref|XP_022846525.1|	DEAH4_ARATH,RecName: Full=Probable pre-mRNA-splicing factor ATP-dependent RNA helicase DEAH4 {ECO:0000305}; EC=3.6.4.13; AltName: Full=DEAH RNA helicase homolog PRP22 {ECO:0000305};	A0A1R3GR41_COCAP,SubName: Full=Uncharacterized protein {ECO:0000313|EMBL:OMO60460.1}; Flags: Fragment;
TEA001188	51	24	-1.087	0.00292492	0.0104632	down	--	Scaffold1290	132136	136627	+	4492	protein_coding	GO:0005730,nucleolus; GO:0004521,endoribonuclease activity; GO:0000479,endonucleolytic cleavage of tricistronic rRNA transcript (SSU-rRNA, 5.8S rRNA, LSU-rRNA)	--	HsM5032043	gb|PNT19036.1|	RCL1_ARATH,RecName: Full=Probable RNA 3'-terminal phosphate cyclase-like protein;	A0A2C9VZK8_MANES,SubName: Full=Uncharacterized protein {ECO:0000313|EMBL:OAY51976.1};
TEA001197	44	18	-1.278	0.00114324	0.00455944	down	--	Scaffold1290	2605009	2611430	+	6422	protein_coding	GO:0009535,chloroplast thylakoid membrane; GO:0005737,cytoplasm; GO:0005886,plasma membrane; GO:0005096,GTPase activator activity; GO:0009920,cell plate formation involved in plant-type cell wall biogenesis; GO:0043087,regulation of GTPase activity; GO:0007165,signal transduction	--	At5g19390	ref|XP_016493886.1|	RGAP7_ARATH,RecName: Full=Rho GTPase-activating protein 7; AltName: Full=Rho-type GTPase-activating protein 7;	M5WGC5_PRUPE,SubName: Full=Uncharacterized protein {ECO:0000313|EMBL:EMJ12774.1};
TEA001212	25	9	-1.354	0.0115673	0.0341168	down	--	Scaffold610	773230	778092	-	4863	protein_coding	--	--	--	--	--	--
TEA001290	117	27	-2.127	4.59627e-15	9.90224e-14	down	--	Scaffold67	602997	634365	+	31369	protein_coding	GO:0005635,nuclear envelope; GO:0031080,nuclear pore outer ring; GO:0005487,NA; GO:0017056,structural constituent of nuclear pore; GO:0006406,mRNA export from nucleus; GO:0000973,posttranscriptional tethering of RNA polymerase II gene DNA at nuclear periphery; GO:0006606,protein import into nucleus; GO:0006355,regulation of transcription, DNA-templated	--	At3g14120	ref|XP_010654408.1|	NU107_ARATH,RecName: Full=Nuclear pore complex protein NUP107 {ECO:0000303|PubMed:21189294}; AltName: Full=Nucleoporin 107;	A0A2I4HFM9_9ROSI,SubName: Full=nuclear pore complex protein NUP107-like {ECO:0000313|RefSeq:XP_018854953.1};
TEA001381	47	21	-1.192	0.00171165	0.00652857	down	--	Scaffold14782	26846	35537	+	8692	protein_coding	--	--	At5g16280	gb|PKI35308.1|	--	A0A2I0HUC5_PUNGR,SubName: Full=Uncharacterized protein {ECO:0000313|EMBL:PKI35308.1};
TEA001615	5700	457	-3.641	1.36166e-39	1.25951e-37	down	--	Scaffold257	4621105	4624428	+	3324	protein_coding	GO:0009507,chloroplast; GO:0005840,ribosome; GO:0015935,small ribosomal subunit; GO:0019843,rRNA binding; GO:0003735,structural constituent of ribosome; GO:0006412,translation	--	AtCh002	gb|PHU22444.1|	RR12B_POPTR,RecName: Full=30S ribosomal protein S12-B, chloroplastic;	M1DBW2_SOLTU,SubName: Full=Uncharacterized protein {ECO:0000313|EnsemblPlants:PGSC0003DMT400086496};
TEA001659	8923	731	-3.609	3.25481e-32	2.1189e-30	down	--	Scaffold257	4617283	4618127	+	845	protein_coding	--	--	--	gb|PLY92082.1|	--	A0A2G3BUH6_CAPCH,SubName: Full=Uncharacterized protein {ECO:0000313|EMBL:PHU10125.1};
TEA001663	201	94	-1.094	2.24061e-09	2.55247e-08	down	--	Scaffold257	4469020	4472594	-	3575	protein_coding	--	K16743: ASPM, ASP; abnormal spindle-like microcephaly-associated protein	At4g21820	emb|CBI23512.3|	--	F6H8A1_VITVI,SubName: Full=Uncharacterized protein {ECO:0000313|EMBL:CCB48444.1}; Flags: Fragment;
TEA001721	186	89	-1.061	8.79738e-07	6.74428e-06	down	--	Scaffold2223	736644	737171	+	528	protein_coding	--	--	--	gb|OIT24538.1|	--	A0A1J6K3D3_NICAT,SubName: Full=Increased dna methylation 1 {ECO:0000313|EMBL:OIT24538.1};
TEA001739	131	37	-1.841	4.35097e-14	8.48829e-13	down	--	Scaffold997	18573	27598	+	9026	protein_coding	GO:0005634,nucleus; GO:0004519,endonuclease activity; GO:0046872,metal ion binding; GO:0003697,single-stranded DNA binding; GO:0010213,non-photoreactive DNA repair; GO:0006289,nucleotide-excision repair; GO:0009408,response to heat	K10846: ERCC5, XPG, RAD2; DNA excision repair protein ERCC-5	At3g28030	ref|XP_019261038.1|	UVH3_ARATH,RecName: Full=DNA repair protein UVH3; EC=3.1.-.-; AltName: Full=ERCC5 homolog; AltName: Full=RAD2 homolog; Short=AtRAD2; Short=AtUVH3; Short=AtXPG; AltName: Full=UV hypersensitive protein 3; AltName: Full=XPG homolog;	A0A1S4C671_TOBAC,SubName: Full=DNA repair protein UVH3-like {ECO:0000313|RefSeq:XP_016496710.1};
TEA001760	63	28	-1.176	0.000305248	0.00140254	down	--	Scaffold619	351521	352705	+	1185	protein_coding	--	--	--	ref|XP_021632062.1|	--	A0A2C9UTU3_MANES,SubName: Full=Uncharacterized protein {ECO:0000313|EMBL:OAY34279.1};
TEA001836	1129	525	-1.106	1.15148e-43	1.33913e-41	down	--	Scaffold1910	2371901	2391870	+	19970	protein_coding	--	--	At1g18270_1	gb|POE74168.1|	--	A0A1U8B5C1_NELNU,SubName: Full=uncharacterized protein LOC104607427 {ECO:0000313|RefSeq:XP_010271370.2};
TEA001885	103	41	-1.315	4.11467e-07	3.33814e-06	down	--	Scaffold4659	1449860	1471915	+	22056	protein_coding	GO:0009507,chloroplast; GO:0005737,cytoplasm; GO:0005524,ATP binding; GO:0004004,ATP-dependent RNA helicase activity; GO:0003723,RNA binding; GO:0006396,RNA processing	--	At1g58060	gb|POF14697.1|	DEXH7_ARATH,RecName: Full=DExH-box ATP-dependent RNA helicase DExH7, chloroplastic {ECO:0000305}; EC=3.6.4.13 {ECO:0000305}; Flags: Precursor;	A0A067E9B9_CITSI,SubName: Full=Uncharacterized protein {ECO:0000313|EMBL:KDO47812.1}; Flags: Fragment;
TEA002038	230	80	-1.519	5.02855e-18	1.43075e-16	down	--	Scaffold3595	310691	325422	+	14732	protein_coding	GO:0005576,extracellular region; GO:0005794,Golgi apparatus; GO:0016036,cellular response to phosphate starvation; GO:0007275,multicellular organism development; GO:0010105,negative regulation of ethylene-activated signaling pathway; GO:0030307,positive regulation of cell growth	--	At1g58250	ref|XP_019071947.1|	SAB_ARATH,RecName: Full=Protein SABRE {ECO:0000303|PubMed:8275864}; AltName: Full=Protein HYPERSENSITIVE TO PI STARVATION 4 {ECO:0000303|PubMed:22615140}; Flags: Precursor;	F6H148_VITVI,SubName: Full=Uncharacterized protein {ECO:0000313|EMBL:CCB45670.1};
TEA002271	362	175	-1.047	7.90764e-16	1.82508e-14	down	--	Scaffold7778	544795	556267	+	11473	protein_coding	GO:0005737,cytoplasm; GO:0000151,ubiquitin ligase complex; GO:0061630,ubiquitin protein ligase activity; GO:0004842,ubiquitin-protein transferase activity; GO:0008270,zinc ion binding; GO:0050994,regulation of lipid catabolic process; GO:0010029,regulation of seed germination; GO:0009737,response to abscisic acid; GO:0006511,ubiquitin-dependent protein catabolic process; GO:0071596,ubiquitin-depe…	--	At5g02300	ref|XP_016512669.1|	PRT6_ARATH,RecName: Full=E3 ubiquitin-protein ligase PRT6 {ECO:0000305}; EC=2.3.2.27; AltName: Full=Protein PROTEOLYSIS 6 {ECO:0000303|PubMed:17572409}; AltName: Full=RING-type E3 ubiquitin transferase PRT6 {ECO:0000305};	A0A1S4DHD0_TOBAC,SubName: Full=E3 ubiquitin-protein ligase PRT6-like {ECO:0000313|RefSeq:XP_016512669.1};
TEA002412	779	357	-1.124	9.89281e-29	5.411e-27	down	--	Scaffold1030	1273699	1282877	-	9179	protein_coding	--	--	--	--	--	--
TEA002498	279	139	-1.003	3.53871e-09	3.90856e-08	down	--	Scaffold1554	336294	358098	-	21805	protein_coding	--	--	At4g01860	ref|XP_011003148.1|	--	W9RA08_9ROSA,SubName: Full=WD repeat-containing protein 6 {ECO:0000313|EMBL:EXB44447.1};
TEA002511	54	26	-1.065	0.00476701	0.0159926	down	--	Scaffold1379	217004	219740	+	2737	protein_coding	GO:0004040,amidase activity	--	At4g34880	ref|XP_015893444.1|	AMI4G_ARATH,RecName: Full=Probable amidase At4g34880 {ECO:0000305}; EC=3.5.1.4 {ECO:0000250|UniProtKB:Q9FR37};	B9HRA0_POPTR,SubName: Full=Uncharacterized protein {ECO:0000313|EMBL:EEE87688.1};
TEA002620	40	19	-1.029	0.00874243	0.0269109	down	--	Scaffold145	1470745	1475057	+	4313	protein_coding	GO:0009507,chloroplast; GO:0009570,chloroplast stroma; GO:0009534,chloroplast thylakoid; GO:0005739,mitochondrion; GO:0009536,plastid; GO:0010287,plastoglobule; GO:0004332,fructose-bisphosphate aldolase activity; GO:0006094,gluconeogenesis; GO:0006096,glycolytic process; GO:0046686,response to cadmium ion; GO:0006979,response to oxidative stress	--	At2g01140	gb|AEH04657.1|	ALFP3_ARATH,RecName: Full=Fructose-bisphosphate aldolase 3, chloroplastic {ECO:0000305}; Short=AtFBA3 {ECO:0000303|PubMed:22561114}; EC=4.1.2.13 {ECO:0000305}; AltName: Full=Protein PIGMENT DEFECTIVE 345; Flags: Precursor;	F8V2Y3_9ERIC,RecName: Full=Fructose-bisphosphate aldolase {ECO:0000256|RuleBase:RU003994, ECO:0000256|SAAS:SAAS00336718}; EC=4.1.2.13 {ECO:0000256|RuleBase:RU003994, ECO:0000256|SAAS:SAAS00336718};
TEA002778	123	40	-1.616	9.47427e-09	9.92395e-08	down	--	Scaffold795	772741	780803	-	8063	protein_coding	GO:0016021,integral component of membrane; GO:0046872,metal ion binding; GO:0061630,ubiquitin protein ligase activity; GO:0004842,ubiquitin-protein transferase activity; GO:0043161,proteasome-mediated ubiquitin-dependent protein catabolic process; GO:0016567,protein ubiquitination; GO:0010182,sugar mediated signaling pathway	--	At3g47990	ref|XP_018821275.1|	SIS3_ARATH,RecName: Full=E3 ubiquitin-protein ligase SIS3; EC=2.3.2.27; AltName: Full=Protein SUGAR INSENSITIVE 3; AltName: Full=RING-type E3 ubiquitin transferase SIS3 {ECO:0000305}; Flags: Precursor;	A0A2I4EPE6_9ROSI,SubName: Full=E3 ubiquitin-protein ligase SIS3 isoform X1 {ECO:0000313|RefSeq:XP_018821275.1};
TEA002839	25	8	-1.628	0.00323896	0.0114195	down	--	Scaffold509	4022223	4066599	-	44377	protein_coding	GO:0048046,apoplast; GO:0008622,epsilon DNA polymerase complex; GO:0051539,4 iron, 4 sulfur cluster binding; GO:0003677,DNA binding; GO:0003887,DNA-directed DNA polymerase activity; GO:0000166,nucleotide binding; GO:0008310,single-stranded DNA 3'-5' exodeoxyribonuclease activity; GO:0008270,zinc ion binding; GO:0006287,base-excision repair, gap-filling; GO:0045004,DNA replication proofreading; GO…	K02324: POLE; DNA polymerase epsilon subunit 1 [EC:2.7.7.7]	At1g08260	gb|ONI01143.1|	DPOE1_ARATH,RecName: Full=DNA polymerase epsilon catalytic subunit A; EC=2.7.7.7; AltName: Full=DNA polymerase 2 a; Short=AtPOL2a; AltName: Full=DNA polymerase II subunit a; AltName: Full=Protein ABA OVERLY SENSITIVE a; AltName: Full=Protein EARLY IN SHORT DAYS 7; AltName: Full=Protein EMBRYO DEFECTIVE 142; AltName: Full=Protein EMBRYO DEFECTIVE 2284; AltName: Full=Protein EMBRYO DEFECTIVE 529; A…	A0A251NPA4_PRUPE,SubName: Full=Uncharacterized protein {ECO:0000313|EMBL:ONI01143.1};
TEA002871	823	344	-1.257	6.54875e-42	7.00394e-40	down	--	Scaffold9191	255420	270291	-	14872	protein_coding	GO:0000148,1,3-beta-D-glucan synthase complex; GO:0016021,integral component of membrane; GO:0005886,plasma membrane; GO:0003843,1,3-beta-D-glucan synthase activity; GO:0006075,(1->3)-beta-D-glucan biosynthetic process; GO:0071555,cell wall organization; GO:0008360,regulation of cell shape	K11000: CALS; callose synthase [EC:2.4.1.-]	At1g05570	ref|XP_009793715.1|	CALS2_ARATH,RecName: Full=Callose synthase 2; EC=2.4.1.34; AltName: Full=1,3-beta-glucan synthase; AltName: Full=Protein GLUCAN SYNTHASE-LIKE 3;	A0A1U7Y4J0_NICSY,SubName: Full=callose synthase 2-like {ECO:0000313|RefSeq:XP_009793715.1, ECO:0000313|RefSeq:XP_009793716.1};
TEA003202	76	33	-1.232	7.48467e-05	0.000394088	down	--	Scaffold5779	398667	401300	+	2634	protein_coding	GO:0046872,metal ion binding; GO:0004721,phosphoprotein phosphatase activity	K06269: PPP1C; serine/threonine-protein phosphatase PP1 catalytic subunit [EC:3.1.3.16]	At2g39840	gb|KVI06999.1|	PP13_TOBAC,RecName: Full=Serine/threonine-protein phosphatase PP1 isozyme 3; EC=3.1.3.16;	A0A103YDB8_CYNCS,RecName: Full=Serine/threonine-protein phosphatase {ECO:0000256|RuleBase:RU004273}; EC=3.1.3.16 {ECO:0000256|RuleBase:RU004273};
TEA003261	115	52	-1.158	6.59977e-07	5.17039e-06	down	--	Scaffold622	1980219	1983050	-	2832	protein_coding	GO:0005886,plasma membrane; GO:0043531,ADP binding; GO:0005524,ATP binding; GO:0009626,plant-type hypersensitive response; GO:0007165,signal transduction	--	At3g14470	ref|XP_019079747.1|	R13L1_ARATH,RecName: Full=Putative disease resistance RPP13-like protein 1;	M1NQG6_VITLA,SubName: Full=Disease resistance protein At3g14460-like protein 2 {ECO:0000313|EMBL:AGF69195.1};
TEA003319	53	26	-1.015	0.0029309	0.0104815	down	--	Scaffold4050	323593	325041	+	1449	protein_coding	--	--	At3g50170	ref|XP_010654176.1|	--	F6HKT2_VITVI,SubName: Full=Uncharacterized protein {ECO:0000313|EMBL:CCB55502.1};
TEA003325	40	19	-1.078	0.00829983	0.0257363	down	--	Scaffold727	1244853	1246371	-	1519	protein_coding	--	--	--	--	--	--
TEA003382	60	29	-1.048	0.000747004	0.00311289	down	--	Scaffold482	2574898	2583739	-	8842	protein_coding	GO:0016021,integral component of membrane; GO:0016020,membrane	--	At1g45616	ref|XP_006448691.1|	RLP6_ARATH,RecName: Full=Receptor like protein 6 {ECO:0000303|PubMed:18434605}; Short=AtRLP6 {ECO:0000303|PubMed:18434605}; Flags: Precursor;	V4UHZ4_9ROSI,SubName: Full=Uncharacterized protein {ECO:0000313|EMBL:ESR61931.1};
TEA003677	54	26	-1.051	0.00197473	0.00741283	down	--	Scaffold597	974306	987603	+	13298	protein_coding	--	--	--	--	--	A0A1R3IM31_9ROSI,SubName: Full=Drug/metabolite transporter {ECO:0000313|EMBL:OMO83611.1};
TEA003735	28	10	-1.468	0.00700051	0.022234	down	--	Scaffold2610	120794	139771	+	18978	protein_coding	--	--	--	ref|XP_022039055.1|	--	A0A251URU5_HELAN,SubName: Full=Putative DNAJ heat shock N-terminal domain-containing protein {ECO:0000313|EMBL:OTG26097.1};
TEA003830	8334	3968	-1.07	4.0754e-243	1.95269e-239	down	--	Scaffold324	563717	608306	+	44590	protein_coding	GO:0005829,cytosol; GO:0016020,membrane; GO:0005634,nucleus; GO:0019901,protein kinase binding; GO:0019887,protein kinase regulator activity; GO:0043022,ribosome binding; GO:0033554,cellular response to stress; GO:0042742,defense response to bacterium; GO:0009682,induced systemic resistance; GO:0045087,innate immune response; GO:0033674,positive regulation of kinase activity; GO:0006417,regulatio…	--	At1g64790	ref|XP_010648947.1|	ILA_ARATH,RecName: Full=Protein ILITYHIA {ECO:0000312|EMBL:AEE34290.1};	A0A251P0G2_PRUPE,SubName: Full=Uncharacterized protein {ECO:0000313|EMBL:ONI05051.1};
TEA004020	83	38	-1.125	6.0733e-05	0.000326449	down	--	Scaffold295	548391	551414	+	3024	protein_coding	GO:0005886,plasma membrane; GO:0009506,plasmodesma; GO:0043531,ADP binding; GO:0005524,ATP binding; GO:0006952,defense response; GO:0007165,signal transduction	K13457: RPM1, RPS3; disease resistance protein RPM1	At1g50180	ref|XP_011073815.1|	DRL4_ARATH,RecName: Full=Putative disease resistance protein At1g50180;	A0A2G9G4I5_9LAMI,SubName: Full=Apoptotic ATPase {ECO:0000313|EMBL:PIN00218.1};
TEA004083	29	10	-1.45	0.0031798	0.011249	down	--	Scaffold3614	397632	401040	+	3409	protein_coding	GO:0012505,endomembrane system; GO:0019897,extrinsic component of plasma membrane; GO:0005886,plasma membrane; GO:0043531,ADP binding; GO:0005524,ATP binding; GO:0000166,nucleotide binding; GO:0009626,plant-type hypersensitive response; GO:0007165,signal transduction	--	At3g07040	ref|XP_021830354.1|	RPM1_ARATH,RecName: Full=Disease resistance protein RPM1; AltName: Full=Resistance to Pseudomonas syringae protein 3;	A0A0B2R420_GLYSO,SubName: Full=Disease resistance protein RPM1 {ECO:0000313|EMBL:KHN28405.1};
TEA004148	766	372	-1.042	7.23958e-30	4.1592e-28	down	--	Scaffold1522	447809	461310	-	13502	protein_coding	--	--	--	--	--	--
TEA004191	73	32	-1.172	0.000125316	0.000631378	down	--	Scaffold6650	26392	40283	+	13892	protein_coding	--	--	--	--	--	--
TEA004241	53	23	-1.183	0.00132672	0.0052054	down	--	Scaffold1366	1100170	1103157	-	2988	protein_coding	GO:0009507,chloroplast; GO:0005739,mitochondrion; GO:0004151,dihydroorotase activity; GO:0046872,metal ion binding; GO:0006207,'de novo' pyrimidine nucleobase biosynthetic process; GO:0044205,'de novo' UMP biosynthetic process; GO:0006221,pyrimidine nucleotide biosynthetic process	--	At4g22930	ref|XP_002274917.2|	PYRC_ARATH,RecName: Full=Dihydroorotase, mitochondrial; Short=DHOase; EC=3.5.2.3; Flags: Precursor;	F6H5E5_VITVI,SubName: Full=Uncharacterized protein {ECO:0000313|EMBL:CCB47294.1};
TEA004259	294	144	-1.025	4.95895e-11	6.90707e-10	down	--	Scaffold1366	2683112	2704774	+	21663	protein_coding	--	--	--	--	--	--
TEA004459	52	23	-1.206	0.000869623	0.00357106	down	--	Scaffold1535	369048	385805	-	16758	protein_coding	--	--	--	ref|XP_020087954.1|	--	A0A2I0IF43_PUNGR,SubName: Full=Uncharacterized protein {ECO:0000313|EMBL:PKI42618.1};
TEA004491	296	135	-1.135	3.69121e-13	6.58453e-12	down	--	Scaffold1014	434326	441638	+	7313	protein_coding	GO:0005634,nucleus; GO:0051575,5'-deoxyribose-5-phosphate lyase activity; GO:0003677,DNA binding; GO:0003887,DNA-directed DNA polymerase activity; GO:0030145,manganese ion binding; GO:0097510,base-excision repair, AP site formation via deaminated base removal; GO:0006260,DNA replication; GO:0006302,double-strand break repair; GO:0006303,double-strand break repair via nonhomologous end joining; GO…	K03512: POLL; DNA polymerase lambda [EC:2.7.7.7 4.2.99.-]	At1g10520	gb|POE79052.1|	DPOLL_ARATH,RecName: Full=DNA polymerase lambda {ECO:0000305}; Short=Pol Lambda {ECO:0000305}; EC=2.7.7.7 {ECO:0000305}; EC=4.2.99.- {ECO:0000305};	A0A2I4E805_9ROSI,SubName: Full=DNA polymerase beta isoform X1 {ECO:0000313|RefSeq:XP_018815532.1};
TEA004541	98	42	-1.212	3.03053e-06	2.10259e-05	down	--	Scaffold1329	890509	890997	-	489	protein_coding	GO:0005576,extracellular region; GO:0050832,defense response to fungus; GO:0031640,killing of cells of other organism	K13449: PR1; pathogenesis-related protein 1	At2g14580	gb|AHA56682.1|	PR06_SOLLC,RecName: Full=Pathogenesis-related leaf protein 6; Short=P6; AltName: Full=Ethylene-induced protein P1; AltName: Full=P14; AltName: Full=P14A; AltName: Full=PR protein; Flags: Precursor;	V5LTF1_CAMSI,SubName: Full=Pathogenesis related protein {ECO:0000313|EMBL:AHA56682.1};
TEA004543	19	6	-1.715	0.00672459	0.0214945	down	--	Scaffold1329	797753	813246	+	15494	protein_coding	GO:0009507,chloroplast; GO:0016021,integral component of membrane; GO:0015297,antiporter activity; GO:0015238,drug transmembrane transporter activity; GO:0006855,drug transmembrane transport	--	At1g15170	ref|XP_008243314.1|	DTX12_ARATH,RecName: Full=Protein DETOXIFICATION 12 {ECO:0000303|PubMed:11739388}; Short=AtDTX12 {ECO:0000303|PubMed:11739388}; AltName: Full=Multidrug and toxic compound extrusion protein 12 {ECO:0000305}; Short=MATE protein 12 {ECO:0000305};	M5XLN4_PRUPE,RecName: Full=Protein DETOXIFICATION {ECO:0000256|RuleBase:RU004914}; AltName: Full=Multidrug and toxic compound extrusion protein {ECO:0000256|RuleBase:RU004914};
TEA004639	628	285	-1.143	1.60954e-29	9.03036e-28	down	--	Scaffold770	398853	401639	+	2787	protein_coding	GO:0012505,endomembrane system; GO:0019897,extrinsic component of plasma membrane; GO:0005886,plasma membrane; GO:0043531,ADP binding; GO:0005524,ATP binding; GO:0000166,nucleotide binding; GO:0009626,plant-type hypersensitive response; GO:0007165,signal transduction	--	At3g07040	ref|XP_011018453.1|	RPM1_ARATH,RecName: Full=Disease resistance protein RPM1; AltName: Full=Resistance to Pseudomonas syringae protein 3;	M5WE59_PRUPE,SubName: Full=Uncharacterized protein {ECO:0000313|EMBL:EMJ11591.1};
TEA004648	75	19	-1.97	4.94856e-08	4.6546e-07	down	--	Scaffold3964	85167	86904	+	1738	protein_coding	GO:0005737,cytoplasm; GO:0004471,malate dehydrogenase (decarboxylating) (NAD+) activity; GO:0004473,malate dehydrogenase (decarboxylating) (NADP+) activity; GO:0046872,metal ion binding; GO:0051287,NAD binding; GO:0008948,oxaloacetate decarboxylase activity; GO:0006108,malate metabolic process; GO:0051260,protein homooligomerization	K00029: E1.1.1.40, maeB; malate dehydrogenase (oxaloacetate-decarboxylating)(NADP+) [EC:1.1.1.40]	At5g11670	gb|KDO66535.1|	MAOX_VITVI,RecName: Full=NADP-dependent malic enzyme; Short=NADP-ME; EC=1.1.1.40;	A0A0E0N1V9_ORYRU,RecName: Full=Malic enzyme {ECO:0000256|RuleBase:RU003426};
TEA004655	174	78	-1.156	4.34567e-08	4.1346e-07	down	--	Scaffold3940	2557	9525	-	6969	protein_coding	--	K04075: tilS, mesJ; tRNA(Ile)-lysidine synthase [EC:6.3.4.19]	At3g24560	ref|XP_002280934.3|	--	D7TBN1_VITVI,SubName: Full=Uncharacterized protein {ECO:0000313|EMBL:CBI28066.3};
TEA004699	17	2	-3.003	0.000905519	0.00370323	down	--	Scaffold8250	248715	265166	-	16452	protein_coding	GO:0009507,chloroplast; GO:0000287,magnesium ion binding; GO:0004497,monooxygenase activity; GO:0016984,ribulose-bisphosphate carboxylase activity; GO:0009853,photorespiration; GO:0019253,reductive pentose-phosphate cycle	--	AtCh031	ref|YP_009342940.1|	RBL_CARCO,RecName: Full=Ribulose bisphosphate carboxylase large chain {ECO:0000255|HAMAP-Rule:MF_01338}; Short=RuBisCO large subunit {ECO:0000255|HAMAP-Rule:MF_01338}; EC=4.1.1.39 {ECO:0000255|HAMAP-Rule:MF_01338}; Flags: Precursor;	A0A2H4IDG2_CARCK,SubName: Full=Ribulose-1 {ECO:0000313|EMBL:ASB30012.1};
TEA004802	82	23	-1.834	3.69509e-08	3.55944e-07	down	--	Scaffold4947	38140	43709	+	5570	protein_coding	GO:0016021,integral component of membrane; GO:0020037,heme binding; GO:0005506,iron ion binding; GO:0004497,monooxygenase activity; GO:0016705,oxidoreductase activity, acting on paired donors, with incorporation or reduction of molecular oxygen	K15639: CYP734A1, BAS1; PHYB activation tagged suppressor 1 [EC:1.14.-.-]	At3g14630	gb|ALO23118.1|	C7A22_PANGI,RecName: Full=Cytochrome P450 CYP749A22; EC=1.14.-.-; AltName: Full=Cytochrome P450 CYP749A20;	A0A0S2IHJ4_9APIA,SubName: Full=Cytochrome P450 CYP749A48 {ECO:0000313|EMBL:ALO23118.1}; Flags: Fragment;
TEA004814	70	31	-1.164	0.00010012	0.000514936	down	--	Scaffold3722	282000	286785	+	4786	protein_coding	--	--	At2g17550	ref|XP_010649442.1|	--	F6I0J8_VITVI,SubName: Full=Uncharacterized protein {ECO:0000313|EMBL:CCB60464.1};
TEA004887	39	12	-1.651	0.00014054	0.000699255	down	--	Scaffold522	57255	57875	+	621	protein_coding	--	--	--	ref|XP_022872549.1|	--	A0A2G2YP40_CAPAN,SubName: Full=Uncharacterized protein {ECO:0000313|EMBL:PHT71513.1};
TEA004946	57	26	-1.164	0.00040774	0.00182005	down	--	Scaffold968	442187	445552	+	3366	protein_coding	--	--	At2g16980	ref|XP_016504741.1|	--	A0A1S4CUE4_TOBAC,SubName: Full=hippocampus abundant transcript-like protein 1 isoform X3 {ECO:0000313|RefSeq:XP_016504741.1};
TEA004995	80	14	-2.475	1.59914e-09	1.85974e-08	down	--	Scaffold2420	1159667	1162194	+	2528	protein_coding	--	--	--	--	--	--
TEA005045	64	6	-3.411	0.0003952	0.00177134	down	--	Scaffold5	66637	71073	-	4437	protein_coding	GO:0005634,nucleus; GO:0035102,PRC1 complex; GO:0046872,metal ion binding; GO:0016740,transferase activity; GO:0001709,cell fate determination; GO:0016569,covalent chromatin modification; GO:0010076,maintenance of floral meristem identity; GO:0010077,maintenance of inflorescence meristem identity; GO:0010492,maintenance of shoot apical meristem identity; GO:0045814,negative regulation of gene exp…	--	At5g44280	ref|XP_010657143.2|	RNG1A_ARATH,RecName: Full=Putative E3 ubiquitin-protein ligase RING1a; EC=2.3.2.27; AltName: Full=Polycomb complex protein RING1a; AltName: Full=Protein RING1a; Short=AtRING1a; AltName: Full=RING-type E3 ubiquitin transferase RING1a {ECO:0000305}; AltName: Full=Ring finger protein 434;	F6H5F1_VITVI,SubName: Full=Uncharacterized protein {ECO:0000313|EMBL:CCB47300.1};
TEA005115	39	19	-1.001	0.0122646	0.0358321	down	--	Scaffold1857	2422943	2443999	+	21057	protein_coding	--	--	--	--	--	--
TEA005140	18	6	-1.665	0.0114602	0.033841	down	--	Scaffold1857	731093	732629	+	1537	protein_coding	GO:0005829,cytosol; GO:0005634,nucleus; GO:0008327,methyl-CpG binding; GO:0006355,regulation of transcription, DNA-templated; GO:0006351,transcription, DNA-templated	--	At1g15340	ref|XP_022731513.1|	MBD10_ARATH,RecName: Full=Methyl-CpG-binding domain-containing protein 10; Short=AtMBD10; Short=MBD10; AltName: Full=Methyl-CpG-binding protein MBD10;	A0A2I4H6E2_9ROSI,SubName: Full=methyl-CpG-binding domain-containing protein 11-like isoform X1 {ECO:0000313|RefSeq:XP_018851719.1}; SubName: Full=methyl-CpG-binding domain-containing protein 11-like isoform X2 {ECO:0000313|RefSeq:XP_018851720.1};
TEA005153	47	16	-1.554	0.00149139	0.00577677	down	--	Scaffold5444	887908	891628	+	3721	protein_coding	--	--	--	--	--	--
TEA005233	55	25	-1.133	0.00108248	0.00434389	down	--	Scaffold4208	1293926	1298049	-	4124	protein_coding	--	--	--	--	--	--
TEA005344	94	46	-1.04	0.000163408	0.000800403	down	--	Scaffold42	528030	532400	-	4371	protein_coding	GO:0005776,autophagosome; GO:0031410,cytoplasmic vesicle; GO:0005524,ATP binding; GO:0003676,nucleic acid binding; GO:0004674,protein serine/threonine kinase activity; GO:0006914,autophagy; GO:0015031,protein transport	--	At1g49180_1	ref|NP_001312914.1|	ATG1T_ARATH,RecName: Full=Serine/threonine-protein kinase ATG1t {ECO:0000305}; EC=2.7.11.-; AltName: Full=Autophagy-related protein 1t {ECO:0000305};	A0A0K0XQY4_TOBAC,SubName: Full=Serine/threonine-protein kinase {ECO:0000313|EMBL:AKS40104.1}; SubName: Full=serine/threonine-protein kinase ATG1t-like {ECO:0000313|RefSeq:XP_016498140.1};
TEA005457	1295	403	-1.683	2.9856e-63	7.22486e-61	down	--	Scaffold1133	1285841	1312783	-	26943	protein_coding	--	--	At1g48090	ref|XP_018814244.1|	--	A0A2I4E4B4_9ROSI,SubName: Full=uncharacterized protein LOC108986177 isoform X2 {ECO:0000313|RefSeq:XP_018814244.1};
TEA005540	103	48	-1.1	1.4734e-05	9.04852e-05	down	--	Scaffold177	4155009	4159476	-	4468	protein_coding	GO:0016021,integral component of membrane; GO:0005886,plasma membrane; GO:0005524,ATP binding; GO:0005516,calmodulin binding; GO:0030246,carbohydrate binding; GO:0004674,protein serine/threonine kinase activity; GO:0006468,protein phosphorylation; GO:0048544,recognition of pollen	--	At1g61550	ref|XP_015067988.1|	Y1155_ARATH,RecName: Full=G-type lectin S-receptor-like serine/threonine-protein kinase At1g61550; EC=2.7.11.1; Flags: Precursor;	A0A2G2WVY4_CAPBA,SubName: Full=Uncharacterized protein {ECO:0000313|EMBL:PHT49395.1};
TEA005558	322	128	-1.325	1.75013e-20	6.05893e-19	down	--	Scaffold177	2673823	2685208	-	11386	protein_coding	GO:0048046,apoplast; GO:0005829,cytosol; GO:0009506,plasmodesma; GO:0005096,GTPase activator activity; GO:0005093,Rab GDP-dissociation inhibitor activity; GO:0015031,protein transport; GO:0007264,small GTPase mediated signal transduction	--	At3g59920	gb|EYU36619.1|	GDI2_ARATH,RecName: Full=Guanosine nucleotide diphosphate dissociation inhibitor 2; Short=AtGDI2;	A0A022R9D5_ERYGU,RecName: Full=Guanosine nucleotide diphosphate dissociation inhibitor {ECO:0000256|RuleBase:RU363124}; Flags: Fragment;
TEA005634	786	338	-1.219	1.76162e-41	1.79587e-39	down	--	Scaffold66	1047292	1057831	+	10540	protein_coding	GO:0005634,nucleus; GO:0005516,calmodulin binding; GO:0043565,sequence-specific DNA binding; GO:0001077,proximal promoter DNA-binding transcription activator activity, RNA polymerase II-specific; GO:0045944,positive regulation of transcription by RNA polymerase II; GO:0006355,regulation of transcription, DNA-templated	--	At3g16940	ref|XP_022726509.1|	CMTA6_ARATH,RecName: Full=Calmodulin-binding transcription activator 6 {ECO:0000303|PubMed:11925432}; Short=AtCAMTA6 {ECO:0000303|PubMed:11925432}; AltName: Full=Ethylene-induced calmodulin-binding protein 5 {ECO:0000312|EMBL:AAR98748.1}; Short=EICBP5 {ECO:0000312|EMBL:AAR98748.1}; AltName: Full=Ethylene-induced calmodulin-binding protein e {ECO:0000303|PubMed:11782485}; Short=EICBP.e {ECO:000030…	A0A0B0PN14_GOSAR,SubName: Full=Calmodulin-binding transcription activator 2-like protein {ECO:0000313|EMBL:KHG26262.1};
TEA005774	29	8	-1.786	0.000529332	0.00229732	down	--	Scaffold21357	271098	276381	+	5284	protein_coding	GO:0005634,nucleus; GO:0003682,chromatin binding; GO:0003886,DNA (cytosine-5-)-methyltransferase activity; GO:0003677,DNA binding; GO:0034605,cellular response to heat; GO:0016569,covalent chromatin modification; GO:0010426,DNA methylation on cytosine within a CHH sequence; GO:0006355,regulation of transcription, DNA-templated; GO:0006351,transcription, DNA-templated	--	--	ref|XP_022886913.1|	CMT2_ARATH,RecName: Full=DNA (cytosine-5)-methyltransferase CMT2; EC=2.1.1.37; AltName: Full=Chromomethylase 2; AltName: Full=Protein CHROMOMETHYLASE 2;	A0A1S3X8R5_TOBAC,SubName: Full=DNA (Cytosine-5)-methyltransferase CMT2-like {ECO:0000313|RefSeq:XP_016436138.1};
TEA005893	1171	425	-1.463	1.6882e-54	3.08734e-52	down	--	Scaffold372	4494116	4546731	+	52616	protein_coding	--	--	--	ref|XP_010661190.1|	--	B9RXC4_RICCO,SubName: Full=Vacuolar protein sorting-associated protein, putative {ECO:0000313|EMBL:EEF43780.1};
TEA005980	21	9	-1.331	0.0152241	0.0429846	down	--	Scaffold1631	757107	774509	+	17403	protein_coding	GO:0005634,nucleus; GO:0003700,DNA-binding transcription factor activity; GO:0000987,proximal promoter sequence-specific DNA binding; GO:0048830,adventitious root development; GO:0009653,anatomical structure morphogenesis; GO:0009734,auxin-activated signaling pathway; GO:0052543,callose deposition in cell wall; GO:0009555,pollen development; GO:0010208,pollen wall assembly; GO:0006355,regulation …	--	At1g77850	ref|XP_012078139.1|	ARFQ_ARATH,RecName: Full=Auxin response factor 17;	A0A067KCM5_JATCU,RecName: Full=Auxin response factor {ECO:0000256|RuleBase:RU004561};
TEA006188	144	70	-1.045	3.33218e-06	2.29262e-05	down	--	Scaffold1197	102948	105564	-	2617	protein_coding	GO:0043231,intracellular membrane-bounded organelle; GO:0004519,endonuclease activity; GO:0003723,RNA binding; GO:0009451,RNA modification	--	At3g20730	ref|XP_012087458.1|	PP244_ARATH,RecName: Full=Pentatricopeptide repeat-containing protein At3g20730;	A0A200Q363_9MAGN,SubName: Full=Pentatricopeptide repeat {ECO:0000313|EMBL:OVA04883.1};
TEA006243	61	26	-1.25	0.000224277	0.00106502	down	--	Scaffold1970	1958844	1985216	-	26373	protein_coding	--	--	At1g48090	ref|XP_008811068.1|	--	A0A2H3ZBL3_PHODC,SubName: Full=uncharacterized protein LOC103722332 {ECO:0000313|RefSeq:XP_008811068.1};
TEA006245	87	38	-1.204	1.23237e-05	7.67649e-05	down	--	Scaffold1970	646521	648878	+	2358	protein_coding	--	K13459: RPS2; disease resistance protein RPS2	--	gb|POE54642.1|	--	A0A2I4EJ80_9ROSI,SubName: Full=disease resistance protein At4g27190-like {ECO:0000313|RefSeq:XP_018819443.1};
TEA006254	102	50	-1.034	2.73374e-05	0.000158117	down	--	Scaffold1970	391152	401412	+	10261	protein_coding	GO:0102311,8-hydroxygeraniol dehydrogenase activity; GO:0008270,zinc ion binding	--	At4g37970	gb|AEE69008.1|	10HGO_CATRO,RecName: Full=8-hydroxygeraniol dehydrogenase; Short=Cr10HGO; EC=1.1.1.324;	F6L7F5_CAMSI,SubName: Full=Cinnamyl alcohol dehydrogenase 3 {ECO:0000313|EMBL:AEE69008.1};
TEA006732	79	30	-1.428	3.56964e-06	2.44408e-05	down	--	Scaffold8548	126688	141423	-	14736	protein_coding	GO:0005618,cell wall; GO:0005856,cytoskeleton; GO:0005829,cytosol; GO:0000145,exocyst; GO:0070062,extracellular exosome; GO:0009524,phragmoplast; GO:0005886,plasma membrane; GO:0000149,SNARE binding; GO:0051601,exocyst localization; GO:0006887,exocytosis	--	At1g71820	gb|OMP01169.1|	SEC6_ARATH,RecName: Full=Exocyst complex component SEC6; Short=AtSec6;	A0A1R3K251_9ROSI,SubName: Full=Uncharacterized protein {ECO:0000313|EMBL:OMP01169.1};
TEA006834	1323	496	-1.413	7.52246e-76	2.31046e-73	down	--	Scaffold516	1874142	1890772	+	16631	protein_coding	GO:0005681,spliceosomal complex; GO:0005524,ATP binding; GO:0004386,helicase activity; GO:0003729,mRNA binding; GO:0006397,mRNA processing; GO:0008380,RNA splicing	--	At5g61140	ref|XP_018809929.1|	DEXHE_ARATH,RecName: Full=DExH-box ATP-dependent RNA helicase DExH14 {ECO:0000305}; EC=3.6.4.13 {ECO:0000305}; AltName: Full=BRR2 homolog C {ECO:0000305}; Short=AtBRR2C {ECO:0000305}; AltName: Full=Pre-mRNA-splicing helicase BRR2C {ECO:0000305};	A0A2I4DS06_9ROSI,SubName: Full=DExH-box ATP-dependent RNA helicase DExH14 {ECO:0000313|RefSeq:XP_018809929.1};
TEA006855	464	221	-1.07	8.20186e-19	2.5159e-17	down	--	Scaffold3392	528150	578086	-	49937	protein_coding	GO:0005635,nuclear envelope; GO:0031080,nuclear pore outer ring; GO:0005487,NA; GO:0017056,structural constituent of nuclear pore; GO:0006406,mRNA export from nucleus; GO:0000973,posttranscriptional tethering of RNA polymerase II gene DNA at nuclear periphery; GO:0006606,protein import into nucleus; GO:0006355,regulation of transcription, DNA-templated	--	At3g14120	ref|XP_011079517.1|	NU107_ARATH,RecName: Full=Nuclear pore complex protein NUP107 {ECO:0000303|PubMed:21189294}; AltName: Full=Nucleoporin 107;	A0A2C9UYN6_MANES,SubName: Full=Uncharacterized protein {ECO:0000313|EMBL:OAY36376.1};
TEA007015	29	13	-1.165	0.0131281	0.0379372	down	--	Scaffold4094	337547	340396	-	2850	protein_coding	GO:0005829,cytosol; GO:0005524,ATP binding; GO:0004595,pantetheine-phosphate adenylyltransferase activity; GO:0015937,coenzyme A biosynthetic process; GO:0040007,growth; GO:0006629,lipid metabolic process; GO:0019915,lipid storage; GO:0080020,regulation of coenzyme A biosynthetic process; GO:0006970,response to osmotic stress; GO:0009651,response to salt stress	K02201: E2.7.7.3B; pantetheine-phosphate adenylyltransferase [EC:2.7.7.3]	At2g18250	gb|PIN05097.1|	COAD_ARATH,RecName: Full=Phosphopantetheine adenylyltransferase; EC=2.7.7.3; AltName: Full=AtCoaD; AltName: Full=Dephospho-CoA pyrophosphorylase; AltName: Full=Pantetheine-phosphate adenylyltransferase;	A0A2G9GIG9_9LAMI,SubName: Full=Pantetheine-phosphate adenylyltransferase {ECO:0000313|EMBL:PIN05097.1}; EC=2.7.7.3 {ECO:0000313|EMBL:PIN05097.1};
TEA007167	173	80	-1.11	4.03935e-09	4.42279e-08	down	--	Scaffold132	1345969	1355528	-	9560	protein_coding	--	--	At3g11960	ref|XP_021661202.1|	--	A0A2C9VD89_MANES,SubName: Full=Uncharacterized protein {ECO:0000313|EMBL:OAY43074.1};
TEA007171	128	49	-1.389	3.72758e-09	4.09828e-08	down	--	Scaffold132	827106	846231	-	19126	protein_coding	GO:0009507,chloroplast; GO:0005874,microtubule; GO:0005524,ATP binding; GO:0008017,microtubule binding; GO:0003777,microtubule motor activity; GO:0007018,microtubule-based movement	--	At3g12020	ref|XP_016565325.1|	KN7K_ARATH,RecName: Full=Kinesin-like protein KIN-7K, chloroplastic {ECO:0000305}; Flags: Precursor;	A0A1U8G2I6_CAPAN,SubName: Full=kinesin heavy chain-like {ECO:0000313|RefSeq:XP_016565325.1};
TEA007177	19	6	-1.708	0.00794198	0.0247807	down	--	Scaffold132	438860	440412	+	1553	protein_coding	GO:0016021,integral component of membrane; GO:0005886,plasma membrane; GO:0005524,ATP binding; GO:0004674,protein serine/threonine kinase activity	--	At3g47110	ref|XP_018505663.1|	Y3475_ARATH,RecName: Full=Probable LRR receptor-like serine/threonine-protein kinase At3g47570; EC=2.7.11.1; Flags: Precursor;	A0A251N6L5_PRUPE,SubName: Full=Uncharacterized protein {ECO:0000313|EMBL:ONH94988.1};
TEA007178	337	107	-1.659	1.16249e-29	6.61515e-28	down	--	Scaffold132	1120409	1138060	+	17652	protein_coding	GO:0005730,nucleolus; GO:0005886,plasma membrane; GO:0032040,small-subunit processome; GO:0003723,RNA binding; GO:0009553,embryo sac development; GO:0000466,maturation of 5.8S rRNA from tricistronic rRNA transcript (SSU-rRNA, 5.8S rRNA, LSU-rRNA); GO:0000462,maturation of SSU-rRNA from tricistronic rRNA transcript (SSU-rRNA, 5.8S rRNA, LSU-rRNA); GO:0006397,mRNA processing; GO:0006364,rRNA proces…	--	At3g11964	ref|XP_016442839.1|	RRP5_ARATH,RecName: Full=rRNA biogenesis protein RRP5; AltName: Full=Ribosomal RNA-processing protein 5;	A0A1U7YGW9_NICSY,SubName: Full=protein RRP5 homolog isoform X2 {ECO:0000313|RefSeq:XP_009798479.1};
TEA007181	201	64	-1.653	1.46132e-17	4.00101e-16	down	--	Scaffold132	1094464	1095393	+	930	protein_coding	--	--	--	ref|XP_011467137.1|	--	F6HLF1_VITVI,SubName: Full=Uncharacterized protein {ECO:0000313|EMBL:CCB55212.1};
TEA007352	241	110	-1.135	4.9741e-13	8.7045e-12	down	--	Scaffold1829	806307	808120	-	1814	protein_coding	GO:0005829,cytosol; GO:0031416,NatB complex; GO:0009506,plasmodesma; GO:0017196,N-terminal peptidyl-methionine acetylation	K17973: NAA25, MDM20; N-terminal acetyltransferase B complex non-catalytic subunit	At5g58450	ref|XP_016512370.1|	NAA25_ARATH,RecName: Full=N-terminal acetyltransferase B complex auxiliary subunit NAA25 {ECO:0000303|PubMed:25966763}; AltName: Full=N-terminal acetyltransferase B complex auxiliary subunit TCU2 {ECO:0000303|PubMed:24244708}; AltName: Full=NatB N-alpha-terminal acetylation complex non-catalytic subunit {ECO:0000303|PubMed:24244708}; AltName: Full=Protein TRANSCURVATA 2 {ECO:0000303|PubMed:242447…	A0A1S4DG77_TOBAC,SubName: Full=phagocyte signaling-impaired protein-like {ECO:0000313|RefSeq:XP_016512370.1};
TEA007376	57	19	-1.571	9.49023e-06	6.04674e-05	down	--	Scaffold401	977573	978184	+	612	protein_coding	GO:0004857,enzyme inhibitor activity	--	At5g62360	ref|XP_002264799.1|	21KD_DAUCA,RecName: Full=21 kDa protein; AltName: Full=1.2 protein; Flags: Precursor;	F6HHS0_VITVI,SubName: Full=Uncharacterized protein {ECO:0000313|EMBL:CCB51766.1};
TEA007435	941	429	-1.133	3.30038e-45	4.25092e-43	down	--	Scaffold2148	516204	540250	+	24047	protein_coding	--	K15333: TRM3, TARBP1; tRNA guanosine-2'-O-methyltransferase [EC:2.1.1.34]	At4g17610	ref|XP_010646373.1|	--	A0A061G4V4_THECC,SubName: Full=tRNA/rRNA methyltransferase family protein isoform 1 {ECO:0000313|EMBL:EOY24177.1};
TEA007475	21	3	-2.583	0.00301545	0.0107478	down	--	Scaffold1936	2921	18526	-	15606	protein_coding	GO:0030176,integral component of endoplasmic reticulum membrane; GO:0050613,delta14-sterol reductase activity; GO:0050661,NADP binding; GO:0016126,sterol biosynthetic process	--	At3g52940	gb|PIA54771.1|	ERG24_ARATH,RecName: Full=Delta(14)-sterol reductase; EC=1.3.1.70; AltName: Full=C-14 sterol reductase; AltName: Full=Protein FACKEL; AltName: Full=Sterol C14-reductase;	A0A2G5EGF3_AQUCA,SubName: Full=Uncharacterized protein {ECO:0000313|EMBL:PIA54771.1};
TEA007483	75	37	-1.027	0.000234856	0.00110997	down	--	Scaffold6707	692084	695015	-	2932	protein_coding	--	--	At2g25740_2	gb|ONI33777.1|	--	A0A251RCS9_PRUPE,SubName: Full=Uncharacterized protein {ECO:0000313|EMBL:ONI33777.1};
TEA007487	472	232	-1.028	5.10221e-20	1.69769e-18	down	--	Scaffold6707	1165314	1167365	+	2052	protein_coding	--	--	--	ref|XP_010647784.1|	--	F6HFP0_VITVI,SubName: Full=Uncharacterized protein {ECO:0000313|EMBL:CCB50925.1};
TEA007536	68	2	-5.283	7.70244e-13	1.32183e-11	down	--	Scaffold719	2180789	2181345	-	557	protein_coding	--	--	--	gb|PON38247.1|	--	M1BN50_SOLTU,SubName: Full=Uncharacterized protein {ECO:0000313|EnsemblPlants:PGSC0003DMT400049004};
TEA007539	80	8	-3.306	7.52639e-15	1.59144e-13	down	--	Scaffold719	2068414	2069820	+	1407	protein_coding	--	--	--	ref|XP_022975713.1|	--	I1LXQ4_SOYBN,SubName: Full=Uncharacterized protein {ECO:0000313|EnsemblPlants:GLYMA13G11810.1};
TEA007543	113	29	-1.935	6.66691e-13	1.15237e-11	down	--	Scaffold719	2148299	2149894	-	1596	protein_coding	--	--	--	--	--	--
TEA007546	19	2	-3.434	6.42223e-05	0.000343816	down	--	Scaffold719	2206488	2208589	+	2102	protein_coding	--	--	--	gb|PHT25997.1|	--	A0A2G2UZ93_CAPBA,SubName: Full=Protein TAR1 {ECO:0000313|EMBL:PHT25997.1};
TEA007549	82	7	-3.47	9.02889e-16	2.07387e-14	down	--	Scaffold719	2265760	2267239	+	1480	protein_coding	--	--	--	gb|OIV90747.1|	--	A0A1J7FRT0_LUPAN,SubName: Full=Uncharacterized protein {ECO:0000313|EMBL:OIV90747.1};
TEA007550	154	23	-2.773	2.51268e-24	1.1025e-22	down	--	Scaffold719	2209244	2211945	-	2702	protein_coding	--	--	--	--	--	--
TEA007675	156	45	-1.786	6.14646e-11	8.4773e-10	down	--	Scaffold560	362036	381921	-	19886	protein_coding	GO:0030686,90S preribosome; GO:0005730,nucleolus; GO:0005524,ATP binding; GO:1990883,rRNA cytidine N-acetyltransferase activity; GO:0000049,tRNA binding; GO:0051392,tRNA N-acetyltransferase activity; GO:1904812,rRNA acetylation involved in maturation of SSU-rRNA; GO:0051391,tRNA acetylation; GO:0002101,tRNA wobble cytosine modification	--	At3g57940	ref|XP_020994532.1|	NT102_ARATH,RecName: Full=RNA cytidine acetyltransferase 2 {ECO:0000255|HAMAP-Rule:MF_03211}; EC=2.3.1.- {ECO:0000255|HAMAP-Rule:MF_03211}; AltName: Full=18S rRNA cytosine acetyltransferase 2 {ECO:0000255|HAMAP-Rule:MF_03211};	A0A067E5H6_CITSI,SubName: Full=Uncharacterized protein {ECO:0000313|EMBL:KDO50464.1}; Flags: Fragment;
TEA007697	281	123	-1.197	4.55694e-16	1.06612e-14	down	--	Scaffold5979	287354	298558	+	11205	protein_coding	--	--	At1g23110	--	--	--
TEA007800	21	5	-2.104	0.00221811	0.00820938	down	--	Scaffold643	1116079	1120014	+	3936	protein_coding	GO:0016847,1-aminocyclopropane-1-carboxylate synthase activity; GO:0030170,pyridoxal phosphate binding; GO:0009693,ethylene biosynthetic process; GO:0009835,fruit ripening	K20772: ACS1_2_6; 1-aminocyclopropane-1-carboxylate synthase 1/2/6 [EC:4.4.1.14]	At3g61510	gb|ABM88785.1|	1A1C_SOYBN,RecName: Full=1-aminocyclopropane-1-carboxylate synthase; Short=ACC synthase; EC=4.4.1.14; AltName: Full=S-adenosyl-L-methionine methylthioadenosine-lyase;	A2TJG1_CAMSI,SubName: Full=1-aminocyclopropane-1-carboxylate synthase {ECO:0000313|EMBL:ABM88785.1};
TEA007874	105	46	-1.17	3.68796e-06	2.52004e-05	down	--	Scaffold23	525106	534754	+	9649	protein_coding	GO:0004439,phosphatidylinositol-4,5-bisphosphate 5-phosphatase activity; GO:0004725,protein tyrosine phosphatase activity; GO:0008138,protein tyrosine/serine/threonine phosphatase activity	--	At2g35680	ref|XP_002514193.1|	DSP8_ARATH,RecName: Full=Putative dual specificity protein phosphatase DSP8; EC=3.1.3.16; EC=3.1.3.48;	B9RKE9_RICCO,SubName: Full=Protein-tyrosine phosphatase mitochondrial 1, mitochondrial, putative {ECO:0000313|EMBL:EEF48147.1}; EC=3.1.3.16 {ECO:0000313|EMBL:EEF48147.1};
TEA007980	222	100	-1.153	2.13956e-11	3.14463e-10	down	--	Scaffold1517	386723	389129	+	2407	protein_coding	--	--	--	--	--	--
TEA008031	28	13	-1.158	0.0159022	0.0446255	down	--	Scaffold329	877462	878588	+	1127	protein_coding	--	--	At1g76740	ref|XP_019154949.1|	--	A0A1U7X8N5_NICSY,SubName: Full=uncharacterized protein LOC104231468 isoform X7 {ECO:0000313|RefSeq:XP_009782815.1};
TEA008320	811	367	-1.145	1.01053e-39	9.41994e-38	down	--	Scaffold3081	1376547	1379411	+	2865	protein_coding	GO:0005576,extracellular region; GO:0020037,heme binding; GO:0046872,metal ion binding; GO:0004601,peroxidase activity; GO:0042744,hydrogen peroxide catabolic process; GO:0006979,response to oxidative stress	--	At5g58400	ref|XP_021723170.1|	PER1_ARAHY,RecName: Full=Cationic peroxidase 1; EC=1.11.1.7; AltName: Full=PNPC1; Flags: Precursor;	F6H0Z1_VITVI,RecName: Full=Peroxidase {ECO:0000256|RuleBase:RU362060, ECO:0000256|SAAS:SAAS00709852}; EC=1.11.1.7 {ECO:0000256|RuleBase:RU362060, ECO:0000256|SAAS:SAAS00709852};
TEA008416	213	105	-1.012	1.89782e-09	2.18377e-08	down	--	Scaffold697	1345857	1370209	+	24353	protein_coding	--	--	At2g03430	ref|XP_009619006.1|	--	A0A1S3YNV5_TOBAC,SubName: Full=26S proteasome non-ATPase regulatory subunit 10-like {ECO:0000313|RefSeq:XP_016453788.1};
TEA008432	64	25	-1.391	6.72131e-05	0.000357906	down	--	Scaffold697	146432	148806	-	2375	protein_coding	--	--	At3g50430	gb|POE92862.1|	--	A0A2I4HKP1_9ROSI,SubName: Full=uncharacterized protein LOC109018971 isoform X2 {ECO:0000313|RefSeq:XP_018856715.1};
TEA008534	48	24	-1.018	0.00648491	0.0208284	down	--	Scaffold628	1220588	1264233	+	43646	protein_coding	--	--	--	--	--	--
TEA008603	103	50	-1.057	9.44969e-06	6.02412e-05	down	--	Scaffold7286	1205461	1214359	+	8899	protein_coding	GO:0005886,plasma membrane; GO:0043531,ADP binding; GO:0005524,ATP binding; GO:0009626,plant-type hypersensitive response; GO:0007165,signal transduction	--	At3g14470	gb|POE57486.1|	R13L1_ARATH,RecName: Full=Putative disease resistance RPP13-like protein 1;	F6HHZ3_VITVI,SubName: Full=Uncharacterized protein {ECO:0000313|EMBL:CCB51839.1};
TEA008704	56	23	-1.27	0.000260316	0.00121472	down	--	Scaffold2360	991156	1015761	+	24606	protein_coding	GO:0005737,cytoplasm; GO:0005634,nucleus; GO:0003677,DNA binding; GO:0003910,DNA ligase (ATP) activity; GO:0051287,NAD binding; GO:0003950,NAD+ ADP-ribosyltransferase activity; GO:0008270,zinc ion binding; GO:0051103,DNA ligation involved in DNA repair; GO:0006273,lagging strand elongation; GO:0006471,protein ADP-ribosylation	--	--	gb|OMO78424.1|	PARP1_ORYSJ,RecName: Full=Poly [ADP-ribose] polymerase 1; Short=PARP-1; EC=2.4.2.30; AltName: Full=NAD(+) ADP-ribosyltransferase 1; Short=ADPRT-1; AltName: Full=Poly[ADP-ribose] synthase 1;	A0A1R3I784_COCAP,RecName: Full=Poly [ADP-ribose] polymerase {ECO:0000256|RuleBase:RU362114}; Short=PARP {ECO:0000256|RuleBase:RU362114}; EC=2.4.2.30 {ECO:0000256|RuleBase:RU362114};
TEA008746	359	128	-1.491	1.85695e-23	7.67015e-22	down	--	Scaffold9007	94422	138362	-	43941	protein_coding	--	--	At5g27970	ref|XP_015875496.1|	--	F6HTV1_VITVI,SubName: Full=Uncharacterized protein {ECO:0000313|EMBL:CCB58112.1};
TEA008848	75	35	-1.127	7.89627e-05	0.000413924	down	--	Scaffold3124	208524	215625	-	7102	protein_coding	--	--	At3g08840	ref|XP_010653371.1|	--	F6GXZ7_VITVI,SubName: Full=Uncharacterized protein {ECO:0000313|EMBL:CCB44798.1};
TEA008891	116	39	-1.572	7.97018e-09	8.41523e-08	down	--	Scaffold1274	925945	930947	+	5003	protein_coding	GO:0016021,integral component of membrane; GO:0000325,plant-type vacuole; GO:0005774,vacuolar membrane; GO:0005524,ATP binding; GO:0042626,ATPase activity, coupled to transmembrane movement of substances; GO:0008559,xenobiotic transmembrane transporting ATPase activity; GO:0055085,transmembrane transport	K05666: ABCC2; ATP-binding cassette, subfamily C (CFTR/MRP), member 2	At1g30410	gb|PON71678.1|	AB12C_ARATH,RecName: Full=ABC transporter C family member 12; Short=ABC transporter ABCC.12; Short=AtABCC12; EC=3.6.3.44; AltName: Full=ATP-energized glutathione S-conjugate pump 13; AltName: Full=Glutathione S-conjugate-transporting ATPase 13; AltName: Full=Multidrug resistance-associated protein 13;	A0A1Q3D696_CEPFO,SubName: Full=ABC_tran domain-containing protein/ABC_membrane domain-containing protein {ECO:0000313|EMBL:GAV87979.1};
TEA008936	13	3	-2.056	0.0115605	0.0341036	down	--	Scaffold1085	258600	259220	-	621	protein_coding	--	--	At1g28190	ref|XP_007015297.1|	--	A0A061GTT2_THECC,SubName: Full=Uncharacterized protein {ECO:0000313|EMBL:EOY32916.1};
TEA009235	247	109	-1.18	3.77318e-13	6.72074e-12	down	--	Scaffold572	1896197	1919689	-	23493	protein_coding	GO:0005737,cytoplasm; GO:0005829,cytosol; GO:0031965,nuclear membrane; GO:0034399,nuclear periphery; GO:0005654,nucleoplasm; GO:0005634,nucleus; GO:0008139,nuclear localization sequence binding; GO:0008565,protein transporter activity; GO:0008536,Ran GTPase binding; GO:0035280,miRNA loading onto RISC involved in gene silencing by miRNA; GO:0006607,NLS-bearing protein import into nucleus; GO:00511…	--	At2g16950	gb|POE66935.1|	TNPO1_ARATH,RecName: Full=Transportin-1; Short=AtTRN1; AltName: Full=Importin beta-2; AltName: Full=Karyopherin beta-2;	A0A251VFP2_HELAN,SubName: Full=Putative transportin 1 {ECO:0000313|EMBL:OTG33976.1};
TEA009384	76	10	-2.943	6.49073e-12	1.00973e-10	down	--	Scaffold3879	57924	73444	-	15521	protein_coding	--	--	--	gb|PHT45334.1|	--	A0A2G2WJB5_CAPBA,SubName: Full=Uncharacterized protein {ECO:0000313|EMBL:PHT45334.1};
TEA009643	465	180	-1.371	1.45817e-29	8.2585e-28	down	--	Scaffold1466	2531852	2535707	+	3856	protein_coding	GO:0009507,chloroplast; GO:0003723,RNA binding	--	At2g28480	gb|OMO68006.1|	Y3544_ARATH,RecName: Full=Uncharacterized CRM domain-containing protein At3g25440, chloroplastic; Flags: Precursor;	A0A1R3HCK3_COCAP,SubName: Full=Uncharacterized protein {ECO:0000313|EMBL:OMO68006.1};
TEA009879	535	257	-1.057	3.54679e-17	9.36829e-16	down	--	Scaffold2102	1432828	1454130	+	21303	protein_coding	GO:0005635,nuclear envelope; GO:0031080,nuclear pore outer ring; GO:0005487,NA; GO:0017056,structural constituent of nuclear pore; GO:0006406,mRNA export from nucleus; GO:0000973,posttranscriptional tethering of RNA polymerase II gene DNA at nuclear periphery; GO:0006606,protein import into nucleus; GO:0006355,regulation of transcription, DNA-templated	--	At3g14120	ref|XP_010654408.1|	NU107_ARATH,RecName: Full=Nuclear pore complex protein NUP107 {ECO:0000303|PubMed:21189294}; AltName: Full=Nucleoporin 107;	A0A067L851_JATCU,SubName: Full=Uncharacterized protein {ECO:0000313|EMBL:KDP40670.1};
TEA009890	615	264	-1.218	4.42134e-32	2.84737e-30	down	--	Scaffold4926	11604	17189	-	5586	protein_coding	GO:0005737,cytoplasm; GO:0005768,endosome; GO:0010008,endosome membrane; GO:0043231,intracellular membrane-bounded organelle; GO:0016020,membrane; GO:0005886,plasma membrane; GO:0009506,plasmodesma; GO:0005509,calcium ion binding; GO:0005525,GTP binding; GO:0016787,hydrolase activity; GO:0032456,endocytic recycling; GO:0006897,endocytosis; GO:0042538,hyperosmotic salinity response; GO:0051260,pro…	K12483: EHD1; EH domain-containing protein 1	At3g20290	ref|XP_010270065.1|	EHD1_ARATH,RecName: Full=EH domain-containing protein 1 {ECO:0000303|PubMed:18547399}; Short=AtEHD1 {ECO:0000303|PubMed:18547399}; EC=3.6.5.2 {ECO:0000255|PROSITE-ProRule:PRU00758};	A0A1U8B309_NELNU,SubName: Full=EH domain-containing protein 1 {ECO:0000313|RefSeq:XP_010270065.1};
TEA010023	72	34	-1.118	0.000225876	0.00107154	down	--	Scaffold663	2071591	2073867	+	2277	protein_coding	GO:0009507,chloroplast; GO:0005739,mitochondrion; GO:0004519,endonuclease activity; GO:0003723,RNA binding; GO:0008270,zinc ion binding; GO:0016554,cytidine to uridine editing; GO:0080156,mitochondrial mRNA modification; GO:0000963,mitochondrial RNA processing	--	At4g30700	ref|XP_002271063.1|	PP341_ARATH,RecName: Full=Pentatricopeptide repeat-containing protein At4g30700; AltName: Full=Protein DYW9;	A0A2I4GN06_9ROSI,SubName: Full=pentatricopeptide repeat-containing protein At3g12770-like {ECO:0000313|RefSeq:XP_018845279.1};
TEA010053	82	31	-1.379	3.86606e-06	2.63647e-05	down	--	Scaffold3847	165322	167874	-	2553	protein_coding	GO:0005737,cytoplasm; GO:0051539,4 iron, 4 sulfur cluster binding; GO:0003994,aconitate hydratase activity; GO:0046872,metal ion binding; GO:0006097,glyoxylate cycle	--	At2g05710	ref|XP_010100637.1|	ACOC_CUCMA,RecName: Full=Aconitate hydratase, cytoplasmic; Short=Aconitase; EC=4.2.1.3; AltName: Full=Citrate hydro-lyase;	W9RLC6_9ROSA,RecName: Full=Aconitate hydratase {ECO:0000256|RuleBase:RU361275}; Short=Aconitase {ECO:0000256|RuleBase:RU361275}; EC=4.2.1.3 {ECO:0000256|RuleBase:RU361275};
TEA010108	78	30	-1.412	3.19568e-06	2.20707e-05	down	--	Scaffold1989	2139486	2142614	-	3129	protein_coding	GO:0009941,chloroplast envelope; GO:0005730,nucleolus; GO:0005654,nucleoplasm; GO:0009506,plasmodesma; GO:0005524,ATP binding; GO:0016887,ATPase activity; GO:0009738,abscisic acid-activated signaling pathway; GO:0009553,embryo sac development; GO:0048638,regulation of developmental growth; GO:0000027,ribosomal large subunit assembly	--	At1g67120	gb|PLY64256.1|	MDN1_ARATH,RecName: Full=Midasin {ECO:0000303|PubMed:23572950}; Short=AtMDN1 {ECO:0000303|PubMed:23572950}; AltName: Full=Dynein-related AAA-ATPase MDN1; AltName: Full=MIDAS-containing protein 1 {ECO:0000303|PubMed:23572950}; AltName: Full=Protein DWARF AND SHORT ROOT 1 {ECO:0000303|PubMed:27824150};	A0A124SGB5_CYNCS,RecName: Full=Midasin {ECO:0000256|PIRNR:PIRNR010340};
TEA010173	167	44	-1.912	2.94079e-16	6.9686e-15	down	--	Scaffold1303	519763	525435	+	5673	protein_coding	GO:0016021,integral component of membrane; GO:0020037,heme binding; GO:0005506,iron ion binding; GO:0004497,monooxygenase activity; GO:0016705,oxidoreductase activity, acting on paired donors, with incorporation or reduction of molecular oxygen	K15639: CYP734A1, BAS1; PHYB activation tagged suppressor 1 [EC:1.14.-.-]	At2g26710	gb|POE95530.1|	C7A22_PANGI,RecName: Full=Cytochrome P450 CYP749A22; EC=1.14.-.-; AltName: Full=Cytochrome P450 CYP749A20;	M5XAB9_PRUPE,SubName: Full=Uncharacterized protein {ECO:0000313|EMBL:EMJ23037.1};
TEA010360	118	57	-1.06	1.06527e-05	6.71419e-05	down	--	Scaffold2275	2200798	2212701	-	11904	protein_coding	--	--	--	--	--	--
TEA010367	52	22	-1.223	0.000571634	0.00245555	down	--	Scaffold34892	9526	13542	-	4017	protein_coding	GO:0003676,nucleic acid binding; GO:0031047,gene silencing by RNA	--	At2g27880	emb|CDP07006.1|	AGO1C_ORYSJ,RecName: Full=Protein argonaute 1C; Short=OsAGO1c; AltName: Full=Protein argonaute 1; Short=OsAGO1;	A0A068UET0_COFCA,SubName: Full=Uncharacterized protein {ECO:0000313|EMBL:CDP07006.1};
TEA010716	1482	718	-1.047	8.88898e-44	1.05422e-41	down	--	Scaffold2639	286678	293716	-	7039	protein_coding	GO:0016021,integral component of membrane; GO:0005886,plasma membrane; GO:0005524,ATP binding; GO:0004674,protein serine/threonine kinase activity; GO:0006468,protein phosphorylation	--	At4g23130	ref|XP_021803412.1|	CRK15_ARATH,RecName: Full=Cysteine-rich receptor-like protein kinase 15; Short=Cysteine-rich RLK15; EC=2.7.11.-; Flags: Precursor;	A0A1U8MXM9_GOSHI,SubName: Full=putative receptor-like protein kinase At4g00960 {ECO:0000313|RefSeq:XP_016731587.1};
TEA010749	86	31	-1.495	1.982e-06	1.42475e-05	down	--	Scaffold3463	896448	899254	+	2807	protein_coding	GO:0005743,mitochondrial inner membrane; GO:0045261,proton-transporting ATP synthase complex, catalytic core F(1); GO:0005524,ATP binding; GO:0046933,proton-transporting ATP synthase activity, rotational mechanism; GO:0015986,ATP synthesis coupled proton transport	--	At2g07698_2	gb|AAB87529.1|	ATPAM_NICPL,RecName: Full=ATP synthase subunit alpha, mitochondrial;	O47412_PANGI,RecName: Full=ATP synthase subunit alpha {ECO:0000256|RuleBase:RU003551};
TEA010950	117	43	-1.431	0.013647	0.039178	down	--	Scaffold4220	277251	310939	+	33689	protein_coding	GO:0008422,beta-glucosidase activity; GO:0102483,scopolin beta-glucosidase activity; GO:0005975,carbohydrate metabolic process; GO:1901657,glycosyl compound metabolic process	K01188: E3.2.1.21; beta-glucosidase [EC:3.2.1.21]	At2g44480	gb|ARU79078.1|	BGL24_ORYSJ,RecName: Full=Beta-glucosidase 24; Short=Os6bglu24; EC=3.2.1.21; Flags: Precursor;	A0A1Y0K2C7_CAMSI,SubName: Full=Beta-glucosidase 10 GH1 family {ECO:0000313|EMBL:ARU79078.1};
TEA011041	24	10	-1.334	0.0108893	0.0323786	down	--	Scaffold2077	411764	432146	+	20383	protein_coding	GO:0005618,cell wall; GO:0005576,extracellular region; GO:0045330,aspartyl esterase activity; GO:0030599,pectinesterase activity; GO:0042545,cell wall modification; GO:0045490,pectin catabolic process	--	At3g17060	ref|XP_015883141.1|	PME67_ARATH,RecName: Full=Probable pectinesterase 67; Short=PE 67; EC=3.1.1.11; AltName: Full=Pectin methylesterase 67; Short=AtPME67; Flags: Precursor;	A0A2I4F1Y0_9ROSI,SubName: Full=probable pectinesterase 67 {ECO:0000313|RefSeq:XP_018825658.1};
TEA011180	42	15	-1.524	0.000138568	0.00069059	down	--	Scaffold212	2868656	2883045	-	14390	protein_coding	GO:0016021,integral component of membrane; GO:0005524,ATP binding; GO:0016887,ATPase activity	--	At1g15520	gb|PHT40513.1|	PDR1_TOBAC,RecName: Full=Pleiotropic drug resistance protein 1; AltName: Full=NtPDR1;	A0A2G2W5L3_CAPBA,SubName: Full=Pleiotropic drug resistance protein 3 {ECO:0000313|EMBL:PHT40513.1};
TEA011216	44	22	-1.05	0.00355832	0.0124085	down	--	Scaffold5132	353102	356558	-	3457	protein_coding	GO:0016021,integral component of membrane; GO:0005886,plasma membrane; GO:0005524,ATP binding; GO:0005516,calmodulin binding; GO:0030246,carbohydrate binding; GO:0004674,protein serine/threonine kinase activity; GO:0006468,protein phosphorylation; GO:0048544,recognition of pollen	--	At1g61550	ref|XP_015067988.1|	Y1155_ARATH,RecName: Full=G-type lectin S-receptor-like serine/threonine-protein kinase At1g61550; EC=2.7.11.1; Flags: Precursor;	A0A2G2WVY4_CAPBA,SubName: Full=Uncharacterized protein {ECO:0000313|EMBL:PHT49395.1};
TEA011236	181	81	-1.155	1.72766e-10	2.24699e-09	down	--	Scaffold1185	821928	830917	-	8990	protein_coding	GO:0005737,cytoplasm; GO:0005634,nucleus; GO:0009524,phragmoplast; GO:0005819,spindle; GO:0005509,calcium ion binding; GO:0030865,cortical cytoskeleton organization; GO:0000226,microtubule cytoskeleton organization; GO:0000913,preprophase band assembly; GO:0009826,unidimensional cell growth	K11583: PPP2R3; serine/threonine-protein phosphatase 2A regulatory subunit B''	At5g18580	ref|XP_020981904.1|	TON2_ARATH,RecName: Full=Probable serine/threonine-protein phosphatase 2A regulatory subunit B'' subunit TON2; AltName: Full=Protein EMBRYO DEFFECTIVE 40; AltName: Full=Protein GORDO; AltName: Full=Protein TONNEAU 2;	A0A0D2RPJ2_GOSRA,SubName: Full=Uncharacterized protein {ECO:0000313|EMBL:KJB72612.1};
TEA011433	72	29	-1.3	0.000255118	0.00119279	down	--	Scaffold1396	611033	631161	+	20129	protein_coding	GO:0016021,integral component of membrane; GO:0005886,plasma membrane; GO:0005524,ATP binding; GO:0005516,calmodulin binding; GO:0030246,carbohydrate binding; GO:0004674,protein serine/threonine kinase activity; GO:0006468,protein phosphorylation; GO:0048544,recognition of pollen	--	At1g61550	ref|XP_009787240.1|	Y1155_ARATH,RecName: Full=G-type lectin S-receptor-like serine/threonine-protein kinase At1g61550; EC=2.7.11.1; Flags: Precursor;	A0A1U7XL68_NICSY,SubName: Full=G-type lectin S-receptor-like serine/threonine-protein kinase SD1-29 isoform X2 {ECO:0000313|RefSeq:XP_009787240.1};
TEA011913	445	220	-1.015	7.28537e-18	2.04135e-16	down	--	Scaffold288	1103523	1133522	-	30000	protein_coding	GO:0005783,endoplasmic reticulum; GO:0016021,integral component of membrane; GO:0005635,nuclear envelope; GO:0031965,nuclear membrane; GO:0005643,nuclear pore; GO:0051028,mRNA transport; GO:0015031,protein transport	--	At5g40480	gb|PON34582.1|	GP210_ARATH,RecName: Full=Nuclear pore complex protein GP210 {ECO:0000303|PubMed:21189294}; AltName: Full=Nuclear pore membrane glycoprotein 210 {ECO:0000250|UniProtKB:Q8TEM1}; AltName: Full=Nucleoporin GP210; AltName: Full=Protein EMBRYO DEFECTIVE 3012 {ECO:0000312|EMBL:AED94552.1}; Flags: Precursor;	F6HUV1_VITVI,SubName: Full=Uncharacterized protein {ECO:0000313|EMBL:CCB58469.1};
TEA012004	53	22	-1.264	0.000265697	0.00123718	down	--	Scaffold1982	596184	605969	+	9786	protein_coding	GO:0009507,chloroplast; GO:0009570,chloroplast stroma; GO:0005739,mitochondrion; GO:0002161,aminoacyl-tRNA editing activity; GO:0005524,ATP binding; GO:0004822,isoleucine-tRNA ligase activity; GO:0046872,metal ion binding; GO:0000049,tRNA binding; GO:0006428,isoleucyl-tRNA aminoacylation; GO:0048481,plant ovule development	--	At5g49030	ref|XP_022721151.1|	SYIM_ARATH,RecName: Full=Isoleucine--tRNA ligase, chloroplastic/mitochondrial {ECO:0000305}; EC=6.1.1.5 {ECO:0000305}; AltName: Full=Isoleucyl-tRNA synthetase {ECO:0000305}; Short=IleRS {ECO:0000305}; AltName: Full=Protein OVULE ABORTION 2 {ECO:0000303|PubMed:16297076}; Flags: Precursor;	A0A2I0I6P5_PUNGR,SubName: Full=Uncharacterized protein {ECO:0000313|EMBL:PKI39642.1}; Flags: Fragment;
TEA012012	22	8	-1.422	0.0125549	0.0365331	down	--	Scaffold9023	140061	144988	-	4928	protein_coding	--	--	--	--	--	--
TEA012044	408	179	-1.183	1.65227e-18	4.92331e-17	down	--	Scaffold833	685070	689997	+	4928	protein_coding	GO:0005634,nucleus; GO:0005524,ATP binding; GO:0003677,DNA binding; GO:0004386,helicase activity; GO:0046872,metal ion binding; GO:0008283,cell proliferation; GO:0006338,chromatin remodeling; GO:0016569,covalent chromatin modification; GO:0009736,cytokinin-activated signaling pathway; GO:0009788,negative regulation of abscisic acid-activated signaling pathway; GO:0045892,negative regulation of tr…	--	At2g25170	emb|CAN81395.1|	PKL_ARATH,RecName: Full=CHD3-type chromatin-remodeling factor PICKLE; EC=3.6.4.-; AltName: Full=Protein CHROMATIN REMODELING 6 {ECO:0000303|PubMed:16547115}; Short=AtCHR6; AltName: Full=Protein GYMNOS;	A5BRB0_VITVI,SubName: Full=Uncharacterized protein {ECO:0000313|EMBL:CAN81395.1};
TEA012076	69	15	-2.231	9.44897e-07	7.19774e-06	down	--	Scaffold90	552451	558604	+	6154	protein_coding	--	K04075: tilS, mesJ; tRNA(Ile)-lysidine synthase [EC:6.3.4.19]	At3g24560	ref|XP_002280934.3|	--	D7TBN1_VITVI,SubName: Full=Uncharacterized protein {ECO:0000313|EMBL:CBI28066.3};
TEA012109	113	37	-1.625	1.22776e-09	1.44538e-08	down	--	Scaffold3798	65673	69572	+	3900	protein_coding	GO:0016021,integral component of membrane; GO:0005524,ATP binding; GO:0016887,ATPase activity	--	At3g53480	gb|AEO22188.1|	PDR3_TOBAC,RecName: Full=Pleiotropic drug resistance protein 3; AltName: Full=NtPDR3;	G3FHD5_SOLTU,SubName: Full=ABCG subfamily transporter protein {ECO:0000313|EMBL:AEO22188.1};
TEA012141	32	12	-1.415	0.0021469	0.00797664	down	--	Scaffold2606	296447	304053	-	7607	protein_coding	GO:0009507,chloroplast; GO:0009941,chloroplast envelope; GO:0009706,chloroplast inner membrane; GO:0016021,integral component of membrane; GO:0009536,plastid; GO:0051537,2 iron, 2 sulfur cluster binding; GO:0010277,chlorophyllide a oxygenase [overall] activity; GO:0046872,metal ion binding; GO:0015031,protein transport	--	At4g25650	ref|XP_021689677.1|	PTC52_ARATH,RecName: Full=Protochlorophyllide-dependent translocon component 52, chloroplastic; AltName: Full=ACD1-like protein; AltName: Full=Protein TIC 55-IV; AltName: Full=Translocon at the inner envelope membrane of chloroplasts 55-IV; Flags: Precursor;	A0A067L4E1_JATCU,SubName: Full=Uncharacterized protein {ECO:0000313|EMBL:KDP42103.1};
TEA012331	38	16	-1.235	0.00257445	0.00935542	down	--	Scaffold4291	181548	185631	-	4084	protein_coding	--	--	At1g18700	ref|XP_018829351.1|	--	A0A2I4FCH1_9ROSI,SubName: Full=uncharacterized protein LOC108997478 isoform X2 {ECO:0000313|RefSeq:XP_018829351.1};
TEA012332	32	13	-1.236	0.00571572	0.0186759	down	--	Scaffold4291	64902	74268	-	9367	protein_coding	--	--	--	gb|KDO55522.1|	--	A0A067ENQ5_CITSI,SubName: Full=Uncharacterized protein {ECO:0000313|EMBL:KDO55525.1}; Flags: Fragment;
TEA012463	33	5	-2.634	3.46728e-06	2.37874e-05	down	--	Scaffold1840	218881	222925	-	4045	protein_coding	GO:0005737,cytoplasm; GO:0034004,germacradienol synthase activity; GO:0052577,germacrene-D synthase activity; GO:0000287,magnesium ion binding; GO:0016114,terpenoid biosynthetic process	K15803: GERD; (-)-germacrene D synthase [EC:4.2.3.75]	At5g23960	gb|AIO10966.1|	TPSGD_VITVI,RecName: Full=(-)-germacrene D synthase; EC=4.2.3.22; EC=4.2.3.75;	A0A1L1WGC4_LIQFO,SubName: Full=TPS03 {ECO:0000313|EMBL:AIO10966.1};
TEA012474	17	3	-2.407	0.00749355	0.0235842	down	--	Scaffold56	97793	103766	-	5974	protein_coding	GO:0009507,chloroplast; GO:0102131,3-oxo-glutaryl-[acp] methyl ester reductase activity; GO:0102132,3-oxo-pimeloyl-[acp] methyl ester reductase activity; GO:0004316,3-oxoacyl-[acyl-carrier-protein] reductase (NADPH) activity; GO:0051287,NAD binding; GO:0006633,fatty acid biosynthetic process	--	At1g24360	gb|AGH32919.1|	FABG_CUPLA,RecName: Full=3-oxoacyl-[acyl-carrier-protein] reductase, chloroplastic; EC=1.1.1.100; AltName: Full=3-ketoacyl-acyl carrier protein reductase; Flags: Precursor;	M4QSF1_9ERIC,SubName: Full=Ketoacyl-ACP reductase {ECO:0000313|EMBL:AGH32919.1};
TEA012483	67	21	-1.696	1.75067e-07	1.50649e-06	down	--	Scaffold2733	603815	617606	+	13792	protein_coding	GO:0016021,integral component of membrane; GO:0005886,plasma membrane; GO:0005524,ATP binding; GO:0004675,transmembrane receptor protein serine/threonine kinase activity; GO:0007166,cell surface receptor signaling pathway; GO:0006468,protein phosphorylation	--	At5g10290	ref|XP_019177540.1|	Y5129_ARATH,RecName: Full=Probable LRR receptor-like serine/threonine-protein kinase At5g10290; EC=2.7.11.1; Flags: Precursor;	S8CWX6_9LAMI,SubName: Full=Uncharacterized protein {ECO:0000313|EMBL:EPS71854.1}; Flags: Fragment;
TEA012596	280	135	-1.052	1.75833e-10	2.28564e-09	down	--	Scaffold1771	97316	104706	+	7391	protein_coding	GO:0009507,chloroplast; GO:0005829,cytosol; GO:0008233,peptidase activity; GO:0004252,serine-type endopeptidase activity; GO:0010205,photoinhibition	--	At3g03380	ref|XP_008368729.1|	DEGP7_ARATH,RecName: Full=Protease Do-like 7; EC=3.4.21.-;	A0A2G9FZ65_9LAMI,SubName: Full=HtrA2 peptidase {ECO:0000313|EMBL:PIM98358.1}; EC=3.4.21.108 {ECO:0000313|EMBL:PIM98358.1};
TEA012628	426	168	-1.342	0.00323403	0.0114089	down	--	Scaffold46	1678183	1682381	+	4199	protein_coding	--	--	At3g62360	ref|XP_002271147.1|	--	D7U2J9_VITVI,SubName: Full=Uncharacterized protein {ECO:0000313|EMBL:CBI36965.3};
TEA012689	72	28	-1.358	2.55819e-05	0.000149007	down	--	Scaffold1876	1252061	1272956	+	20896	protein_coding	GO:0005737,cytoplasm; GO:0005768,endosome; GO:0010008,endosome membrane; GO:0043231,intracellular membrane-bounded organelle; GO:0016020,membrane; GO:0005886,plasma membrane; GO:0009506,plasmodesma; GO:0005509,calcium ion binding; GO:0005525,GTP binding; GO:0016787,hydrolase activity; GO:0032456,endocytic recycling; GO:0006897,endocytosis; GO:0042538,hyperosmotic salinity response; GO:0051260,pro…	K12483: EHD1; EH domain-containing protein 1	At3g20290	ref|XP_010270065.1|	EHD1_ARATH,RecName: Full=EH domain-containing protein 1 {ECO:0000303|PubMed:18547399}; Short=AtEHD1 {ECO:0000303|PubMed:18547399}; EC=3.6.5.2 {ECO:0000255|PROSITE-ProRule:PRU00758};	A0A1U8B309_NELNU,SubName: Full=EH domain-containing protein 1 {ECO:0000313|RefSeq:XP_010270065.1};
TEA012828	303	147	-1.045	2.08552e-12	3.43386e-11	down	--	Scaffold809	982622	989845	-	7224	protein_coding	GO:0031410,cytoplasmic vesicle; GO:0070290,N-acylphosphatidylethanolamine-specific phospholipase D activity; GO:0035091,phosphatidylinositol binding; GO:0004630,phospholipase D activity; GO:0048017,inositol lipid-mediated signaling; GO:0008610,lipid biosynthetic process; GO:0016042,lipid catabolic process; GO:0006654,phosphatidic acid biosynthetic process; GO:0048364,root development	--	At3g05630	ref|XP_021291581.1|	PLDZ1_ARATH,RecName: Full=Phospholipase D zeta 1 {ECO:0000303|PubMed:11891260}; Short=PLDzeta1 {ECO:0000303|PubMed:11891260}; EC=3.1.4.4 {ECO:0000269|PubMed:11891260}; AltName: Full=Phospholipase D p1; Short=AtPLDp1; AltName: Full=Phospholipase D1 PHOX and PX-containing domain protein;	A0A061EWF3_THECC,RecName: Full=Phospholipase {ECO:0000256|PIRNR:PIRNR009376}; EC=3.1.4.4 {ECO:0000256|PIRNR:PIRNR009376};
TEA012955	136	62	-1.135	8.03504e-08	7.33875e-07	down	--	Scaffold2549	37114	39441	-	2328	protein_coding	--	--	At4g12830	ref|XP_021637641.1|	--	A0A0L9VUP8_PHAAN,SubName: Full=Uncharacterized protein {ECO:0000313|EMBL:KOM58489.1};
TEA012971	237	116	-1.032	5.96769e-10	7.27943e-09	down	--	Scaffold993	378896	397113	+	18218	protein_coding	GO:0005737,cytoplasm; GO:0016020,membrane; GO:0043531,ADP binding; GO:0005524,ATP binding; GO:0009626,plant-type hypersensitive response	--	--	emb|CDP05558.1|	R1A6_SOLDE,RecName: Full=Putative late blight resistance protein homolog R1A-6;	A0A068UD40_COFCA,SubName: Full=Uncharacterized protein {ECO:0000313|EMBL:CDP05558.1};
TEA013224	239	104	-1.207	2.58958e-13	4.6833e-12	down	--	Scaffold2602	625773	631081	-	5309	protein_coding	--	--	At1g12930	ref|XP_015570917.1|	--	D7SVD3_VITVI,SubName: Full=Uncharacterized protein {ECO:0000313|EMBL:CBI21232.3};
TEA013295	51	22	-1.184	0.000597382	0.00255425	down	--	Scaffold2609	496458	520653	-	24196	protein_coding	GO:0005634,nucleus; GO:0035102,PRC1 complex; GO:0046872,metal ion binding; GO:0016740,transferase activity; GO:0001709,cell fate determination; GO:0016569,covalent chromatin modification; GO:0010076,maintenance of floral meristem identity; GO:0010077,maintenance of inflorescence meristem identity; GO:0010492,maintenance of shoot apical meristem identity; GO:0045814,negative regulation of gene exp…	--	At5g44280	ref|XP_015890726.1|	RNG1A_ARATH,RecName: Full=Putative E3 ubiquitin-protein ligase RING1a; EC=2.3.2.27; AltName: Full=Polycomb complex protein RING1a; AltName: Full=Protein RING1a; Short=AtRING1a; AltName: Full=RING-type E3 ubiquitin transferase RING1a {ECO:0000305}; AltName: Full=Ring finger protein 434;	A0A067GDF9_CITSI,SubName: Full=Uncharacterized protein {ECO:0000313|EMBL:KDO77634.1};
TEA013898	65	19	-1.771	8.3255e-07	6.40713e-06	down	--	Scaffold598	1894205	1903303	+	9099	protein_coding	GO:0005829,cytosol; GO:0005634,nucleus; GO:0003755,peptidyl-prolyl cis-trans isomerase activity; GO:0003723,RNA binding; GO:0008270,zinc ion binding; GO:1901407,regulation of phosphorylation of RNA polymerase II C-terminal domain	--	At1g53720	ref|XP_011016734.1|	CYP59_ARATH,RecName: Full=Peptidyl-prolyl cis-trans isomerase CYP59; Short=AtCYP59; Short=PPIase CYP59; EC=5.2.1.8; AltName: Full=Cyclophilin-59;	A0A103XMG6_CYNCS,SubName: Full=Cyclophilin-like peptidyl-prolyl cis-trans isomerase domain-containing protein {ECO:0000313|EMBL:KVH93439.1};
TEA013924	2719	1235	-1.139	8.51821e-104	4.97733e-101	down	--	Scaffold598	1043396	1059321	-	15926	protein_coding	GO:0016021,integral component of membrane; GO:0005774,vacuolar membrane; GO:0005524,ATP binding; GO:0042626,ATPase activity, coupled to transmembrane movement of substances; GO:0006869,lipid transport	--	At2g41700	gb|KZM92141.1|	AB1A_ARATH,RecName: Full=ABC transporter A family member 1; Short=ABC transporter ABCA.1; Short=AtABCA1; AltName: Full=ABC one homolog protein 1; Short=AtAOH1;	A0A164WRB5_DAUCA,SubName: Full=Uncharacterized protein {ECO:0000313|EMBL:KZM92141.1};
TEA013970	37	16	-1.149	0.00495342	0.0165346	down	--	Scaffold1626	142681	147468	+	4788	protein_coding	GO:0005694,chromosome; GO:0005737,cytoplasm; GO:0005634,nucleus; GO:0043138,3'-5' DNA helicase activity; GO:0036310,annealing helicase activity; GO:0005524,ATP binding; GO:0043140,ATP-dependent 3'-5' DNA helicase activity; GO:0008026,ATP-dependent helicase activity; GO:0003677,DNA binding; GO:0009378,four-way junction helicase activity; GO:0046872,metal ion binding; GO:0006310,DNA recombination; …	--	Hs4557365	emb|CDP03070.1|	RQL3_ARATH,RecName: Full=ATP-dependent DNA helicase Q-like 3; EC=3.6.4.12; AltName: Full=RecQ-like protein 3; Short=AtRecQ3; Short=AtRecQl3;	A0A068U3D6_COFCA,SubName: Full=Uncharacterized protein {ECO:0000313|EMBL:CDP03070.1};
TEA014137	120	53	-1.175	4.56602e-07	3.67198e-06	down	--	Scaffold1182	3563691	3569540	-	5850	protein_coding	GO:0005576,extracellular region; GO:0004180,carboxypeptidase activity; GO:0016747,transferase activity, transferring acyl groups other than amino-acyl groups; GO:0019748,secondary metabolic process	--	At3g12220	ref|XP_002283413.1|	SCP18_ARATH,RecName: Full=Serine carboxypeptidase-like 18; EC=3.4.16.-; Flags: Precursor;	F6H185_VITVI,SubName: Full=Uncharacterized protein {ECO:0000313|EMBL:CCB45736.1};
TEA014287	214	96	-1.164	1.35377e-11	2.0207e-10	down	--	Scaffold3355	659566	662596	-	3031	protein_coding	--	--	--	--	--	--
TEA014292	225	95	-1.251	6.9928e-13	1.20436e-11	down	--	Scaffold2978	80485	99460	+	18976	protein_coding	--	--	--	--	--	--
TEA014301	437	208	-1.074	5.09537e-15	1.09088e-13	down	--	Scaffold1472	970378	991365	+	20988	protein_coding	GO:0005618,cell wall; GO:0005856,cytoskeleton; GO:0005829,cytosol; GO:0000145,exocyst; GO:0070062,extracellular exosome; GO:0009524,phragmoplast; GO:0005886,plasma membrane; GO:0009506,plasmodesma; GO:0060321,acceptance of pollen; GO:0006887,exocytosis; GO:0006893,Golgi to plasma membrane transport; GO:0048354,mucilage biosynthetic process involved in seed coat development; GO:0006612,protein tar…	--	--	gb|EEF46010.1|	SEC8_ARATH,RecName: Full=Exocyst complex component SEC8; Short=AtSec8; AltName: Full=Exocyst complex component 4;	B9RRM4_RICCO,SubName: Full=Exocyst componenet sec8, putative {ECO:0000313|EMBL:EEF46010.1};
TEA014353	31	15	-1.079	0.0151743	0.0428742	down	--	Scaffold81	1249270	1255225	-	5956	protein_coding	GO:0005886,plasma membrane; GO:0005544,calcium-dependent phospholipid binding; GO:0006952,defense response; GO:0060548,negative regulation of cell death; GO:0090332,stomatal closure	--	At1g08860	ref|XP_019080271.1|	BON3_ARATH,RecName: Full=Protein BONZAI 3;	F6HTZ2_VITVI,SubName: Full=Uncharacterized protein {ECO:0000313|EMBL:CCB58153.1};
TEA014356	60	21	-1.532	2.11744e-05	0.000125588	down	--	Scaffold81	497436	506960	-	9525	protein_coding	--	--	--	--	--	--
TEA014370	707	313	-1.176	5.63681e-32	3.58199e-30	down	--	Scaffold1516	1431887	1450731	-	18845	protein_coding	GO:0005634,nucleus; GO:0016035,zeta DNA polymerase complex; GO:0008408,3'-5' exonuclease activity; GO:0051539,4 iron, 4 sulfur cluster binding; GO:0003677,DNA binding; GO:0003887,DNA-directed DNA polymerase activity; GO:0046872,metal ion binding; GO:0000166,nucleotide binding; GO:0006974,cellular response to DNA damage stimulus; GO:0071494,cellular response to UV-C; GO:0006260,DNA replication; GO…	K02350: REV3L, POLZ; DNA polymerase zeta [EC:2.7.7.7]	At1g67500	ref|XP_015875104.1|	REV3_ARATH,RecName: Full=DNA polymerase zeta catalytic subunit; EC=2.7.7.7; AltName: Full=Protein reversionless 3-like; Short=AtREV3;	A0A1U7YTB1_NELNU,RecName: Full=DNA polymerase {ECO:0000256|RuleBase:RU000442}; EC=2.7.7.7 {ECO:0000256|RuleBase:RU000442};
TEA014484	48	22	-1.129	0.00340706	0.0119454	down	--	Scaffold41	629424	634084	+	4661	protein_coding	GO:0016021,integral component of membrane; GO:0097708,intracellular vesicle; GO:0005886,plasma membrane; GO:0022857,transmembrane transporter activity; GO:0010336,gibberellic acid homeostasis; GO:0042128,nitrate assimilation	--	At1g68570	ref|XP_010647749.1|	PTR18_ARATH,RecName: Full=Protein NRT1/ PTR FAMILY 3.1; Short=AtNPF3.1;	F6HEX6_VITVI,SubName: Full=Uncharacterized protein {ECO:0000313|EMBL:CCB50921.1};
TEA014535	624	306	-1.026	2.97934e-19	9.45377e-18	down	--	Scaffold2731	1952159	1959285	-	7127	protein_coding	--	--	At2g46560	ref|XP_002264136.3|	--	A0A1Q3BTD7_CEPFO,SubName: Full=WD40 domain-containing protein/Rav1p_C domain-containing protein {ECO:0000313|EMBL:GAV71152.1};
TEA014578	196	98	-1.004	5.53009e-09	5.93834e-08	down	--	Scaffold6605	88258	90333	+	2076	protein_coding	GO:0043231,intracellular membrane-bounded organelle; GO:0004519,endonuclease activity; GO:0003723,RNA binding; GO:0009451,RNA modification	--	At3g09060	ref|XP_010650860.1|	PP221_ARATH,RecName: Full=Pentatricopeptide repeat-containing protein At3g09060;	M5WHA8_PRUPE,SubName: Full=Uncharacterized protein {ECO:0000313|EMBL:EMJ06165.1};
TEA014609	80	38	-1.099	4.2687e-05	0.000237992	down	--	Scaffold741	308120	316545	+	8426	protein_coding	GO:0016021,integral component of membrane; GO:0005509,calcium ion binding; GO:0005245,voltage-gated calcium channel activity; GO:0006952,defense response; GO:0034765,regulation of ion transmembrane transport	--	At4g03560	ref|XP_007152180.1|	TPC1A_TOBAC,RecName: Full=Two pore calcium channel protein 1A; AltName: Full=Voltage-dependent calcium channel protein TPC1A; Short=NtTPC1A;	F6H5D1_VITVI,SubName: Full=Uncharacterized protein {ECO:0000313|EMBL:CCB47281.1};
TEA014639	351	131	-1.418	1.0232e-23	4.32325e-22	down	--	Scaffold741	2182678	2193883	+	11206	protein_coding	GO:0009507,chloroplast; GO:0009570,chloroplast stroma; GO:0003962,cystathionine gamma-synthase activity; GO:0030170,pyridoxal phosphate binding; GO:0009086,methionine biosynthetic process; GO:0001887,selenium compound metabolic process	--	At3g01120	ref|XP_021297523.1|	CGS1_ARATH,RecName: Full=Cystathionine gamma-synthase 1, chloroplastic {ECO:0000305}; Short=AtCGS1 {ECO:0000305}; EC=2.5.1.48 {ECO:0000269|PubMed:9531508}; AltName: Full=METHIONINE OVERACCUMULATION 1 {ECO:0000303|PubMed:10558994}; AltName: Full=O-succinylhomoserine (thiol)-lyase; Flags: Precursor;	A0A2C9WKI6_MANES,SubName: Full=Uncharacterized protein {ECO:0000313|EMBL:OAY60194.1};
TEA014687	48	19	-1.342	0.00239716	0.00878265	down	--	Scaffold4717	1542854	1546788	+	3935	protein_coding	--	--	--	ref|XP_010650335.1|	--	F6GWE6_VITVI,SubName: Full=Uncharacterized protein {ECO:0000313|EMBL:CCB44309.1};
TEA014695	66	33	-1.032	0.000530815	0.0023025	down	--	Scaffold4717	1166187	1170817	+	4631	protein_coding	GO:0007049,cell cycle; GO:0007275,multicellular organism development; GO:0009737,response to abscisic acid	--	At1g01320	dbj|GAY33997.1|	TSS_ARATH,RecName: Full=Protein TSS {ECO:0000303|PubMed:21185286}; AltName: Full=TPR-domain suppressor of STIMPY {ECO:0000303|PubMed:21185286};	A0A2H5N242_CITUN,SubName: Full=Uncharacterized protein {ECO:0000313|EMBL:GAY33997.1}; Flags: Fragment;
TEA014842	48	20	-1.267	0.000718363	0.00300766	down	--	Scaffold3721	1043199	1045175	+	1977	protein_coding	GO:0009941,chloroplast envelope; GO:0005730,nucleolus; GO:0005654,nucleoplasm; GO:0009506,plasmodesma; GO:0005524,ATP binding; GO:0016887,ATPase activity; GO:0009738,abscisic acid-activated signaling pathway; GO:0009553,embryo sac development; GO:0048638,regulation of developmental growth; GO:0000027,ribosomal large subunit assembly	--	At1g67120	gb|PLY88252.1|	MDN1_ARATH,RecName: Full=Midasin {ECO:0000303|PubMed:23572950}; Short=AtMDN1 {ECO:0000303|PubMed:23572950}; AltName: Full=Dynein-related AAA-ATPase MDN1; AltName: Full=MIDAS-containing protein 1 {ECO:0000303|PubMed:23572950}; AltName: Full=Protein DWARF AND SHORT ROOT 1 {ECO:0000303|PubMed:27824150};	A0A068TNR3_COFCA,RecName: Full=Midasin {ECO:0000256|PIRNR:PIRNR010340};
TEA015163	224	111	-1.012	3.00637e-08	2.94214e-07	down	--	Scaffold1150	722877	725829	+	2953	protein_coding	GO:0005759,mitochondrial matrix; GO:0030060,L-malate dehydrogenase activity; GO:0005975,carbohydrate metabolic process; GO:0006108,malate metabolic process; GO:0006099,tricarboxylic acid cycle	--	At3g15020	ref|XP_006852481.1|	MDHM_EUCGU,RecName: Full=Malate dehydrogenase, mitochondrial; EC=1.1.1.37; Flags: Precursor;	W1PZT1_AMBTC,RecName: Full=Malate dehydrogenase {ECO:0000256|RuleBase:RU003405}; EC=1.1.1.37 {ECO:0000256|RuleBase:RU003405};
TEA015286	339	132	-1.359	1.34582e-21	4.95266e-20	down	--	Scaffold1402	204	6468	-	6265	protein_coding	GO:0005730,nucleolus; GO:0005886,plasma membrane; GO:0032040,small-subunit processome; GO:0003723,RNA binding; GO:0009553,embryo sac development; GO:0000466,maturation of 5.8S rRNA from tricistronic rRNA transcript (SSU-rRNA, 5.8S rRNA, LSU-rRNA); GO:0000462,maturation of SSU-rRNA from tricistronic rRNA transcript (SSU-rRNA, 5.8S rRNA, LSU-rRNA); GO:0006397,mRNA processing; GO:0006364,rRNA proces…	K14792: RRP5, PDCD11; rRNA biogenesis protein RRP5	At3g11964	gb|EOY09616.1|	RRP5_ARATH,RecName: Full=rRNA biogenesis protein RRP5; AltName: Full=Ribosomal RNA-processing protein 5;	A0A061EXU9_THECC,SubName: Full=RNA binding,RNA binding isoform 3 {ECO:0000313|EMBL:EOY09616.1};
TEA015341	86	39	-1.15	2.24104e-05	0.000132108	down	--	Scaffold1044	907929	916827	-	8899	protein_coding	GO:0005737,cytoplasm; GO:0005829,cytosol; GO:0005634,nucleus; GO:0009705,plant-type vacuole membrane; GO:0043169,cation binding; GO:0004364,glutathione transferase activity; GO:0046283,anthocyanin-containing compound metabolic process; GO:0006749,glutathione metabolic process; GO:1900384,regulation of flavonol biosynthetic process; GO:0009407,toxin catabolic process	K00799: GST, gst; glutathione S-transferase [EC:2.5.1.18]	At5g17220	gb|ACN38271.1|	GSTFC_ARATH,RecName: Full=Glutathione S-transferase F12; Short=AtGSTF12; EC=2.5.1.18; AltName: Full=GST class-phi member 12; AltName: Full=Glutathione S-transferase 26; AltName: Full=Protein TRANSPARENT TESTA 19;	C0KY94_9ROSI,SubName: Full=Glutathione S-transferase {ECO:0000313|EMBL:ACN38271.1};
TEA015698	149	69	-1.115	4.49202e-08	4.26368e-07	down	--	Scaffold3698	706254	717913	-	11660	protein_coding	GO:0009986,cell surface; GO:0005737,cytoplasm; GO:0009898,cytoplasmic side of plasma membrane; GO:0005634,nucleus; GO:0005773,vacuole; GO:0005524,ATP binding; GO:0009882,blue light photoreceptor activity; GO:0010181,FMN binding; GO:0042802,identical protein binding; GO:0016301,kinase activity; GO:0003729,mRNA binding; GO:0000155,phosphorelay sensor kinase activity; GO:0004672,protein kinase activ…	K20715: PHOT; phototropin [EC:2.7.11.1]	At3g45780	gb|AML79530.1|	PHOT1_ARATH,RecName: Full=Phototropin-1; EC=2.7.11.1; AltName: Full=Non-phototropic hypocotyl protein 1; AltName: Full=Root phototropism protein 1;	A0A126X511_9ERIC,SubName: Full=Putative LOV domain-containing protein {ECO:0000313|EMBL:AML79530.1};
TEA015714	30	9	-1.676	0.0014549	0.00565003	down	--	Scaffold3698	1608929	1612624	+	3696	protein_coding	GO:0005737,cytoplasm; GO:0005634,nucleus; GO:0008429,phosphatidylethanolamine binding; GO:0030154,cell differentiation; GO:0009908,flower development; GO:0010229,inflorescence development; GO:0009909,regulation of flower development; GO:0048510,regulation of timing of transition from vegetative to reproductive phase; GO:0048572,short-day photoperiodism; GO:0048575,short-day photoperiodism, flower…	K16223: FT; protein FLOWERING LOCUS T	At1g65480	gb|AGD93126.1|	HD3A_ORYSJ,RecName: Full=Protein HEADING DATE 3A; AltName: Full=FT-like protein A;	L7Y6B9_CAMSI,SubName: Full=Flowering locus T {ECO:0000313|EMBL:AGD93126.1};
TEA015869	78	29	-1.411	5.42431e-06	3.60273e-05	down	--	Scaffold3472	1087967	1088665	+	699	protein_coding	--	--	--	emb|CDP17789.1|	--	A0A068VB59_COFCA,SubName: Full=Uncharacterized protein {ECO:0000313|EMBL:CDP17789.1};
TEA016035	118	58	-1.013	7.69989e-06	4.99502e-05	down	--	Scaffold2626	348514	352630	-	4117	protein_coding	--	--	At3g04820	ref|XP_006382775.1|	--	U5GGM8_POPTR,SubName: Full=Uncharacterized protein {ECO:0000313|EMBL:ERP60572.1};
TEA016100	36	15	-1.206	0.00366411	0.0127201	down	--	Scaffold1888	61112	75800	-	14689	protein_coding	--	--	At3g49410	--	--	--
TEA016147	3231	1520	-1.087	2.40407e-78	7.88965e-76	down	--	Scaffold3615	164873	179819	+	14947	protein_coding	--	--	At5g09880	ref|XP_019074478.1|	--	F6I0Z0_VITVI,SubName: Full=Uncharacterized protein {ECO:0000313|EMBL:CCB60606.1};
TEA016192	56	28	-1.019	0.0016551	0.00633608	down	--	Scaffold411	4319708	4328948	-	9241	protein_coding	--	--	At5g24360	ref|XP_010047825.1|	--	A0A059DBX3_EUCGR,SubName: Full=Uncharacterized protein {ECO:0000313|EMBL:KCW87745.1};
TEA016243	66	31	-1.088	0.00192051	0.00723907	down	--	Scaffold411	4082341	4094146	+	11806	protein_coding	GO:0005829,cytosol; GO:0005736,RNA polymerase I complex; GO:0003677,DNA binding; GO:0003899,DNA-directed 5'-3' RNA polymerase activity; GO:0046872,metal ion binding; GO:0032549,ribonucleoside binding; GO:0009561,megagametogenesis; GO:0042254,ribosome biogenesis; GO:0006360,transcription by RNA polymerase I	--	At1g29940	ref|XP_016465898.1|	NRPA2_ARATH,RecName: Full=DNA-directed RNA polymerase I subunit 2 {ECO:0000305}; AltName: Full=DNA-directed RNA polymerase I subunit RPA2 {ECO:0000305}; Short=DNA polymerase I subunit A2 {ECO:0000305}; EC=2.7.7.6 {ECO:0000305}; AltName: Full=Nuclear RNA polymerase A2 {ECO:0000312|EMBL:AEE31152.1};	A0A1S3ZNQ7_TOBAC,SubName: Full=DNA-directed RNA polymerase I subunit 2-like {ECO:0000313|RefSeq:XP_016465898.1};
TEA016351	449	218	-1.042	1.51286e-17	4.13268e-16	down	--	Scaffold2459	508651	533040	+	24390	protein_coding	--	--	At1g08750	gb|KZV56295.1|	--	F6HVI6_VITVI,SubName: Full=Uncharacterized protein {ECO:0000313|EMBL:CCB58699.1};
TEA016452	70	31	-1.17	0.000230317	0.00109153	down	--	Scaffold14080	47846	50608	+	2763	protein_coding	GO:0000785,chromatin; GO:0000791,euchromatin; GO:0030870,Mre11 complex; GO:0000795,synaptonemal complex; GO:0008408,3'-5' exonuclease activity; GO:0004519,endonuclease activity; GO:0030145,manganese ion binding; GO:0006302,double-strand break repair; GO:0051321,meiotic cell cycle	--	At5g54260	ref|XP_018851750.1|	MRE11_ARATH,RecName: Full=Double-strand break repair protein MRE11; Short=AtMre11;	A0A2I4H6I1_9ROSI,SubName: Full=double-strand break repair protein MRE11 {ECO:0000313|RefSeq:XP_018851750.1, ECO:0000313|RefSeq:XP_018851758.1};
TEA016501	89	40	-1.148	1.97996e-05	0.000118289	down	--	Scaffold2304	756338	757027	-	690	protein_coding	GO:0043231,intracellular membrane-bounded organelle; GO:0080043,quercetin 3-O-glucosyltransferase activity; GO:0080044,quercetin 7-O-glucosyltransferase activity; GO:0102241,soyasaponin III rhamnosyltransferase activity; GO:0008152,metabolic process	--	At5g49690	ref|XP_021644137.1|	SGT3_SOYBN,RecName: Full=Soyasaponin III rhamnosyltransferase; EC=2.4.1.273 {ECO:0000269|PubMed:20350545}; AltName: Full=Soyasaponin glycosyltransferase 3; AltName: Full=UDP-rhamnose:soyasaponin III-rhamnosyltransferase;	F6I660_VITVI,SubName: Full=Uncharacterized protein {ECO:0000313|EMBL:CCB62456.1};
TEA016589	40	16	-1.339	0.00823791	0.0255841	down	--	Scaffold10279	5003	10536	+	5534	protein_coding	--	K03860: PIGQ, GPI1; phosphatidylinositol glycan, class Q	At3g57170	emb|CBI30070.3|	--	A0A251PRX5_PRUPE,SubName: Full=Uncharacterized protein {ECO:0000313|EMBL:ONI14308.1};
TEA016603	59	28	-1.075	0.000985439	0.00399461	down	--	Scaffold197	2283213	2308872	-	25660	protein_coding	--	--	At4g30990	ref|XP_010650327.1|	--	A5BVH7_VITVI,SubName: Full=Uncharacterized protein {ECO:0000313|EMBL:CAN75046.1};
TEA016648	138	60	-1.189	3.23966e-08	3.15241e-07	down	--	Scaffold4295	277590	282355	+	4766	protein_coding	GO:0055028,cortical microtubule; GO:0009524,phragmoplast; GO:0005886,plasma membrane; GO:0009506,plasmodesma; GO:0009574,preprophase band; GO:0007049,cell cycle; GO:0051301,cell division; GO:0010102,lateral root morphogenesis; GO:0009733,response to auxin	--	At2g34680	ref|XP_019078155.1|	AIR9_ARATH,RecName: Full=187-kDa microtubule-associated protein AIR9 {ECO:0000303|PubMed:17027491}; AltName: Full=Auxin-induced in root cultures protein 9;	D7TKH0_VITVI,SubName: Full=Uncharacterized protein {ECO:0000313|EMBL:CBI30992.3};
TEA016659	44	11	-2.021	3.16077e-06	2.18535e-05	down	--	Scaffold4295	565384	570333	-	4950	protein_coding	GO:0016021,integral component of membrane; GO:0000325,plant-type vacuole; GO:0005774,vacuolar membrane; GO:0005524,ATP binding; GO:0042626,ATPase activity, coupled to transmembrane movement of substances; GO:0008559,xenobiotic transmembrane transporting ATPase activity; GO:0055085,transmembrane transport	--	At1g30410	gb|PON71678.1|	AB12C_ARATH,RecName: Full=ABC transporter C family member 12; Short=ABC transporter ABCC.12; Short=AtABCC12; EC=3.6.3.44; AltName: Full=ATP-energized glutathione S-conjugate pump 13; AltName: Full=Glutathione S-conjugate-transporting ATPase 13; AltName: Full=Multidrug resistance-associated protein 13;	A0A1Q3D696_CEPFO,SubName: Full=ABC_tran domain-containing protein/ABC_membrane domain-containing protein {ECO:0000313|EMBL:GAV87979.1};
TEA016702	41	20	-1.035	0.00675525	0.0215809	down	--	Scaffold3176	800815	820279	+	19465	protein_coding	GO:0005794,Golgi apparatus; GO:0000139,Golgi membrane; GO:0016021,integral component of membrane; GO:0005459,UDP-galactose transmembrane transporter activity; GO:0005460,UDP-glucose transmembrane transporter activity; GO:0008643,carbohydrate transport; GO:0048527,lateral root development; GO:0080147,root hair cell development; GO:0015786,UDP-glucose transmembrane transport	--	At4g31600	ref|XP_011082035.1|	UTR7_ARATH,RecName: Full=UDP-galactose/UDP-glucose transporter 7 {ECO:0000303|PubMed:22933714}; Short=AtUTr7 {ECO:0000303|PubMed:22933714};	A0A0A0LM22_CUCSA,SubName: Full=Uncharacterized protein {ECO:0000313|EMBL:KGN62858.1};
TEA016911	10653	1306	-3.028	1.66735e-117	1.28854e-114	down	--	Scaffold3346	2326687	2328426	-	1740	protein_coding	--	--	--	ref|XP_010106597.1|	--	W9SJ11_9ROSA,SubName: Full=Uncharacterized protein {ECO:0000313|EMBL:EXC10888.1};
TEA017031	554	221	-1.327	1.01517e-31	6.35e-30	down	--	Scaffold5974	446689	448906	-	2218	protein_coding	GO:0048046,apoplast; GO:0005829,cytosol; GO:0009506,plasmodesma; GO:0005096,GTPase activator activity; GO:0005093,Rab GDP-dissociation inhibitor activity; GO:0015031,protein transport; GO:0007264,small GTPase mediated signal transduction	--	At3g59920	gb|EPS59445.1|	GDI2_ARATH,RecName: Full=Guanosine nucleotide diphosphate dissociation inhibitor 2; Short=AtGDI2;	S8BXY3_9LAMI,RecName: Full=Guanosine nucleotide diphosphate dissociation inhibitor {ECO:0000256|RuleBase:RU363124}; Flags: Fragment;
TEA017093	3355	1493	-1.168	5.76279e-123	5.1133e-120	down	--	Scaffold859	1110310	1141137	-	30828	protein_coding	GO:0009507,chloroplast; GO:0005829,cytosol; GO:0005635,nuclear envelope; GO:0031965,nuclear membrane; GO:0005643,nuclear pore; GO:0005730,nucleolus; GO:0009506,plasmodesma; GO:0005487,NA; GO:0007094,mitotic spindle assembly checkpoint; GO:0009910,negative regulation of flower development; GO:0033234,negative regulation of protein sumoylation; GO:0016973,poly(A)+ mRNA export from nucleus; GO:00066…	K09291: TPR, MLP1, MLP2; nucleoprotein TPR	At1g79280	ref|XP_010645083.1|	NUA_ARATH,RecName: Full=Nuclear-pore anchor {ECO:0000303|PubMed:17513499, ECO:0000303|PubMed:21189294}; AltName: Full=Protein TRANSLOCATED PROMOTER REGION {ECO:0000303|PubMed:17535820}; Short=AtTPR;	D7T103_VITVI,SubName: Full=Uncharacterized protein {ECO:0000313|EMBL:CBI24130.3};
TEA017100	117	55	-1.098	7.70358e-07	5.95337e-06	down	--	Scaffold859	682839	706702	-	23864	protein_coding	GO:0005829,cytosol; GO:0046983,protein dimerization activity; GO:0046686,response to cadmium ion	--	At4g22670_2	ref|XP_010934069.1|	F10AL_ARATH,RecName: Full=FAM10 family protein At4g22670;	V4MF52_EUTSA,SubName: Full=Uncharacterized protein {ECO:0000313|EMBL:ESQ55089.1};
TEA017242	141	46	-1.611	6.73464e-13	1.1624e-11	down	--	Scaffold489	707335	709984	-	2650	protein_coding	GO:0005576,extracellular region; GO:0009505,plant-type cell wall; GO:0009506,plasmodesma; GO:0020037,heme binding; GO:0046872,metal ion binding; GO:0004601,peroxidase activity; GO:0042744,hydrogen peroxide catabolic process; GO:0009664,plant-type cell wall organization; GO:0006979,response to oxidative stress	K00430: E1.11.1.7; peroxidase [EC:1.11.1.7]	At5g22410	ref|XP_011089203.2|	PER60_ARATH,RecName: Full=Peroxidase 60; Short=Atperox P60; EC=1.11.1.7; AltName: Full=ATP14a; Flags: Precursor;	A0A2G9HTF7_9LAMI,RecName: Full=Peroxidase {ECO:0000256|RuleBase:RU362060, ECO:0000256|SAAS:SAAS00709852}; EC=1.11.1.7 {ECO:0000256|RuleBase:RU362060, ECO:0000256|SAAS:SAAS00709852};
TEA017284	64	23	-1.471	4.80449e-05	0.000265149	down	--	Scaffold1430	284229	295552	+	11324	protein_coding	--	--	At2g22620	ref|XP_011099957.1|	--	A0A2G9GKB9_9LAMI,SubName: Full=Rhamnogalacturonan endolyase {ECO:0000313|EMBL:PIN05729.1}; EC=4.2.2.23 {ECO:0000313|EMBL:PIN05729.1};
TEA017419	330	148	-1.155	7.91051e-17	1.99721e-15	down	--	Scaffold6167	145133	168663	-	23531	protein_coding	--	K14311: NUP188; nuclear pore complex protein Nup188	At4g38760	ref|XP_002277289.2|	--	W9R6T0_9ROSA,SubName: Full=Uncharacterized protein {ECO:0000313|EMBL:EXB39261.1};
TEA017567	209	90	-1.211	9.65842e-12	1.47006e-10	down	--	Scaffold720	776836	780531	-	3696	protein_coding	--	K11797: PHIP, WDR11; PH-interacting protein	At2g47410	emb|CBI36946.3|	--	F6HZ98_VITVI,SubName: Full=Uncharacterized protein {ECO:0000313|EMBL:CCB60013.1};
TEA017715	448	200	-1.166	3.931e-21	1.4056e-19	down	--	Scaffold713	1807871	1822110	+	14240	protein_coding	GO:0016021,integral component of membrane; GO:0005886,plasma membrane; GO:0009506,plasmodesma; GO:0005773,vacuole; GO:0005524,ATP binding; GO:0030246,carbohydrate binding; GO:0004674,protein serine/threonine kinase activity; GO:0004675,transmembrane receptor protein serine/threonine kinase activity; GO:0031625,ubiquitin protein ligase binding; GO:0006468,protein phosphorylation; GO:0048544,recogn…	--	At4g21380	ref|XP_021654830.1|	SD18_ARATH,RecName: Full=Receptor-like serine/threonine-protein kinase SD1-8; EC=2.7.11.1; AltName: Full=Arabidopsis thaliana receptor kinase 3; AltName: Full=S-domain-1 (SD1) receptor kinase 8; Short=SD1-8; Flags: Precursor;	F6H2A8_VITVI,SubName: Full=Uncharacterized protein {ECO:0000313|EMBL:CCB46428.1};
TEA017775	141	33	-2.104	5.50892e-18	1.56002e-16	down	--	Scaffold546	552397	565572	+	13176	protein_coding	GO:0005712,chiasma; GO:0005694,chromosome; GO:0032300,mismatch repair complex; GO:0000795,synaptonemal complex; GO:0005524,ATP binding; GO:0016887,ATPase activity; GO:0030983,mismatched DNA binding; GO:0003697,single-stranded DNA binding; GO:0006298,mismatch repair; GO:0007131,reciprocal meiotic recombination	--	At4g35520	ref|XP_010649441.1|	MLH3_ARATH,RecName: Full=DNA mismatch repair protein MLH3; AltName: Full=MutL protein homolog 3;	A0A067G7U0_CITSI,SubName: Full=Uncharacterized protein {ECO:0000313|EMBL:KDO71496.1}; Flags: Fragment;
TEA017942	6889	3108	-1.148	7.53242e-211	2.25568e-207	down	--	Scaffold1745	717035	778584	-	61550	protein_coding	GO:0005737,cytoplasm; GO:0005634,nucleus; GO:0005844,polysome; GO:0016303,1-phosphatidylinositol-3-kinase activity; GO:0005524,ATP binding; GO:0042802,identical protein binding; GO:0044877,protein-containing complex binding; GO:0004672,protein kinase activity; GO:0043621,protein self-association; GO:0004674,protein serine/threonine kinase activity; GO:0044212,transcription regulatory region DNA b…	--	At1g50030	ref|XP_016737551.1|	TOR_ARATH,RecName: Full=Serine/threonine-protein kinase TOR {ECO:0000250|UniProtKB:Q9Y7K2}; EC=2.7.11.1 {ECO:0000250|UniProtKB:Q9Y7K2}; AltName: Full=Protein TARGET OF RAPAMYCIN {ECO:0000303|PubMed:11983923}; Short=AtTOR {ECO:0000303|PubMed:11983923};	A0A1U8NEV0_GOSHI,RecName: Full=Serine/threonine-protein kinase TOR {ECO:0000256|RuleBase:RU364109}; EC=2.7.11.1 {ECO:0000256|RuleBase:RU364109};
TEA018091	745	236	-1.659	1.82158e-41	1.84914e-39	down	--	Scaffold3578	232881	294110	-	61230	protein_coding	GO:0005634,nucleus; GO:0005524,ATP binding; GO:0003677,DNA binding; GO:0004674,protein serine/threonine kinase activity; GO:0006974,cellular response to DNA damage stimulus; GO:0051321,meiotic cell cycle	--	At3g48190	ref|XP_019082039.1|	ATM_ARATH,RecName: Full=Serine/threonine-protein kinase ATM; EC=2.7.11.1; AltName: Full=Ataxia telangiectasia mutated homolog; Short=AtATM;	A0A251PA00_PRUPE,SubName: Full=Uncharacterized protein {ECO:0000313|EMBL:ONI08359.1};
TEA018093	201	75	-1.411	1.95332e-13	3.58039e-12	down	--	Scaffold3578	213162	219754	-	6593	protein_coding	GO:0005634,nucleus; GO:0005524,ATP binding; GO:0003677,DNA binding; GO:0004674,protein serine/threonine kinase activity; GO:0006974,cellular response to DNA damage stimulus; GO:0051321,meiotic cell cycle	--	At3g48190	ref|XP_018821257.1|	ATM_ARATH,RecName: Full=Serine/threonine-protein kinase ATM; EC=2.7.11.1; AltName: Full=Ataxia telangiectasia mutated homolog; Short=AtATM;	F6GSQ7_VITVI,SubName: Full=Uncharacterized protein {ECO:0000313|EMBL:CCB42980.1};
TEA018098	39	19	-1.078	0.0181718	0.0499589	down	--	Scaffold1943	798500	805432	+	6933	protein_coding	GO:0048471,perinuclear region of cytoplasm; GO:0005886,plasma membrane; GO:0009506,plasmodesma; GO:0004430,1-phosphatidylinositol 4-kinase activity; GO:0051015,actin filament binding; GO:0070300,phosphatidic acid binding; GO:0005546,phosphatidylinositol-4,5-bisphosphate binding; GO:0070273,phosphatidylinositol-4-phosphate binding; GO:0030036,actin cytoskeleton organization; GO:0048015,phosphatidy…	--	At1g49340	ref|XP_008350309.1|	P4KA1_ARATH,RecName: Full=Phosphatidylinositol 4-kinase alpha 1; Short=PI4-kinase alpha 1; Short=PtdIns-4-kinase alpha 1; EC=2.7.1.67; AltName: Full=Phosphatidylinositol 4-OH kinase alpha1; Short=AtPI4Kalpha1; Short=PI-4Kalpha1;	W9R979_9ROSA,SubName: Full=Uncharacterized protein {ECO:0000313|EMBL:EXB63593.1};
TEA018196	79	38	-1.056	0.000323583	0.00148025	down	--	Scaffold1364	158561	160834	-	2274	protein_coding	GO:0005737,cytoplasm; GO:0005634,nucleus; GO:0003677,DNA binding; GO:0007275,multicellular organism development; GO:0009910,negative regulation of flower development; GO:0006355,regulation of transcription, DNA-templated; GO:0006351,transcription, DNA-templated	--	At4g28190	gb|PON81954.1|	ULT1_ARATH,RecName: Full=Protein ULTRAPETALA 1;	A0A1J7I406_LUPAN,SubName: Full=Uncharacterized protein {ECO:0000313|EMBL:OIW13370.1};
TEA018208	59	28	-1.077	0.00109905	0.0044044	down	--	Scaffold5489	817559	826311	+	8753	protein_coding	--	--	--	ref|XP_019149678.1|	--	A0A103Y8Z5_CYNCS,SubName: Full=Peptidase S8A, tripeptidyl peptidase II {ECO:0000313|EMBL:KVI04722.1};
TEA018233	43	20	-1.132	0.00785254	0.0245464	down	--	Scaffold3636	1363836	1365446	+	1611	protein_coding	GO:0043231,intracellular membrane-bounded organelle; GO:0005739,mitochondrion; GO:0004519,endonuclease activity; GO:0003723,RNA binding; GO:0009451,RNA modification	K17964: LRPPRC; leucine-rich PPR motif-containing protein, mitochondrial	At3g22470	ref|XP_007208010.2|	PP247_ARATH,RecName: Full=Pentatricopeptide repeat-containing protein At3g22470, mitochondrial; Flags: Precursor;	A0A251NMI8_PRUPE,SubName: Full=Uncharacterized protein {ECO:0000313|EMBL:ONI00544.1};
TEA018433	30	9	-1.756	0.000406957	0.0018169	down	--	Scaffold2844	1213625	1219422	-	5798	protein_coding	--	K17824: DCUN1D4_5; DCN1-like protein 4/5	Hs14725791	ref|XP_009589590.1|	--	A0A1U7X720_NICSY,RecName: Full=Defective in cullin neddylation protein {ECO:0000256|RuleBase:RU410713};
TEA018498	86	40	-1.104	5.4081e-05	0.000294392	down	--	Scaffold684	48462	52981	+	4520	protein_coding	--	--	--	--	--	--
TEA018509	105	52	-1.006	2.64459e-05	0.000153554	down	--	Scaffold684	146722	150702	-	3981	protein_coding	GO:0030686,90S preribosome; GO:0005730,nucleolus; GO:0005524,ATP binding; GO:1990883,rRNA cytidine N-acetyltransferase activity; GO:0000049,tRNA binding; GO:0051392,tRNA N-acetyltransferase activity; GO:1904812,rRNA acetylation involved in maturation of SSU-rRNA; GO:0051391,tRNA acetylation; GO:0002101,tRNA wobble cytosine modification	--	At1g10490	gb|KDP28681.1|	NT101_ARATH,RecName: Full=RNA cytidine acetyltransferase 1 {ECO:0000255|HAMAP-Rule:MF_03211}; EC=2.3.1.- {ECO:0000255|HAMAP-Rule:MF_03211}; AltName: Full=18S rRNA cytosine acetyltransferase 1 {ECO:0000255|HAMAP-Rule:MF_03211};	A0A067JXI7_JATCU,RecName: Full=RNA cytidine acetyltransferase {ECO:0000256|HAMAP-Rule:MF_03211}; EC=2.3.1.- {ECO:0000256|HAMAP-Rule:MF_03211}; AltName: Full=18S rRNA cytosine acetyltransferase {ECO:0000256|HAMAP-Rule:MF_03211};
TEA018590	44	18	-1.287	0.000762245	0.00316978	down	--	Scaffold861	1374606	1386486	+	11881	protein_coding	--	--	At5g11680	gb|PKI65597.1|	--	A0A2I0KAN4_PUNGR,SubName: Full=Uncharacterized protein {ECO:0000313|EMBL:PKI65597.1};
TEA019101	55	25	-1.14	0.000498222	0.00217729	down	--	Scaffold1695	220859	222135	-	1277	protein_coding	GO:0005634,nucleus; GO:0003700,DNA-binding transcription factor activity; GO:0043565,sequence-specific DNA binding; GO:0000989,NA; GO:0030154,cell differentiation; GO:0006952,defense response; GO:0009908,flower development; GO:0009740,gibberellic acid mediated signaling pathway; GO:0009938,negative regulation of gibberellic acid mediated signaling pathway; GO:0010187,negative regulation of seed g…	--	At3g03450	ref|XP_007224772.2|	RGL2_ARATH,RecName: Full=DELLA protein RGL2; AltName: Full=GRAS family protein 15; Short=AtGRAS-15; AltName: Full=RGA-like protein 2; AltName: Full=Scarecrow-like protein 19; Short=AtSCL19;	M5XKD7_PRUPE,SubName: Full=Uncharacterized protein {ECO:0000313|EMBL:EMJ25971.1};
TEA019276	1006	78	-3.7	3.94621e-24	1.70957e-22	down	--	Scaffold2295	523919	525755	-	1837	protein_coding	--	--	--	gb|PLY95710.1|	--	A0A166GEI3_DAUCA,SubName: Full=Uncharacterized protein {ECO:0000313|EMBL:KZN08865.1};
TEA019277	25	10	-1.309	0.0164138	0.0457776	down	--	Scaffold2295	52891	62208	+	9318	protein_coding	--	--	--	--	--	--
TEA019280	29	6	-2.385	0.000108502	0.000554305	down	--	Scaffold2295	521938	522513	+	576	protein_coding	--	--	--	gb|OUZ99999.1|	--	A0A200PP59_9MAGN,SubName: Full=Uncharacterized protein {ECO:0000313|EMBL:OUZ99999.1};
TEA019283	54	8	-2.8	6.4141e-10	7.78827e-09	down	--	Scaffold2295	519306	520618	+	1313	protein_coding	GO:0009507,chloroplast	--	--	gb|OIV94276.1|	YCF68_EUCGG,RecName: Full=Uncharacterized protein ycf68; AltName: Full=ORF113;	S8DAH6_9LAMI,SubName: Full=Uncharacterized protein {ECO:0000313|EMBL:EPS74511.1};
TEA019530	183	62	-1.563	2.89482e-14	5.77445e-13	down	--	Scaffold60	1781236	1787721	+	6486	protein_coding	--	--	At4g32820	gb|POE61971.1|	--	U5FFD2_POPTR,SubName: Full=Uncharacterized protein {ECO:0000313|EMBL:ERP49663.1};
TEA019532	161	54	-1.568	6.04963e-14	1.15945e-12	down	--	Scaffold60	1778382	1781072	+	2691	protein_coding	--	K17613: CABIN1; calcineurin-binding protein cabin-1	At4g32820	ref|XP_018845461.1|	--	A0A2I4GNJ2_9ROSI,SubName: Full=uncharacterized protein LOC109009460 isoform X1 {ECO:0000313|RefSeq:XP_018845461.1};
TEA019697	28	11	-1.326	0.00618095	0.0199618	down	--	Scaffold921	1022373	1030623	+	8251	protein_coding	--	--	At5g64270	ref|XP_010258223.1|	--	A0A1U8A8E3_NELNU,SubName: Full=splicing factor 3B subunit 1 {ECO:0000313|RefSeq:XP_010258223.1, ECO:0000313|RefSeq:XP_010258224.1};
TEA019728	82	25	-1.726	7.08348e-07	5.5115e-06	down	--	Scaffold820	2226090	2230853	-	4764	protein_coding	GO:0016592,mediator complex; GO:0005634,nucleus; GO:0031490,chromatin DNA binding; GO:0003713,transcription coactivator activity; GO:0045723,positive regulation of fatty acid biosynthetic process; GO:0006355,regulation of transcription, DNA-templated; GO:0009751,response to salicylic acid; GO:0006351,transcription, DNA-templated	--	At1g15780	ref|XP_022714773.1|	MD15A_ARATH,RecName: Full=Mediator of RNA polymerase II transcription subunit 15a;	A0A1U8K7F1_GOSHI,SubName: Full=mediator of RNA polymerase II transcription subunit 15a-like isoform X2 {ECO:0000313|RefSeq:XP_016698430.1};
TEA019806	104	46	-1.159	3.01964e-06	2.09625e-05	down	--	Scaffold418	857733	866248	+	8516	protein_coding	GO:0005524,ATP binding; GO:0004839,ubiquitin activating enzyme activity	K03178: UBE1, UBA1; ubiquitin-activating enzyme E1 [EC:6.2.1.45]	At5g06460	emb|CBI15908.3|	UBE12_WHEAT,RecName: Full=Ubiquitin-activating enzyme E1 2; EC=6.2.1.45 {ECO:0000250|UniProtKB:P20973};	A0A218W859_PUNGR,SubName: Full=Uncharacterized protein {ECO:0000313|EMBL:OWM68733.1};
TEA019812	55	27	-1.023	0.00461796	0.0155689	down	--	Scaffold418	10379	18243	-	7865	protein_coding	GO:0005634,nucleus; GO:0000502,proteasome complex; GO:0005838,proteasome regulatory particle; GO:0009793,embryo development ending in seed dormancy; GO:0043161,proteasome-mediated ubiquitin-dependent protein catabolic process; GO:0030163,protein catabolic process	--	At3g11270	ref|XP_002278975.1|	PSD7B_ARATH,RecName: Full=26S proteasome non-ATPase regulatory subunit 7 homolog B; AltName: Full=26S proteasome regulatory subunit RPN8b; Short=AtRPN8b; AltName: Full=Protein MATERNAL EFFECT EMBRYO ARREST 34;	D7THA1_VITVI,SubName: Full=Uncharacterized protein {ECO:0000313|EMBL:CBI30417.3};
TEA020038	38	15	-1.329	0.00375239	0.012987	down	--	Scaffold1667	347136	356577	+	9442	protein_coding	--	--	At1g65780	gb|PNT24605.1|	--	A0A2H5QRN2_CITUN,SubName: Full=Uncharacterized protein {ECO:0000313|EMBL:GAY67286.1};
TEA020049	20	7	-1.574	0.00787122	0.0245951	down	--	Scaffold1114	83858	84421	+	564	protein_coding	GO:0071944,cell periphery; GO:0005618,cell wall; GO:0005576,extracellular region; GO:0045330,aspartyl esterase activity; GO:0030599,pectinesterase activity; GO:0046910,pectinesterase inhibitor activity; GO:0042545,cell wall modification; GO:0045490,pectin catabolic process	--	At4g02330	dbj|GAV62748.1|	PME20_ARATH,RecName: Full=Probable pectinesterase/pectinesterase inhibitor 20; Includes: RecName: Full=Pectinesterase inhibitor 20; AltName: Full=Pectin methylesterase inhibitor 20; Includes: RecName: Full=Pectinesterase 20; Short=PE 20; EC=3.1.1.11; AltName: Full=Pectin methylesterase 20; Short=AtPME20; Flags: Precursor;	A0A1Q3B448_CEPFO,RecName: Full=Pectinesterase {ECO:0000256|RuleBase:RU000589}; EC=3.1.1.11 {ECO:0000256|RuleBase:RU000589};
TEA020135	26	7	-1.872	0.000775162	0.00321903	down	--	Scaffold429	656580	658885	-	2306	protein_coding	--	--	At4g12830	ref|XP_021637634.1|	--	A0A068U648_COFCA,SubName: Full=Uncharacterized protein {ECO:0000313|EMBL:CDP03986.1};
TEA020138	73	36	-1.029	0.000248425	0.00116559	down	--	Scaffold5039	111010	113241	-	2232	protein_coding	GO:0043231,intracellular membrane-bounded organelle; GO:0004519,endonuclease activity; GO:0003723,RNA binding; GO:0008270,zinc ion binding; GO:0009451,RNA modification	K06180: rluD; 23S rRNA pseudouridine1911/1915/1917 synthase [EC:5.4.99.23]	At1g68930	ref|XP_002267613.1|	PP108_ARATH,RecName: Full=Putative pentatricopeptide repeat-containing protein At1g68930;	D7TA93_VITVI,SubName: Full=Uncharacterized protein {ECO:0000313|EMBL:CBI27415.3};
TEA020151	499	249	-1.003	2.09618e-18	6.19214e-17	down	--	Scaffold1236	782539	785437	+	2899	protein_coding	GO:0005794,Golgi apparatus; GO:0005886,plasma membrane; GO:0005524,ATP binding; GO:0102391,decanoate-CoA ligase activity; GO:0004467,long-chain fatty acid-CoA ligase activity; GO:0006631,fatty acid metabolic process	K01897: ACSL, fadD; long-chain acyl-CoA synthetase [EC:6.2.1.3]	At4g23850	gb|OMO79742.1|	LACS4_ARATH,RecName: Full=Long chain acyl-CoA synthetase 4; EC=6.2.1.3;	A0A1R3IAW9_COCAP,SubName: Full=AMP-dependent synthetase/ligase {ECO:0000313|EMBL:OMO79742.1};
TEA020170	325	146	-1.154	1.32252e-15	3.00605e-14	down	--	Scaffold5112	1238276	1245733	-	7458	protein_coding	--	--	--	--	--	--
TEA020286	177	80	-1.159	1.68347e-08	1.70677e-07	down	--	Scaffold3877	1367309	1370109	-	2801	protein_coding	--	--	At1g69840	ref|XP_009779188.1|	HIRL1_ORYSJ,RecName: Full=Hypersensitive-induced response protein-like protein 1 {ECO:0000305};	A0A1J6K562_NICAT,SubName: Full=Hypersensitive-induced response protein 2 {ECO:0000313|EMBL:OIT20216.1};
TEA020384	47	23	-1.016	0.00458036	0.0154595	down	--	Scaffold794	776717	777490	+	774	protein_coding	GO:0005634,nucleus; GO:0043078,polar nucleus; GO:0003700,DNA-binding transcription factor activity; GO:0046983,protein dimerization activity; GO:0000987,proximal promoter sequence-specific DNA binding; GO:0043565,sequence-specific DNA binding; GO:0000982,transcription factor activity, RNA polymerase II proximal promoter sequence-specific DNA binding; GO:0045944,positive regulation of transcriptio…	--	At5g48670	ref|XP_021289947.1|	AGL80_ARATH,RecName: Full=Agamous-like MADS-box protein AGL80;	A0A1J6IMU5_NICAT,SubName: Full=Agamous-like mads-box protein agl36 {ECO:0000313|EMBL:OIT01880.1};
TEA020450	28	11	-1.427	0.00316156	0.0111944	down	--	Scaffold6246	616642	644846	+	28205	protein_coding	GO:0005829,cytosol; GO:0005783,endoplasmic reticulum; GO:0012507,ER to Golgi transport vesicle membrane; GO:0005794,Golgi apparatus; GO:0000139,Golgi membrane; GO:0005795,Golgi stack; GO:0008565,protein transporter activity; GO:0006888,ER to Golgi vesicle-mediated transport; GO:0048211,Golgi vesicle docking; GO:0061025,membrane fusion; GO:0009791,post-embryonic development; GO:0032527,protein exi…	--	At3g27530	emb|CBI35134.3|	GOGC6_ARATH,RecName: Full=Golgin candidate 6; Short=AtGC6; AltName: Full=Protein MAIGO 4 {ECO:0000303|PubMed:20837504};	F6HVE8_VITVI,SubName: Full=Uncharacterized protein {ECO:0000313|EMBL:CCB58661.1};
TEA020483	1026	506	-1.02	3.07803e-41	3.08537e-39	down	--	Scaffold2037	276505	290894	+	14390	protein_coding	GO:0005622,intracellular; GO:0005524,ATP binding; GO:0046872,metal ion binding; GO:0004721,phosphoprotein phosphatase activity; GO:0004672,protein kinase activity; GO:0004674,protein serine/threonine kinase activity; GO:0004871,NA; GO:0035556,intracellular signal transduction; GO:0006468,protein phosphorylation	--	At2g40860_2	ref|XP_015062047.1|	P2C31_ARATH,RecName: Full=Protein kinase and PP2C-like domain-containing protein; Includes: RecName: Full=Probable serine/threonine protein kinase At2g40860; EC=2.7.11.1; Includes: RecName: Full=Probable protein phosphatase 2C 31; Short=AtPP2C31; EC=3.1.3.16;	A0A058ZSW5_EUCGR,SubName: Full=Uncharacterized protein {ECO:0000313|EMBL:KCW44145.1}; Flags: Fragment;
TEA020498	110	54	-1.024	1.16898e-05	7.314e-05	down	--	Scaffold179	1515635	1521373	+	5739	protein_coding	GO:0016021,integral component of membrane; GO:0005886,plasma membrane; GO:0005524,ATP binding; GO:0005516,calmodulin binding; GO:0030246,carbohydrate binding; GO:0004674,protein serine/threonine kinase activity; GO:0006468,protein phosphorylation; GO:0048544,recognition of pollen	--	At1g61390	gb|PHT64485.1|	Y1639_ARATH,RecName: Full=G-type lectin S-receptor-like serine/threonine-protein kinase At1g61390; EC=2.7.11.1; Flags: Precursor;	A0A2G2Y412_CAPAN,SubName: Full=Uncharacterized protein {ECO:0000313|EMBL:PHT64485.1};
TEA020548	61	27	-1.193	0.000256401	0.00119762	down	--	Scaffold681	840680	857714	-	17035	protein_coding	GO:0009507,chloroplast; GO:0009941,chloroplast envelope; GO:0016021,integral component of membrane; GO:0005886,plasma membrane; GO:0005524,ATP binding; GO:0042626,ATPase activity, coupled to transmembrane movement of substances	--	At2g01320	ref|XP_021896140.1|	AB7G_ARATH,RecName: Full=ABC transporter G family member 7; Short=ABC transporter ABCG.7; Short=AtABCG7; AltName: Full=White-brown complex homolog protein 7; Short=AtWBC7;	A0A1S4D7E7_TOBAC,SubName: Full=ABC transporter G family member 7-like isoform X1 {ECO:0000313|RefSeq:XP_016509281.1};
TEA020617	380	168	-1.183	1.50674e-14	3.06686e-13	down	--	Scaffold1462	614527	620849	-	6323	protein_coding	GO:0005634,nucleus; GO:0042800,histone methyltransferase activity (H3-K4 specific); GO:0048440,carpel development; GO:0009791,post-embryonic development; GO:0048443,stamen development; GO:0010228,vegetative to reproductive phase transition of meristem	--	At4g15180	ref|XP_021811206.1|	ATXR3_ARATH,RecName: Full=Histone-lysine N-methyltransferase ATXR3 {ECO:0000305}; EC=2.1.1.43 {ECO:0000269|PubMed:20937886}; AltName: Full=Protein SET DOMAIN GROUP 2; AltName: Full=Trithorax-related protein 3; Short=TRX-related protein 3;	A0A251Q574_PRUPE,SubName: Full=Uncharacterized protein {ECO:0000313|EMBL:ONI18550.1};
TEA020647	13	3	-2.222	0.00638474	0.0205311	down	--	Scaffold675	1184410	1188812	-	4403	protein_coding	--	--	--	--	--	--
TEA020650	184	9	-4.391	3.20514e-36	2.51756e-34	down	--	Scaffold675	1134932	1135488	-	557	protein_coding	--	--	--	gb|PON38247.1|	--	M1BN50_SOLTU,SubName: Full=Uncharacterized protein {ECO:0000313|EnsemblPlants:PGSC0003DMT400049004};
TEA020652	33	3	-3.542	1.61671e-07	1.40129e-06	down	--	Scaffold675	1222614	1226676	-	4063	protein_coding	--	--	--	--	--	--
TEA020677	1084	487	-1.154	2.73843e-49	4.12608e-47	down	--	Scaffold11517	80185	94865	+	14681	protein_coding	--	K11137: TELO2, TEL2; telomere length regulation protein	--	ref|XP_010663034.1|	--	A0A2I4E5V2_9ROSI,SubName: Full=telomere length regulation protein TEL2 homolog isoform X1 {ECO:0000313|RefSeq:XP_018814781.1};
TEA020843	44	16	-1.515	0.000186959	0.000904115	down	--	Scaffold2506	7566	11392	-	3827	protein_coding	GO:0016021,integral component of membrane; GO:0016758,transferase activity, transferring hexosyl groups; GO:0008152,metabolic process	--	At2g22590	gb|ALO19884.1|	URT1_FRAAN,RecName: Full=Putative UDP-rhamnose:rhamnosyltransferase 1; Short=FaRT1 {ECO:0000303|PubMed:16443693}; EC=2.4.1.- {ECO:0000250|UniProtKB:Q940V3}; AltName: Full=Glycosyltransferase 4; Short=FaGT4 {ECO:0000312|EMBL:AAU09445.1};	A0A0X9IIN0_CAMSI,RecName: Full=Glycosyltransferase {ECO:0000256|RuleBase:RU362057}; EC=2.4.1.- {ECO:0000256|RuleBase:RU362057};
TEA020965	17	6	-1.608	0.0149229	0.0422986	down	--	Scaffold2840	12289	22873	+	10585	protein_coding	GO:0005634,nucleus; GO:0003677,DNA binding; GO:0006355,regulation of transcription, DNA-templated; GO:0006351,transcription, DNA-templated	--	At5g58280	ref|XP_010650799.1|	Y5828_ARATH,RecName: Full=Putative B3 domain-containing protein At5g58280;	F6GU71_VITVI,SubName: Full=Uncharacterized protein {ECO:0000313|EMBL:CCB43387.1};
TEA020996	101	47	-1.115	6.34107e-06	4.16771e-05	down	--	Scaffold2169	637963	645464	+	7502	protein_coding	--	--	--	--	--	--
TEA021104	82	22	-1.892	7.5148e-09	7.95195e-08	down	--	Scaffold2268	2941099	2946636	+	5538	protein_coding	GO:0005737,cytoplasm; GO:0043531,ADP binding; GO:0005524,ATP binding; GO:0009626,plant-type hypersensitive response; GO:0007165,signal transduction	--	At1g27180	gb|EEF42237.1|	TMVRN_NICGU,RecName: Full=TMV resistance protein N;	B9S2G3_RICCO,SubName: Full=Leucine-rich repeat containing protein, putative {ECO:0000313|EMBL:EEF42237.1}; EC=3.1.3.16 {ECO:0000313|EMBL:EEF42237.1};
TEA021137	168	79	-1.089	8.85112e-08	8.01688e-07	down	--	Scaffold17	1041181	1071520	+	30340	protein_coding	GO:0016021,integral component of membrane; GO:0005524,ATP binding; GO:0004674,protein serine/threonine kinase activity	--	At5g49760	ref|XP_021638816.1|	Y5977_ARATH,RecName: Full=Probable leucine-rich repeat receptor-like protein kinase At5g49770; EC=2.7.11.1; Flags: Precursor;	B9S062_RICCO,SubName: Full=Serine/threonine-protein kinase PBS1, putative {ECO:0000313|EMBL:EEF42998.1}; EC=1.3.1.74 {ECO:0000313|EMBL:EEF42998.1}; EC=2.7.11.25 {ECO:0000313|EMBL:EEF42998.1};
TEA021169	296	128	-1.215	1.33601e-16	3.3065e-15	down	--	Scaffold2220	298243	317836	-	19594	protein_coding	GO:0005737,cytoplasm; GO:0005634,nucleus; GO:0016442,RISC complex; GO:0005524,ATP binding; GO:0003677,DNA binding; GO:0004386,helicase activity; GO:0046872,metal ion binding; GO:0004525,ribonuclease III activity; GO:0003723,RNA binding; GO:0031047,gene silencing by RNA; GO:0006396,RNA processing; GO:0016075,rRNA catabolic process	--	At1g01040	ref|XP_012083084.1|	DCL1_ARATH,RecName: Full=Endoribonuclease Dicer homolog 1; EC=3.1.26.-; AltName: Full=Dicer-like protein 1; Short=AtDCL1; AltName: Full=Protein ABNORMAL SUSPENSOR 1; AltName: Full=Protein CARPEL FACTORY; AltName: Full=Protein SHORT INTEGUMENTS 1; AltName: Full=Protein SUSPENSOR 1;	A0A067K9A8_JATCU,SubName: Full=Uncharacterized protein {ECO:0000313|EMBL:KDP28399.1};
TEA021196	223	102	-1.128	2.4494e-11	3.57154e-10	down	--	Scaffold644	282662	286017	+	3356	protein_coding	GO:0031969,chloroplast membrane; GO:0016021,integral component of membrane; GO:0015121,phosphoenolpyruvate:phosphate antiporter activity; GO:0009670,triose-phosphate:phosphate antiporter activity; GO:0008643,carbohydrate transport; GO:0015714,phosphoenolpyruvate transport; GO:0035436,triose phosphate transmembrane transport	--	At5g33320	gb|KZM89068.1|	PPT1_ORYSJ,RecName: Full=Phosphoenolpyruvate/phosphate translocator 1, chloroplastic; Short=OsPPT1; Flags: Precursor;	A0A164UM35_DAUCA,SubName: Full=Uncharacterized protein {ECO:0000313|EMBL:KZM89068.1};
TEA021215	93	30	-1.638	1.05745e-08	1.09954e-07	down	--	Scaffold4319	899892	912781	-	12890	protein_coding	--	--	At5g47690	ref|XP_003635522.2|	--	F6HRZ5_VITVI,SubName: Full=Uncharacterized protein {ECO:0000313|EMBL:CCB57454.1};
TEA021295	122	56	-1.131	5.54584e-07	4.38054e-06	down	--	Scaffold225	2206257	2213347	-	7091	protein_coding	GO:0009507,chloroplast; GO:0004089,carbonate dehydratase activity; GO:0008270,zinc ion binding; GO:0015976,carbon utilization	--	At1g58180	ref|XP_017255098.1|	BCA5_ARATH,RecName: Full=Beta carbonic anhydrase 5, chloroplastic; Short=AtbCA5; Short=AtbetaCA5; EC=4.2.1.1; AltName: Full=Beta carbonate dehydratase 5; Flags: Precursor;	B9IJ83_POPTR,RecName: Full=Carbonic anhydrase {ECO:0000256|RuleBase:RU003956}; EC=4.2.1.1 {ECO:0000256|RuleBase:RU003956}; AltName: Full=Carbonate dehydratase {ECO:0000256|RuleBase:RU003956};
TEA021365	102	46	-1.138	1.65497e-05	0.000100527	down	--	Scaffold2153	302197	303290	-	1094	protein_coding	GO:0005829,cytosol; GO:0005634,nucleus; GO:0003729,mRNA binding; GO:0006379,mRNA cleavage; GO:0006378,mRNA polyadenylation	--	At5g51660	ref|XP_021615670.1|	CPSF1_ARATH,RecName: Full=Cleavage and polyadenylation specificity factor subunit 1; AltName: Full=Cleavage and polyadenylation specificity factor 160 kDa subunit; Short=AtCPSF160; Short=CPSF 160 kDa subunit;	A0A2C9VS22_MANES,SubName: Full=Uncharacterized protein {ECO:0000313|EMBL:OAY48183.1};
TEA021502	1863	581	-1.682	1.47407e-30	8.74116e-29	down	--	Scaffold626	423570	441515	+	17946	protein_coding	--	--	--	--	--	--
TEA021909	61	30	-1.023	0.00501836	0.0167304	down	--	Scaffold1039	1410221	1414368	+	4148	protein_coding	GO:0005634,nucleus; GO:0003677,DNA binding; GO:0003700,DNA-binding transcription factor activity; GO:0006351,transcription, DNA-templated	K09060: GBF; plant G-box-binding factor	At2g46270	ref|XP_019081300.1|	CPRF1_PETCR,RecName: Full=Common plant regulatory factor 1; Short=CPRF-1;	D7UCK3_VITVI,SubName: Full=Uncharacterized protein {ECO:0000313|EMBL:CBI40468.3};
TEA022026	56	25	-1.172	0.000951276	0.00387119	down	--	Scaffold34112	939	3663	-	2725	protein_coding	--	--	--	gb|PIA26470.1|	--	A0A2G5C5C3_AQUCA,SubName: Full=Uncharacterized protein {ECO:0000313|EMBL:PIA26470.1};
TEA022123	249	112	-1.161	4.40149e-11	6.16647e-10	down	--	Scaffold3036	399745	409422	+	9678	protein_coding	GO:0000015,phosphopyruvate hydratase complex; GO:0000287,magnesium ion binding; GO:0004634,phosphopyruvate hydratase activity; GO:0006096,glycolytic process	--	At2g36530	gb|APC65299.1|	ENO1_HEVBR,RecName: Full=Enolase 1; EC=4.2.1.11; AltName: Full=2-phospho-D-glycerate hydro-lyase 1; AltName: Full=2-phosphoglycerate dehydratase 1; AltName: Allergen=Hev b 9;	A0A1J0I8W6_CAMSI,SubName: Full=Enolase {ECO:0000313|EMBL:APC65299.1};
TEA022180	231	109	-1.076	4.39073e-11	6.15658e-10	down	--	Scaffold382	2782169	2783290	+	1122	protein_coding	--	--	--	emb|CDO98126.1|	--	A0A068TPF0_COFCA,SubName: Full=Uncharacterized protein {ECO:0000313|EMBL:CDO98126.1};
TEA022253	237	117	-1.024	8.15356e-10	9.78716e-09	down	--	Scaffold1213	319166	332831	-	13666	protein_coding	GO:0005737,cytoplasm; GO:0005634,nucleus; GO:0005524,ATP binding; GO:0004707,MAP kinase activity; GO:0010468,regulation of gene expression	--	At3g14720	gb|AUD40504.1|	MPK19_ARATH,RecName: Full=Mitogen-activated protein kinase 19; Short=AtMPK19; Short=MAP kinase 19; EC=2.7.11.24;	A0A2H4X366_CAMSI,SubName: Full=Mitogen-activated protein kinase 19 {ECO:0000313|EMBL:AUD40504.1};
TEA022418	71	8	-3.025	1.87766e-10	2.42889e-09	down	--	Scaffold5784	637754	658376	-	20623	protein_coding	GO:0009941,chloroplast envelope; GO:0005730,nucleolus; GO:0005654,nucleoplasm; GO:0009506,plasmodesma; GO:0005524,ATP binding; GO:0016887,ATPase activity; GO:0009738,abscisic acid-activated signaling pathway; GO:0009553,embryo sac development; GO:0048638,regulation of developmental growth; GO:0000027,ribosomal large subunit assembly	K14572: MDN1, REA1; midasin	At1g67120	ref|XP_010654485.1|	MDN1_ARATH,RecName: Full=Midasin {ECO:0000303|PubMed:23572950}; Short=AtMDN1 {ECO:0000303|PubMed:23572950}; AltName: Full=Dynein-related AAA-ATPase MDN1; AltName: Full=MIDAS-containing protein 1 {ECO:0000303|PubMed:23572950}; AltName: Full=Protein DWARF AND SHORT ROOT 1 {ECO:0000303|PubMed:27824150};	A0A2I4FTY2_9ROSI,SubName: Full=midasin {ECO:0000313|RefSeq:XP_018835102.1};
TEA022579	218	99	-1.134	1.01206e-10	1.35226e-09	down	--	Scaffold502	2549110	2551977	+	2868	protein_coding	GO:0012505,endomembrane system; GO:0019897,extrinsic component of plasma membrane; GO:0005886,plasma membrane; GO:0043531,ADP binding; GO:0005524,ATP binding; GO:0000166,nucleotide binding; GO:0009626,plant-type hypersensitive response; GO:0007165,signal transduction	K13457: RPM1, RPS3; disease resistance protein RPM1	At3g07040	ref|XP_009374540.1|	RPM1_ARATH,RecName: Full=Disease resistance protein RPM1; AltName: Full=Resistance to Pseudomonas syringae protein 3;	A5AI84_VITVI,SubName: Full=Uncharacterized protein {ECO:0000313|EMBL:CAN60254.1};
TEA022593	61	29	-1.046	0.00429474	0.0146045	down	--	Scaffold1335	51915	56810	-	4896	protein_coding	GO:0009507,chloroplast; GO:0005694,chromosome; GO:0005739,mitochondrion; GO:0005524,ATP binding; GO:0003677,DNA binding; GO:0003918,DNA topoisomerase type II (ATP-hydrolyzing) activity; GO:0046872,metal ion binding; GO:0006265,DNA topological change	--	At3g10270	ref|XP_009793367.1|	GYRB_NICBE,RecName: Full=DNA gyrase subunit B, chloroplastic/mitochondrial; EC=5.99.1.3; Flags: Precursor;	A0A1U7XMU3_NICSY,RecName: Full=DNA topoisomerase 2 {ECO:0000256|RuleBase:RU362094}; EC=5.99.1.3 {ECO:0000256|RuleBase:RU362094};
TEA022727	110	51	-1.12	2.97179e-06	2.06603e-05	down	--	Scaffold3118	141729	148846	-	7118	protein_coding	GO:0000123,histone acetyltransferase complex; GO:0006338,chromatin remodeling; GO:0016573,histone acetylation; GO:0006355,regulation of transcription, DNA-templated; GO:0006351,transcription, DNA-templated	--	At4g37280	ref|XP_018807922.1|	MRG1_ARATH,RecName: Full=Protein MRG1 {ECO:0000303|PubMed:25211338}; AltName: Full=MRG family protein 1 {ECO:0000303|PubMed:25211338}; AltName: Full=Morf Related Gene 1 {ECO:0000303|PubMed:25211338};	A0A2I4DLB7_9ROSI,SubName: Full=protein MRG1-like {ECO:0000313|RefSeq:XP_018807922.1};
TEA022937	31	11	-1.532	0.00588832	0.0191484	down	--	Scaffold1341	4194389	4197984	-	3596	protein_coding	GO:0016021,integral component of membrane; GO:0005886,plasma membrane	--	At5g01460	gb|KDO56638.1|	LMBD2_ARATH,RecName: Full=LIMR family protein At5g01460;	A0A067EN93_CITSI,SubName: Full=Uncharacterized protein {ECO:0000313|EMBL:KDO56639.1};
TEA023459	156	77	-1.031	9.86403e-07	7.49722e-06	down	--	Scaffold268	154238	161805	+	7568	protein_coding	GO:0005737,cytoplasm; GO:0005622,intracellular; GO:0016629,12-oxophytodienoate reductase activity; GO:0010181,FMN binding; GO:0055114,oxidation-reduction process; GO:0031408,oxylipin biosynthetic process; GO:0009611,response to wounding	--	At1g76690	dbj|GAY64103.1|	OPR2_ARATH,RecName: Full=12-oxophytodienoate reductase 2; EC=1.3.1.42; AltName: Full=12-oxophytodienoate-10,11-reductase 2; Short=AtOPR2; Short=OPDA-reductase 2;	A0A2H5QHN4_CITUN,SubName: Full=Uncharacterized protein {ECO:0000313|EMBL:GAY64103.1};
TEA023645	30	14	-1.107	0.0149035	0.0422535	down	--	Scaffold1243	492822	495742	+	2921	protein_coding	GO:0016021,integral component of membrane; GO:0005886,plasma membrane; GO:0005524,ATP binding; GO:0004674,protein serine/threonine kinase activity; GO:0042742,defense response to bacterium; GO:0006468,protein phosphorylation	--	At4g05200	ref|XP_006373150.1|	CRK25_ARATH,RecName: Full=Cysteine-rich receptor-like protein kinase 25; Short=Cysteine-rich RLK25; EC=2.7.11.-; Flags: Precursor;	U5FNK1_POPTR,SubName: Full=Uncharacterized protein {ECO:0000313|EMBL:ERP50947.1};
TEA023752	36	12	-1.654	0.00049298	0.00215674	down	--	Scaffold3874	984284	984634	-	351	protein_coding	GO:0009507,chloroplast; GO:0009535,chloroplast thylakoid membrane; GO:0005524,ATP binding; GO:0016887,ATPase activity; GO:0005516,calmodulin binding	--	At3g56690	ref|XP_022757074.1|	CI111_ARATH,RecName: Full=Calmodulin-interacting protein 111; Short=CaM-interacting protein 111; AltName: Full=ATPase family AAA domain-containing protein CIP111;	A0A061G6J7_THECC,SubName: Full=Cam interacting protein 111 isoform 2 {ECO:0000313|EMBL:EOY25151.1};
TEA023788	831	334	-1.317	7.76997e-44	9.26096e-42	down	--	Scaffold6409	93222	104711	+	11490	protein_coding	GO:0005737,cytoplasm; GO:0005634,nucleus; GO:0016442,RISC complex; GO:0005524,ATP binding; GO:0003677,DNA binding; GO:0004386,helicase activity; GO:0046872,metal ion binding; GO:0004525,ribonuclease III activity; GO:0003723,RNA binding; GO:0031047,gene silencing by RNA; GO:0006396,RNA processing; GO:0016075,rRNA catabolic process	--	At1g01040	ref|XP_012083084.1|	DCL1_ARATH,RecName: Full=Endoribonuclease Dicer homolog 1; EC=3.1.26.-; AltName: Full=Dicer-like protein 1; Short=AtDCL1; AltName: Full=Protein ABNORMAL SUSPENSOR 1; AltName: Full=Protein CARPEL FACTORY; AltName: Full=Protein SHORT INTEGUMENTS 1; AltName: Full=Protein SUSPENSOR 1;	A0A067K9A8_JATCU,SubName: Full=Uncharacterized protein {ECO:0000313|EMBL:KDP28399.1};
TEA023824	279	139	-1.002	2.29092e-11	3.35475e-10	down	--	Scaffold349	1177180	1187545	-	10366	protein_coding	GO:0031410,cytoplasmic vesicle; GO:0070290,N-acylphosphatidylethanolamine-specific phospholipase D activity; GO:0035091,phosphatidylinositol binding; GO:0004630,phospholipase D activity; GO:0048017,inositol lipid-mediated signaling; GO:0008610,lipid biosynthetic process; GO:0016042,lipid catabolic process; GO:0006654,phosphatidic acid biosynthetic process; GO:0048364,root development	--	At3g16785	ref|XP_010649570.1|	PLDZ1_ARATH,RecName: Full=Phospholipase D zeta 1 {ECO:0000303|PubMed:11891260}; Short=PLDzeta1 {ECO:0000303|PubMed:11891260}; EC=3.1.4.4 {ECO:0000269|PubMed:11891260}; AltName: Full=Phospholipase D p1; Short=AtPLDp1; AltName: Full=Phospholipase D1 PHOX and PX-containing domain protein;	A0A251QXJ8_PRUPE,RecName: Full=Phospholipase {ECO:0000256|PIRNR:PIRNR009376}; EC=3.1.4.4 {ECO:0000256|PIRNR:PIRNR009376};
TEA023911	423	136	-1.642	3.29323e-34	2.37638e-32	down	--	Scaffold1318	355225	357193	+	1969	protein_coding	--	--	--	ref|XP_021804792.1|	--	A0A251NBR0_PRUPE,SubName: Full=Uncharacterized protein {ECO:0000313|EMBL:ONH95694.1};
TEA023950	39	14	-1.451	0.00118558	0.00470327	down	--	Scaffold9064	318681	320834	+	2154	protein_coding	GO:0009507,chloroplast; GO:0004519,endonuclease activity; GO:0003723,RNA binding; GO:0008270,zinc ion binding; GO:0016556,mRNA modification; GO:0006397,mRNA processing	--	At3g57430	emb|CAN82371.1|	PPR32_ARATH,RecName: Full=Pentatricopeptide repeat-containing protein At1g11290, chloroplastic {ECO:0000305}; AltName: Full=Protein CHLORORESPIRATORY REDUCTION 22 {ECO:0000303|PubMed:19182104}; Flags: Precursor;	A5AN69_VITVI,SubName: Full=Uncharacterized protein {ECO:0000313|EMBL:CAN82371.1};
TEA024007	160	50	-1.696	2.59021e-13	4.6833e-12	down	--	Scaffold1592	2484	20163	-	17680	protein_coding	GO:0005712,chiasma; GO:0032389,MutLalpha complex; GO:0000790,nuclear chromatin; GO:0000795,synaptonemal complex; GO:0005524,ATP binding; GO:0016887,ATPase activity; GO:0030983,mismatched DNA binding; GO:0003697,single-stranded DNA binding; GO:0010154,fruit development; GO:0006298,mismatch repair; GO:0006312,mitotic recombination; GO:0009555,pollen development; GO:0048316,seed development; GO:0009…	--	At4g09140	gb|KDO46887.1|	MLH1_ARATH,RecName: Full=DNA mismatch repair protein MLH1; AltName: Full=MutL protein homolog 1; AltName: Full=Protein MUTL-HOMOLOGUE 1; Short=AtMLH1;	A0A067E6M1_CITSI,SubName: Full=Uncharacterized protein {ECO:0000313|EMBL:KDO46887.1};
TEA024203	18	4	-2.11	0.00747258	0.0235337	down	--	Scaffold3245	2316832	2325829	+	8998	protein_coding	GO:0016021,integral component of membrane; GO:0005886,plasma membrane; GO:0005524,ATP binding; GO:0008553,proton-exporting ATPase activity, phosphorylative mechanism; GO:0046872,metal ion binding; GO:0006754,ATP biosynthetic process	K01535: PMA1, PMA2; H+-transporting ATPase [EC:3.6.3.6]	At5g62670	ref|XP_010256122.1|	PMA1_NICPL,RecName: Full=Plasma membrane ATPase 1; EC=3.6.3.6; AltName: Full=Proton pump 1;	A0A1U7ZPN9_NELNU,RecName: Full=Plasma membrane ATPase {ECO:0000256|RuleBase:RU362083}; EC=3.6.3.6 {ECO:0000256|RuleBase:RU362083};
TEA024377	129	50	-1.371	1.1735e-08	1.2144e-07	down	--	Scaffold227	2201649	2223195	+	21547	protein_coding	GO:0071013,catalytic step 2 spliceosome; GO:0005737,cytoplasm; GO:0005730,nucleolus; GO:0005524,ATP binding; GO:0004004,ATP-dependent RNA helicase activity; GO:0003723,RNA binding; GO:0008270,zinc ion binding; GO:0010501,RNA secondary structure unwinding	--	At5g51280	ref|XP_021673242.1|	RH35_ARATH,RecName: Full=DEAD-box ATP-dependent RNA helicase 35; EC=3.6.4.13;	A0A2C9W3M8_MANES,SubName: Full=Uncharacterized protein {ECO:0000313|EMBL:OAY52763.1};
TEA024430	27	6	-2.183	0.000102697	0.000527058	down	--	Scaffold10418	174668	185077	+	10410	protein_coding	GO:0030126,COPI vesicle coat; GO:0000139,Golgi membrane; GO:0005198,structural molecule activity; GO:0006888,ER to Golgi vesicle-mediated transport; GO:0006891,intra-Golgi vesicle-mediated transport; GO:0006886,intracellular protein transport; GO:0006890,retrograde vesicle-mediated transport, Golgi to ER	K17302: COPB2, SEC27; coatomer subunit beta'	At1g52360	gb|POF26879.1|	COB22_ORYSJ,RecName: Full=Coatomer subunit beta'-2; AltName: Full=Beta'-coat protein 2; Short=Beta'-COP 2;	A0A0E0HKZ2_ORYNI,RecName: Full=Coatomer subunit beta' {ECO:0000256|PIRNR:PIRNR005567};
TEA024505	51	20	-1.369	0.000556918	0.00240052	down	--	Scaffold4777	119650	122911	+	3262	protein_coding	GO:0005886,plasma membrane; GO:0005525,GTP binding; GO:0003924,GTPase activity; GO:0015031,protein transport	--	At1g22740	ref|XP_007207890.1|	RAB7_SOYBN,RecName: Full=Ras-related protein Rab7;	M5W5W0_PRUPE,SubName: Full=Uncharacterized protein {ECO:0000313|EMBL:EMJ09089.1};
TEA024508	36	15	-1.247	0.00256948	0.00934097	down	--	Scaffold2632	364011	372328	-	8318	protein_coding	--	--	At1g03260	ref|XP_021595788.1|	--	A0A2C9UC79_MANES,SubName: Full=Uncharacterized protein {ECO:0000313|EMBL:OAY27877.1};
TEA024528	146	54	-1.434	6.7738e-11	9.27845e-10	down	--	Scaffold8238	27103	28879	-	1777	protein_coding	GO:0005886,plasma membrane; GO:0043531,ADP binding; GO:0005524,ATP binding; GO:0009626,plant-type hypersensitive response; GO:0007165,signal transduction	--	At3g14470	ref|XP_015381363.1|	R13L1_ARATH,RecName: Full=Putative disease resistance RPP13-like protein 1;	B9S050_RICCO,SubName: Full=Disease resistance protein RPS2, putative {ECO:0000313|EMBL:EEF42986.1}; EC=3.1.3.16 {ECO:0000313|EMBL:EEF42986.1};
TEA024615	206	95	-1.11	7.08101e-07	5.51136e-06	down	--	Scaffold4908	393111	393602	+	492	protein_coding	GO:0050734,hydroxycinnamoyltransferase activity; GO:0102406,omega-hydroxypalmitate O-sinapoyl transferase activity; GO:0052325,cell wall pectin biosynthetic process; GO:0010345,suberin biosynthetic process	K15400: HHT1; omega-hydroxypalmitate O-feruloyl transferase [EC:2.3.1.188]	At5g41040	emb|CBI28439.3|	HHT1_ARATH,RecName: Full=Omega-hydroxypalmitate O-feruloyl transferase; EC=2.3.1.188; AltName: Full=Omega-hydroxyacid hydroxycinnamoyltransferase; AltName: Full=Protein ALIPHATIC SUBERIN FERULOYL TRANSFERASE;	F6HHP2_VITVI,SubName: Full=Uncharacterized protein {ECO:0000313|EMBL:CCB51738.1};
TEA024627	209	102	-1.039	5.50382e-09	5.91278e-08	down	--	Scaffold656	187561	199996	+	12436	protein_coding	GO:0043231,intracellular membrane-bounded organelle; GO:0004519,endonuclease activity; GO:0003723,RNA binding; GO:0008270,zinc ion binding; GO:0009451,RNA modification	--	At4g14820	ref|XP_010249342.1|	PP311_ARATH,RecName: Full=Pentatricopeptide repeat-containing protein At4g14820;	A0A1U7ZLL0_NELNU,SubName: Full=pentatricopeptide repeat-containing protein At1g08070, chloroplastic-like isoform X1 {ECO:0000313|RefSeq:XP_010249342.1};
TEA024764	92	33	-1.483	1.77318e-07	1.52477e-06	down	--	Scaffold7032	73961	82122	+	8162	protein_coding	--	--	--	--	--	--
TEA025090	38	15	-1.32	0.00963406	0.0291713	down	--	Scaffold746	1971789	1975008	-	3220	protein_coding	--	--	--	--	--	--
TEA025114	233	105	-1.144	2.55151e-12	4.15261e-11	down	--	Scaffold1194	1007694	1010040	+	2347	protein_coding	GO:0016021,integral component of membrane; GO:0005886,plasma membrane; GO:0015591,D-ribose transmembrane transporter activity; GO:0015148,D-xylose transmembrane transporter activity; GO:0005354,galactose transmembrane transporter activity; GO:0005355,glucose transmembrane transporter activity; GO:0015168,glycerol transmembrane transporter activity; GO:0015575,mannitol transmembrane transporter ac…	--	At3g18830	gb|AFI61955.1|	PLT5_ARATH,RecName: Full=Polyol transporter 5; AltName: Full=Protein POLYOL TRANSPORTER 5; Short=AtPLT5; AltName: Full=Sugar-proton symporter PLT5;	I1W6X3_CAMSI,SubName: Full=Polyol transporter {ECO:0000313|EMBL:AFI61955.1};
TEA025139	40	19	-1.042	0.011647	0.0343079	down	--	Scaffold6764	217922	228776	-	10855	protein_coding	GO:0009507,chloroplast; GO:0031969,chloroplast membrane; GO:0016021,integral component of membrane; GO:0015995,chlorophyll biosynthetic process; GO:0007275,multicellular organism development; GO:0009741,response to brassinosteroid	--	At2g40400	gb|KDO44843.1|	RER5_ARATH,RecName: Full=Protein RETICULATA-RELATED 5, chloroplastic {ECO:0000303|PubMed:23596191}; Flags: Precursor;	A0A067DPS8_CITSI,SubName: Full=Uncharacterized protein {ECO:0000313|EMBL:KDO44843.1};
TEA025199	62	23	-1.466	2.39964e-05	0.000140661	down	--	Scaffold4244	321282	325338	+	4057	protein_coding	GO:0016021,integral component of membrane; GO:0016020,membrane; GO:0005261,cation channel activity; GO:0008381,mechanosensitive ion channel activity; GO:0071260,cellular response to mechanical stimulus; GO:0050982,detection of mechanical stimulus; GO:0042391,regulation of membrane potential	--	--	gb|POE75932.1|	PIEZO_ARATH,RecName: Full=Piezo-type mechanosensitive ion channel homolog;	K4CUY8_SOLLC,SubName: Full=Uncharacterized protein {ECO:0000313|EnsemblPlants:Solyc09g074110.2.1};
TEA025224	21	7	-1.593	0.00597991	0.0194066	down	--	Scaffold4206	79094	85656	+	6563	protein_coding	GO:0005694,chromosome; GO:0005737,cytoplasm; GO:0005634,nucleus; GO:0043140,ATP-dependent 3'-5' DNA helicase activity; GO:0003677,DNA binding; GO:0009378,four-way junction helicase activity; GO:0006284,base-excision repair; GO:0032508,DNA duplex unwinding; GO:0006260,DNA replication; GO:0000724,double-strand break repair via homologous recombination; GO:0016567,protein ubiquitination	--	At2g17030_1	ref|XP_021643580.1|	SKI23_ARATH,RecName: Full=F-box protein SKIP23; AltName: Full=SKP1-interacting partner 23;	A0A2C9W086_MANES,SubName: Full=Uncharacterized protein {ECO:0000313|EMBL:OAY52254.1};
TEA025316	287	89	-1.695	1.34142e-24	6.02936e-23	down	--	Scaffold423	26240	33023	+	6784	protein_coding	GO:0005730,nucleolus; GO:0005886,plasma membrane; GO:0032040,small-subunit processome; GO:0003723,RNA binding; GO:0009553,embryo sac development; GO:0000466,maturation of 5.8S rRNA from tricistronic rRNA transcript (SSU-rRNA, 5.8S rRNA, LSU-rRNA); GO:0000462,maturation of SSU-rRNA from tricistronic rRNA transcript (SSU-rRNA, 5.8S rRNA, LSU-rRNA); GO:0006397,mRNA processing; GO:0006364,rRNA proces…	K14792: RRP5, PDCD11; rRNA biogenesis protein RRP5	At3g11964	ref|XP_009631714.1|	RRP5_ARATH,RecName: Full=rRNA biogenesis protein RRP5; AltName: Full=Ribosomal RNA-processing protein 5;	A0A1J6IKA8_NICAT,SubName: Full=Rrna biogenesis protein rrp5 {ECO:0000313|EMBL:OIS99330.1};
TEA025331	238	81	-1.557	3.5321e-15	7.71364e-14	down	--	Scaffold423	49607	74195	+	24589	protein_coding	GO:0005730,nucleolus; GO:0005886,plasma membrane; GO:0032040,small-subunit processome; GO:0003723,RNA binding; GO:0009553,embryo sac development; GO:0000466,maturation of 5.8S rRNA from tricistronic rRNA transcript (SSU-rRNA, 5.8S rRNA, LSU-rRNA); GO:0000462,maturation of SSU-rRNA from tricistronic rRNA transcript (SSU-rRNA, 5.8S rRNA, LSU-rRNA); GO:0006397,mRNA processing; GO:0006364,rRNA proces…	--	At3g11964	gb|ONH95695.1|	RRP5_ARATH,RecName: Full=rRNA biogenesis protein RRP5; AltName: Full=Ribosomal RNA-processing protein 5;	A0A251N8M6_PRUPE,SubName: Full=Uncharacterized protein {ECO:0000313|EMBL:ONH95695.1};
TEA025338	102	44	-1.204	7.04356e-05	0.00037349	down	--	Scaffold423	3331936	3334053	+	2118	protein_coding	GO:0043231,intracellular membrane-bounded organelle; GO:0004519,endonuclease activity; GO:0003723,RNA binding; GO:0008270,zinc ion binding; GO:0009451,RNA modification	--	At2g27610	ref|XP_018852721.1|	PP172_ARATH,RecName: Full=Pentatricopeptide repeat-containing protein At2g27610;	A0A2I4H998_9ROSI,SubName: Full=pentatricopeptide repeat-containing protein At2g27610-like {ECO:0000313|RefSeq:XP_018852721.1};
TEA025848	31	10	-1.671	0.00107847	0.00432852	down	--	Scaffold1250	1066601	1068001	+	1401	protein_coding	GO:0042802,identical protein binding; GO:0050275,scopoletin glucosyltransferase activity; GO:0008152,metabolic process	K14595: AOG; abscisate beta-glucosyltransferase [EC:2.4.1.263]	At2g15480	ref|XP_007042490.2|	SCGT_TOBAC,RecName: Full=Scopoletin glucosyltransferase; EC=2.4.1.128; AltName: Full=Phenylpropanoid:glucosyltransferase 1;	A0A061E1W1_THECC,RecName: Full=Glycosyltransferase {ECO:0000256|RuleBase:RU362057}; EC=2.4.1.- {ECO:0000256|RuleBase:RU362057};
TEA025954	49	23	-1.09	0.00288205	0.010316	down	--	Scaffold5289	979089	980605	+	1517	protein_coding	--	--	At1g42960	ref|XP_002276709.1|	--	A0A068TZV7_COFCA,SubName: Full=Uncharacterized protein {ECO:0000313|EMBL:CDP01771.1};
TEA026109	100	41	-1.283	4.62304e-07	3.71285e-06	down	--	Scaffold966	45999	56860	+	10862	protein_coding	--	--	--	--	--	--
TEA026196	322	146	-1.136	3.74574e-15	8.15047e-14	down	--	Scaffold3342	193546	202889	+	9344	protein_coding	GO:0005829,cytosol; GO:0005634,nucleus; GO:0005524,ATP binding; GO:0003682,chromatin binding; GO:0003677,DNA binding; GO:0008094,DNA-dependent ATPase activity; GO:0004386,helicase activity; GO:0043044,ATP-dependent chromatin remodeling; GO:0016569,covalent chromatin modification; GO:0007275,multicellular organism development; GO:0010199,organ boundary specification between lateral organs and the …	K11647: SMARCA2_4; SWI/SNF-related matrix-associated actin-dependent regulator of chromatin subfamily A member 2/4 [EC:3.6.4.-]	At2g46010	emb|CBI40396.3|	BRM_ARATH,RecName: Full=ATP-dependent helicase BRM {ECO:0000303|PubMed:15371304}; EC=3.6.4.12; AltName: Full=Protein BRAHMA {ECO:0000303|PubMed:15371304}; Short=AtBRM {ECO:0000303|PubMed:15371304}; AltName: Full=Protein CHROMATIN REMODELING 2 {ECO:0000303|PubMed:16547115}; Short=AtCHR2 {ECO:0000303|PubMed:16547115};	F6I645_VITVI,SubName: Full=Uncharacterized protein {ECO:0000313|EMBL:CCB62441.1};
TEA026219	64	27	-1.228	0.000117108	0.000594773	down	--	Scaffold862	663687	670312	+	6626	protein_coding	GO:0005634,nucleus; GO:0005681,spliceosomal complex; GO:0046872,metal ion binding; GO:0003723,RNA binding; GO:0006397,mRNA processing; GO:0000398,mRNA splicing, via spliceosome; GO:0043484,regulation of RNA splicing	--	At3g54230	gb|POE91113.1|	SUA_ARATH,RecName: Full=SUPPRESSOR OF ABI3-5 {ECO:0000312|EMBL:ADE44117.1}; AltName: Full=REQUIRED FOR SNC4-1D protein 1 {ECO:0000303|PubMed:25267732}; AltName: Full=Splicing factor SUA {ECO:0000305};	A0A061EDP8_THECC,SubName: Full=Suppressor of abi3-5 isoform 1 {ECO:0000313|EMBL:EOY03105.1};
TEA026250	33	16	-1.046	0.011945	0.0350349	down	--	Scaffold3165	328851	347873	+	19023	protein_coding	GO:0005783,endoplasmic reticulum; GO:0005794,Golgi apparatus; GO:0016021,integral component of membrane; GO:0008643,carbohydrate transport	--	At5g05820	ref|XP_017253805.1|	PT311_ARATH,RecName: Full=Probable sugar phosphate/phosphate translocator At3g11320;	A0A1U7ZT38_NELNU,SubName: Full=probable sugar phosphate/phosphate translocator At3g11320 {ECO:0000313|RefSeq:XP_010256719.1};
TEA026512	165	78	-1.079	5.18499e-07	4.11314e-06	down	--	Scaffold8317	263903	266845	+	2943	protein_coding	GO:0009507,chloroplast; GO:0005829,cytosol; GO:0031011,Ino80 complex; GO:0035267,NuA4 histone acetyltransferase complex; GO:0005730,nucleolus; GO:0005634,nucleus; GO:0097255,R2TP complex; GO:0000812,Swr1 complex; GO:0005524,ATP binding; GO:0043141,ATP-dependent 5'-3' DNA helicase activity; GO:0004003,ATP-dependent DNA helicase activity; GO:0000492,box C/D snoRNP assembly; GO:0030154,cell differen…	--	At5g22330	gb|EPS59291.1|	RIN1_ARATH,RecName: Full=RuvB-like protein 1; EC=3.6.4.12; AltName: Full=49 kDa TATA box-binding protein-interacting protein homolog; Short=AtTIP49a; AltName: Full=Ruv DNA-helicase-like protein;	S8C4E5_9LAMI,RecName: Full=RuvB-like helicase {ECO:0000256|RuleBase:RU363048}; EC=3.6.4.12 {ECO:0000256|RuleBase:RU363048}; Flags: Fragment;
TEA026537	24	10	-1.252	0.0150299	0.0425464	down	--	Scaffold1556	69623	90383	+	20761	protein_coding	GO:0030176,integral component of endoplasmic reticulum membrane; GO:0005887,integral component of plasma membrane; GO:0016020,membrane; GO:0008219,cell death; GO:0071446,cellular response to salicylic acid stimulus; GO:0009816,defense response to bacterium, incompatible interaction; GO:1900426,positive regulation of defense response to bacterium; GO:1902290,positive regulation of defense response…	--	At1g03670	gb|POF06330.1|	ACD6_ARATH,RecName: Full=Protein ACCELERATED CELL DEATH 6 {ECO:0000303|PubMed:10488236};	A0A1U7Z628_NELNU,SubName: Full=protein ACCELERATED CELL DEATH 6 {ECO:0000313|RefSeq:XP_010242942.1};
TEA026645	177	83	-1.095	1.5908e-08	1.62039e-07	down	--	Scaffold216	78591	98219	-	19629	protein_coding	GO:0005789,endoplasmic reticulum membrane; GO:0016021,integral component of membrane; GO:0016020,membrane; GO:0003854,3-beta-hydroxy-delta5-steroid dehydrogenase activity; GO:0103066,4alpha-carboxy-4beta-methyl-5alpha-cholesta-8-en-3beta-ol:NAD(P)+ 3-oxidoreductase (decarboxylating) activity; GO:0103067,4alpha-carboxy-5alpha-cholesta-8-en-3beta-ol:NAD(P)+ 3-dehydrogenase (decarboxylating) activit…	--	At1g47290	emb|CBI20743.3|	HSDD2_ARATH,RecName: Full=3beta-hydroxysteroid-dehydrogenase/decarboxylase isoform 2; Short=At3BETAHSD/D2; EC=1.1.1.170; AltName: Full=4alpha-carboxysterol-C3-dehydrogenase/C4-decarboxylase isoform 1-2; AltName: Full=Reticulon-like protein B19; Short=AtRTNLB19; AltName: Full=Sterol-4-alpha-carboxylate 3-dehydrogenase 2, decarboxylating;	F6H2U3_VITVI,RecName: Full=Reticulon-like protein {ECO:0000256|RuleBase:RU363132};
TEA026650	123	59	-1.071	1.24063e-05	7.71995e-05	down	--	Scaffold216	420637	429704	+	9068	protein_coding	GO:0005874,microtubule; GO:0003924,GTPase activity; GO:0051301,cell division; GO:0009793,embryo development ending in seed dormancy; GO:0044376,NA; GO:1990022,NA	K06883: K06883; uncharacterized protein	At4g21800	ref|XP_011070137.1|	QQT2_ARATH,RecName: Full=GPN-loop GTPase QQT2 {ECO:0000305}; EC=3.6.5.- {ECO:0000305}; AltName: Full=Protein QUATRE QUART 2 {ECO:0000303|PubMed:17419841};	B9REL8_RICCO,SubName: Full=Xpa-binding protein, putative {ECO:0000313|EMBL:EEF50221.1};
TEA026706	433	204	-1.084	2.11919e-13	3.87257e-12	down	--	Scaffold1930	756190	760936	-	4747	protein_coding	--	--	--	gb|KZV44449.1|	--	A0A1R3J738_COCAP,SubName: Full=Ternary complex factor MIP1, leucine-zipper {ECO:0000313|EMBL:OMO90648.1};
TEA026778	157	72	-1.116	2.02607e-07	1.73105e-06	down	--	Scaffold529	559762	568437	+	8676	protein_coding	GO:0031969,chloroplast membrane; GO:0005524,ATP binding; GO:0015462,ATPase-coupled protein transmembrane transporter activity; GO:0009658,chloroplast organization; GO:0017038,protein import; GO:0006605,protein targeting; GO:0010109,regulation of photosynthesis	--	At1g21650	ref|XP_015885773.1|	SECA2_ARATH,RecName: Full=Protein translocase subunit SECA2, chloroplastic; Flags: Precursor;	A0A067K9R4_JATCU,RecName: Full=Protein translocase subunit SecA {ECO:0000256|RuleBase:RU003874};
TEA026860	414	176	-1.234	1.53725e-23	6.37159e-22	down	--	Scaffold447	892420	930628	+	38209	protein_coding	GO:0005634,nucleus; GO:0042800,histone methyltransferase activity (H3-K4 specific); GO:0046872,metal ion binding; GO:0051568,histone H3-K4 methylation; GO:0006355,regulation of transcription, DNA-templated	--	--	ref|XP_020533084.1|	ATX2_ARATH,RecName: Full=Histone-lysine N-methyltransferase ATX2; EC=2.1.1.43; AltName: Full=Protein SET DOMAIN GROUP 30; AltName: Full=Trithorax-homolog protein 2; Short=TRX-homolog protein 2;	A0A067LFK8_JATCU,RecName: Full=Histone-lysine N-methyltransferase {ECO:0000256|SAAS:SAAS00591749}; EC=2.1.1.43 {ECO:0000256|SAAS:SAAS00591749};
TEA026873	26	9	-1.562	0.00259998	0.00943325	down	--	Scaffold3542	740446	745182	-	4737	protein_coding	GO:0016021,integral component of membrane; GO:0005524,ATP binding; GO:0030247,polysaccharide binding; GO:0004674,protein serine/threonine kinase activity	--	--	ref|XP_021634520.1|	LRL27_ARATH,RecName: Full=LEAF RUST 10 DISEASE-RESISTANCE LOCUS RECEPTOR-LIKE PROTEIN KINASE-like 2.7 {ECO:0000303|PubMed:12805585}; EC=2.7.11.1 {ECO:0000255|PROSITE-ProRule:PRU00159}; AltName: Full=Probable receptor-like serine/threonine-protein kinase LRK10L-2.7 {ECO:0000305}; Flags: Precursor;	A0A2C9UK66_MANES,SubName: Full=Uncharacterized protein {ECO:0000313|EMBL:OAY31348.1};
TEA027020	20	6	-1.632	0.00788513	0.0246322	down	--	Scaffold228	2163679	2165253	-	1575	protein_coding	--	--	--	--	--	--
TEA027059	289	124	-1.214	1.47465e-16	3.63458e-15	down	--	Scaffold228	2877645	2885324	+	7680	protein_coding	--	--	At3g13940	ref|XP_002269759.2|	--	F6GX09_VITVI,SubName: Full=Uncharacterized protein {ECO:0000313|EMBL:CCB44495.1};
TEA027247	610	274	-1.154	1.60952e-27	8.27451e-26	down	--	Scaffold9179	353874	407106	+	53233	protein_coding	GO:0005737,cytoplasm; GO:0005524,ATP binding; GO:0004674,protein serine/threonine kinase activity; GO:0000049,tRNA binding; GO:0034198,cellular response to amino acid starvation; GO:0072755,cellular response to benomyl; GO:0070301,cellular response to hydrogen peroxide; GO:1990451,cellular stress response to acidic pH; GO:0006417,regulation of translation; GO:0006412,translation	--	At3g59410	ref|XP_002264839.2|	GCN2_ARATH,RecName: Full=eIF-2-alpha kinase GCN2 {ECO:0000250|UniProtKB:Q9HGN1}; AltName: Full=serine/threonine-protein kinase GCN2 {ECO:0000250|UniProtKB:P15442}; EC=2.7.11.1;	A0A061EKG5_THECC,SubName: Full=Kinase family protein isoform 2 {ECO:0000313|EMBL:EOY04887.1};
TEA027402	46	22	-1.026	0.00652525	0.0209358	down	--	Scaffold844	1843890	1852415	+	8526	protein_coding	GO:0016021,integral component of membrane; GO:0005774,vacuolar membrane	--	At2g20740	ref|XP_010241963.1|	TET19_ARATH,RecName: Full=Tetraspanin-19; AltName: Full=TOM2A homologous protein 3;	A0A1U7YSE9_NELNU,SubName: Full=tetraspanin-19 isoform X1 {ECO:0000313|RefSeq:XP_010241963.1, ECO:0000313|RefSeq:XP_010241964.1, ECO:0000313|RefSeq:XP_010241965.1};
TEA027422	4017	1526	-1.396	8.87156e-235	3.54227e-231	down	--	Scaffold844	2275301	2281442	-	6142	protein_coding	--	--	At4g36850	ref|XP_022894396.1|	--	A0A2I4F4D8_9ROSI,SubName: Full=probable vacuolar amino acid transporter YPQ1 {ECO:0000313|RefSeq:XP_018826504.1};
TEA027663	140	60	-1.211	1.07994e-08	1.12049e-07	down	--	Scaffold92	544669	550046	-	5378	protein_coding	GO:0016021,integral component of membrane; GO:0005774,vacuolar membrane; GO:0015297,antiporter activity; GO:0015238,drug transmembrane transporter activity; GO:0006855,drug transmembrane transport; GO:0009624,response to nematode	--	At5g52450	gb|POE82218.1|	DTX16_ARATH,RecName: Full=Protein DETOXIFICATION 16 {ECO:0000303|PubMed:11739388}; Short=AtDTX16 {ECO:0000303|PubMed:11739388}; AltName: Full=Multidrug and toxic compound extrusion protein 16 {ECO:0000305}; Short=MATE protein 16 {ECO:0000305};	A0A068TZF7_COFCA,RecName: Full=Protein DETOXIFICATION {ECO:0000256|RuleBase:RU004914}; AltName: Full=Multidrug and toxic compound extrusion protein {ECO:0000256|RuleBase:RU004914};
TEA027861	117	48	-1.296	9.95085e-08	8.92856e-07	down	--	Scaffold2301	519251	538505	-	19255	protein_coding	GO:0005829,cytosol; GO:0005524,ATP binding; GO:0046872,metal ion binding; GO:0004674,protein serine/threonine kinase activity; GO:0032147,activation of protein kinase activity; GO:0007346,regulation of mitotic cell cycle; GO:1902456,regulation of stomatal opening; GO:0023014,signal transduction by protein phosphorylation; GO:0031098,stress-activated protein kinase signaling cascade	--	At5g14720	dbj|GAV78078.1|	BLUS1_ARATH,RecName: Full=Serine/threonine-protein kinase BLUS1; EC=2.7.11.1; AltName: Full=Protein BLUE LIGHT SIGNALING 1;	A0A1Q3CD70_CEPFO,SubName: Full=Pkinase domain-containing protein {ECO:0000313|EMBL:GAV78078.1};
TEA028058	52	20	-1.387	0.000142698	0.000708965	down	--	Scaffold261	398380	417954	-	19575	protein_coding	GO:0016021,integral component of membrane; GO:0005886,plasma membrane; GO:0009506,plasmodesma; GO:0005524,ATP binding; GO:0004674,protein serine/threonine kinase activity; GO:0009861,jasmonic acid and ethylene-dependent systemic resistance; GO:0045088,regulation of innate immune response	--	At3g14840	ref|XP_003634703.1|	Y3148_ARATH,RecName: Full=Probable leucine-rich repeat receptor-like serine/threonine-protein kinase At3g14840; EC=2.7.11.1; Flags: Precursor;	F6H2L2_VITVI,SubName: Full=Uncharacterized protein {ECO:0000313|EMBL:CCB46199.1};
TEA028142	556	242	-1.202	5.73865e-29	3.16048e-27	down	--	Scaffold2150	111120	120868	-	9749	protein_coding	--	--	--	ref|XP_010259603.1|	--	A0A1U8ABV4_NELNU,SubName: Full=uncharacterized protein LOC104598971 isoform X1 {ECO:0000313|RefSeq:XP_010259603.1};
TEA028512	25	11	-1.226	0.0141782	0.0404704	down	--	Scaffold3914	513689	516152	-	2464	protein_coding	--	--	--	--	--	--
TEA028617	685	265	-1.368	3.7898e-39	3.45218e-37	down	--	Scaffold2142	2739560	2742436	+	2877	protein_coding	GO:0005886,plasma membrane; GO:0043531,ADP binding; GO:0005524,ATP binding; GO:0006952,defense response; GO:0007165,signal transduction	--	At3g14460	ref|XP_021663652.1|	DRL21_ARATH,RecName: Full=Putative disease resistance protein At3g14460;	M1NZ79_VITLA,SubName: Full=Disease resistance protein At3g14460-like protein 3 {ECO:0000313|EMBL:AGF69196.1};
TEA028672	165	82	-1.022	9.19795e-08	8.31529e-07	down	--	Scaffold6735	599178	617053	-	17876	protein_coding	GO:0005634,nucleus; GO:0005681,spliceosomal complex; GO:0046872,metal ion binding; GO:0003723,RNA binding; GO:0006397,mRNA processing; GO:0000398,mRNA splicing, via spliceosome; GO:0043484,regulation of RNA splicing	--	At3g54230	gb|KVH95219.1|	SUA_ARATH,RecName: Full=SUPPRESSOR OF ABI3-5 {ECO:0000312|EMBL:ADE44117.1}; AltName: Full=REQUIRED FOR SNC4-1D protein 1 {ECO:0000303|PubMed:25267732}; AltName: Full=Splicing factor SUA {ECO:0000305};	A0A103XQZ9_CYNCS,SubName: Full=Nucleotide-binding, alpha-beta plait {ECO:0000313|EMBL:KVH95219.1}; Flags: Fragment;
TEA028757	27	4	-2.776	1.08416e-05	6.82427e-05	down	--	Scaffold27559	66253	68466	-	2214	protein_coding	GO:0005739,mitochondrion; GO:0005840,ribosome; GO:0003723,RNA binding; GO:0003735,structural constituent of ribosome; GO:0006412,translation	--	AtMi008	gb|ADL63786.1|	RT03_PETHY,RecName: Full=Ribosomal protein S3, mitochondrial;	E5DLW8_9ERIC,SubName: Full=Ribosomal protein S3 {ECO:0000313|EMBL:ADL63786.1}; Flags: Fragment;
TEA029013	17	3	-2.408	0.00203838	0.00762308	down	--	Scaffold869	69992	84972	+	14981	protein_coding	--	--	--	--	--	--
TEA029025	30	2	-4.11	2.48873e-07	2.10234e-06	down	--	Scaffold869	1801702	1803152	-	1451	protein_coding	GO:0005576,extracellular region; GO:0020037,heme binding; GO:0046872,metal ion binding; GO:0004601,peroxidase activity; GO:0042744,hydrogen peroxide catabolic process; GO:0006979,response to oxidative stress	K00430: E1.11.1.7; peroxidase [EC:1.11.1.7]	At5g05340	ref|XP_009775854.1|	PER1_ARAHY,RecName: Full=Cationic peroxidase 1; EC=1.11.1.7; AltName: Full=PNPC1; Flags: Precursor;	A0A1U7WMG5_NICSY,RecName: Full=Peroxidase {ECO:0000256|RuleBase:RU362060, ECO:0000256|SAAS:SAAS00709852}; EC=1.11.1.7 {ECO:0000256|RuleBase:RU362060, ECO:0000256|SAAS:SAAS00709852};
TEA029064	52	20	-1.357	0.000121209	0.000613006	down	--	Scaffold1881	765073	769042	-	3970	protein_coding	--	--	--	--	--	--
TEA029211	35	15	-1.211	0.00381367	0.0131743	down	--	Scaffold2298	518691	536074	+	17384	protein_coding	--	--	--	ref|XP_022844056.1|	--	A0A2G2XSP9_CAPBA,SubName: Full=Uncharacterized protein {ECO:0000313|EMBL:PHT60490.1};
TEA029216	15	4	-1.831	0.0168108	0.0466942	down	--	Scaffold2298	486494	487204	+	711	protein_coding	GO:0005886,plasma membrane; GO:0043531,ADP binding; GO:0005524,ATP binding; GO:0009626,plant-type hypersensitive response; GO:0007165,signal transduction	K19613: SHOC2, SUR8; leucine-rich repeat protein SHOC2	At3g14470	ref|XP_021598890.1|	R13L1_ARATH,RecName: Full=Putative disease resistance RPP13-like protein 1;	A0A2C9U5G3_MANES,SubName: Full=Uncharacterized protein {ECO:0000313|EMBL:OAY25167.1};
TEA029557	121	59	-1.041	1.5467e-05	9.45745e-05	down	--	Scaffold2442	230192	240700	-	10509	protein_coding	--	--	At4g33380	ref|XP_022773994.1|	--	A0A1R3I8Q6_COCAP,SubName: Full=Uncharacterized protein {ECO:0000313|EMBL:OMO78972.1};
TEA029700	166	69	-1.284	3.0481e-11	4.38052e-10	down	--	Scaffold2729	31074	47159	+	16086	protein_coding	GO:0005576,extracellular region; GO:0004180,carboxypeptidase activity; GO:0016747,transferase activity, transferring acyl groups other than amino-acyl groups; GO:0019748,secondary metabolic process	K16296: SCPL-I; serine carboxypeptidase-like clade I [EC:3.4.16.-]	At1g33540	ref|XP_022772924.1|	SCP18_ARATH,RecName: Full=Serine carboxypeptidase-like 18; EC=3.4.16.-; Flags: Precursor;	M1AZE2_SOLTU,SubName: Full=Uncharacterized protein {ECO:0000313|EnsemblPlants:PGSC0003DMT400033610};
TEA029716	375	68	-2.47	5.71841e-42	6.14331e-40	down	--	Scaffold1343	1422050	1422793	-	744	protein_coding	--	--	--	gb|PHT26606.1|	--	A0A2G2V0T5_CAPBA,SubName: Full=Protein TAR1 {ECO:0000313|EMBL:PHT26606.1};
TEA029983	500	225	-1.155	4.65462e-24	2.0092e-22	down	--	Scaffold279	882230	889130	+	6901	protein_coding	--	--	At3g04490_1	ref|XP_019080701.1|	--	A0A067DSL0_CITSI,SubName: Full=Uncharacterized protein {ECO:0000313|EMBL:KDO44550.1}; Flags: Fragment;
TEA029999	19	4	-2.057	0.00155467	0.00599664	down	--	Scaffold279	487910	493908	+	5999	protein_coding	--	--	--	--	--	--
TEA030264	154	46	-1.748	4.83786e-15	1.03761e-13	down	--	Scaffold7596	134549	146798	-	12250	protein_coding	GO:0048046,apoplast; GO:0005507,copper ion binding; GO:0052716,hydroquinone:oxygen oxidoreductase activity; GO:0016722,oxidoreductase activity, oxidizing metal ions; GO:0046274,lignin catabolic process	--	At5g48100	ref|XP_012074466.1|	LAC9_ORYSJ,RecName: Full=Putative laccase-9; EC=1.10.3.2; AltName: Full=Benzenediol:oxygen oxidoreductase 9; AltName: Full=Diphenol oxidase 9; AltName: Full=Urishiol oxidase 9; Flags: Precursor;	A0A067KW12_JATCU,SubName: Full=Uncharacterized protein {ECO:0000313|EMBL:KDP36039.1};
TEA030306	249	117	-1.096	1.25354e-10	1.65918e-09	down	--	Scaffold4701	360927	367669	-	6743	protein_coding	GO:0005829,cytosol; GO:0008469,histone-arginine N-methyltransferase activity; GO:0035242,protein-arginine omega-N asymmetric methyltransferase activity; GO:0035241,protein-arginine omega-N monomethyltransferase activity; GO:0019918,peptidyl-arginine methylation, to symmetrical-dimethyl arginine; GO:0006355,regulation of transcription, DNA-templated	--	At4g16570	gb|POE57388.1|	ANM7_ORYSJ,RecName: Full=Protein arginine N-methyltransferase 7; EC=2.1.1.-;	D7TN52_VITVI,SubName: Full=Uncharacterized protein {ECO:0000313|EMBL:CBI31925.3};
TEA030309	64	23	-1.474	2.22471e-05	0.00013121	down	--	Scaffold4701	1419841	1422820	+	2980	protein_coding	GO:0016021,integral component of membrane; GO:0005886,plasma membrane; GO:0009506,plasmodesma; GO:0005524,ATP binding; GO:0004674,protein serine/threonine kinase activity; GO:0009861,jasmonic acid and ethylene-dependent systemic resistance; GO:0045088,regulation of innate immune response	--	At3g14840	ref|XP_020417655.1|	Y3148_ARATH,RecName: Full=Probable leucine-rich repeat receptor-like serine/threonine-protein kinase At3g14840; EC=2.7.11.1; Flags: Precursor;	M5X8W5_PRUPE,SubName: Full=Uncharacterized protein {ECO:0000313|EMBL:EMJ15500.1};
TEA030447	88	42	-1.062	0.000102609	0.000526718	down	--	Scaffold728	211668	215384	-	3717	protein_coding	GO:0016021,integral component of membrane; GO:0005886,plasma membrane; GO:0022857,transmembrane transporter activity	--	At1g43650	ref|XP_010260942.1|	WTR7_ARATH,RecName: Full=WAT1-related protein At1g43650;	A0A1U8AF20_NELNU,RecName: Full=WAT1-related protein {ECO:0000256|RuleBase:RU363077};
TEA030484	73	33	-1.152	0.000188736	0.000911417	down	--	Scaffold6664	872855	876581	+	3727	protein_coding	GO:0016021,integral component of membrane; GO:0005886,plasma membrane; GO:0005524,ATP binding; GO:0042626,ATPase activity, coupled to transmembrane movement of substances; GO:0009414,response to water deprivation; GO:0010148,transpiration	--	At1g67140	dbj|GAV75653.1|	AB22G_ARATH,RecName: Full=ABC transporter G family member 22; Short=ABC transporter ABCG.22; Short=AtABCG22; AltName: Full=White-brown complex homolog protein 23; Short=AtWBC23;	A0A1Q3C6E7_CEPFO,SubName: Full=Uncharacterized protein {ECO:0000313|EMBL:GAV75653.1}; Flags: Fragment;
TEA030599	205	102	-1.009	6.91796e-09	7.3594e-08	down	--	Scaffold1593	945931	957942	-	12012	protein_coding	GO:0016021,integral component of membrane; GO:0005774,vacuolar membrane; GO:0005524,ATP binding; GO:0042626,ATPase activity, coupled to transmembrane movement of substances	K05657: ABCB10; ATP-binding cassette, subfamily B (MDR/TAP), member 10	At5g39040	ref|XP_002265694.2|	AB25B_ORYSJ,RecName: Full=ABC transporter B family member 25; Short=ABC transporter ABCB.25; Short=OsABCB25; AltName: Full=Protein ALS1 homolog;	D7SIL4_VITVI,SubName: Full=Uncharacterized protein {ECO:0000313|EMBL:CBI15325.3};
TEA030745	22	8	-1.579	0.00538672	0.0177828	down	--	Scaffold24923	56228	57295	-	1068	protein_coding	GO:0016021,integral component of membrane; GO:0005751,mitochondrial respiratory chain complex IV; GO:0005507,copper ion binding; GO:0004129,cytochrome-c oxidase activity; GO:0042773,ATP synthesis coupled electron transport	--	AtMi014	ref|YP_009241671.1|	COX2_SOYBN,RecName: Full=Cytochrome c oxidase subunit 2; EC=1.9.3.1; AltName: Full=Cytochrome c oxidase polypeptide II;	A0A142BZ12_ZIZJJ,RecName: Full=Cytochrome c oxidase subunit 2 {ECO:0000256|RuleBase:RU000457};
TEA030809	100	41	-1.275	2.65986e-06	1.86486e-05	down	--	Scaffold399	3710649	3717633	+	6985	protein_coding	--	--	At4g13740	ref|XP_010650288.1|	--	A0A067DXZ7_CITSI,SubName: Full=Uncharacterized protein {ECO:0000313|EMBL:KDO47854.1}; Flags: Fragment;
TEA030887	1366	675	-1.016	2.17014e-50	3.37598e-48	down	--	Scaffold141	2251661	2263619	+	11959	protein_coding	GO:0000178,exosome (RNase complex); GO:0005634,nucleus; GO:0004519,endonuclease activity; GO:0004527,exonuclease activity; GO:0046872,metal ion binding; GO:0003723,RNA binding; GO:0006364,rRNA processing	--	At2g17510	ref|XP_002276939.1|	RP44A_ARATH,RecName: Full=Exosome complex exonuclease RRP44 homolog A {ECO:0000305}; Short=RRP44 homolog A {ECO:0000305}; EC=3.1.13.-; EC=3.1.26.-; AltName: Full=Protein EMBRYO DEFECTIVE 2763 {ECO:0000305}; AltName: Full=Ribosomal RNA-processing protein 44A {ECO:0000305}; Short=AtRRP44A {ECO:0000303|PubMed:24244451};	D7SWC0_VITVI,SubName: Full=Uncharacterized protein {ECO:0000313|EMBL:CBI21569.3};
TEA031104	19	4	-2.158	0.00385862	0.0133066	down	--	Scaffold1778	822562	850219	-	27658	protein_coding	GO:0005524,ATP binding; GO:0004674,protein serine/threonine kinase activity; GO:0004712,protein serine/threonine/tyrosine kinase activity; GO:0006355,regulation of transcription, DNA-templated	--	At3g53570	gb|EEF29380.1|	AFC1_ARATH,RecName: Full=Serine/threonine-protein kinase AFC1; EC=2.7.12.1;	B9T436_RICCO,SubName: Full=Afc, putative {ECO:0000313|EMBL:EEF29380.1}; EC=2.7.12.1 {ECO:0000313|EMBL:EEF29380.1};
TEA031197	43	12	-1.854	1.54041e-05	9.42138e-05	down	--	Scaffold2766	701371	704910	+	3540	protein_coding	GO:0005829,cytosol; GO:0030529,NA; GO:0046872,metal ion binding; GO:0003723,RNA binding; GO:0009814,defense response, incompatible interaction; GO:0031047,gene silencing by RNA; GO:0006355,regulation of transcription, DNA-templated; GO:0006417,regulation of translation; GO:0009615,response to virus; GO:0006351,transcription, DNA-templated; GO:0060145,viral gene silencing in virus induced gene sil…	K11593: ELF2C, AGO; eukaryotic translation initiation factor 2C	At2g27880	ref|XP_011088815.1|	AGO5_ARATH,RecName: Full=Protein argonaute 5;	A0A2G9GEU0_9LAMI,SubName: Full=Translation initiation factor 2C (eIF-2C) {ECO:0000313|EMBL:PIN03732.1};
TEA031244	247	113	-1.128	1.04998e-11	1.58904e-10	down	--	Scaffold102	336346	342015	+	5670	protein_coding	GO:0005737,cytoplasm; GO:0008964,phosphoenolpyruvate carboxylase activity; GO:0015977,carbon fixation; GO:0006099,tricarboxylic acid cycle	--	At3g14940	ref|XP_016702062.1|	CAPPC_FLATR,RecName: Full=Phosphoenolpyruvate carboxylase 2; Short=PEPC 2; Short=PEPCase 2; Short=ppcC; EC=4.1.1.31;	A0A1U8KHY6_GOSHI,SubName: Full=phosphoenolpyruvate carboxylase-like {ECO:0000313|RefSeq:XP_016702062.1};
TEA031546	107	53	-1	2.28048e-05	0.000134267	down	--	Scaffold1308	450389	452410	-	2022	protein_coding	GO:0005886,plasma membrane; GO:0043531,ADP binding; GO:0005524,ATP binding; GO:0009626,plant-type hypersensitive response; GO:0007165,signal transduction	K22038: LRRC8; volume-regulated anion channel	At3g14470	gb|POF27063.1|	R13L1_ARATH,RecName: Full=Putative disease resistance RPP13-like protein 1;	M1NQG6_VITLA,SubName: Full=Disease resistance protein At3g14460-like protein 2 {ECO:0000313|EMBL:AGF69195.1};
TEA031871	30	12	-1.288	0.00825366	0.0256197	down	--	Scaffold11578	31888	36368	+	4481	protein_coding	--	--	--	ref|XP_010661858.1|	--	A0A067K9Q3_JATCU,SubName: Full=Uncharacterized protein {ECO:0000313|EMBL:KDP28549.1};
TEA031946	29	10	-1.442	0.00750676	0.0236165	down	--	Scaffold2070	836941	845485	-	8545	protein_coding	--	--	--	gb|PON96845.1|	--	A0A2C9UIY8_MANES,SubName: Full=Uncharacterized protein {ECO:0000313|EMBL:OAY30269.1};
TEA031959	32	13	-1.321	0.00358697	0.0124975	down	--	Scaffold982	116181	129372	-	13192	protein_coding	GO:0016308,1-phosphatidylinositol-4-phosphate 5-kinase activity; GO:0005524,ATP binding	--	At1g01460	ref|XP_008437930.1|	PI5KA_ARATH,RecName: Full=Phosphatidylinositol 4-phosphate 5-kinase 10; Short=AtPIP5K10; EC=2.7.1.68; AltName: Full=1-phosphatidylinositol 4-phosphate kinase 10; AltName: Full=Diphosphoinositide kinase 10; AltName: Full=PtdIns(4)P-5-kinase 10;	A0A1S3AVA1_CUCME,SubName: Full=phosphatidylinositol 4-phosphate 5-kinase 10 isoform X1 {ECO:0000313|RefSeq:XP_008437930.1, ECO:0000313|RefSeq:XP_008437931.1, ECO:0000313|RefSeq:XP_008437934.1};
TEA032046	71	30	-1.278	1.65588e-05	0.000100558	down	--	Scaffold3130	949011	956972	+	7962	protein_coding	--	--	At5g57950	ref|XP_003633171.1|	--	--
TEA032085	160	65	-1.298	2.70323e-10	3.42471e-09	down	--	Scaffold139	397672	401499	-	3828	protein_coding	GO:0005829,cytosol; GO:0005524,ATP binding; GO:0004674,protein serine/threonine kinase activity; GO:0004712,protein serine/threonine/tyrosine kinase activity; GO:0004871,NA; GO:0009658,chloroplast organization; GO:0035556,intracellular signal transduction	--	At4g38470	ref|XP_021285688.1|	STY46_ARATH,RecName: Full=Serine/threonine-protein kinase STY46 {ECO:0000305}; EC=2.7.11.1 {ECO:0000269|PubMed:17090544}; AltName: Full=Serine/threonine/tyrosine-protein kinase 46 {ECO:0000303|PubMed:16429265};	A0A061DZP4_THECC,SubName: Full=ACT-like protein tyrosine kinase family protein isoform 3 {ECO:0000313|EMBL:EOX97556.1}; Flags: Fragment;
TEA032117	66	24	-1.451	6.46776e-06	4.24051e-05	down	--	Scaffold1538	651321	654505	+	3185	protein_coding	GO:0016020,membrane; GO:0016846,carbon-sulfur lyase activity; GO:0030170,pyridoxal phosphate binding; GO:0080108,S-alkylthiohydroximate lyase activity; GO:0008483,transaminase activity; GO:0048830,adventitious root development; GO:0006520,cellular amino acid metabolic process; GO:0019761,glucosinolate biosynthetic process; GO:0009684,indoleacetic acid biosynthetic process; GO:0001560,regulation o…	K00815: TAT; tyrosine aminotransferase [EC:2.6.1.5]	At2g20610	ref|XP_002276551.1|	SUR1_ARATH,RecName: Full=S-alkyl-thiohydroximate lyase SUR1; EC=4.4.1.-; AltName: Full=Protein ABERRANT LATERAL ROOT FORMATION 1; AltName: Full=Protein HOOKLESS 3; AltName: Full=Protein ROOTY; AltName: Full=Protein ROOTY 1; AltName: Full=Protein SUPERROOT 1;	E0CTH7_VITVI,SubName: Full=Uncharacterized protein {ECO:0000313|EMBL:CBI21892.3};
TEA032261	154	77	-1.003	4.98679e-07	3.96642e-06	down	--	Scaffold812	100183	103637	+	3455	protein_coding	GO:0005737,cytoplasm; GO:0031965,nuclear membrane; GO:0005634,nucleus; GO:0008139,nuclear localization sequence binding; GO:0008565,protein transporter activity; GO:0008536,Ran GTPase binding; GO:0006886,intracellular protein transport; GO:0006606,protein import into nucleus; GO:0043484,regulation of RNA splicing	--	--	ref|XP_015079689.1|	MOS14_ARATH,RecName: Full=Transportin MOS14 {ECO:0000305}; AltName: Full=Importin beta MOS14 {ECO:0000305}; AltName: Full=Protein MODIFIER OF SNC1 14 {ECO:0000303|PubMed:21738492}; AltName: Full=Transportin-SR {ECO:0000303|PubMed:21738492}; Short=TRN-SR {ECO:0000303|PubMed:21738492};	A0A0V0IXS8_SOLCH,SubName: Full=Putative transportin-3-like {ECO:0000313|EMBL:JAP37332.1};
TEA032299	26	10	-1.382	0.0088907	0.027293	down	--	Scaffold1890	110695	115877	-	5183	protein_coding	--	--	--	--	--	--
TEA032356	188	87	-1.111	1.72706e-09	1.99977e-08	down	--	Scaffold283	1529566	1530966	-	1401	protein_coding	--	K22038: LRRC8; volume-regulated anion channel	--	gb|EOY19764.1|	--	A0A061FY96_THECC,SubName: Full=LRR and NB-ARC domains-containing disease resistance protein, putative {ECO:0000313|EMBL:EOY19764.1};
TEA032410	871	374	-1.22	6.92375e-47	9.5329e-45	down	--	Scaffold665	52599	60635	+	8037	protein_coding	GO:0000148,1,3-beta-D-glucan synthase complex; GO:0005794,Golgi apparatus; GO:0016021,integral component of membrane; GO:0005886,plasma membrane; GO:0009506,plasmodesma; GO:0003843,1,3-beta-D-glucan synthase activity; GO:0006075,(1->3)-beta-D-glucan biosynthetic process; GO:0071555,cell wall organization; GO:0048589,developmental growth; GO:0009556,microsporogenesis; GO:0009555,pollen development…	K11000: CALS; callose synthase [EC:2.4.1.-]	At3g07160	gb|KRH63709.1|	CALSA_ARATH,RecName: Full=Callose synthase 10; EC=2.4.1.34; AltName: Full=1,3-beta-glucan synthase; AltName: Full=Protein CHORUS; AltName: Full=Protein GLUCAN SYNTHASE-LIKE 8;	A0A0R0KA71_SOYBN,SubName: Full=Uncharacterized protein {ECO:0000313|EMBL:KRH63709.1}; Flags: Fragment;
TEA032434	251	16	-4.017	1.34076e-39	1.24499e-37	down	--	Scaffold4224	1120209	1125036	+	4828	protein_coding	--	--	--	--	--	--
TEA032515	16	5	-1.669	0.0170834	0.0473854	down	--	Scaffold2848	105731	109102	+	3372	protein_coding	--	--	--	gb|PKI60220.1|	--	A0A2I0JWG6_PUNGR,SubName: Full=Uncharacterized protein {ECO:0000313|EMBL:PKI60220.1};
TEA032578	44	22	-1.05	0.00364631	0.0126727	down	--	Scaffold144	398927	400923	-	1997	protein_coding	GO:0016021,integral component of membrane; GO:0016020,membrane; GO:0005886,plasma membrane; GO:0009506,plasmodesma; GO:0090406,pollen tube; GO:0005524,ATP binding; GO:0004674,protein serine/threonine kinase activity	--	At4g08850	ref|XP_002278590.1|	MIK2_ARATH,RecName: Full=MDIS1-interacting receptor like kinase 2 {ECO:0000303|PubMed:26863186}; Short=AtMIK2 {ECO:0000303|PubMed:26863186}; AltName: Full=Probable LRR receptor-like serine/threonine-protein kinase At4g08850; EC=2.7.11.1 {ECO:0000305}; Flags: Precursor;	A5AGK9_VITVI,SubName: Full=Uncharacterized protein {ECO:0000313|EMBL:CAN68996.1};
TEA032585	397	187	-1.085	6.28334e-18	1.76886e-16	down	--	Scaffold144	446435	452495	+	6061	protein_coding	GO:0009543,chloroplast thylakoid lumen; GO:0005739,mitochondrion; GO:0009579,thylakoid; GO:0031977,thylakoid lumen; GO:0004175,endopeptidase activity; GO:0008236,serine-type peptidase activity	K03797: E3.4.21.102, prc, ctpA; carboxyl-terminal processing protease [EC:3.4.21.102]	At4g17740	gb|POF12348.1|	CTPA2_ARATH,RecName: Full=Carboxyl-terminal-processing peptidase 2, chloroplastic; EC=3.4.21.102; AltName: Full=D1 C-terminal processing protease 2; AltName: Full=Photosystem II D1 protein processing peptidase 2; Flags: Precursor;	A0A2H5P2K2_CITUN,SubName: Full=Uncharacterized protein {ECO:0000313|EMBL:GAY46572.1};
TEA032706	39	12	-1.677	0.000124954	0.000629818	down	--	Scaffold1618	642375	647774	-	5400	protein_coding	--	--	--	ref|XP_010109913.1|	--	W9SE97_9ROSA,SubName: Full=Uncharacterized protein {ECO:0000313|EMBL:EXC24882.1};
TEA032707	16	3	-2.354	0.00193695	0.00729043	down	--	Scaffold1618	2125763	2140846	+	15084	protein_coding	--	--	--	--	--	--
TEA032929	333	161	-1.051	1.70449e-13	3.14111e-12	down	--	Scaffold1470	199384	206638	+	7255	protein_coding	GO:0000148,1,3-beta-D-glucan synthase complex; GO:0016021,integral component of membrane; GO:0005886,plasma membrane; GO:0003843,1,3-beta-D-glucan synthase activity; GO:0006075,(1->3)-beta-D-glucan biosynthetic process; GO:0071555,cell wall organization; GO:0008360,regulation of cell shape	--	At5g13000	ref|XP_018825259.1|	CALS2_ARATH,RecName: Full=Callose synthase 2; EC=2.4.1.34; AltName: Full=1,3-beta-glucan synthase; AltName: Full=Protein GLUCAN SYNTHASE-LIKE 3;	A0A2I4F0T8_9ROSI,SubName: Full=callose synthase 3-like {ECO:0000313|RefSeq:XP_018825259.1};
TEA033022	2904	378	-2.943	1.21365e-63	3.02868e-61	down	--	Scaffold803	299155	300377	+	1223	protein_coding	--	--	Hs18543658_1	ref|XP_010106597.1|	--	A0A0D2ZQ67_BRAOL,SubName: Full=Uncharacterized protein {ECO:0000313|EnsemblPlants:Bo00616s120.1};
TEA033135	34	15	-1.117	0.0127401	0.0369823	down	--	Scaffold4449	771711	778503	-	6793	protein_coding	GO:0005829,cytosol; GO:0000407,phagophore assembly site; GO:0019778,Atg12 activating enzyme activity; GO:0019779,Atg8 activating enzyme activity; GO:0000045,autophagosome assembly; GO:0006914,autophagy; GO:0000422,autophagy of mitochondrion; GO:0006501,C-terminal protein lipidation; GO:0006995,cellular response to nitrogen starvation; GO:0050832,defense response to fungus; GO:0044805,late nucleop…	--	At5g45900	ref|XP_018830508.1|	ATG7_ARATH,RecName: Full=Ubiquitin-like modifier-activating enzyme atg7; AltName: Full=ATG12-activating enzyme E1 atg7; AltName: Full=Autophagy-related protein 7; Short=AtAPG7; AltName: Full=Protein PEROXISOME UNUSUAL POSITIONING 4 {ECO:0000303|PubMed:24368788};	A0A2I4FFU0_9ROSI,SubName: Full=ubiquitin-like modifier-activating enzyme atg7 {ECO:0000313|RefSeq:XP_018830508.1};
TEA033232	207	13	-3.988	1.04763e-33	7.40359e-32	down	--	Scaffold4160	1180539	1182456	+	1918	protein_coding	--	--	--	gb|OIW03237.1|	--	A0A1J7HNF4_LUPAN,SubName: Full=Uncharacterized protein {ECO:0000313|EMBL:OIW03237.1};
TEA033233	52	4	-3.526	5.58577e-11	7.73069e-10	down	--	Scaffold4160	1226068	1227472	-	1405	protein_coding	--	--	Hs18543658_1	emb|CAN70790.1|	--	A5C0J4_VITVI,SubName: Full=Uncharacterized protein {ECO:0000313|EMBL:CAN70790.1};
TEA033257	554	40	-3.817	3.53054e-11	5.01667e-10	down	--	Scaffold4160	1182631	1184660	+	2030	protein_coding	--	--	--	gb|KZV36663.1|	--	A0A1J7FP78_LUPAN,SubName: Full=Uncharacterized protein {ECO:0000313|EMBL:OIV89726.1};
TEA033264	532	41	-3.718	7.03814e-38	6.04347e-36	down	--	Scaffold4160	999843	1006867	+	7025	protein_coding	--	--	--	gb|PHT97258.1|	--	A0A2G3ASP7_CAPCH,SubName: Full=Protein TAR1 {ECO:0000313|EMBL:PHT97258.1};
TEA033267	27	2	-3.637	0.0107131	0.0319342	down	--	Scaffold4160	1143899	1148085	-	4187	protein_coding	--	--	--	gb|OIV89726.1|	--	A0A1J7FP78_LUPAN,SubName: Full=Uncharacterized protein {ECO:0000313|EMBL:OIV89726.1};
TEA033272	17	5	-1.665	0.0180471	0.0496778	down	--	Scaffold4160	1199066	1199557	+	492	protein_coding	--	--	--	gb|PHT29168.1|	--	A0A2G2V8D8_CAPBA,SubName: Full=Regulator of rDNA transcription protein 15 {ECO:0000313|EMBL:PHT29168.1};
TEA033281	492	230	-1.098	0.0172876	0.0478686	down	--	Scaffold2225	826105	831661	+	5557	protein_coding	GO:0005730,nucleolus; GO:0016787,hydrolase activity; GO:0046872,metal ion binding; GO:0003676,nucleic acid binding; GO:0016569,covalent chromatin modification; GO:0006355,regulation of transcription, DNA-templated; GO:0006351,transcription, DNA-templated	--	--	ref|XP_015873459.1|	HDT1_SOLCH,RecName: Full=Histone deacetylase HDT1; AltName: Full=Histone deacetylase 2a; Short=HD2a; AltName: Full=ScHD2a;	A0A2C9V3P6_MANES,SubName: Full=Uncharacterized protein {ECO:0000313|EMBL:OAY38142.1};
TEA033355	2014	597	-1.754	2.61942e-115	1.96104e-112	down	--	Scaffold2899	1036455	1084931	+	48477	protein_coding	--	--	--	dbj|GAY51087.1|	--	A0A2H5PFF2_CITUN,SubName: Full=Uncharacterized protein {ECO:0000313|EMBL:GAY51087.1};
TEA033421	399	177	-1.168	3.19493e-20	1.08109e-18	down	--	Scaffold1285	797720	818669	+	20950	protein_coding	--	--	At1g26170	ref|XP_019071747.1|	--	D7T9F0_VITVI,SubName: Full=Uncharacterized protein {ECO:0000313|EMBL:CBI27121.3};
TEA033456	26	9	-1.56	0.00317721	0.0112415	down	--	Scaffold3154	355535	356984	-	1450	protein_coding	--	--	--	--	--	--
TEA033490	297	54	-2.461	4.94034e-33	3.37196e-31	down	--	Scaffold776	196651	223958	-	27308	protein_coding	GO:0009941,chloroplast envelope; GO:0005730,nucleolus; GO:0005654,nucleoplasm; GO:0009506,plasmodesma; GO:0005524,ATP binding; GO:0016887,ATPase activity; GO:0009738,abscisic acid-activated signaling pathway; GO:0009553,embryo sac development; GO:0048638,regulation of developmental growth; GO:0000027,ribosomal large subunit assembly	K14572: MDN1, REA1; midasin	At1g67120	ref|XP_010654485.1|	MDN1_ARATH,RecName: Full=Midasin {ECO:0000303|PubMed:23572950}; Short=AtMDN1 {ECO:0000303|PubMed:23572950}; AltName: Full=Dynein-related AAA-ATPase MDN1; AltName: Full=MIDAS-containing protein 1 {ECO:0000303|PubMed:23572950}; AltName: Full=Protein DWARF AND SHORT ROOT 1 {ECO:0000303|PubMed:27824150};	A0A2I4FTY2_9ROSI,SubName: Full=midasin {ECO:0000313|RefSeq:XP_018835102.1};
TEA033557	221	101	-1.134	9.12851e-12	1.39205e-10	down	--	Scaffold192	736167	751623	+	15457	protein_coding	GO:0012505,endomembrane system; GO:0005768,endosome; GO:0005794,Golgi apparatus; GO:0000139,Golgi membrane; GO:0016021,integral component of membrane; GO:0031902,late endosome membrane; GO:0033017,sarcoplasmic reticulum membrane; GO:0005802,trans-Golgi network; GO:0005524,ATP binding; GO:0005388,calcium-transporting ATPase activity; GO:0015410,manganese-transporting ATPase activity; GO:0046872,me…	K05853: ATP2A; Ca2+ transporting ATPase, sarcoplasmic/endoplasmic reticulum [EC:3.6.3.8]	At1g10130	gb|KJB58673.1|	ECA3_ARATH,RecName: Full=Calcium-transporting ATPase 3, endoplasmic reticulum-type; Short=AtECA3; EC=3.6.3.8;	A0A0D2S615_GOSRA,RecName: Full=Calcium-transporting ATPase {ECO:0000256|RuleBase:RU361146}; EC=3.6.3.8 {ECO:0000256|RuleBase:RU361146};
TEA033642	316	155	-1.017	8.22623e-12	1.26574e-10	down	--	Scaffold973	627240	628912	-	1673	protein_coding	GO:0005576,extracellular region; GO:0019953,sexual reproduction	K20628: exlX; expansin	At4g17030	ref|XP_021658258.1|	EXLB1_ARATH,RecName: Full=Expansin-like B1; Short=At-EXPR1; Short=AtEXLB1; Short=AtEXPR1; AltName: Full=Ath-ExpBeta-3.1; Flags: Precursor;	A0A2C9WCD6_MANES,SubName: Full=Uncharacterized protein {ECO:0000313|EMBL:OAY56787.1};
TEA033798	175	81	-1.107	2.82923e-09	3.17619e-08	down	--	Scaffold3908	671907	672470	+	564	protein_coding	GO:0016020,membrane; GO:0016604,nuclear body; GO:0005654,nucleoplasm; GO:0005634,nucleus; GO:0005524,ATP binding; GO:0016887,ATPase activity; GO:0003677,DNA binding; GO:0004519,endonuclease activity; GO:0016301,kinase activity; GO:0043621,protein self-association; GO:0003723,RNA binding; GO:0016569,covalent chromatin modification; GO:0006952,defense response; GO:0006281,DNA repair; GO:0031047,gen…	--	At4g24970	ref|XP_022011245.1|	MORC7_ARATH,RecName: Full=Protein MICRORCHIDIA 7 {ECO:0000303|PubMed:24799676}; Short=AtMORC7 {ECO:0000303|PubMed:24799676}; EC=3.6.-.-; AltName: Full=Protein CRT1-homolog 3 {ECO:0000303|PubMed:19704828}; Short=CRT1-h3 {ECO:0000303|PubMed:19704828};	A0A251VCR7_HELAN,SubName: Full=Putative histidine kinase-, DNA gyrase B-, and HSP90-like ATPase family protein {ECO:0000313|EMBL:OTG33385.1};
TEA033869	356	177	-1	8.42216e-12	1.29422e-10	down	--	Scaffold1759	2179160	2196086	+	16927	protein_coding	GO:0016021,integral component of membrane; GO:0005886,plasma membrane; GO:0008381,mechanosensitive ion channel activity; GO:0006820,anion transport; GO:0050982,detection of mechanical stimulus; GO:0010150,leaf senescence; GO:0097468,programmed cell death in response to reactive oxygen species	--	At5g12080	ref|XP_022858731.1|	MSL10_ARATH,RecName: Full=Mechanosensitive ion channel protein 10; AltName: Full=Mechanosensitive channel of small conductance-like 10; AltName: Full=MscS-Like protein 10; Short=AtMSL10;	A0A166FTD5_DAUCA,SubName: Full=Uncharacterized protein {ECO:0000313|EMBL:KZN08151.1};
TEA034048	63	13	-2.344	0.0144174	0.0410356	down	--	Scaffold4546	128364	129791	+	1428	protein_coding	GO:0004353,glutamate dehydrogenase [NAD(P)+] activity; GO:0006520,cellular amino acid metabolic process	--	At5g18170	gb|PIA53997.1|	DHEB_NICPL,RecName: Full=Glutamate dehydrogenase B; Short=GDH B; EC=1.4.1.3;	A0A2G5EEK4_AQUCA,SubName: Full=Uncharacterized protein {ECO:0000313|EMBL:PIA53997.1};

## Sheet: DEGs of 8FADvs8WD
ID	8WD	8FAD	log2FoldChange	pvalue	FDR	regulated	Name	Chrom	Start	End	Strand	Length	Type	GO	KEGG	KOG	NR	SwissProt	TrEMBL
TEA000018	9	78	3.171	9.76543e-14	7.36033e-13	up	--	Scaffold2542	1265654	1266376	+	723	protein_coding	GO:0016021,integral component of membrane; GO:0020037,heme binding; GO:0005506,iron ion binding; GO:0004497,monooxygenase activity; GO:0016705,oxidoreductase activity, acting on paired donors, with incorporation or reduction of molecular oxygen	--	At5g57260	gb|KZM84748.1|	C7A12_PANGI,RecName: Full=Cytochrome P450 CYP736A12; EC=1.14.-.-;	A0A175YNQ9_DAUCA,SubName: Full=Uncharacterized protein {ECO:0000313|EMBL:KZM84748.1};
TEA000020	123	289	1.236	4.74117e-15	3.8683e-14	up	--	Scaffold2542	2052089	2054483	+	2395	protein_coding	GO:0016021,integral component of membrane; GO:0005886,plasma membrane; GO:0015591,D-ribose transmembrane transporter activity; GO:0015148,D-xylose transmembrane transporter activity; GO:0005354,galactose transmembrane transporter activity; GO:0005355,glucose transmembrane transporter activity; GO:0015168,glycerol transmembrane transporter activity; GO:0015575,mannitol transmembrane transporter ac…	--	At3g18830	ref|XP_009774532.1|	PLT5_ARATH,RecName: Full=Polyol transporter 5; AltName: Full=Protein POLYOL TRANSPORTER 5; Short=AtPLT5; AltName: Full=Sugar-proton symporter PLT5;	A0A1U7W3B0_NICSY,SubName: Full=polyol transporter 5-like {ECO:0000313|RefSeq:XP_009774532.1};
TEA000031	160	328	1.038	3.42218e-14	2.65037e-13	up	--	Scaffold9953	23445	41539	+	18095	protein_coding	--	--	--	ref|XP_018811010.1|	--	A0A2I4DV41_9ROSI,SubName: Full=prolycopene isomerase 2, chloroplastic isoform X3 {ECO:0000313|RefSeq:XP_018811010.1};
TEA000065	1	10	2.886	0.00757124	0.0177207	up	--	Scaffold278	1154299	1155855	-	1557	protein_coding	GO:0043231,intracellular membrane-bounded organelle; GO:0080043,quercetin 3-O-glucosyltransferase activity; GO:0080044,quercetin 7-O-glucosyltransferase activity; GO:0008152,metabolic process	K13496: UGT73C; UDP-glucosyl transferase 73C [EC:2.4.1.-]	At5g12890	ref|XP_011073829.1|	U92A1_ARATH,RecName: Full=UDP-glycosyltransferase 92A1; EC=2.4.1.-;	A0A2G9HUD1_9LAMI,RecName: Full=Glycosyltransferase {ECO:0000256|RuleBase:RU362057}; EC=2.4.1.- {ECO:0000256|RuleBase:RU362057};
TEA000075	18	67	1.93	2.5358e-08	1.27086e-07	up	--	Scaffold278	397254	403994	-	6741	protein_coding	--	--	At1g15380	ref|XP_010033467.1|	--	A0A059AGD2_EUCGR,SubName: Full=Uncharacterized protein {ECO:0000313|EMBL:KCW53107.1};
TEA000093	2390	6197	1.374	4.56358e-183	8.21383e-181	up	--	Scaffold3930	333393	340104	+	6712	protein_coding	GO:0009507,chloroplast; GO:0005524,ATP binding; GO:0008878,glucose-1-phosphate adenylyltransferase activity; GO:0005978,glycogen biosynthetic process; GO:0019252,starch biosynthetic process	K00975: glgC; glucose-1-phosphate adenylyltransferase [EC:2.7.7.27]	At5g48300	gb|AIG56842.1|	GLGS_BRANA,RecName: Full=Glucose-1-phosphate adenylyltransferase small subunit, chloroplastic; EC=2.7.7.27; AltName: Full=ADP-glucose pyrophosphorylase; AltName: Full=ADP-glucose synthase; AltName: Full=AGPase B; AltName: Full=Alpha-D-glucose-1-phosphate adenyl transferase; Flags: Precursor;	A0A075TK16_ACTER,RecName: Full=Glucose-1-phosphate adenylyltransferase {ECO:0000256|RuleBase:RU362093}; EC=2.7.7.27 {ECO:0000256|RuleBase:RU362093}; AltName: Full=ADP-glucose pyrophosphorylase {ECO:0000256|RuleBase:RU362093};
TEA000095	53	179	1.749	1.03561e-13	7.78377e-13	up	--	Scaffold3930	83863	87924	+	4062	protein_coding	--	--	--	--	--	--
TEA000118	519	1165	1.168	6.32166e-49	1.74155e-47	up	--	Scaffold12264	391639	419203	-	27565	protein_coding	--	--	At2g25660	gb|EOY31352.1|	--	A0A061GQB9_THECC,SubName: Full=Embryo defective 2410 isoform 1 {ECO:0000313|EMBL:EOY31352.1};
TEA000193	27	56	1.052	0.00551328	0.0132994	up	--	Scaffold5107	306549	320770	+	14222	protein_coding	GO:0055028,cortical microtubule; GO:0005874,microtubule; GO:0005634,nucleus; GO:0009524,phragmoplast; GO:0009574,preprophase band; GO:0008017,microtubule binding; GO:0000911,cytokinesis by cell plate formation; GO:0052096,formation by symbiont of syncytium involving giant cell for nutrient acquisition from host; GO:0000226,microtubule cytoskeleton organization; GO:0046785,microtubule polymerizati…	K16732: PRC1; protein regulator of cytokinesis 1	At5g51600	ref|XP_015877851.1|	MA653_ARATH,RecName: Full=65-kDa microtubule-associated protein 3; Short=AtMAP65-3; AltName: Full=Protein PLEIADE;	A0A068U9S3_COFCA,SubName: Full=Uncharacterized protein {ECO:0000313|EMBL:CDP05295.1};
TEA000194	17	45	1.409	0.000220406	0.000687205	up	--	Scaffold5107	24701	35363	-	10663	protein_coding	GO:0005737,cytoplasm; GO:0008409,5'-3' exonuclease activity; GO:0005524,ATP binding; GO:0003677,DNA binding; GO:0003887,DNA-directed DNA polymerase activity; GO:0004386,helicase activity; GO:0007049,cell cycle; GO:0051301,cell division; GO:0006261,DNA-dependent DNA replication; GO:1990067,intrachromosomal DNA recombination; GO:0009933,meristem structural organization; GO:0009640,photomorphogenesi…	--	At4g32700	ref|XP_006450613.1|	TEB_ARATH,RecName: Full=Helicase and polymerase-containing protein TEBICHI; EC=3.6.4.-;	V4TTH3_9ROSI,SubName: Full=Uncharacterized protein {ECO:0000313|EMBL:ESR63853.1}; Flags: Fragment;
TEA000209	8	28	1.68	0.00132939	0.0036195	up	--	Scaffold8145	17174	19502	-	2329	protein_coding	GO:0005886,plasma membrane; GO:0009738,abscisic acid-activated signaling pathway	--	At5g52900	ref|XP_002318354.1|	MAKR6_ARATH,RecName: Full=Probable membrane-associated kinase regulator 6;	B9I507_POPTR,SubName: Full=Uncharacterized protein {ECO:0000313|EMBL:EEE96574.1};
TEA000233	6	23	1.913	0.00137359	0.00372967	up	--	Scaffold5507	321939	343190	+	21252	protein_coding	GO:0048046,apoplast; GO:0047513,1,2-alpha-L-fucosidase activity; GO:0008152,metabolic process	K15923: AXY8, FUC95A, afcA; alpha-L-fucosidase 2 [EC:3.2.1.51]	At4g34260	ref|XP_018827808.1|	FUCO2_ARATH,RecName: Full=Alpha-L-fucosidase 2; EC=3.2.1.51; AltName: Full=Alpha-1,2-fucosidase 2; AltName: Full=Alpha-L-fucosidase 95A; Short=AtFuc95A; AltName: Full=Alpha-L-fucoside fucohydrolase 2; AltName: Full=Protein ALTERED XYLOGLUCAN 8; Flags: Precursor;	A0A2I4F837_9ROSI,SubName: Full=alpha-L-fucosidase 2-like isoform X1 {ECO:0000313|RefSeq:XP_018827808.1};
TEA000251	679	1386	1.029	1.43204e-46	3.6612e-45	up	--	Scaffold4608	331833	338453	+	6621	protein_coding	GO:0009507,chloroplast; GO:0015934,large ribosomal subunit; GO:0003735,structural constituent of ribosome; GO:0006412,translation	--	At3g25920	ref|XP_022891113.1|	RK15_SPIOL,RecName: Full=50S ribosomal protein L15, chloroplastic {ECO:0000303|PubMed:10874046}; AltName: Full=CL15; AltName: Full=Chloroplastic large ribosomal subunit protein uL15c {ECO:0000303|PubMed:28007896}; Flags: Precursor;	D7T943_VITVI,SubName: Full=Uncharacterized protein {ECO:0000313|EMBL:CBI27014.3};
TEA000269	45	142	1.647	1.22859e-12	8.63564e-12	up	--	Scaffold3876	378396	385836	+	7441	protein_coding	GO:0016021,integral component of membrane; GO:0005886,plasma membrane; GO:0050832,defense response to fungus	--	At2g34930	ref|XP_017976072.1|	EIX1_SOLLC,RecName: Full=Receptor-like protein EIX1 {ECO:0000305}; AltName: Full=EIX receptor 1 {ECO:0000312|EMBL:AAR28377.1}; Flags: Precursor;	A0A061F8Y0_THECC,SubName: Full=Disease resistance family protein / LRR family protein, putative {ECO:0000313|EMBL:EOY10969.1};
TEA000275	18	79	2.16	5.78556e-11	3.6132e-10	up	--	Scaffold3876	1229501	1241079	-	11579	protein_coding	--	--	At4g03460	ref|XP_022863482.1|	--	K4C2S2_SOLLC,SubName: Full=Uncharacterized protein {ECO:0000313|EnsemblPlants:Solyc05g055970.2.1};
TEA000316	797	1676	1.073	1.02389e-65	4.10741e-64	up	--	Scaffold1268	1203634	1209385	-	5752	protein_coding	--	--	At5g13720	gb|POF19720.1|	--	A0A061FJM9_THECC,SubName: Full=Uncharacterized protein {ECO:0000313|EMBL:EOY14654.1};
TEA000381	9	28	1.594	0.00348311	0.00877546	up	--	Scaffold2001	56070	57943	+	1874	protein_coding	--	--	--	dbj|GAV65037.1|	--	A0A1Q3BAH0_CEPFO,SubName: Full=THUMP domain-containing protein {ECO:0000313|EMBL:GAV65037.1};
TEA000385	25	97	1.968	6.63942e-12	4.43361e-11	up	--	Scaffold1813	240760	242393	+	1634	protein_coding	GO:0009507,chloroplast; GO:0016020,membrane; GO:0005739,mitochondrion; GO:0004815,aspartate-tRNA ligase activity; GO:0005524,ATP binding; GO:0003677,DNA binding; GO:0046872,metal ion binding; GO:0006418,tRNA aminoacylation for protein translation	K01876: DARS, aspS; aspartyl-tRNA synthetase [EC:6.1.1.12]	At4g33760	ref|XP_020220486.1|	SYDM_ARATH,RecName: Full=Aspartate--tRNA ligase, chloroplastic/mitochondrial {ECO:0000305}; EC=6.1.1.12 {ECO:0000305}; AltName: Full=Aspartyl-tRNA synthetase {ECO:0000305}; Short=AspRS {ECO:0000305};	A0A2C9VKA1_MANES,SubName: Full=Uncharacterized protein {ECO:0000313|EMBL:OAY45339.1};
TEA000415	6	19	1.59	0.0202146	0.0426669	up	--	Scaffold1241	735693	738728	-	3036	protein_coding	GO:0005829,cytosol; GO:0005524,ATP binding; GO:0004595,pantetheine-phosphate adenylyltransferase activity; GO:0015937,coenzyme A biosynthetic process; GO:0040007,growth; GO:0006629,lipid metabolic process; GO:0019915,lipid storage; GO:0080020,regulation of coenzyme A biosynthetic process; GO:0006970,response to osmotic stress; GO:0009651,response to salt stress	K02201: E2.7.7.3B; pantetheine-phosphate adenylyltransferase [EC:2.7.7.3]	At2g18250	gb|PIN05097.1|	COAD_ARATH,RecName: Full=Phosphopantetheine adenylyltransferase; EC=2.7.7.3; AltName: Full=AtCoaD; AltName: Full=Dephospho-CoA pyrophosphorylase; AltName: Full=Pantetheine-phosphate adenylyltransferase;	A0A2G9GIG9_9LAMI,SubName: Full=Pantetheine-phosphate adenylyltransferase {ECO:0000313|EMBL:PIN05097.1}; EC=2.7.7.3 {ECO:0000313|EMBL:PIN05097.1};
TEA000429	4	41	3.442	3.87122e-09	2.08198e-08	up	--	Scaffold3135	223137	268804	-	45668	protein_coding	--	--	--	ref|XP_018819557.1|	--	A0A2I4EJI3_9ROSI,SubName: Full=disease resistance protein At4g27190-like {ECO:0000313|RefSeq:XP_018819557.1};
TEA000444	252	744	1.563	5.6727e-47	1.46697e-45	up	--	Scaffold267	2388653	2402026	+	13374	protein_coding	GO:0005783,endoplasmic reticulum; GO:0005789,endoplasmic reticulum membrane; GO:0016021,integral component of membrane; GO:0020037,heme binding; GO:0005506,iron ion binding; GO:0080133,midchain alkane hydroxylase activity; GO:0010025,wax biosynthetic process	--	At4g39490	ref|XP_022863221.1|	C96AF_ARATH,RecName: Full=Alkane hydroxylase MAH1 {ECO:0000303|PubMed:17905869}; EC=1.14.-.- {ECO:0000305|PubMed:17905869}; AltName: Full=Cytochrome P450 96A15 {ECO:0000305}; AltName: Full=Protein MID-CHAIN ALKANE HYDROXYLASE 1 {ECO:0000303|PubMed:17905869};	A0A1S4CRT7_TOBAC,SubName: Full=alkane hydroxylase MAH1-like {ECO:0000313|RefSeq:XP_016503977.1};
TEA000446	414	1888	2.191	3.01461e-174	4.90291e-172	up	--	Scaffold267	2340354	2341462	-	1109	protein_coding	GO:0009535,chloroplast thylakoid membrane; GO:0009522,photosystem I; GO:0019904,protein domain specific binding; GO:0015979,photosynthesis	K02701: psaN; photosystem I subunit PsaN	At5g64040	gb|AEC11003.1|	PSAN_ARATH,RecName: Full=Photosystem I reaction center subunit N, chloroplastic; Short=PSI-N; Flags: Precursor;	F4YFE2_CAMSI,SubName: Full=Photosystem I reaction center subunit N {ECO:0000313|EMBL:AEC11003.1};
TEA000474	140	469	1.741	3.66212e-38	7.62885e-37	up	--	Scaffold267	2280451	2285944	+	5494	protein_coding	GO:0016020,membrane; GO:0051213,dioxygenase activity; GO:0046872,metal ion binding	K04124: E1.14.11.15; gibberellin 3-beta-dioxygenase [EC:1.14.11.15]	At1g52820	ref|XP_002284931.1|	AOP1C_ARATH,RecName: Full=Probable 2-oxoglutarate-dependent dioxygenase AOP1; EC=1.14.11.-;	F6H3T6_VITVI,SubName: Full=Uncharacterized protein {ECO:0000313|EMBL:CCB46773.1};
TEA000475	6	25	1.92	0.000677808	0.00195905	up	--	Scaffold267	2663838	2672024	-	8187	protein_coding	--	--	--	ref|XP_009345565.1|	--	M5VHA2_PRUPE,SubName: Full=Uncharacterized protein {ECO:0000313|EMBL:EMJ00126.1};
TEA000500	73	217	1.564	2.81628e-18	2.76085e-17	up	--	Scaffold2712	695421	705822	+	10402	protein_coding	GO:0005737,cytoplasm; GO:0005634,nucleus; GO:0005886,plasma membrane; GO:0005524,ATP binding; GO:0005509,calcium ion binding; GO:0009931,calcium-dependent protein serine/threonine kinase activity; GO:0005516,calmodulin binding; GO:0004683,calmodulin-dependent protein kinase activity; GO:0004674,protein serine/threonine kinase activity; GO:0009738,abscisic acid-activated signaling pathway; GO:0035…	--	At3g51850	emb|CDP06474.1|	CDPKD_ARATH,RecName: Full=Calcium-dependent protein kinase 13; EC=2.7.11.1;	A0A068UE37_COFCA,SubName: Full=Uncharacterized protein {ECO:0000313|EMBL:CDP06474.1};
TEA000515	217	577	1.412	1.2114e-05	4.51982e-05	up	--	Scaffold773	362085	364103	+	2019	protein_coding	--	--	--	gb|OIW03238.1|	--	A0A1J7GS05_LUPAN,SubName: Full=Uncharacterized protein {ECO:0000313|EMBL:OIW03238.1};
TEA000526	10	37	1.939	3.96361e-05	0.000137863	up	--	Scaffold773	2330273	2334105	-	3833	protein_coding	GO:0004364,glutathione transferase activity; GO:0009734,auxin-activated signaling pathway	K00799: GST, gst; glutathione S-transferase [EC:2.5.1.18]	At1g17180	gb|ACH87175.1|	GSTX4_TOBAC,RecName: Full=Probable glutathione S-transferase; EC=2.5.1.18; AltName: Full=Auxin-induced protein PCNT107;	B5TV70_CAMSI,SubName: Full=Glutathione S-transferase {ECO:0000313|EMBL:ACH87175.1};
TEA000535	532	1918	1.85	7.10156e-181	1.24499e-178	up	--	Scaffold773	2582362	2585611	+	3250	protein_coding	GO:0009507,chloroplast; GO:0009941,chloroplast envelope; GO:0009534,chloroplast thylakoid; GO:0009535,chloroplast thylakoid membrane; GO:0016021,integral component of membrane; GO:0016020,membrane; GO:0009522,photosystem I; GO:0010287,plastoglobule; GO:0009579,thylakoid; GO:0016168,chlorophyll binding; GO:0046872,metal ion binding; GO:0031409,pigment binding; GO:0019904,protein domain specific bi…	K08909: LHCA3; light-harvesting complex I chlorophyll a/b binding protein 3	At1g61520	gb|POE95355.1|	LHCA3_ARATH,RecName: Full=Photosystem I chlorophyll a/b-binding protein 3-1, chloroplastic {ECO:0000303|PubMed:8115553}; Short=Lhca3*1 {ECO:0000303|PubMed:8115553}; AltName: Full=LHCI type III LHCA3 {ECO:0000305}; Flags: Precursor;	A0A251Q3M6_PRUPE,RecName: Full=Chlorophyll a-b binding protein, chloroplastic {ECO:0000256|RuleBase:RU363080};
TEA000556	2	11	2.141	0.0236323	0.0490072	up	--	Scaffold565	271224	274962	-	3739	protein_coding	GO:0016021,integral component of membrane; GO:0005886,plasma membrane; GO:0005524,ATP binding; GO:0004675,transmembrane receptor protein serine/threonine kinase activity; GO:0007166,cell surface receptor signaling pathway; GO:0006468,protein phosphorylation	--	At5g63940	ref|XP_018823742.1|	PEK11_ARATH,RecName: Full=Putative proline-rich receptor-like protein kinase PERK11; EC=2.7.11.1; AltName: Full=Proline-rich extensin-like receptor kinase 11; Short=AtPERK11;	A0A2I4EWG5_9ROSI,SubName: Full=probable receptor-like serine/threonine-protein kinase At5g57670 {ECO:0000313|RefSeq:XP_018823742.1, ECO:0000313|RefSeq:XP_018823743.1, ECO:0000313|RefSeq:XP_018823744.1};
TEA000564	30	63	1.071	0.000614468	0.00178765	up	--	Scaffold12015	164559	171780	+	7222	protein_coding	GO:0005737,cytoplasm; GO:0005652,nuclear lamina; GO:0031965,nuclear membrane; GO:0034399,nuclear periphery; GO:0005654,nucleoplasm; GO:0006997,nucleus organization; GO:0097298,regulation of nucleus size	--	At1g13220	ref|XP_017184599.1|	CRWN2_ARATH,RecName: Full=Protein CROWDED NUCLEI 2 {ECO:0000303|PubMed:24308514}; AltName: Full=Protein LITTLE NUCLEI 2 {ECO:0000303|PubMed:17873096};	F6HF26_VITVI,SubName: Full=Uncharacterized protein {ECO:0000313|EMBL:CCB50956.1};
TEA000566	3	14	2.051	0.0072971	0.01714	up	--	Scaffold12015	406748	424558	+	17811	protein_coding	GO:0005829,cytosol; GO:0008964,phosphoenolpyruvate carboxylase activity; GO:0015977,carbon fixation; GO:0015979,photosynthesis; GO:0006099,tricarboxylic acid cycle	K01595: ppc; phosphoenolpyruvate carboxylase [EC:4.1.1.31]	At1g68750	ref|XP_021593181.1|	CAPP4_ARATH,RecName: Full=Phosphoenolpyruvate carboxylase 4; Short=AtPPC4; Short=PEPC 4; Short=PEPCase 4; EC=4.1.1.31;	A0A1Z2THM3_9ROSI,SubName: Full=Phosphoenolpyruvate carboxylase 4 {ECO:0000313|EMBL:ASA69251.1};
TEA000598	697	1653	1.246	7.48965e-79	3.90358e-77	up	--	Scaffold8161	316927	323129	-	6203	protein_coding	GO:0005737,cytoplasm; GO:0005634,nucleus; GO:0005777,peroxisome; GO:0004364,glutathione transferase activity; GO:0004601,peroxidase activity; GO:0006749,glutathione metabolic process; GO:0009407,toxin catabolic process	K00799: GST, gst; glutathione S-transferase [EC:2.5.1.18]	At5g41210	ref|XP_002509785.1|	GSTT1_ARATH,RecName: Full=Glutathione S-transferase T1; Short=AtGSTT1; EC=2.5.1.18; AltName: Full=GST class-theta member 1; AltName: Full=Glutathione S-transferase 10;	B9RCA1_RICCO,SubName: Full=Glutathione-s-transferase theta, gst, putative {ECO:0000313|EMBL:EEF51172.1}; EC=2.5.1.18 {ECO:0000313|EMBL:EEF51172.1};
TEA000605	32	235	2.877	6.84611e-37	1.36811e-35	up	--	Scaffold8161	142276	158196	+	15921	protein_coding	GO:0005887,integral component of plasma membrane; GO:0043231,intracellular membrane-bounded organelle; GO:0005524,ATP binding; GO:0005388,calcium-transporting ATPase activity; GO:0005507,copper ion binding; GO:0006825,copper ion transport; GO:0010273,detoxification of copper ion; GO:0046688,response to copper ion	K17686: copA, ATP7; Cu+-exporting ATPase [EC:3.6.3.54]	At1g63440	ref|XP_002509783.1|	HMA5_ARATH,RecName: Full=Probable copper-transporting ATPase HMA5; EC=3.6.3.54; AltName: Full=Probable copper-transporting ATPase 3; AltName: Full=Protein HEAVY METAL ATPASE 5;	B9RC99_RICCO,SubName: Full=Copper-transporting atpase P-type, putative {ECO:0000313|EMBL:EEF51170.1}; EC=3.6.3.4 {ECO:0000313|EMBL:EEF51170.1};
TEA000632	19	55	1.496	8.21989e-05	0.000272059	up	--	Scaffold5819	363463	367369	+	3907	protein_coding	GO:0009941,chloroplast envelope; GO:0016021,integral component of membrane	--	At1g78560	gb|KDO43364.1|	BASS1_ORYSJ,RecName: Full=Probable sodium/metabolite cotransporter BASS1, chloroplastic; AltName: Full=Bile acid-sodium symporter family protein 1; Flags: Precursor;	A0A067DK56_CITSI,SubName: Full=Uncharacterized protein {ECO:0000313|EMBL:KDO43364.1};
TEA000634	76	192	1.331	2.95623e-13	2.16118e-12	up	--	Scaffold5819	345915	362364	+	16450	protein_coding	GO:0009941,chloroplast envelope; GO:0016021,integral component of membrane; GO:0015293,symporter activity	--	At1g78560	ref|XP_007041240.2|	BASS2_ORYSJ,RecName: Full=Probable sodium/metabolite cotransporter BASS2, chloroplastic; AltName: Full=Bile acid-sodium symporter family protein 2; Flags: Precursor;	A0A061DYA7_THECC,SubName: Full=Bile acid sodium symporter/ transporter {ECO:0000313|EMBL:EOX97071.1};
TEA000639	17	52	1.633	1.81423e-05	6.6199e-05	up	--	Scaffold1108	815350	835326	+	19977	protein_coding	GO:0016021,integral component of membrane; GO:0005886,plasma membrane; GO:0005524,ATP binding; GO:0004672,protein kinase activity; GO:0004674,protein serine/threonine kinase activity; GO:0004714,transmembrane receptor protein tyrosine kinase activity; GO:0010227,floral organ abscission; GO:0010102,lateral root morphogenesis; GO:0045490,pectin catabolic process; GO:0046777,protein autophosphorylat…	--	At5g25930	ref|XP_016467614.1|	RLK5_ARATH,RecName: Full=Receptor-like protein kinase 5; EC=2.7.10.1; EC=2.7.11.1; AltName: Full=Protein HAESA; Flags: Precursor;	A0A1S3ZTF4_TOBAC,SubName: Full=receptor-like protein kinase 5 isoform X2 {ECO:0000313|RefSeq:XP_016467614.1};
TEA000641	40	83	1.033	0.000153418	0.000490407	up	--	Scaffold1108	438362	447641	+	9280	protein_coding	GO:0016021,integral component of membrane; GO:0005886,plasma membrane; GO:0005524,ATP binding; GO:0004674,protein serine/threonine kinase activity	--	At5g25930	ref|XP_021847707.1|	HSL1_ARATH,RecName: Full=Receptor-like protein kinase HSL1; EC=2.7.11.1; AltName: Full=Protein HAESA-LIKE1; Flags: Precursor;	F6HGY4_VITVI,SubName: Full=Uncharacterized protein {ECO:0000313|EMBL:CCB51482.1};
TEA000643	42	88	1.07	3.19483e-05	0.00011253	up	--	Scaffold1108	947231	953098	+	5868	protein_coding	GO:0016021,integral component of membrane; GO:0005886,plasma membrane; GO:0005524,ATP binding; GO:0004674,protein serine/threonine kinase activity	--	At5g25930	ref|XP_011078243.1|	HSL1_ARATH,RecName: Full=Receptor-like protein kinase HSL1; EC=2.7.11.1; AltName: Full=Protein HAESA-LIKE1; Flags: Precursor;	F6HGY4_VITVI,SubName: Full=Uncharacterized protein {ECO:0000313|EMBL:CCB51482.1};
TEA000656	32	66	1.046	0.00123163	0.00338059	up	--	Scaffold4401	779089	783245	+	4157	protein_coding	GO:0005737,cytoplasm; GO:0005768,endosome; GO:0010008,endosome membrane; GO:0043231,intracellular membrane-bounded organelle; GO:0016020,membrane; GO:0005886,plasma membrane; GO:0009506,plasmodesma; GO:0005509,calcium ion binding; GO:0005525,GTP binding; GO:0016787,hydrolase activity; GO:0032456,endocytic recycling; GO:0006897,endocytosis; GO:0042538,hyperosmotic salinity response; GO:0051260,pro…	K12483: EHD1; EH domain-containing protein 1	At3g20290	ref|XP_022876900.1|	EHD1_ARATH,RecName: Full=EH domain-containing protein 1 {ECO:0000303|PubMed:18547399}; Short=AtEHD1 {ECO:0000303|PubMed:18547399}; EC=3.6.5.2 {ECO:0000255|PROSITE-ProRule:PRU00758};	A0A1D1YR31_9ARAE,SubName: Full=EH domain-containing protein 1 {ECO:0000313|EMBL:JAT57113.1};
TEA000681	0	5	4.552	0.00764539	0.0178788	up	--	Scaffold1420	893218	900485	-	7268	protein_coding	GO:0005634,nucleus; GO:0003677,DNA binding; GO:0003700,DNA-binding transcription factor activity; GO:0046983,protein dimerization activity; GO:0006355,regulation of transcription, DNA-templated; GO:0006351,transcription, DNA-templated	--	At4g37850	ref|XP_008236876.1|	BH025_ARATH,RecName: Full=Transcription factor bHLH25; AltName: Full=Basic helix-loop-helix protein 25; Short=AtbHLH25; Short=bHLH 25; AltName: Full=Transcription factor EN 29; AltName: Full=bHLH transcription factor bHLH025;	M5WBF9_PRUPE,SubName: Full=Uncharacterized protein {ECO:0000313|EMBL:EMJ06603.1};
TEA000721	5	46	3.14	2.54237e-08	1.27345e-07	up	--	Scaffold2676	206737	214669	-	7933	protein_coding	GO:0016021,integral component of membrane; GO:0020037,heme binding; GO:0005506,iron ion binding; GO:0004497,monooxygenase activity; GO:0016705,oxidoreductase activity, acting on paired donors, with incorporation or reduction of molecular oxygen	--	At5g36110	gb|AOG74831.1|	C7A52_PANGI,RecName: Full=Beta-amyrin 28-oxidase; EC=1.14.13.-; AltName: Full=Cytochrome P450 CYP716A52v2;	A0A1I9Q5Y3_9APIA,SubName: Full=Beta-amyrin 28-oxidase {ECO:0000313|EMBL:AOG74831.1};
TEA000757	282	663	1.233	1.66536e-36	3.29629e-35	up	--	Scaffold12161	202615	235180	-	32566	protein_coding	GO:0005887,integral component of plasma membrane; GO:0015271,outward rectifier potassium channel activity; GO:0055075,potassium ion homeostasis; GO:0006813,potassium ion transport; GO:0034765,regulation of ion transmembrane transport; GO:0042391,regulation of membrane potential	K21867: AKT, KAT, GORK, SKOR; potassium channel	At3g02850	ref|XP_021298261.1|	SKOR_ARATH,RecName: Full=Potassium channel SKOR; AltName: Full=Stelar K(+) outward rectifying channel;	A0A061G8M6_THECC,SubName: Full=STELAR K+ outward rectifier isoform 2 {ECO:0000313|EMBL:EOY25768.1};
TEA000764	19	43	1.15	0.00592223	0.0142022	up	--	Scaffold7690	200789	209420	+	8632	protein_coding	GO:0009707,chloroplast outer membrane; GO:0102996,beta,beta digalactosyldiacylglycerol galactosyltransferase activity; GO:0008422,beta-glucosidase activity; GO:0046480,galactolipid galactosyltransferase activity; GO:0005975,carbohydrate metabolic process; GO:1901657,glycosyl compound metabolic process	--	At3g06510	ref|XP_002280268.1|	SFR2_ORYSJ,RecName: Full=Beta-glucosidase-like SFR2, chloroplastic {ECO:0000303|PubMed:15258268}; EC=2.4.1.184 {ECO:0000250|UniProtKB:Q93Y07}; AltName: Full=Beta-glucosidase 36 {ECO:0000303|PubMed:17196101}; Short=Os11bglu36 {ECO:0000303|PubMed:17196101}; AltName: Full=Protein SENSITIVE TO FREEZING 2 {ECO:0000303|PubMed:15258268}; Short=OsSFR2 {ECO:0000303|PubMed:15258268};	F6H703_VITVI,SubName: Full=Uncharacterized protein {ECO:0000313|EMBL:CCB47950.1};
TEA000810	303	813	1.426	2.76706e-49	7.67781e-48	up	--	Scaffold3759	371631	381334	-	9704	protein_coding	--	--	--	ref|XP_021833092.1|	--	A0A1Q3CIU3_CEPFO,SubName: Full=His_Phos_1 domain-containing protein {ECO:0000313|EMBL:GAV80137.1};
TEA000813	20	49	1.267	0.000555421	0.00162992	up	--	Scaffold3759	288225	288584	+	360	protein_coding	--	--	--	--	--	--
TEA000817	11	32	1.483	0.00124882	0.00342255	up	--	Scaffold3759	1358418	1359062	+	645	protein_coding	GO:0048046,apoplast; GO:0005618,cell wall; GO:0030145,manganese ion binding; GO:0045735,nutrient reservoir activity; GO:0009734,auxin-activated signaling pathway	--	At5g20630	gb|AFY10819.1|	AB19A_PRUPE,RecName: Full=Auxin-binding protein ABP19a; Flags: Precursor;	R9QR34_CAMSI,SubName: Full=Germin-like protein 2 {ECO:0000313|EMBL:AFY10819.1};
TEA000825	21	53	1.322	0.000357237	0.00108052	up	--	Scaffold3759	1178983	1186673	-	7691	protein_coding	GO:0005634,nucleus; GO:0003677,DNA binding; GO:0003700,DNA-binding transcription factor activity; GO:0000981,DNA-binding transcription factor activity, RNA polymerase II-specific; GO:0043565,sequence-specific DNA binding; GO:0001135,RNA polymerase II transcription regulator recruiting activity; GO:0044212,transcription regulatory region DNA binding; GO:0045165,cell fate commitment; GO:0045893,pos…	--	At5g14750	ref|XP_022715269.1|	WER_ARATH,RecName: Full=Transcription factor WER; AltName: Full=Myb-related protein 66; Short=AtMYB66; AltName: Full=Protein WEREWOLF;	A0A061GJK0_THECC,SubName: Full=Myb domain protein 23 {ECO:0000313|EMBL:EOY27239.1};
TEA000917	0	4	4.211	0.0221755	0.0463134	up	--	Scaffold397	3775712	3776146	-	435	protein_coding	GO:0016021,integral component of membrane; GO:0022857,transmembrane transporter activity	--	At1g27040	ref|XP_008355753.1|	PTR12_ARATH,RecName: Full=Protein NRT1/ PTR FAMILY 4.5; Short=AtNPF4.5; AltName: Full=Protein ABA-IMPORTING TRANSPORTER 2;	A0A1D1ZF76_9ARAE,SubName: Full=Nitrate transporter 1.3 {ECO:0000313|EMBL:JAT65610.1};
TEA000928	8	22	1.387	0.0237743	0.0492525	up	--	Scaffold397	2210168	2218669	-	8502	protein_coding	--	--	At1g55860	ref|XP_010644590.1|	--	D7UAI5_VITVI,SubName: Full=Uncharacterized protein {ECO:0000313|EMBL:CBI39750.3};
TEA000954	37	115	1.631	3.81329e-11	2.41386e-10	up	--	Scaffold78	1385365	1413369	+	28005	protein_coding	GO:0005635,nuclear envelope; GO:0031080,nuclear pore outer ring; GO:0005487,NA; GO:0017056,structural constituent of nuclear pore; GO:0006406,mRNA export from nucleus; GO:0000973,posttranscriptional tethering of RNA polymerase II gene DNA at nuclear periphery; GO:0006606,protein import into nucleus; GO:0006355,regulation of transcription, DNA-templated	K14301: NUP107, NUP84; nuclear pore complex protein Nup107	At3g14120	ref|XP_010654408.1|	NU107_ARATH,RecName: Full=Nuclear pore complex protein NUP107 {ECO:0000303|PubMed:21189294}; AltName: Full=Nucleoporin 107;	A0A061GDT3_THECC,SubName: Full=Nuclear pore complex protein Nup107 isoform 2 {ECO:0000313|EMBL:EOY27317.1}; Flags: Fragment;
TEA000955	721	1455	1.013	1.5782e-53	4.87509e-52	up	--	Scaffold78	412989	430932	+	17944	protein_coding	GO:0005634,nucleus; GO:0007165,signal transduction	--	At4g28910	ref|XP_010656282.1|	NINJA_TOBAC,RecName: Full=Ninja-family protein mc410;	F6HH03_VITVI,SubName: Full=Uncharacterized protein {ECO:0000313|EMBL:CCB51499.1};
TEA000992	24	76	1.649	5.24835e-07	2.29801e-06	up	--	Scaffold1019	1968410	1973451	-	5042	protein_coding	--	--	At3g17900	ref|XP_019054215.1|	--	A0A1U8Q808_NELNU,SubName: Full=uncharacterized protein LOC104602813 isoform X2 {ECO:0000313|RefSeq:XP_019054215.1};
TEA001006	4	17	2.015	0.00510281	0.0124068	up	--	Scaffold1531	152409	153516	-	1108	protein_coding	--	--	At4g27310	ref|XP_021687167.1|	--	A5BE99_VITVI,SubName: Full=Uncharacterized protein {ECO:0000313|EMBL:CAN74468.1};
TEA001040	33	91	1.446	7.90932e-08	3.78408e-07	up	--	Scaffold3359	251109	278933	+	27825	protein_coding	GO:0016021,integral component of membrane; GO:0005524,ATP binding; GO:0016887,ATPase activity	--	At2g36380	ref|XP_010654053.1|	PDR2_NICPL,RecName: Full=Pleiotropic drug resistance protein 2; AltName: Full=NpPDR2;	F6HKJ0_VITVI,SubName: Full=Uncharacterized protein {ECO:0000313|EMBL:CCB55412.1};
TEA001044	659	1342	1.025	1.5521e-45	3.8944e-44	up	--	Scaffold2774	301865	319518	+	17654	protein_coding	GO:0009507,chloroplast; GO:0009570,chloroplast stroma; GO:0010494,cytoplasmic stress granule; GO:0005730,nucleolus; GO:0005524,ATP binding; GO:0004004,ATP-dependent RNA helicase activity; GO:0003723,RNA binding; GO:0003724,RNA helicase activity; GO:0009793,embryo development ending in seed dormancy; GO:0031047,gene silencing by RNA; GO:0000373,Group II intron splicing; GO:0006397,mRNA processing;…	--	At1g70070	ref|XP_002267766.1|	ISE2_ARATH,RecName: Full=DExH-box ATP-dependent RNA helicase DExH15 chloroplastic {ECO:0000305}; EC=3.6.4.13; AltName: Full=ATP-dependent RNA helicase ISE2; AltName: Full=Protein EMBRYO DEFECTIVE 25; AltName: Full=Protein INCREASED SIZE EXCLUSION LIMIT 2; AltName: Full=Protein PIGMENT DEFECTIVE 317; Flags: Precursor;	D7TNJ6_VITVI,SubName: Full=Uncharacterized protein {ECO:0000313|EMBL:CBI32069.3};
TEA001054	1	14	4.381	0.000477404	0.00141793	up	--	Scaffold1099	971405	974680	-	3276	protein_coding	GO:0035251,UDP-glucosyltransferase activity; GO:0008152,metabolic process	K21374: UGT85A; 7-deoxyloganetin glucosyltransferase [EC:2.4.1.324]	At1g22400	ref|XP_021801349.1|	UGT2_GARJA,RecName: Full=7-deoxyloganetin glucosyltransferase; EC=2.4.1.324; AltName: Full=Genipin glucosyltransferase; AltName: Full=UDP-glucose glucosyltransferase 2; Short=GjUGT2; AltName: Full=UDP-glycosyltransferase 85A24;	A0A251Q2D8_PRUPE,RecName: Full=Glycosyltransferase {ECO:0000256|RuleBase:RU362057}; EC=2.4.1.- {ECO:0000256|RuleBase:RU362057};
TEA001071	85	173	1.034	6.80934e-08	3.28049e-07	up	--	Scaffold1037	31939	43894	+	11956	protein_coding	GO:0005737,cytoplasm; GO:0030794,(S)-coclaurine-N-methyltransferase activity	--	At4g33120	ref|XP_011081642.1|	CNMT_THLFG,RecName: Full=(S)-coclaurine N-methyltransferase; Short=TfCNMT; EC=2.1.1.140;	A0A059CM27_EUCGR,SubName: Full=Uncharacterized protein {ECO:0000313|EMBL:KCW79256.1};
TEA001096	9	26	1.488	0.00368654	0.00924649	up	--	Scaffold138	687849	690928	-	3080	protein_coding	GO:0005634,nucleus; GO:0003700,DNA-binding transcription factor activity; GO:0046983,protein dimerization activity; GO:0000978,RNA polymerase II proximal promoter sequence-specific DNA binding; GO:0043565,sequence-specific DNA binding; GO:0001228,DNA-binding transcription activator activity, RNA polymerase II-specific; GO:0071215,cellular response to abscisic acid stimulus; GO:0071472,cellular re…	--	At3g20640	ref|XP_003635184.1|	BH112_ARATH,RecName: Full=Transcription factor bHLH112; AltName: Full=Basic helix-loop-helix protein 112; Short=AtbHLH112; Short=bHLH 112; AltName: Full=Transcription factor EN 64; AltName: Full=bHLH transcription factor bHLH112;	D7SSM5_VITVI,SubName: Full=Uncharacterized protein {ECO:0000313|EMBL:CBI18658.3};
TEA001121	20	58	1.522	2.0641e-05	7.48408e-05	up	--	Scaffold2798	364262	375711	+	11450	protein_coding	GO:0005737,cytoplasm; GO:0005730,nucleolus; GO:0005681,spliceosomal complex; GO:0005524,ATP binding; GO:0004004,ATP-dependent RNA helicase activity; GO:0003723,RNA binding; GO:0006397,mRNA processing; GO:0006396,RNA processing; GO:0008380,RNA splicing	--	At1g27900	ref|XP_022846525.1|	DEAH4_ARATH,RecName: Full=Probable pre-mRNA-splicing factor ATP-dependent RNA helicase DEAH4 {ECO:0000305}; EC=3.6.4.13; AltName: Full=DEAH RNA helicase homolog PRP22 {ECO:0000305};	A0A1R3GR41_COCAP,SubName: Full=Uncharacterized protein {ECO:0000313|EMBL:OMO60460.1}; Flags: Fragment;
TEA001125	84	172	1.038	3.643e-08	1.79806e-07	up	--	Scaffold2798	376789	385714	+	8926	protein_coding	GO:0005737,cytoplasm; GO:0005730,nucleolus; GO:0005681,spliceosomal complex; GO:0005524,ATP binding; GO:0004004,ATP-dependent RNA helicase activity; GO:0003723,RNA binding; GO:0006397,mRNA processing; GO:0006396,RNA processing; GO:0008380,RNA splicing	--	At1g27900	ref|XP_002266642.1|	DEAH4_ARATH,RecName: Full=Probable pre-mRNA-splicing factor ATP-dependent RNA helicase DEAH4 {ECO:0000305}; EC=3.6.4.13; AltName: Full=DEAH RNA helicase homolog PRP22 {ECO:0000305};	F6HG56_VITVI,SubName: Full=Uncharacterized protein {ECO:0000313|EMBL:CCB51249.1};
TEA001139	60	143	1.252	9.38135e-09	4.87353e-08	up	--	Scaffold2564	1278040	1282613	-	4574	protein_coding	--	--	At5g51160	gb|KCW45744.1|	--	A0A058ZWB2_EUCGR,SubName: Full=Uncharacterized protein {ECO:0000313|EMBL:KCW45744.1};
TEA001150	1	12	4.093	0.00311564	0.00793174	up	--	Scaffold1290	1099055	1117091	-	18037	protein_coding	--	--	--	--	--	--
TEA001152	17	72	2.115	6.60743e-09	3.47395e-08	up	--	Scaffold1290	1451569	1459441	-	7873	protein_coding	GO:0016021,integral component of membrane; GO:0005886,plasma membrane; GO:0005524,ATP binding; GO:0004674,protein serine/threonine kinase activity	--	At1g70530	ref|XP_021634716.1|	CRK3_ARATH,RecName: Full=Cysteine-rich receptor-like protein kinase 3; Short=Cysteine-rich RLK3; EC=2.7.11.-; Flags: Precursor;	A0A2C9UNL3_MANES,SubName: Full=Uncharacterized protein {ECO:0000313|EMBL:OAY32205.1};
TEA001169	249	519	1.06	4.37388e-19	4.47126e-18	up	--	Scaffold1290	3021908	3046537	-	24630	protein_coding	GO:0031209,SCAR complex; GO:0030036,actin cytoskeleton organization; GO:0045010,actin nucleation; GO:0010090,trichome morphogenesis	--	At5g18410	gb|POE58244.1|	PIR_ARATH,RecName: Full=Protein PIR; AltName: Full=PIR of plants; AltName: Full=Protein KLUNKER; Short=AtSRA1; AltName: Full=Protein PIROGI;	A0A2I4EXN8_9ROSI,SubName: Full=protein PIR {ECO:0000313|RefSeq:XP_018824152.1};
TEA001206	22	134	2.6	3.20361e-21	3.64941e-20	up	--	Scaffold610	2830560	2865851	-	35292	protein_coding	GO:0005634,nucleus; GO:0003677,DNA binding; GO:0003700,DNA-binding transcription factor activity; GO:0046983,protein dimerization activity; GO:0006355,regulation of transcription, DNA-templated; GO:0006351,transcription, DNA-templated	--	At3g57800	ref|XP_002282897.1|	BH048_ARATH,RecName: Full=Transcription factor bHLH48; AltName: Full=Basic helix-loop-helix protein 48; Short=AtbHLH48; Short=bHLH 48; AltName: Full=Transcription factor EN 97; AltName: Full=bHLH transcription factor bHLH048;	D7TI19_VITVI,SubName: Full=Uncharacterized protein {ECO:0000313|EMBL:CBI29895.3};
TEA001210	17	35	1.04	0.0130197	0.0289068	up	--	Scaffold610	2703534	2705846	+	2313	protein_coding	GO:0016021,integral component of membrane; GO:0005524,ATP binding; GO:0004672,protein kinase activity	K00924: E2.7.1.-; kinase [EC:2.7.1.-]	At5g06940	ref|XP_002283010.2|	Y5694_ARATH,RecName: Full=Probably inactive leucine-rich repeat receptor-like protein kinase At5g06940; Flags: Precursor;	F6HL59_VITVI,SubName: Full=Uncharacterized protein {ECO:0000313|EMBL:CCB55166.1};
TEA001212	11	36	1.739	0.000159298	0.000507761	up	--	Scaffold610	773230	778092	-	4863	protein_coding	--	--	--	--	--	--
TEA001238	5	30	2.624	7.05354e-06	2.71928e-05	up	--	Scaffold610	2082316	2090948	-	8633	protein_coding	GO:0043231,intracellular membrane-bounded organelle; GO:0080043,quercetin 3-O-glucosyltransferase activity; GO:0080044,quercetin 7-O-glucosyltransferase activity; GO:0008152,metabolic process	--	At2g22590	gb|ALO19885.1|	U91A1_ARATH,RecName: Full=UDP-glycosyltransferase 91A1; EC=2.4.1.-;	A0A0X9H346_CAMSI,SubName: Full=UDP-glycosyltransferase 91A5 {ECO:0000313|EMBL:ALO19885.1};
TEA001239	38	200	2.384	8.14938e-28	1.21021e-26	up	--	Scaffold610	2103538	2104959	-	1422	protein_coding	GO:0043231,intracellular membrane-bounded organelle; GO:0080043,quercetin 3-O-glucosyltransferase activity; GO:0080044,quercetin 7-O-glucosyltransferase activity; GO:0008152,metabolic process	K18823: UGT91H4; soyasaponin III rhamnosyltransferase [EC:2.4.1.273]	At2g22590	gb|ALO19885.1|	U91A1_ARATH,RecName: Full=UDP-glycosyltransferase 91A1; EC=2.4.1.-;	A0A0X9H346_CAMSI,SubName: Full=UDP-glycosyltransferase 91A5 {ECO:0000313|EMBL:ALO19885.1};
TEA001261	13	45	1.773	4.69981e-05	0.000161473	up	--	Scaffold1191	123023	127523	-	4501	protein_coding	GO:0009507,chloroplast; GO:0009570,chloroplast stroma; GO:0009535,chloroplast thylakoid membrane; GO:0009536,plastid; GO:0046872,metal ion binding; GO:0004802,transketolase activity; GO:0019253,reductive pentose-phosphate cycle; GO:0046686,response to cadmium ion	K00615: E2.2.1.1, tktA, tktB; transketolase [EC:2.2.1.1]	At2g45290	gb|OVA19519.1|	TKTC2_ARATH,RecName: Full=Transketolase-2, chloroplastic; Short=TK; EC=2.2.1.1; Flags: Precursor;	A0A200R9X0_9MAGN,SubName: Full=Transketolase {ECO:0000313|EMBL:OVA19519.1};
TEA001266	104	215	1.042	3.56304e-09	1.92006e-08	up	--	Scaffold1191	138727	146971	-	8245	protein_coding	--	--	At4g25290_1	ref|XP_010662392.1|	--	A0A1U7X6Z0_NICSY,SubName: Full=uncharacterized protein LOC104235751 isoform X1 {ECO:0000313|RefSeq:XP_009787867.1};
TEA001282	23	86	1.895	3.47658e-10	2.04223e-09	up	--	Scaffold3337	405778	421214	-	15437	protein_coding	--	--	--	--	--	--
TEA001290	14	59	2.085	2.96464e-08	1.47783e-07	up	--	Scaffold67	602997	634365	+	31369	protein_coding	GO:0005635,nuclear envelope; GO:0031080,nuclear pore outer ring; GO:0005487,NA; GO:0017056,structural constituent of nuclear pore; GO:0006406,mRNA export from nucleus; GO:0000973,posttranscriptional tethering of RNA polymerase II gene DNA at nuclear periphery; GO:0006606,protein import into nucleus; GO:0006355,regulation of transcription, DNA-templated	--	At3g14120	ref|XP_010654408.1|	NU107_ARATH,RecName: Full=Nuclear pore complex protein NUP107 {ECO:0000303|PubMed:21189294}; AltName: Full=Nucleoporin 107;	A0A2I4HFM9_9ROSI,SubName: Full=nuclear pore complex protein NUP107-like {ECO:0000313|RefSeq:XP_018854953.1};
TEA001296	0	15	6.314	4.20798e-06	1.66579e-05	up	--	Scaffold67	767723	768424	-	702	protein_coding	--	--	At5g66440	ref|XP_015890003.1|	--	A0A068U0B8_COFCA,SubName: Full=Uncharacterized protein {ECO:0000313|EMBL:CDP01985.1};
TEA001302	12	35	1.551	0.00107604	0.00299	up	--	Scaffold1815	437159	448849	+	11691	protein_coding	GO:0005829,cytosol; GO:0005739,mitochondrion; GO:0009506,plasmodesma; GO:0046872,metal ion binding; GO:0004610,phosphoacetylglucosamine mutase activity; GO:0005975,carbohydrate metabolic process; GO:0006281,DNA repair; GO:0006048,UDP-N-acetylglucosamine biosynthetic process	--	At5g18070	ref|XP_006368457.1|	AGM1_ARATH,RecName: Full=Phosphoacetylglucosamine mutase; Short=PAGM; EC=5.4.2.3; AltName: Full=Acetylglucosamine phosphomutase; AltName: Full=DNA-damage-repair/toleration protein DRT101; AltName: Full=N-acetylglucosamine-phosphate mutase;	B9MTY0_POPTR,RecName: Full=Phosphoacetylglucosamine mutase {ECO:0000256|PIRNR:PIRNR016408}; Short=PAGM {ECO:0000256|PIRNR:PIRNR016408}; EC=5.4.2.3 {ECO:0000256|PIRNR:PIRNR016408}; AltName: Full=Acetylglucosamine phosphomutase {ECO:0000256|PIRNR:PIRNR016408}; AltName: Full=N-acetylglucosamine-phosphate mutase {ECO:0000256|PIRNR:PIRNR016408};
TEA001333	12	33	1.423	0.00372334	0.00933186	up	--	Scaffold1611	1648610	1671989	-	23380	protein_coding	--	--	--	--	--	--
TEA001353	85	193	1.183	7.6669e-11	4.73881e-10	up	--	Scaffold4940	336632	338327	-	1696	protein_coding	GO:0005737,cytoplasm; GO:0046914,transition metal ion binding; GO:0046916,cellular transition metal ion homeostasis; GO:0030001,metal ion transport	K10752: RBBP4, HAT2, CAF1, MIS16; histone-binding protein RBBP4	At4g39700	gb|POF10906.1|	HIP23_ARATH,RecName: Full=Heavy metal-associated isoprenylated plant protein 23 {ECO:0000303|PubMed:21072340, ECO:0000303|PubMed:23368984}; Short=AtHIP23 {ECO:0000303|PubMed:21072340, ECO:0000303|PubMed:23368984}; Flags: Precursor;	A0A165XPQ8_DAUCA,SubName: Full=Uncharacterized protein {ECO:0000313|EMBL:KZM98391.1};
TEA001361	7	40	2.389	1.12958e-06	4.76506e-06	up	--	Scaffold978	362126	364327	-	2202	protein_coding	GO:0016707,gibberellin 3-beta-dioxygenase activity; GO:0046872,metal ion binding; GO:0009686,gibberellin biosynthetic process	K04124: E1.14.11.15; gibberellin 3-beta-dioxygenase [EC:1.14.11.15]	At1g15550	gb|AHC32023.1|	G3OX_PEA,RecName: Full=Gibberellin 3-beta-dioxygenase 1; EC=1.14.11.15; AltName: Full=GA 3-oxidase 1; AltName: Full=Gibberellin 3 beta-hydroxylase 1;	V9QM41_CAMSI,SubName: Full=Gibberellin 3-oxidase 2 {ECO:0000313|EMBL:AHC32023.1, ECO:0000313|EMBL:AUD40404.1};
TEA001380	1	8	3.573	0.00783668	0.0183007	up	--	Scaffold14782	67684	70579	+	2896	protein_coding	--	--	At5g16280	gb|PKI35308.1|	--	A0A2I0HUC5_PUNGR,SubName: Full=Uncharacterized protein {ECO:0000313|EMBL:PKI35308.1};
TEA001381	25	57	1.212	0.000390756	0.00117636	up	--	Scaffold14782	26846	35537	+	8692	protein_coding	--	--	At5g16280	gb|PKI35308.1|	--	A0A2I0HUC5_PUNGR,SubName: Full=Uncharacterized protein {ECO:0000313|EMBL:PKI35308.1};
TEA001395	4	16	1.861	0.0117242	0.0262638	up	--	Scaffold236	1474748	1478706	+	3959	protein_coding	--	--	At1g52600	emb|CDY47542.1|	--	A0A078IBQ4_BRANA,RecName: Full=Signal peptidase I {ECO:0000256|SAAS:SAAS00686046}; EC=3.4.21.89 {ECO:0000256|SAAS:SAAS00686046};
TEA001428	7	19	1.373	0.0222181	0.0463953	up	--	Scaffold2202	277027	278928	+	1902	protein_coding	--	--	--	ref|XP_010644941.1|	--	--
TEA001460	50	234	2.237	1.68436e-29	2.67181e-28	up	--	Scaffold558	1711681	1717753	+	6073	protein_coding	--	--	At1g15380	emb|CDO97602.1|	--	A0A068TNM1_COFCA,SubName: Full=Uncharacterized protein {ECO:0000313|EMBL:CDO97602.1};
TEA001464	62	190	1.612	8.22788e-16	6.98103e-15	up	--	Scaffold558	3685941	3689790	+	3850	protein_coding	GO:0009507,chloroplast; GO:0005829,cytosol; GO:0005739,mitochondrion; GO:0010181,FMN binding; GO:0046872,metal ion binding; GO:0052856,NADHX epimerase activity; GO:0052857,NADPHX epimerase activity; GO:0004733,pyridoxamine-phosphate oxidase activity; GO:0006734,NADH metabolic process; GO:0006739,NADP metabolic process; GO:0008615,pyridoxine biosynthetic process	K00275: pdxH, PNPO; pyridoxamine 5'-phosphate oxidase [EC:1.4.3.5]|| K17759: AIBP, nnrE; NAD(P)H-hydrate epimerase [EC:5.1.99.6]	At5g49970_1	emb|CAN80597.1|	PPOX1_ARATH,RecName: Full=Pyridoxine/pyridoxamine 5'-phosphate oxidase 1, chloroplastic; Short=AtPPOX1; Includes: RecName: Full=Pyridoxine/pyridoxamine 5'-phosphate oxidase; EC=1.4.3.5 {ECO:0000269|PubMed:17224143, ECO:0000269|PubMed:17873088}; AltName: Full=PNP/PMP oxidase; Short=PNPOx; AltName: Full=Pyridoxal 5'-phosphate synthase; Includes: RecName: Full=Probable NAD(P)HX epimerase; EC=5.1.99.…	A5AZ07_VITVI,SubName: Full=Uncharacterized protein {ECO:0000313|EMBL:CAN80597.1};
TEA001525	540	1726	1.676	7.72628e-117	6.66435e-115	up	--	Scaffold172	2212251	2217168	-	4918	protein_coding	GO:0009941,chloroplast envelope; GO:0016021,integral component of membrane	--	At3g25410	ref|XP_011089619.1|	BASS3_ARATH,RecName: Full=Probable sodium/metabolite cotransporter BASS3, chloroplastic; AltName: Full=Bile acid transporter 3; AltName: Full=Bile acid-sodium symporter family protein 3; Flags: Precursor;	A0A022RJP3_ERYGU,SubName: Full=Uncharacterized protein {ECO:0000313|EMBL:EYU40662.1};
TEA001530	2	33	3.994	7.21475e-08	3.46467e-07	up	--	Scaffold172	1013113	1020387	-	7275	protein_coding	GO:0005789,endoplasmic reticulum membrane; GO:0016021,integral component of membrane; GO:0102811,geraniol 10-hydroxylase activity; GO:0020037,heme binding; GO:0005506,iron ion binding; GO:0016709,oxidoreductase activity, acting on paired donors, with incorporation or reduction of molecular oxygen, NAD(P)H as one donor, and incorporation of one atom of oxygen; GO:0016099,monoterpenoid biosynthetic…	--	At3g61040	gb|AOE22894.1|	C76BA_SWEMU,RecName: Full=Geraniol 8-hydroxylase; EC=1.14.13.152; AltName: Full=Cytochrome P450 76B10; AltName: Full=Geraniol 10-hydroxylase; Short=SmG10H;	A0A1B2ZBX8_VITVI,SubName: Full=Cytochrome P450 CYP76F14 {ECO:0000313|EMBL:AOE22894.1}; EC=1.14.14.1 {ECO:0000313|EMBL:AOE22894.1};
TEA001536	42	85	1.027	0.000168387	0.000534649	up	--	Scaffold172	5492	13175	+	7684	protein_coding	GO:0005634,nucleus; GO:0003723,RNA binding	--	At3g14450	ref|XP_006349995.1|	CID9_ARATH,RecName: Full=Polyadenylate-binding protein-interacting protein 9; Short=PABP-interacting protein 9; Short=Poly(A)-binding protein-interacting protein 9; AltName: Full=PAM2-containing protein CID9; AltName: Full=Protein CTC-INTERACTING DOMAIN 9;	M1AD86_SOLTU,SubName: Full=Uncharacterized protein {ECO:0000313|EnsemblPlants:PGSC0003DMT400020284};
TEA001538	48	103	1.103	2.48464e-05	8.90131e-05	up	--	Scaffold172	1042636	1052252	+	9617	protein_coding	GO:0009507,chloroplast; GO:0009570,chloroplast stroma; GO:0080042,ADP-glucose pyrophosphohydrolase activity; GO:0080041,ADP-ribose pyrophosphohydrolase activity; GO:0019144,ADP-sugar diphosphatase activity; GO:0046872,metal ion binding	--	At4g11980	gb|KZN05948.1|	NUD14_ARATH,RecName: Full=Nudix hydrolase 14, chloroplastic; Short=AtNUDT14; EC=3.6.1.21; AltName: Full=ADP-sugar diphosphatase; Short=AtASPP; Flags: Precursor;	A0A166E191_DAUCA,SubName: Full=Uncharacterized protein {ECO:0000313|EMBL:KZN05948.1};
TEA001540	204	538	1.401	5.9892e-37	1.20131e-35	up	--	Scaffold172	1499214	1522054	+	22841	protein_coding	--	--	At4g30310	gb|PON97960.1|	--	A0A2H5P7T9_CITUN,SubName: Full=Uncharacterized protein {ECO:0000313|EMBL:GAY48414.1};
TEA001544	0	20	5.73	1.20174e-05	4.48688e-05	up	--	Scaffold172	984558	985124	-	567	protein_coding	GO:0016021,integral component of membrane; GO:0016020,membrane; GO:0020037,heme binding; GO:0005506,iron ion binding; GO:0016709,oxidoreductase activity, acting on paired donors, with incorporation or reduction of molecular oxygen, NAD(P)H as one donor, and incorporation of one atom of oxygen; GO:0044550,secondary metabolite biosynthetic process	K20556: CYP76C; cytochrome P450 family 76 subfamily C	At2g45550	gb|POE71086.1|	C76C4_ARATH,RecName: Full=Cytochrome P450 76C4; EC=1.14.-.-;	F6HUK6_VITVI,SubName: Full=Uncharacterized protein {ECO:0000313|EMBL:CCB58429.1};
TEA001550	326	679	1.057	8.1857e-26	1.1339e-24	up	--	Scaffold172	2090216	2091987	-	1772	protein_coding	GO:0005829,cytosol	--	At5g48480	ref|XP_010100818.1|	Y5848_ARATH,RecName: Full=Uncharacterized protein At5g48480;	W9RDZ4_9ROSA,SubName: Full=Uncharacterized protein {ECO:0000313|EMBL:EXB84516.1};
TEA001559	0	20	5.745	1.25571e-05	4.67931e-05	up	--	Scaffold7480	169553	170752	-	1200	protein_coding	GO:0050403,trans-zeatin O-beta-D-glucosyltransferase activity; GO:0050404,zeatin O-beta-D-xylosyltransferase activity; GO:0009690,cytokinin metabolic process; GO:0048439,flower morphogenesis; GO:0009965,leaf morphogenesis; GO:0045926,negative regulation of growth; GO:0006486,protein glycosylation; GO:0010380,regulation of chlorophyll biosynthetic process; GO:0010083,regulation of vegetative meris…	K13495: CISZOG; cis-zeatin O-glucosyltransferase [EC:2.4.1.215]	At4g34131	ref|XP_022842307.1|	ZOG_PHALU,RecName: Full=Zeatin O-glucosyltransferase; EC=2.4.1.203; AltName: Full=Trans-zeatin O-beta-D-glucosyltransferase;	A0A2I2MNC4_NICAT,SubName: Full=UDP-glycosyltransferase g3727 {ECO:0000313|EMBL:AQQ16631.1};
TEA001615	839	4228	2.334	1.62196e-25	2.21944e-24	up	--	Scaffold257	4621105	4624428	+	3324	protein_coding	GO:0009507,chloroplast; GO:0005840,ribosome; GO:0015935,small ribosomal subunit; GO:0019843,rRNA binding; GO:0003735,structural constituent of ribosome; GO:0006412,translation	--	AtCh002	gb|PHU22444.1|	RR12B_POPTR,RecName: Full=30S ribosomal protein S12-B, chloroplastic;	M1DBW2_SOLTU,SubName: Full=Uncharacterized protein {ECO:0000313|EnsemblPlants:PGSC0003DMT400086496};
TEA001618	181	396	1.133	1.38226e-17	1.30074e-16	up	--	Scaffold257	6363967	6385922	+	21956	protein_coding	GO:0005634,nucleus; GO:0008409,5'-3' exonuclease activity; GO:0017108,5'-flap endonuclease activity; GO:0070336,flap-structured DNA binding; GO:0016818,hydrolase activity, acting on acid anhydrides, in phosphorus-containing anhydrides; GO:0004528,phosphodiesterase I activity; GO:0008270,zinc ion binding; GO:0036297,interstrand cross-link repair	--	At1g48360	ref|XP_010650413.1|	FAN1_ARATH,RecName: Full=Fanconi-associated nuclease 1 homolog {ECO:0000305}; Short=AtFAN1 {ECO:0000303|PubMed:25779053}; EC=3.1.4.1 {ECO:0000250|UniProtKB:Q9Y2M0};	A0A1R3KHI7_9ROSI,SubName: Full=Putative Zinc finger, Rad18-type {ECO:0000313|EMBL:OMP06529.1};
TEA001634	15	47	1.649	0.000120843	0.000391706	up	--	Scaffold257	5923409	5935170	+	11762	protein_coding	--	--	At2g21960	ref|XP_012845196.1|	--	A0A022QX34_ERYGU,SubName: Full=Uncharacterized protein {ECO:0000313|EMBL:EYU31085.1};
TEA001637	15	58	1.998	0.01365	0.0301229	up	--	Scaffold257	5993698	6001664	-	7967	protein_coding	--	--	--	ref|XP_002269115.2|	--	A0A2I4HTH2_9ROSI,SubName: Full=uncharacterized protein LOC109021288 isoform X2 {ECO:0000313|RefSeq:XP_018859449.1};
TEA001659	1243	6722	2.435	2.68139e-27	3.90886e-26	up	--	Scaffold257	4617283	4618127	+	845	protein_coding	--	--	--	gb|PLY92082.1|	--	A0A2G3BUH6_CAPCH,SubName: Full=Uncharacterized protein {ECO:0000313|EMBL:PHU10125.1};
TEA001661	230	464	1.013	3.93627e-18	3.82134e-17	up	--	Scaffold257	5582010	5592534	+	10525	protein_coding	GO:0005829,cytosol; GO:0009506,plasmodesma; GO:0004421,hydroxymethylglutaryl-CoA synthase activity; GO:0019287,isopentenyl diphosphate biosynthetic process, mevalonate pathway; GO:0016126,sterol biosynthetic process	--	At4g11820	gb|AFC34137.1|	HMCS_ARATH,RecName: Full=Hydroxymethylglutaryl-CoA synthase; Short=HMG-CoA synthase; EC=2.3.3.10; AltName: Full=3-hydroxy-3-methylglutaryl coenzyme A synthase; AltName: Full=Protein EMBRYO DEFECTIVE 2778; AltName: Full=Protein FLAKY POLLEN 1;	H9CTV3_CAMSI,RecName: Full=3-hydroxy-3-methylglutaryl coenzyme A synthase {ECO:0000256|RuleBase:RU364071}; Short=HMG-CoA synthase {ECO:0000256|RuleBase:RU364071}; EC=2.3.3.10 {ECO:0000256|RuleBase:RU364071};
TEA001663	29	90	1.619	2.11004e-08	1.06401e-07	up	--	Scaffold257	4469020	4472594	-	3575	protein_coding	--	K16743: ASPM, ASP; abnormal spindle-like microcephaly-associated protein	At4g21820	emb|CBI23512.3|	--	F6H8A1_VITVI,SubName: Full=Uncharacterized protein {ECO:0000313|EMBL:CCB48444.1}; Flags: Fragment;
TEA001674	221	550	1.313	6.41798e-31	1.07024e-29	up	--	Scaffold257	6096731	6099590	+	2860	protein_coding	GO:0009507,chloroplast; GO:0043231,intracellular membrane-bounded organelle; GO:0004519,endonuclease activity; GO:0003723,RNA binding; GO:0009793,embryo development ending in seed dormancy; GO:0009451,RNA modification	--	At4g39620	emb|CDP01388.1|	PP358_ARATH,RecName: Full=Pentatricopeptide repeat-containing protein At4g39620, chloroplastic {ECO:0000305}; AltName: Full=Protein EMBRYO DEFECTIVE 2453 {ECO:0000303|PubMed:15647901}; Flags: Precursor;	A0A068U1A1_COFCA,SubName: Full=Uncharacterized protein {ECO:0000313|EMBL:CDP01388.1};
TEA001676	29	76	1.384	2.6866e-06	1.08485e-05	up	--	Scaffold257	5975318	5980806	-	5489	protein_coding	--	--	At2g46910	ref|XP_010661543.1|	--	F6I309_VITVI,SubName: Full=Uncharacterized protein {ECO:0000313|EMBL:CCB61326.1};
TEA001678	146	320	1.131	1.3071e-14	1.03883e-13	up	--	Scaffold817	520225	525361	-	5137	protein_coding	GO:0005622,intracellular; GO:0000155,phosphorelay sensor kinase activity; GO:0009881,photoreceptor activity; GO:0042803,protein homodimerization activity; GO:0009584,detection of visible light; GO:0018298,protein-chromophore linkage; GO:0017006,protein-tetrapyrrole linkage; GO:0009585,red, far-red light phototransduction; GO:0006355,regulation of transcription, DNA-templated; GO:0006351,transcrip…	K12123: PHYE; phytochrome E	At4g18130	gb|OMO82833.1|	PHYE_IPONI,RecName: Full=Phytochrome E;	A0A1R3IJU7_9ROSI,RecName: Full=Phytochrome {ECO:0000256|PIRNR:PIRNR000084};
TEA001692	32	66	1.043	0.00121133	0.00333301	up	--	Scaffold817	1010046	1015186	-	5141	protein_coding	GO:0005783,endoplasmic reticulum; GO:0005789,endoplasmic reticulum membrane; GO:0016021,integral component of membrane; GO:0016757,transferase activity, transferring glycosyl groups; GO:0048868,pollen tube development; GO:0010483,pollen tube reception; GO:0006486,protein glycosylation	--	At1g16570	ref|XP_021656912.1|	TUN_ARATH,RecName: Full=UDP-glycosyltransferase TURAN {ECO:0000303|PubMed:25919390}; EC=2.4.1.-;	A0A0D2QXD8_GOSRA,SubName: Full=Uncharacterized protein {ECO:0000313|EMBL:KJB43818.1};
TEA001721	62	139	1.168	3.78808e-08	1.86693e-07	up	--	Scaffold2223	736644	737171	+	528	protein_coding	--	--	--	gb|OIT24538.1|	--	A0A1J6K3D3_NICAT,SubName: Full=Increased dna methylation 1 {ECO:0000313|EMBL:OIT24538.1};
TEA001735	10	31	1.646	0.000537276	0.00158143	up	--	Scaffold2223	453170	460014	+	6845	protein_coding	GO:0005634,nucleus; GO:0003677,DNA binding; GO:0003700,DNA-binding transcription factor activity; GO:0006351,transcription, DNA-templated	--	--	ref|XP_003631394.1|	CPRF1_PETCR,RecName: Full=Common plant regulatory factor 1; Short=CPRF-1;	D7TVB9_VITVI,SubName: Full=Uncharacterized protein {ECO:0000313|EMBL:CBI34444.3};
TEA001739	28	108	1.963	2.85325e-11	1.82109e-10	up	--	Scaffold997	18573	27598	+	9026	protein_coding	GO:0005634,nucleus; GO:0004519,endonuclease activity; GO:0046872,metal ion binding; GO:0003697,single-stranded DNA binding; GO:0010213,non-photoreactive DNA repair; GO:0006289,nucleotide-excision repair; GO:0009408,response to heat	K10846: ERCC5, XPG, RAD2; DNA excision repair protein ERCC-5	At3g28030	ref|XP_019261038.1|	UVH3_ARATH,RecName: Full=DNA repair protein UVH3; EC=3.1.-.-; AltName: Full=ERCC5 homolog; AltName: Full=RAD2 homolog; Short=AtRAD2; Short=AtUVH3; Short=AtXPG; AltName: Full=UV hypersensitive protein 3; AltName: Full=XPG homolog;	A0A1S4C671_TOBAC,SubName: Full=DNA repair protein UVH3-like {ECO:0000313|RefSeq:XP_016496710.1};
TEA001742	46	138	1.587	2.26708e-11	1.45765e-10	up	--	Scaffold619	453687	467038	-	13352	protein_coding	--	--	At1g67400	ref|XP_007044043.1|	--	A0A061E4B7_THECC,SubName: Full=ELMO/CED-12 family protein isoform 2 {ECO:0000313|EMBL:EOX99874.1};
TEA001745	10	26	1.372	0.00656645	0.0156002	up	--	Scaffold619	529308	533975	-	4668	protein_coding	--	--	At1g67400	ref|XP_021629964.1|	--	A0A2C9UUI9_MANES,SubName: Full=Uncharacterized protein {ECO:0000313|EMBL:OAY34340.1};
TEA001747	4733	13750	1.539	0	0	up	--	Scaffold619	175525	178239	-	2715	protein_coding	GO:0009941,chloroplast envelope; GO:0009535,chloroplast thylakoid membrane; GO:0016021,integral component of membrane; GO:0009522,photosystem I; GO:0009523,photosystem II; GO:0010287,plastoglobule; GO:0016168,chlorophyll binding; GO:0046872,metal ion binding; GO:0031409,pigment binding; GO:0009768,photosynthesis, light harvesting in photosystem I; GO:0018298,protein-chromophore linkage; GO:000941…	--	At3g61470	gb|PNT52892.1|	CB12_SOLLC,RecName: Full=Chlorophyll a-b binding protein 7, chloroplastic; AltName: Full=LHCI type II CAB-7; Flags: Precursor;	B9GML1_POPTR,RecName: Full=Chlorophyll a-b binding protein, chloroplastic {ECO:0000256|RuleBase:RU363080};
TEA001753	25	75	1.579	2.72243e-07	1.22521e-06	up	--	Scaffold619	753139	757603	+	4465	protein_coding	GO:0016021,integral component of membrane; GO:0000741,karyogamy; GO:0010197,polar nucleus fusion; GO:0009651,response to salt stress	--	At1g80530	gb|KDO62002.1|	NFD4_ARATH,RecName: Full=Protein NUCLEAR FUSION DEFECTIVE 4 {ECO:0000303|PubMed:16698901};	A0A067FEW1_CITSI,SubName: Full=Uncharacterized protein {ECO:0000313|EMBL:KDO62002.1};
TEA001757	50	166	1.733	3.43154e-15	2.82023e-14	up	--	Scaffold619	448526	451305	-	2780	protein_coding	--	--	At5g14150	gb|EEF47479.1|	--	B9RMF6_RICCO,SubName: Full=Uncharacterized protein {ECO:0000313|EMBL:EEF47479.1};
TEA001777	94	204	1.111	4.99451e-10	2.89982e-09	up	--	Scaffold1025	625700	660765	+	35066	protein_coding	--	--	At1g80770	gb|POE82693.1|	--	A0A1U7W7U8_NICSY,SubName: Full=nucleolar GTP-binding protein 1 {ECO:0000313|RefSeq:XP_009770734.1};
TEA001780	4	15	1.699	0.0159248	0.0346083	up	--	Scaffold1025	980387	994271	-	13885	protein_coding	GO:0005576,extracellular region; GO:0005794,Golgi apparatus; GO:0016036,cellular response to phosphate starvation; GO:0007275,multicellular organism development; GO:0010105,negative regulation of ethylene-activated signaling pathway; GO:0030307,positive regulation of cell growth	--	At1g58250	emb|CDP00925.1|	SAB_ARATH,RecName: Full=Protein SABRE {ECO:0000303|PubMed:8275864}; AltName: Full=Protein HYPERSENSITIVE TO PI STARVATION 4 {ECO:0000303|PubMed:22615140}; Flags: Precursor;	A0A068TX95_COFCA,SubName: Full=Uncharacterized protein {ECO:0000313|EMBL:CDP00925.1};
TEA001781	24	58	1.253	0.000130282	0.000420327	up	--	Scaffold1025	736542	736997	-	456	protein_coding	--	--	At3g20230	gb|KZM81919.1|	--	A0A175YE58_DAUCA,SubName: Full=Uncharacterized protein {ECO:0000313|EMBL:KZM81919.1};
TEA001782	17	51	1.555	3.0212e-05	0.000106888	up	--	Scaffold1025	1004437	1045783	-	41347	protein_coding	GO:0005576,extracellular region; GO:0005794,Golgi apparatus; GO:0016036,cellular response to phosphate starvation; GO:0007275,multicellular organism development; GO:0010105,negative regulation of ethylene-activated signaling pathway; GO:0030307,positive regulation of cell growth	--	At1g58250	ref|XP_010664427.1|	SAB_ARATH,RecName: Full=Protein SABRE {ECO:0000303|PubMed:8275864}; AltName: Full=Protein HYPERSENSITIVE TO PI STARVATION 4 {ECO:0000303|PubMed:22615140}; Flags: Precursor;	F6H148_VITVI,SubName: Full=Uncharacterized protein {ECO:0000313|EMBL:CCB45670.1};
TEA001791	2	24	3.514	5.75616e-06	2.23958e-05	up	--	Scaffold782	239247	254057	-	14811	protein_coding	--	--	--	--	--	--
TEA001841	853	1846	1.114	2.75855e-63	1.0534e-61	up	--	Scaffold1910	386245	393768	+	7524	protein_coding	GO:0005886,plasma membrane; GO:0016208,AMP binding; GO:0006950,response to stress	--	At3g62550	gb|ATE50912.1|	USPAL_ARATH,RecName: Full=Universal stress protein A-like protein;	A0A290YXP5_SALMI,SubName: Full=Universal stress protein 6 {ECO:0000313|EMBL:ATE50912.1};
TEA001858	18	36	1.018	0.0184783	0.0394276	up	--	Scaffold608	1796539	1798929	+	2391	protein_coding	GO:0043231,intracellular membrane-bounded organelle; GO:0005739,mitochondrion; GO:0004519,endonuclease activity; GO:0003723,RNA binding; GO:0008270,zinc ion binding; GO:0009451,RNA modification	--	At5g13230	ref|XP_010657142.1|	PP377_ARATH,RecName: Full=Putative pentatricopeptide repeat-containing protein At5g13230, mitochondrial; Flags: Precursor;	F6I1P9_VITVI,SubName: Full=Uncharacterized protein {ECO:0000313|EMBL:CCB60866.1};
TEA001864	231	1509	2.709	2.56092e-193	5.27783e-191	up	--	Scaffold7573	158595	159898	-	1304	protein_coding	GO:0009535,chloroplast thylakoid membrane; GO:0016021,integral component of membrane; GO:0009522,photosystem I; GO:0009523,photosystem II; GO:0016168,chlorophyll binding; GO:0046872,metal ion binding; GO:0009765,photosynthesis, light harvesting; GO:0018298,protein-chromophore linkage	--	At1g29930	ref|XP_011096520.1|	CB22_TOBAC,RecName: Full=Chlorophyll a-b binding protein 21, chloroplastic; AltName: Full=LHCII type I CAB-21; Short=LHCP; Flags: Precursor;	A0A0D2UFW2_GOSRA,RecName: Full=Chlorophyll a-b binding protein, chloroplastic {ECO:0000256|RuleBase:RU363080};
TEA001868	223	1459	2.707	2.28587e-179	3.93082e-177	up	--	Scaffold7573	161680	162477	+	798	protein_coding	GO:0009535,chloroplast thylakoid membrane; GO:0016021,integral component of membrane; GO:0009522,photosystem I; GO:0009523,photosystem II; GO:0016168,chlorophyll binding; GO:0046872,metal ion binding; GO:0009765,photosynthesis, light harvesting; GO:0018298,protein-chromophore linkage	K08912: LHCB1; light-harvesting complex II chlorophyll a/b binding protein 1	At1g29930	gb|AEQ67395.1|	CB22_TOBAC,RecName: Full=Chlorophyll a-b binding protein 21, chloroplastic; AltName: Full=LHCII type I CAB-21; Short=LHCP; Flags: Precursor;	G8HXZ7_9ROSI,RecName: Full=Chlorophyll a-b binding protein, chloroplastic {ECO:0000256|RuleBase:RU363080};
TEA001871	113	236	1.059	2.24058e-10	1.33476e-09	up	--	Scaffold7573	371370	377779	+	6410	protein_coding	GO:0009543,chloroplast thylakoid lumen; GO:0031977,thylakoid lumen; GO:0004175,endopeptidase activity; GO:0008236,serine-type peptidase activity	--	At5g46390	ref|XP_019078210.1|	CTPA1_ARATH,RecName: Full=Carboxyl-terminal-processing peptidase 1, chloroplastic; EC=3.4.21.102; AltName: Full=D1 C-terminal processing protease 1; AltName: Full=Photosystem II D1 protein processing peptidase 1; Flags: Precursor;	F6HMG8_VITVI,SubName: Full=Uncharacterized protein {ECO:0000313|EMBL:CCB55757.1};
TEA001883	70	181	1.366	3.27442e-12	2.23014e-11	up	--	Scaffold4659	457693	461119	-	3427	protein_coding	GO:0009507,chloroplast; GO:0005524,ATP binding; GO:0046872,metal ion binding; GO:0004638,phosphoribosylaminoimidazole carboxylase activity; GO:0006189,'de novo' IMP biosynthetic process	--	At2g37690	gb|OIT27338.1|	PUR6_VIGAC,RecName: Full=Phosphoribosylaminoimidazole carboxylase, chloroplastic; EC=4.1.1.21; AltName: Full=AIR carboxylase; Short=AIRC; Flags: Precursor; Fragment;	A0A1J6KB87_NICAT,SubName: Full=Phosphoribosylaminoimidazole carboxylase, chloroplastic {ECO:0000313|EMBL:OIT27338.1};
TEA001890	82	191	1.208	6.23498e-11	3.88668e-10	up	--	Scaffold4659	1318481	1321259	+	2779	protein_coding	GO:0005886,plasma membrane; GO:0005524,ATP binding; GO:0005516,calmodulin binding; GO:0030246,carbohydrate binding; GO:0004674,protein serine/threonine kinase activity; GO:0006468,protein phosphorylation; GO:0048544,recognition of pollen	--	At4g27290	ref|XP_022848662.1|	Y4729_ARATH,RecName: Full=G-type lectin S-receptor-like serine/threonine-protein kinase At4g27290; EC=2.7.11.1; Flags: Precursor;	Q40100_IPOTF,SubName: Full=Secreted glycoprotein 3 {ECO:0000313|EMBL:AAA97903.1};
TEA001901	3	17	2.653	0.000682143	0.00196989	up	--	Scaffold416	520365	524282	-	3918	protein_coding	GO:0005794,Golgi apparatus; GO:0016021,integral component of membrane; GO:0016413,O-acetyltransferase activity; GO:0071554,cell wall organization or biogenesis	--	At5g15900	ref|XP_015163468.1|	TBL19_ARATH,RecName: Full=Protein trichome birefringence-like 19;	M1AMU1_SOLTU,SubName: Full=Uncharacterized protein {ECO:0000313|EnsemblPlants:PGSC0003DMT400026194};
TEA001944	23	92	2.035	6.32137e-11	3.93689e-10	up	--	Scaffold659	1245887	1262098	+	16212	protein_coding	GO:0005739,mitochondrion; GO:0008864,formyltetrahydrofolate deformylase activity; GO:0016742,hydroxymethyl-, formyl- and related transferase activity; GO:0006189,'de novo' IMP biosynthetic process; GO:0006730,one-carbon metabolic process; GO:0009853,photorespiration; GO:0046653,tetrahydrofolate metabolic process	--	At4g17360	ref|XP_003635126.1|	PURU2_ARATH,RecName: Full=Formyltetrahydrofolate deformylase 2, mitochondrial; EC=3.5.1.10; Flags: Precursor;	D7U3P4_VITVI,SubName: Full=Uncharacterized protein {ECO:0000313|EMBL:CBI37363.3};
TEA001983	36	77	1.107	0.000127523	0.000412071	up	--	Scaffold1467	835115	843983	-	8869	protein_coding	GO:0048046,apoplast; GO:0009507,chloroplast; GO:0009570,chloroplast stroma; GO:0022626,cytosolic ribosome; GO:0016020,membrane; GO:0005634,nucleus; GO:0005777,peroxisome; GO:0009506,plasmodesma; GO:0010181,FMN binding; GO:0008891,glycolate oxidase activity; GO:0052853,long-chain-(S)-2-hydroxy-long-chain-acid oxidase activity; GO:0052854,medium-chain-(S)-2-hydroxy-acid oxidase activity; GO:0052852…	K11517: HAO; (S)-2-hydroxy-acid oxidase [EC:1.1.3.15]	At3g14420	ref|XP_021593600.1|	GLO1_ARATH,RecName: Full=(S)-2-hydroxy-acid oxidase GLO1; EC=1.1.3.15; AltName: Full=Glycolate oxidase 1; Short=AtGLO1; Short=GOX 1; AltName: Full=Short chain alpha-hydroxy acid oxidase GLO1;	A0A2C9UGD6_MANES,SubName: Full=Uncharacterized protein {ECO:0000313|EMBL:OAY29168.1};
TEA001987	6	33	2.352	2.61788e-05	9.34271e-05	up	--	Scaffold1467	1235182	1254312	+	19131	protein_coding	GO:0016021,integral component of membrane; GO:0097708,intracellular vesicle; GO:0005886,plasma membrane; GO:0022857,transmembrane transporter activity; GO:0010336,gibberellic acid homeostasis; GO:0042128,nitrate assimilation	--	At1g68570	emb|CBI27031.3|	PTR18_ARATH,RecName: Full=Protein NRT1/ PTR FAMILY 3.1; Short=AtNPF3.1;	A0A1Q3D7Z6_CEPFO,SubName: Full=PTR2 domain-containing protein {ECO:0000313|EMBL:GAV88555.1};
TEA002009	34	78	1.173	3.28826e-05	0.000115625	up	--	Scaffold4003	300381	304391	+	4011	protein_coding	GO:0005737,cytoplasm; GO:2000012,regulation of auxin polar transport; GO:0040008,regulation of growth	K18266: NDRG1; protein NDRG1	At5g56750	ref|XP_009596503.1|	NDL2_ARATH,RecName: Full=Protein NDL2 {ECO:0000305}; AltName: Full=Protein N-MYC DOWNREGULATED-LIKE 2 {ECO:0000303|PubMed:19948787};	A0A1S4BGX1_TOBAC,SubName: Full=pollen-specific protein SF21-like isoform X5 {ECO:0000313|RefSeq:XP_016488129.1};
TEA002010	17	48	1.526	0.000108588	0.000354064	up	--	Scaffold4003	62253	78848	-	16596	protein_coding	GO:0016021,integral component of membrane; GO:0016020,membrane; GO:0020037,heme binding; GO:0005506,iron ion binding; GO:0004497,monooxygenase activity; GO:0016709,oxidoreductase activity, acting on paired donors, with incorporation or reduction of molecular oxygen, NAD(P)H as one donor, and incorporation of one atom of oxygen; GO:0071281,cellular response to iron ion; GO:0044550,secondary metabo…	--	At4g31940	dbj|GAV78223.1|	C82C4_ARATH,RecName: Full=Cytochrome P450 82C4; EC=1.14.-.-;	A0A1Q3CDR8_CEPFO,SubName: Full=p450 domain-containing protein {ECO:0000313|EMBL:GAV78223.1};
TEA002025	29	70	1.291	4.45919e-05	0.000153734	up	--	Scaffold3595	2907620	2916449	-	8830	protein_coding	--	--	--	ref|XP_022727369.1|	--	A0A061EAS5_THECC,SubName: Full=Copper transport protein family, putative {ECO:0000313|EMBL:EOY02095.1};
TEA002030	12	28	1.183	0.0137785	0.0303691	up	--	Scaffold3595	1023101	1030210	+	7110	protein_coding	GO:0005789,endoplasmic reticulum membrane; GO:0016021,integral component of membrane; GO:0010181,FMN binding; GO:0003958,NADPH-hemoprotein reductase activity	--	At4g24520	ref|XP_016439921.1|	NCPR_VIGRR,RecName: Full=NADPH--cytochrome P450 reductase {ECO:0000255|HAMAP-Rule:MF_03212}; Short=CPR {ECO:0000255|HAMAP-Rule:MF_03212}; Short=P450R {ECO:0000255|HAMAP-Rule:MF_03212}; EC=1.6.2.4 {ECO:0000255|HAMAP-Rule:MF_03212};	A0A1S3XJ24_TOBAC,SubName: Full=NADPH--cytochrome P450 reductase-like {ECO:0000313|RefSeq:XP_016439921.1};
TEA002038	56	200	1.832	2.94889e-20	3.19608e-19	up	--	Scaffold3595	310691	325422	+	14732	protein_coding	GO:0005576,extracellular region; GO:0005794,Golgi apparatus; GO:0016036,cellular response to phosphate starvation; GO:0007275,multicellular organism development; GO:0010105,negative regulation of ethylene-activated signaling pathway; GO:0030307,positive regulation of cell growth	--	At1g58250	ref|XP_019071947.1|	SAB_ARATH,RecName: Full=Protein SABRE {ECO:0000303|PubMed:8275864}; AltName: Full=Protein HYPERSENSITIVE TO PI STARVATION 4 {ECO:0000303|PubMed:22615140}; Flags: Precursor;	F6H148_VITVI,SubName: Full=Uncharacterized protein {ECO:0000313|EMBL:CCB45670.1};
TEA002057	12	66	2.485	7.01837e-09	3.68499e-08	up	--	Scaffold3595	999463	1007702	+	8240	protein_coding	GO:0005783,endoplasmic reticulum; GO:0005634,nucleus; GO:0016747,transferase activity, transferring acyl groups other than amino-acyl groups; GO:0071555,cell wall organization; GO:0009555,pollen development; GO:0042761,very long-chain fatty acid biosynthetic process; GO:0010025,wax biosynthetic process	--	At4g24510	ref|XP_021283602.1|	CER2_ARATH,RecName: Full=Protein ECERIFERUM 2;	A0A061FEX2_THECC,SubName: Full=HXXXD-type acyl-transferase family protein, putative {ECO:0000313|EMBL:EOY15463.1};
TEA002069	1192	2580	1.113	1.03998e-97	7.10819e-96	up	--	Scaffold754	511260	529737	-	18478	protein_coding	GO:0009507,chloroplast; GO:0009941,chloroplast envelope; GO:0009570,chloroplast stroma; GO:0005524,ATP binding; GO:0008878,glucose-1-phosphate adenylyltransferase activity; GO:0005978,glycogen biosynthetic process; GO:0019252,starch biosynthetic process	--	At5g19220	gb|AFO84093.1|	GLGL1_ARATH,RecName: Full=Glucose-1-phosphate adenylyltransferase large subunit 1, chloroplastic; EC=2.7.7.27; AltName: Full=ADP-glucose pyrophosphorylase; AltName: Full=ADP-glucose synthase; AltName: Full=AGPase S; AltName: Full=Alpha-D-glucose-1-phosphate adenyl transferase; Flags: Precursor;	S4SLL8_ACTCH,RecName: Full=Glucose-1-phosphate adenylyltransferase {ECO:0000256|RuleBase:RU362093}; EC=2.7.7.27 {ECO:0000256|RuleBase:RU362093}; AltName: Full=ADP-glucose pyrophosphorylase {ECO:0000256|RuleBase:RU362093};
TEA002080	23	122	2.448	6.44982e-16	5.51575e-15	up	--	Scaffold754	1614384	1619992	+	5609	protein_coding	GO:0048046,apoplast; GO:0005618,cell wall; GO:0004553,hydrolase activity, hydrolyzing O-glycosyl compounds; GO:0016762,xyloglucan:xyloglucosyl transferase activity; GO:0042546,cell wall biogenesis; GO:0010411,xyloglucan metabolic process	--	At3g23730	gb|AEQ37175.1|	XTH2_SOYBN,RecName: Full=Xyloglucan endotransglucosylase/hydrolase 2 {ECO:0000250|UniProtKB:Q38857}; EC=2.4.1.207 {ECO:0000250|UniProtKB:Q38857}; AltName: Full=Brassinosteroid-regulated protein BRU1 {ECO:0000303|PubMed:8115544}; Flags: Precursor;	G5DAC6_DIOKA,RecName: Full=Xyloglucan endotransglucosylase/hydrolase {ECO:0000256|RuleBase:RU361120}; EC=2.4.1.207 {ECO:0000256|RuleBase:RU361120};
TEA002087	391	935	1.26	1.21011e-45	3.04195e-44	up	--	Scaffold754	205321	211058	-	5738	protein_coding	GO:0005829,cytosol; GO:0016020,membrane; GO:0005524,ATP binding; GO:0004672,protein kinase activity; GO:0004674,protein serine/threonine kinase activity; GO:0007623,circadian rhythm; GO:0035556,intracellular signal transduction; GO:0006468,protein phosphorylation	K08867: WNK, PRKWNK; WNK lysine deficient protein kinase [EC:2.7.11.1]	At3g04910	ref|XP_010649893.1|	WNK1_ARATH,RecName: Full=Serine/threonine-protein kinase WNK1; Short=AtWNK1; EC=2.7.11.1; AltName: Full=Protein kinase with no lysine 1;	F6HDP8_VITVI,SubName: Full=Uncharacterized protein {ECO:0000313|EMBL:CCB50419.1};
TEA002092	19	47	1.277	0.000789867	0.00225207	up	--	Scaffold754	455111	456799	+	1689	protein_coding	GO:0009707,chloroplast outer membrane; GO:0031359,integral component of chloroplast outer membrane	--	At3g52420	--	OEP7_ARATH,RecName: Full=Outer envelope membrane protein 7 {ECO:0000303|PubMed:11595795}; Short=AtOEP7 {ECO:0000303|PubMed:11595795};	M0TW69_MUSAM,SubName: Full=Uncharacterized protein {ECO:0000313|EnsemblPlants:GSMUA_Achr9P00120_001};
TEA002093	1334	5161	1.952	0	0	up	--	Scaffold754	1214098	1218443	+	4346	protein_coding	GO:0009570,chloroplast stroma; GO:0009535,chloroplast thylakoid membrane; GO:0004324,ferredoxin-NADP+ reductase activity; GO:0015979,photosynthesis	K02641: petH; ferredoxin--NADP+ reductase [EC:1.18.1.2]	At1g20020	gb|KZV22550.1|	FENR1_TOBAC,RecName: Full=Ferredoxin--NADP reductase, leaf-type isozyme, chloroplastic; Short=FNR; EC=1.18.1.2; Flags: Precursor;	I1JCG8_SOYBN,RecName: Full=Ferredoxin--NADP reductase {ECO:0000256|RuleBase:RU004465}; EC=1.18.1.2 {ECO:0000256|RuleBase:RU004465};
TEA002103	47	113	1.256	1.49568e-07	6.93701e-07	up	--	Scaffold3690	3281968	3289512	+	7545	protein_coding	GO:0005634,nucleus; GO:0046872,metal ion binding; GO:0032041,NAD-dependent histone deacetylase activity (H3-K14 specific); GO:0006355,regulation of transcription, DNA-templated; GO:0006351,transcription, DNA-templated	--	At1g08460	ref|XP_008230191.1|	HDA8_ARATH,RecName: Full=Histone deacetylase 8; EC=3.5.1.98;	M5VZL2_PRUPE,RecName: Full=Histone deacetylase {ECO:0000256|SAAS:SAAS00894283}; EC=3.5.1.98 {ECO:0000256|SAAS:SAAS00894283};
TEA002104	6	17	1.474	0.0191307	0.040659	up	--	Scaffold3690	2177500	2182398	+	4899	protein_coding	GO:0005783,endoplasmic reticulum; GO:0004038,allantoinase activity; GO:0050897,cobalt ion binding; GO:0008270,zinc ion binding; GO:0000256,allantoin catabolic process; GO:0006995,cellular response to nitrogen starvation; GO:0006145,purine nucleobase catabolic process; GO:0010136,ureide catabolic process	--	--	gb|POF23261.1|	ALN_ARATH,RecName: Full=Allantoinase; Short=AtALN; EC=3.5.2.5;	A0A0E0DK90_9ORYZ,SubName: Full=Uncharacterized protein {ECO:0000313|EnsemblPlants:OMERI04G25280.2};
TEA002113	332	1221	1.88	2.12751e-100	1.50363e-98	up	--	Scaffold3690	3226173	3254004	+	27832	protein_coding	GO:0016021,integral component of membrane; GO:0009705,plant-type vacuole membrane; GO:0015238,drug transmembrane transporter activity; GO:0015299,solute:proton antiporter activity; GO:0022857,transmembrane transporter activity; GO:0006855,drug transmembrane transport; GO:0009813,flavonoid biosynthetic process; GO:0010231,maintenance of seed dormancy; GO:0010023,proanthocyanidin biosynthetic proce…	K03327: TC.MATE, SLC47A, norM, mdtK, dinF; multidrug resistance protein, MATE family	At3g59030	gb|AHH83753.1|	DTX41_ARATH,RecName: Full=Protein DETOXIFICATION 41 {ECO:0000303|PubMed:11739388}; Short=AtDTX41 {ECO:0000303|PubMed:11739388}; AltName: Full=Multidrug and toxic compound extrusion protein 41 {ECO:0000305}; Short=MATE protein 41 {ECO:0000305}; AltName: Full=Protein TANNIN-DEFICIENT SEED 3 {ECO:0000303|PubMed:12376625, ECO:0000303|PubMed:24903359}; AltName: Full=Protein TRANSPARENT TESTA 12 {ECO:0…	W5VNM4_VACCO,RecName: Full=Protein DETOXIFICATION {ECO:0000256|RuleBase:RU004914}; AltName: Full=Multidrug and toxic compound extrusion protein {ECO:0000256|RuleBase:RU004914};
TEA002133	291	595	1.033	1.14909e-20	1.26936e-19	up	--	Scaffold3690	1801052	1804265	-	3214	protein_coding	GO:0016021,integral component of membrane; GO:0005774,vacuolar membrane	--	At2g20740	ref|XP_015574605.1|	TET19_ARATH,RecName: Full=Tetraspanin-19; AltName: Full=TOM2A homologous protein 3;	A0A061GMG0_THECC,SubName: Full=Tetraspanin family protein isoform 2 {ECO:0000313|EMBL:EOY28284.1};
TEA002147	13	33	1.284	0.00372078	0.0093263	up	--	Scaffold3690	2585231	2594083	+	8853	protein_coding	GO:0016021,integral component of membrane; GO:0005774,vacuolar membrane; GO:0015171,amino acid transmembrane transporter activity; GO:0003333,amino acid transmembrane transport	K15015: SLC32A, VGAT; solute carrier family 32 (vesicular inhibitory amino acid transporter)	At2g39130	emb|CBI31429.3|	AVT1C_ARATH,RecName: Full=Amino acid transporter AVT1C {ECO:0000305}; Short=AtAvt1C {ECO:0000303|PubMed:27925655};	F6HND9_VITVI,SubName: Full=Uncharacterized protein {ECO:0000313|EMBL:CCB56158.1};
TEA002151	98	218	1.158	1.47296e-10	8.89443e-10	up	--	Scaffold2673	891394	898365	-	6972	protein_coding	GO:0009507,chloroplast; GO:0005759,mitochondrial matrix; GO:0051087,chaperone binding; GO:0046872,metal ion binding; GO:0051082,unfolded protein binding; GO:0051085,chaperone cofactor-dependent protein refolding; GO:0006986,response to unfolded protein	--	At3g60210	ref|XP_021611661.1|	CH101_ARATH,RecName: Full=10 kDa chaperonin 1, chloroplastic {ECO:0000305}; Flags: Precursor;	A0A2C9VTQ7_MANES,SubName: Full=Uncharacterized protein {ECO:0000313|EMBL:OAY49466.1};
TEA002204	5	20	2.058	0.0019057	0.00503624	up	--	Scaffold2450	2135255	2140296	-	5042	protein_coding	GO:0005829,cytosol; GO:0005524,ATP binding; GO:0008865,fructokinase activity; GO:0016051,carbohydrate biosynthetic process; GO:0006633,fatty acid biosynthetic process; GO:0006000,fructose metabolic process; GO:0046686,response to cadmium ion; GO:0019252,starch biosynthetic process	--	At5g51830	gb|ANN90348.1|	SCRK7_ARATH,RecName: Full=Probable fructokinase-7; EC=2.7.1.4;	A0A218KGS9_CAMSI,SubName: Full=Fructokinase 3 {ECO:0000313|EMBL:ANN90348.1}; EC=2.7.1.4 {ECO:0000313|EMBL:ANN90348.1};
TEA002227	7	21	1.625	0.00450252	0.011075	up	--	Scaffold689	380785	392154	-	11370	protein_coding	GO:0043231,intracellular membrane-bounded organelle; GO:0080043,quercetin 3-O-glucosyltransferase activity; GO:0080044,quercetin 7-O-glucosyltransferase activity; GO:0008152,metabolic process	--	At2g22590	gb|ALO19885.1|	U91A1_ARATH,RecName: Full=UDP-glycosyltransferase 91A1; EC=2.4.1.-;	A0A0X9H346_CAMSI,SubName: Full=UDP-glycosyltransferase 91A5 {ECO:0000313|EMBL:ALO19885.1};
TEA002238	19	54	1.522	7.29022e-05	0.000243199	up	--	Scaffold1983	262204	268443	+	6240	protein_coding	GO:0016021,integral component of membrane; GO:0050660,flavin adenine dinucleotide binding; GO:0046577,long-chain-alcohol oxidase activity; GO:0006066,alcohol metabolic process; GO:0055114,oxidation-reduction process; GO:0009409,response to cold	--	At3g23410	gb|OVA11233.1|	FAO1_LOTJA,RecName: Full=Long-chain-alcohol oxidase FAO1; EC=1.1.3.20; AltName: Full=Long-chain fatty alcohol oxidase 1;	A0A200QL50_9MAGN,RecName: Full=Long-chain-alcohol oxidase {ECO:0000256|PIRNR:PIRNR028937}; EC=1.1.3.20 {ECO:0000256|PIRNR:PIRNR028937};
TEA002265	5	18	1.748	0.00671957	0.0159346	up	--	Scaffold7778	82955	84060	+	1106	protein_coding	GO:0005886,plasma membrane; GO:0009506,plasmodesma; GO:0043531,ADP binding; GO:0005524,ATP binding; GO:0006952,defense response; GO:0007165,signal transduction	K13457: RPM1, RPS3; disease resistance protein RPM1	At1g50180	ref|XP_010658277.1|	DRL4_ARATH,RecName: Full=Putative disease resistance protein At1g50180;	F6HCD0_VITVI,SubName: Full=Uncharacterized protein {ECO:0000313|EMBL:CCB49865.1};
TEA002269	14	30	1.101	0.0149511	0.0327159	up	--	Scaffold7778	92559	94034	+	1476	protein_coding	GO:0005886,plasma membrane; GO:0043531,ADP binding; GO:0005524,ATP binding; GO:0006952,defense response; GO:0007165,signal transduction	--	At1g59780	gb|KYP35440.1|	DRL13_ARATH,RecName: Full=Putative disease resistance protein At1g59780;	A0A151QYP6_CAJCA,SubName: Full=Putative disease resistance protein At1g50180 family {ECO:0000313|EMBL:KYP35440.1};
TEA002271	115	258	1.167	5.62326e-14	4.29225e-13	up	--	Scaffold7778	544795	556267	+	11473	protein_coding	GO:0005737,cytoplasm; GO:0000151,ubiquitin ligase complex; GO:0061630,ubiquitin protein ligase activity; GO:0004842,ubiquitin-protein transferase activity; GO:0008270,zinc ion binding; GO:0050994,regulation of lipid catabolic process; GO:0010029,regulation of seed germination; GO:0009737,response to abscisic acid; GO:0006511,ubiquitin-dependent protein catabolic process; GO:0071596,ubiquitin-depe…	--	At5g02300	ref|XP_016512669.1|	PRT6_ARATH,RecName: Full=E3 ubiquitin-protein ligase PRT6 {ECO:0000305}; EC=2.3.2.27; AltName: Full=Protein PROTEOLYSIS 6 {ECO:0000303|PubMed:17572409}; AltName: Full=RING-type E3 ubiquitin transferase PRT6 {ECO:0000305};	A0A1S4DHD0_TOBAC,SubName: Full=E3 ubiquitin-protein ligase PRT6-like {ECO:0000313|RefSeq:XP_016512669.1};
TEA002273	91	186	1.034	4.98519e-08	2.4325e-07	up	--	Scaffold841	124902	131297	-	6396	protein_coding	GO:0009507,chloroplast; GO:0009535,chloroplast thylakoid membrane; GO:0016021,integral component of membrane; GO:0010190,cytochrome b6f complex assembly	--	At1g59840	ref|XP_022733350.1|	CCB4_ARATH,RecName: Full=Protein COFACTOR ASSEMBLY OF COMPLEX C SUBUNIT B CCB4, chloroplastic {ECO:0000305}; Flags: Precursor;	A0A1U8B7B2_NELNU,SubName: Full=protein COFACTOR ASSEMBLY OF COMPLEX C SUBUNIT B CCB4, chloroplastic isoform X1 {ECO:0000313|RefSeq:XP_010272139.1};
TEA002279	31	105	1.745	1.59695e-10	9.62589e-10	up	--	Scaffold3475	218224	225177	-	6954	protein_coding	GO:0005096,GTPase activator activity; GO:0007165,signal transduction	--	At5g22400	emb|CAN67621.1|	RGAP1_ARATH,RecName: Full=Rho GTPase-activating protein 1; AltName: Full=Rho-type GTPase-activating protein 1;	A5B7U5_VITVI,SubName: Full=Uncharacterized protein {ECO:0000313|EMBL:CAN67621.1};
TEA002289	42	93	1.15	8.76741e-06	3.33525e-05	up	--	Scaffold569	357023	358804	-	1782	protein_coding	GO:0005634,nucleus; GO:0003677,DNA binding; GO:0006355,regulation of transcription, DNA-templated; GO:0006351,transcription, DNA-templated	K09422: MYBP; transcription factor MYB, plant	At1g08810	emb|CDP12647.1|	MYB06_ANTMA,RecName: Full=Myb-related protein 306;	A0A068UWH9_COFCA,SubName: Full=Uncharacterized protein {ECO:0000313|EMBL:CDP12647.1};
TEA002299	83	264	1.678	5.30333e-06	2.07326e-05	up	--	Scaffold569	1719245	1723255	+	4011	protein_coding	GO:0009507,chloroplast; GO:0009534,chloroplast thylakoid; GO:0009535,chloroplast thylakoid membrane; GO:0016021,integral component of membrane; GO:0005739,mitochondrion; GO:0009579,thylakoid; GO:0071277,cellular response to calcium ion; GO:0009704,de-etiolation; GO:0090333,regulation of stomatal closure	--	At5g23060	gb|AFA51419.1|	CAS_ARATH,RecName: Full=Calcium sensing receptor, chloroplastic; AltName: Full=Sulfurtransferase 3; Short=AtStr3; Flags: Precursor;	H6UZZ0_9ERIC,SubName: Full=Extracellular calcium sensing receptor {ECO:0000313|EMBL:AFA51419.1};
TEA002323	153	331	1.111	3.25536e-14	2.5248e-13	up	--	Scaffold287	647977	659500	-	11524	protein_coding	GO:0005829,cytosol; GO:0004615,phosphomannomutase activity; GO:0009298,GDP-mannose biosynthetic process; GO:0006013,mannose metabolic process; GO:0006487,protein N-linked glycosylation; GO:0045047,protein targeting to ER	--	At2g45790	gb|AGZ20101.1|	PMM_SOYBN,RecName: Full=Phosphomannomutase; EC=5.4.2.8; AltName: Full=GmPMM;	U5U6C1_CAMSI,RecName: Full=Phosphomannomutase {ECO:0000256|RuleBase:RU361118}; EC=5.4.2.8 {ECO:0000256|RuleBase:RU361118};
TEA002340	393	1488	1.922	4.64334e-149	6.20598e-147	up	--	Scaffold5806	64603	66911	-	2309	protein_coding	--	--	At1g15380	ref|XP_010113383.1|	--	W9T0W1_9ROSA,SubName: Full=Uncharacterized protein {ECO:0000313|EMBL:EXC35390.1};
TEA002359	42	103	1.29	1.74875e-07	8.04719e-07	up	--	Scaffold21269	280859	281674	-	816	protein_coding	GO:0009507,chloroplast; GO:0043231,intracellular membrane-bounded organelle; GO:0004519,endonuclease activity; GO:0003723,RNA binding; GO:0009451,RNA modification	--	At4g31850	ref|XP_018855553.1|	PP344_ARATH,RecName: Full=Pentatricopeptide repeat-containing protein At4g31850, chloroplastic; AltName: Full=Protein PROTON GRADIENT REGULATION 3; Flags: Precursor;	A0A2I4HHB2_9ROSI,SubName: Full=pentatricopeptide repeat-containing protein At4g31850, chloroplastic {ECO:0000313|RefSeq:XP_018855553.1, ECO:0000313|RefSeq:XP_018855554.1};
TEA002397	8	88	3.474	4.88314e-17	4.44927e-16	up	--	Scaffold8154	383016	383660	-	645	protein_coding	GO:0005576,extracellular region	--	--	gb|AGC39172.1|	KIWEL_ACTDE,RecName: Full=Kiwellin; AltName: Allergen=Act d 5; Contains: RecName: Full=Kissper; Contains: RecName: Full=KiTH-3; Contains: RecName: Full=KiTH-1; Contains: RecName: Full=KiTH-2;	L7TV16_ACTAR,SubName: Full=Kiwellin {ECO:0000313|EMBL:AGC39172.1};
TEA002412	138	389	1.5	3.60547e-28	5.45019e-27	up	--	Scaffold1030	1273699	1282877	-	9179	protein_coding	--	--	--	--	--	--
TEA002419	44	180	2.024	4.58642e-18	4.43496e-17	up	--	Scaffold6022	415214	417280	-	2067	protein_coding	GO:0009507,chloroplast; GO:0009534,chloroplast thylakoid; GO:0009535,chloroplast thylakoid membrane; GO:0019898,extrinsic component of membrane; GO:0009344,nitrite reductase complex [NAD(P)H]; GO:0009654,photosystem II oxygen evolving complex; GO:0005509,calcium ion binding; GO:0045156,electron transporter, transferring electrons within the cyclic electron transport pathway of photosynthesis acti…	K08901: psbQ; photosystem II oxygen-evolving enhancer protein 3	At3g01440	ref|XP_021811136.1|	PNSL3_ARATH,RecName: Full=Photosynthetic NDH subunit of lumenal location 3, chloroplastic {ECO:0000303|PubMed:21785130}; AltName: Full=PsbQ-like protein 2; Flags: Precursor;	A0A251PNE7_PRUPE,SubName: Full=Uncharacterized protein {ECO:0000313|EMBL:ONI13083.1};
TEA002432	62	169	1.445	1.57821e-11	1.02721e-10	up	--	Scaffold3382	1216881	1226021	-	9141	protein_coding	GO:0009507,chloroplast; GO:0009941,chloroplast envelope; GO:0009706,chloroplast inner membrane; GO:0009534,chloroplast thylakoid; GO:0016021,integral component of membrane; GO:0016020,membrane; GO:0009536,plastid; GO:0005313,L-glutamate transmembrane transporter activity; GO:0015140,malate transmembrane transporter activity; GO:0015131,oxaloacetate transmembrane transporter activity; GO:0019676,a…	K03319: TC.DASS; divalent anion:Na+ symporter, DASS family	At5g64290	ref|XP_022010932.1|	DIT21_ARATH,RecName: Full=Dicarboxylate transporter 2.1, chloroplastic; AltName: Full=AtpDCT1; AltName: Full=Glutamate/malate translocator; Flags: Precursor;	A0A251S614_HELAN,SubName: Full=Putative sodium/sulfate symporter {ECO:0000313|EMBL:OTF94193.1};
TEA002436	5	22	2.199	0.000455422	0.00135772	up	--	Scaffold3382	161335	165010	+	3676	protein_coding	GO:0005739,mitochondrion; GO:0004519,endonuclease activity; GO:0003723,RNA binding; GO:0080156,mitochondrial mRNA modification; GO:0006397,mRNA processing	--	At1g12700	ref|XP_021829794.1|	PPR38_ARATH,RecName: Full=Putative pentatricopeptide repeat-containing protein At1g12700, mitochondrial; Flags: Precursor;	A0A251NMB7_PRUPE,SubName: Full=Uncharacterized protein {ECO:0000313|EMBL:ONI00479.1};
TEA002441	751	1765	1.232	8.9424e-90	5.52464e-88	up	--	Scaffold3382	1647366	1651927	-	4562	protein_coding	GO:0009507,chloroplast; GO:0009941,chloroplast envelope; GO:0009570,chloroplast stroma; GO:0009534,chloroplast thylakoid; GO:0009535,chloroplast thylakoid membrane; GO:0030529,NA; GO:0010319,stromule; GO:0009579,thylakoid; GO:0003729,mRNA binding; GO:0008266,poly(U) RNA binding; GO:0045087,innate immune response; GO:0006397,mRNA processing; GO:0009737,response to abscisic acid; GO:0009409,respons…	--	At2g37220	ref|XP_002281642.1|	CP29B_ARATH,RecName: Full=RNA-binding protein CP29B, chloroplastic {ECO:0000305}; AltName: Full=Ribonucleoprotein At2g37220; Flags: Precursor;	F6HR30_VITVI,SubName: Full=Uncharacterized protein {ECO:0000313|EMBL:CCB57079.1};
TEA002498	76	172	1.172	5.08858e-09	2.70542e-08	up	--	Scaffold1554	336294	358098	-	21805	protein_coding	--	--	At4g01860	ref|XP_011003148.1|	--	W9RA08_9ROSA,SubName: Full=WD repeat-containing protein 6 {ECO:0000313|EMBL:EXB44447.1};
TEA002511	21	43	1.038	0.00557385	0.0134348	up	--	Scaffold1379	217004	219740	+	2737	protein_coding	GO:0004040,amidase activity	--	At4g34880	ref|XP_015893444.1|	AMI4G_ARATH,RecName: Full=Probable amidase At4g34880 {ECO:0000305}; EC=3.5.1.4 {ECO:0000250|UniProtKB:Q9FR37};	B9HRA0_POPTR,SubName: Full=Uncharacterized protein {ECO:0000313|EMBL:EEE87688.1};
TEA002523	252	607	1.267	1.00691e-29	1.61333e-28	up	--	Scaffold1379	854446	863485	-	9040	protein_coding	GO:0016021,integral component of membrane; GO:0000325,plant-type vacuole; GO:0005774,vacuolar membrane; GO:0005524,ATP binding; GO:0042626,ATPase activity, coupled to transmembrane movement of substances; GO:0008559,xenobiotic transmembrane transporting ATPase activity; GO:0055085,transmembrane transport	--	At3g59140	gb|ONK69820.1|	AB10C_ARATH,RecName: Full=ABC transporter C family member 10; Short=ABC transporter ABCC.10; Short=AtABCC10; EC=3.6.3.44; AltName: Full=ATP-energized glutathione S-conjugate pump 14; AltName: Full=Glutathione S-conjugate-transporting ATPase 14; AltName: Full=Multidrug resistance-associated protein 14;	A0A1U7X257_NICSY,SubName: Full=ABC transporter C family member 10-like {ECO:0000313|RefSeq:XP_009786237.1};
TEA002526	0	4	4.327	0.0147673	0.0323479	up	--	Scaffold1379	756280	757188	-	909	protein_coding	GO:0004568,chitinase activity; GO:0006032,chitin catabolic process; GO:0000272,polysaccharide catabolic process	--	At5g24090	ref|XP_022872882.1|	CHIT3_VITVI,RecName: Full=Acidic endochitinase; EC=3.2.1.14; Flags: Precursor;	A0A2C9VRA9_MANES,SubName: Full=Uncharacterized protein {ECO:0000313|EMBL:OAY48392.1};
TEA002555	245	905	1.881	6.03267e-65	2.38463e-63	up	--	Scaffold393	2191193	2191720	-	528	protein_coding	GO:0009507,chloroplast; GO:0009534,chloroplast thylakoid; GO:0009543,chloroplast thylakoid lumen; GO:0009535,chloroplast thylakoid membrane; GO:0009579,thylakoid; GO:0071484,cellular response to light intensity; GO:0010207,photosystem II assembly; GO:0010206,photosystem II repair	--	At1g03600	gb|PON84641.1|	PB27A_ARATH,RecName: Full=Photosystem II repair protein PSB27-H1, chloroplastic; Short=Psb27-H1; AltName: Full=Thylakoid lumenal protein PSB27-H1; Flags: Precursor;	B9H851_POPTR,SubName: Full=Photosystem 2 family protein {ECO:0000313|EMBL:EEE93752.1};
TEA002565	14	45	1.645	5.47207e-05	0.000186064	up	--	Scaffold6055	174270	174623	-	354	protein_coding	--	--	--	--	--	--
TEA002576	21	43	1.062	0.00599951	0.0143671	up	--	Scaffold3171	68919	70941	-	2023	protein_coding	--	--	At5g39530	gb|PHT89626.1|	--	A0A2G3A5V7_CAPAN,SubName: Full=Uncharacterized protein {ECO:0000313|EMBL:PHT89626.1};
TEA002583	102	301	1.557	0.00074417	0.00213327	up	--	Scaffold1894	1170749	1185607	-	14859	protein_coding	--	--	--	gb|OTF92674.1|	--	A0A251S233_HELAN,SubName: Full=Putative carotenoid oxygenase {ECO:0000313|EMBL:OTF92674.1};
TEA002595	0	18	6.557	8.47542e-07	3.63391e-06	up	--	Scaffold15171	51676	57219	+	5544	protein_coding	GO:0005634,nucleus; GO:0003700,DNA-binding transcription factor activity; GO:0007623,circadian rhythm; GO:0010031,circumnutation; GO:0048573,photoperiodism, flowering; GO:0009585,red, far-red light phototransduction; GO:0009909,regulation of flower development; GO:0010119,regulation of stomatal movement; GO:0009737,response to abscisic acid; GO:0009733,response to auxin; GO:0009409,response to co…	K12125: ELF3; protein EARLY FLOWERING 3	At2g25930	ref|XP_010648311.1|	ELF3_ARATH,RecName: Full=Protein EARLY FLOWERING 3; AltName: Full=Nematode-responsive protein;	F6H384_VITVI,SubName: Full=Uncharacterized protein {ECO:0000313|EMBL:CCB46540.1};
TEA002597	187	653	1.799	1.57576e-61	5.79596e-60	up	--	Scaffold145	1640135	1654182	-	14048	protein_coding	GO:0005829,cytosol; GO:0005886,plasma membrane; GO:0003873,6-phosphofructo-2-kinase activity; GO:0005524,ATP binding; GO:0004331,fructose-2,6-bisphosphate 2-phosphatase activity; GO:2001070,starch binding; GO:0006003,fructose 2,6-bisphosphate metabolic process; GO:0006002,fructose 6-phosphate metabolic process; GO:0006000,fructose metabolic process; GO:0043609,regulation of carbon utilization	--	At1g07110	ref|XP_002276394.1|	F26_ARATH,RecName: Full=6-phosphofructo-2-kinase/fructose-2,6-bisphosphatase; Short=6PF-2-K/Fru-2,6-P2ase; Short=AtF2KP; Short=PFK/FBPase; Includes: RecName: Full=6-phosphofructo-2-kinase; EC=2.7.1.105; Includes: RecName: Full=Fructose-2,6-bisphosphatase; EC=3.1.3.46;	D7SJU7_VITVI,SubName: Full=Uncharacterized protein {ECO:0000313|EMBL:CBI15923.3};
TEA002602	47	282	2.587	2.96895e-40	6.55939e-39	up	--	Scaffold145	1657066	1661261	-	4196	protein_coding	GO:0005829,cytosol; GO:0005886,plasma membrane; GO:0003873,6-phosphofructo-2-kinase activity; GO:0005524,ATP binding; GO:0004331,fructose-2,6-bisphosphate 2-phosphatase activity; GO:2001070,starch binding; GO:0006003,fructose 2,6-bisphosphate metabolic process; GO:0006002,fructose 6-phosphate metabolic process; GO:0006000,fructose metabolic process; GO:0043609,regulation of carbon utilization	K01103: PFKFB3; 6-phosphofructo-2-kinase / fructose-2,6-biphosphatase 3&#160; [EC:2.7.1.105 3.1.3.46]	At1g07110	ref|XP_018835655.1|	F26_ARATH,RecName: Full=6-phosphofructo-2-kinase/fructose-2,6-bisphosphatase; Short=6PF-2-K/Fru-2,6-P2ase; Short=AtF2KP; Short=PFK/FBPase; Includes: RecName: Full=6-phosphofructo-2-kinase; EC=2.7.1.105; Includes: RecName: Full=Fructose-2,6-bisphosphatase; EC=3.1.3.46;	A0A2I4FVI2_9ROSI,SubName: Full=6-phosphofructo-2-kinase/fructose-2, 6-bisphosphatase-like isoform X2 {ECO:0000313|RefSeq:XP_018835655.1};
TEA002614	57	124	1.119	3.34146e-07	1.48792e-06	up	--	Scaffold145	270774	275391	-	4618	protein_coding	GO:0005737,cytoplasm; GO:0005524,ATP binding; GO:0004672,protein kinase activity; GO:0004674,protein serine/threonine kinase activity; GO:0004871,NA; GO:0035556,intracellular signal transduction	--	At1g62400	ref|XP_017973833.1|	HT1_ARATH,RecName: Full=Serine/threonine-protein kinase HT1; EC=2.7.11.1; AltName: Full=High leaf temperature protein 1;	A0A2C9ULB7_MANES,SubName: Full=Uncharacterized protein {ECO:0000313|EMBL:OAY30882.1};
TEA002620	3	13	2.102	0.0137973	0.0303988	up	--	Scaffold145	1470745	1475057	+	4313	protein_coding	GO:0009507,chloroplast; GO:0009570,chloroplast stroma; GO:0009534,chloroplast thylakoid; GO:0005739,mitochondrion; GO:0009536,plastid; GO:0010287,plastoglobule; GO:0004332,fructose-bisphosphate aldolase activity; GO:0006094,gluconeogenesis; GO:0006096,glycolytic process; GO:0046686,response to cadmium ion; GO:0006979,response to oxidative stress	--	At2g01140	gb|AEH04657.1|	ALFP3_ARATH,RecName: Full=Fructose-bisphosphate aldolase 3, chloroplastic {ECO:0000305}; Short=AtFBA3 {ECO:0000303|PubMed:22561114}; EC=4.1.2.13 {ECO:0000305}; AltName: Full=Protein PIGMENT DEFECTIVE 345; Flags: Precursor;	F8V2Y3_9ERIC,RecName: Full=Fructose-bisphosphate aldolase {ECO:0000256|RuleBase:RU003994, ECO:0000256|SAAS:SAAS00336718}; EC=4.1.2.13 {ECO:0000256|RuleBase:RU003994, ECO:0000256|SAAS:SAAS00336718};
TEA002659	113	280	1.307	4.88467e-17	4.44927e-16	up	--	Scaffold2552	2616300	2620717	-	4418	protein_coding	--	--	At3g45050	gb|KDO60200.1|	--	A0A067F299_CITSI,SubName: Full=Uncharacterized protein {ECO:0000313|EMBL:KDO60200.1};
TEA002677	47	146	1.632	2.07838e-13	1.53605e-12	up	--	Scaffold6029	857555	886523	+	28969	protein_coding	GO:0016021,integral component of membrane; GO:0016020,membrane; GO:0005886,plasma membrane; GO:0005524,ATP binding; GO:0004674,protein serine/threonine kinase activity	--	At5g37450	dbj|GAV58599.1|	Y1684_ARATH,RecName: Full=Probable LRR receptor-like serine/threonine-protein kinase At1g06840; EC=2.7.11.1; Flags: Precursor;	A0A1Q3ASA4_CEPFO,SubName: Full=LRR_1 domain-containing protein/Pkinase_Tyr domain-containing protein/LRRNT_2 domain-containing protein {ECO:0000313|EMBL:GAV58599.1};
TEA002713	28	111	1.974	1.23291e-12	8.66373e-12	up	--	Scaffold2057	1031801	1039552	-	7752	protein_coding	GO:0005634,nucleus; GO:0008821,crossover junction endodeoxyribonuclease activity; GO:0003690,double-stranded DNA binding; GO:0048256,flap endonuclease activity; GO:0046872,metal ion binding; GO:0003697,single-stranded DNA binding; GO:0006281,DNA repair; GO:0009555,pollen development	K15338: GEN1, GEN; flap endonuclease GEN [EC:3.1.-.-]	At1g01880	ref|XP_018830357.1|	GENL1_ARATH,RecName: Full=Flap endonuclease GEN-like 1; EC=3.1.-.-;	A0A2I4FFE5_9ROSI,SubName: Full=flap endonuclease GEN-like 1 isoform X1 {ECO:0000313|RefSeq:XP_018830357.1};
TEA002719	4	17	2.159	0.00331112	0.00837802	up	--	Scaffold2057	959806	965115	-	5310	protein_coding	GO:0030176,integral component of endoplasmic reticulum membrane; GO:0030173,integral component of Golgi membrane; GO:0046964,3'-phosphoadenosine 5'-phosphosulfate transmembrane transporter activity; GO:0015297,antiporter activity; GO:0008643,carbohydrate transport	K15277: SLC35B3, PAPST2; solute carrier family 35 (adenosine 3'-phospho 5'-phosphosulfate transporter), member B3	At1g12600	ref|XP_010090629.1|	UTR4_ARATH,RecName: Full=UDP-galactose/UDP-glucose transporter 4 {ECO:0000303|PubMed:12042319}; Short=AtUTr4 {ECO:0000303|PubMed:12042319};	W9QLE0_9ROSA,SubName: Full=UDP-galactose/UDP-glucose transporter 4 {ECO:0000313|EMBL:EXB40233.1};
TEA002738	129	291	1.172	2.76651e-13	2.02577e-12	up	--	Scaffold2800	1195212	1207255	-	12044	protein_coding	GO:0016123,xanthophyll biosynthetic process	--	At1g28100	ref|XP_010656823.1|	NDX1_SOLLC,RecName: Full=Protein NEOXANTHIN-DEFICIENT 1 {ECO:0000303|PubMed:24506237};	D7TYT8_VITVI,SubName: Full=Uncharacterized protein {ECO:0000313|EMBL:CBI35665.3};
TEA002760	43	185	2.099	4.5044e-18	4.36033e-17	up	--	Scaffold2800	2368643	2383145	-	14503	protein_coding	GO:0005886,plasma membrane; GO:0005524,ATP binding; GO:0005516,calmodulin binding; GO:0030246,carbohydrate binding; GO:0004674,protein serine/threonine kinase activity; GO:0006468,protein phosphorylation; GO:0048544,recognition of pollen	--	At4g27290	gb|PNT59510.1|	Y4729_ARATH,RecName: Full=G-type lectin S-receptor-like serine/threonine-protein kinase At4g27290; EC=2.7.11.1; Flags: Precursor;	U5GTQ6_POPTR,SubName: Full=S-locus protein kinase {ECO:0000313|EMBL:ERP66940.1};
TEA002761	99	255	1.36	1.31622e-15	1.10426e-14	up	--	Scaffold2800	1173352	1178351	+	5000	protein_coding	GO:0030136,clathrin-coated vesicle; GO:0005886,plasma membrane; GO:0000911,cytokinesis by cell plate formation; GO:0009825,multidimensional cell growth; GO:0040008,regulation of growth	--	At3g48860	emb|CBI35662.3|	SCD2_ARATH,RecName: Full=Coiled-coil domain-containing protein SCD2 {ECO:0000305}; AltName: Full=Protein STOMATAL CYTOKINESIS DEFECTIVE 2 {ECO:0000303|PubMed:24179130};	D7TYT5_VITVI,SubName: Full=Uncharacterized protein {ECO:0000313|EMBL:CBI35662.3};
TEA002775	101	246	1.281	9.7976e-13	6.92993e-12	up	--	Scaffold1908	202436	208131	+	5696	protein_coding	--	--	--	--	--	--
TEA002785	16	37	1.206	0.00450968	0.0110896	up	--	Scaffold795	104217	107296	+	3080	protein_coding	GO:0043231,intracellular membrane-bounded organelle; GO:0004519,endonuclease activity; GO:0003723,RNA binding; GO:0009451,RNA modification	--	At2g36730	ref|XP_002283361.2|	PP188_ARATH,RecName: Full=Pentatricopeptide repeat-containing protein At2g36730;	A0A2I4FSH7_9ROSI,SubName: Full=pentatricopeptide repeat-containing protein At5g66520-like {ECO:0000313|RefSeq:XP_018834602.1};
TEA002799	79	426	2.438	2.14494e-56	7.03636e-55	up	--	Scaffold509	1072810	1077135	+	4326	protein_coding	GO:0009507,chloroplast; GO:0015035,protein disulfide oxidoreductase activity; GO:0045454,cell redox homeostasis; GO:0006662,glycerol ether metabolic process	K03671: trxA; thioredoxin 1	At3g15360	ref|XP_002266022.1|	TRXM_SPIOL,RecName: Full=Thioredoxin M-type, chloroplastic; Short=Trx-M; Contains: RecName: Full=Thioredoxin M-type Mc; Contains: RecName: Full=Thioredoxin M-type Md; Flags: Precursor;	E0CQM3_VITVI,SubName: Full=Uncharacterized protein {ECO:0000313|EMBL:CBI19952.3};
TEA002809	68	142	1.056	1.70365e-07	7.84632e-07	up	--	Scaffold509	4121315	4129438	-	8124	protein_coding	GO:0005737,cytoplasm; GO:0005634,nucleus; GO:0005886,plasma membrane; GO:0005524,ATP binding; GO:0016301,kinase activity; GO:0004672,protein kinase activity; GO:0004674,protein serine/threonine kinase activity; GO:0009734,auxin-activated signaling pathway; GO:0010540,basipetal auxin transport; GO:0035556,intracellular signal transduction; GO:0006468,protein phosphorylation	K08286: E2.7.11.-; protein-serine/threonine kinase [EC:2.7.11.-]	At3g44610	emb|CAN83229.1|	D6KL3_ARATH,RecName: Full=Serine/threonine-protein kinase D6PKL3; EC=2.7.11.1; AltName: Full=D6 protein kinase-like 3; AltName: Full=Serine/threonine-protein kinase AtPK7;	A5BGQ8_VITVI,SubName: Full=Uncharacterized protein {ECO:0000313|EMBL:CAN83229.1};
TEA002811	1	9	2.599	0.0208057	0.043754	up	--	Scaffold509	1345073	1351776	+	6704	protein_coding	GO:0005783,endoplasmic reticulum; GO:0005789,endoplasmic reticulum membrane; GO:0005887,integral component of plasma membrane; GO:0005886,plasma membrane; GO:0051119,sugar transmembrane transporter activity; GO:0051260,protein homooligomerization	K15382: SLC50A, SWEET; solute carrier family 50 (sugar transporter)	At1g21460	gb|AJU57228.1|	SWET1_ARATH,RecName: Full=Bidirectional sugar transporter SWEET1 {ECO:0000303|PubMed:21107422}; Short=AtSWEET1 {ECO:0000303|PubMed:21107422}; AltName: Full=Protein SUGARS WILL EVENTUALLY BE EXPORTED TRANSPORTERS 1 {ECO:0000303|PubMed:21107422};	A0A0D4L404_CAMSI,RecName: Full=Bidirectional sugar transporter SWEET {ECO:0000256|RuleBase:RU910715};
TEA002832	112	505	2.176	1.01072e-59	3.56699e-58	up	--	Scaffold509	786535	787422	-	888	protein_coding	--	--	At1g67540	ref|XP_015894371.1|	--	A0A1Q3D016_CEPFO,SubName: Full=Uncharacterized protein {ECO:0000313|EMBL:GAV85827.1};
[truncated: 3,142 more rows]
