# Supplementary material for: Fulvic acid ameliorates drought stress-induced damage in tea plants by regulating the ascorbate metabolism and flavonoids biosynthesis
Source: BMC Genomics. 2020 Jun 18;21:411. doi: 10.1186/s12864-020-06815-4 (PMC7301537; doi:10.1186/s12864-020-06815-4)
Supplement: Supplementary file 5 — Additional file 5. The information of GO and KEGG analysis of DEGs. [file 12864_2020_6815_MOESM5_ESM.xlsx]

## Sheet: GO of DEGs in 4FADvs4WD
Ontology	ID	Description	GeneRatio	BgRatio	pvalue	p.adjust	qvalue	geneID	Count	up	down
Biological process	GO:0000027	ribosomal large subunit assembly	5/340	19/16661	3.15757e-05	0.00667825	0.00645916	TEA000477/TEA010108/TEA014842/TEA022418/TEA033490	5	0	5
Molecular function	GO:0000049	tRNA binding	4/359	37/17427	0.00684234	0.107197	0.0970999	TEA007675/TEA012004/TEA018509/TEA027247	4	0	4
Cellular component	GO:0000148	1,3-beta-D-glucan synthase complex	3/355	18/17943	0.00502534	0.140456	0.132907	TEA002871/TEA032410/TEA032929	3	0	3
Cellular component	GO:0000152	nuclear ubiquitin ligase complex	2/355	18/17943	0.0484779	0.479676	0.453893	TEA005045/TEA013295	2	0	2
Molecular function	GO:0000287	magnesium ion binding	11/359	177/17427	0.00113218	0.0705855	0.0639371	TEA000496/TEA004699/TEA005162/TEA009166/TEA009866/TEA012463/TEA012490/TEA014987/TEA020562/TEA022123/TEA031095	11	8	3
Biological process	GO:0000460	maturation of 5.8S rRNA	4/340	24/16661	0.00131074	0.0665329	0.0643502	TEA007178/TEA015286/TEA025316/TEA025331	4	0	4
Biological process	GO:0000462	maturation of SSU-rRNA from tricistronic rRNA transcript (SSU-rRNA, 5.8S rRNA, LSU-rRNA)	4/340	25/16661	0.00153555	0.0749467	0.0724879	TEA007178/TEA015286/TEA025316/TEA025331	4	0	4
Biological process	GO:0000466	maturation of 5.8S rRNA from tricistronic rRNA transcript (SSU-rRNA, 5.8S rRNA, LSU-rRNA)	4/340	20/16661	0.000637345	0.0492824	0.0476656	TEA007178/TEA015286/TEA025316/TEA025331	4	0	4
Cellular component	GO:0000795	synaptonemal complex	3/355	23/17943	0.0101401	0.211815	0.20043	TEA016452/TEA017775/TEA024007	3	0	3
Biological process	GO:0000972	transcription-dependent tethering of RNA polymerase II gene DNA at nuclear periphery	4/340	18/16661	0.000415718	0.0351697	0.0340159	TEA000954/TEA001290/TEA006855/TEA009879	4	0	4
Biological process	GO:0000973	posttranscriptional tethering of RNA polymerase II gene DNA at nuclear periphery	4/340	15/16661	0.000194644	0.0205836	0.0199083	TEA000954/TEA001290/TEA006855/TEA009879	4	0	4
Molecular function	GO:0000982	transcription factor activity, RNA polymerase II proximal promoter sequence-specific DNA binding	2/359	23/17427	0.0806162	0.460978	0.417558	TEA005634/TEA020384	2	0	2
Molecular function	GO:0003678	DNA helicase activity	3/359	41/17427	0.0519865	0.349881	0.316926	TEA013970/TEA025224/TEA026512	3	0	3
Molecular function	GO:0003843	1,3-beta-D-glucan synthase activity	3/359	18/17427	0.00562161	0.104785	0.094915	TEA002871/TEA032410/TEA032929	3	0	3
Molecular function	GO:0003887	DNA-directed DNA polymerase activity	3/359	32/17427	0.0276605	0.29251	0.264959	TEA002839/TEA004491/TEA014370	3	0	3
Molecular function	GO:0004003	ATP-dependent DNA helicase activity	3/359	33/17427	0.0299745	0.294865	0.267092	TEA013970/TEA025224/TEA026512	3	0	3
Molecular function	GO:0004089	carbonate dehydratase activity	2/359	19/17427	0.0574669	0.379821	0.344046	TEA005090/TEA021295	2	1	1
Molecular function	GO:0004312	fatty acid synthase activity	3/359	25/17427	0.0142503	0.182663	0.165458	TEA005835/TEA012474/TEA012989	3	2	1
Molecular function	GO:0004386	helicase activity	11/359	250/17427	0.0148887	0.185233	0.167786	TEA001121/TEA001885/TEA006834/TEA012044/TEA013970/TEA021169/TEA023788/TEA024377/TEA025224/TEA026196/TEA026512	11	0	11
Molecular function	GO:0004439	phosphatidylinositol-4,5-bisphosphate 5-phosphatase activity	2/359	22/17427	0.0745895	0.450734	0.408279	TEA007874/TEA027418	2	1	1
Molecular function	GO:0004467	long-chain fatty acid-CoA ligase activity	3/359	16/17427	0.00397728	0.104785	0.094915	TEA000885/TEA010864/TEA020151	3	1	2
Molecular function	GO:0004497	monooxygenase activity	14/359	406/17427	0.0425047	0.332953	0.301593	TEA001041/TEA001544/TEA004699/TEA004802/TEA010173/TEA012141/TEA015646/TEA016772/TEA020004/TEA025856/TEA028753/TEA031133/TEA031326/TEA033515	14	10	4
Molecular function	GO:0004521	endoribonuclease activity	3/359	48/17427	0.0760683	0.453196	0.41051	TEA001188/TEA021169/TEA023788	3	0	3
Molecular function	GO:0004525	ribonuclease III activity	2/359	17/17427	0.0469445	0.342371	0.310124	TEA021169/TEA023788	2	0	2
Molecular function	GO:0004527	exonuclease activity	5/359	96/17427	0.0483142	0.346388	0.313762	TEA002839/TEA014370/TEA016452/TEA024209/TEA030887	5	1	4
Molecular function	GO:0004601	peroxidase activity	8/359	136/17427	0.00721199	0.108953	0.0986904	TEA007569/TEA008320/TEA008472/TEA011393/TEA017242/TEA026798/TEA028634/TEA029025	8	5	3
Molecular function	GO:0005092	GDP-dissociation inhibitor activity	2/359	18/17427	0.0521099	0.349881	0.316926	TEA005558/TEA017031	2	0	2
Molecular function	GO:0005543	phospholipid binding	7/359	154/17427	0.0404955	0.332953	0.301593	TEA003106/TEA008863/TEA012828/TEA014353/TEA015714/TEA018098/TEA023824	7	2	5
Molecular function	GO:0005544	calcium-dependent phospholipid binding	3/359	21/17427	0.00875454	0.127696	0.115668	TEA003106/TEA008863/TEA014353	3	2	1
Cellular component	GO:0005635	nuclear envelope	9/355	163/17943	0.00522976	0.140456	0.132907	TEA000564/TEA000954/TEA001290/TEA006855/TEA009235/TEA009879/TEA011913/TEA017093/TEA032261	9	0	9
Cellular component	GO:0005643	nuclear pore	6/355	72/17943	0.00299833	0.112737	0.106677	TEA000954/TEA001290/TEA006855/TEA009879/TEA011913/TEA017093	6	0	6
Cellular component	GO:0005730	nucleolus	19/355	448/17943	0.00158542	0.0993532	0.0940128	TEA001121/TEA001188/TEA006051/TEA007178/TEA007675/TEA010108/TEA014842/TEA015286/TEA016243/TEA017093/TEA018509/TEA019334/TEA022418/TEA024377/TEA025316/TEA025331/TEA026512/TEA033281/TEA033490	19	2	17
Biological process	GO:0006074	(1->3)-beta-D-glucan metabolic process	3/340	23/16661	0.011022	0.274254	0.265257	TEA002871/TEA032410/TEA032929	3	0	3
Biological process	GO:0006075	(1->3)-beta-D-glucan biosynthetic process	3/340	18/16661	0.00547469	0.165414	0.159987	TEA002871/TEA032410/TEA032929	3	0	3
Biological process	GO:0006271	DNA strand elongation involved in DNA replication	2/340	12/16661	0.0239416	0.384581	0.371964	TEA002839/TEA008704	2	0	2
Biological process	GO:0006284	base-excision repair	3/340	27/16661	0.0171473	0.356719	0.345017	TEA002839/TEA004491/TEA025224	3	0	3
Biological process	GO:0006289	nucleotide-excision repair	3/340	36/16661	0.0366222	0.494399	0.47818	TEA001739/TEA002839/TEA004491	3	0	3
Biological process	GO:0006338	chromatin remodeling	4/340	55/16661	0.025716	0.407919	0.394537	TEA012044/TEA022727/TEA026196/TEA026512	4	0	4
Biological process	GO:0006364	rRNA processing	10/340	153/16661	0.00119742	0.0665329	0.0643502	TEA001188/TEA007178/TEA007675/TEA015286/TEA017942/TEA018509/TEA019334/TEA025316/TEA025331/TEA030887	10	1	9
Biological process	GO:0006405	RNA export from nucleus	5/340	76/16661	0.0195214	0.361409	0.349552	TEA000954/TEA001290/TEA006855/TEA009879/TEA017093	5	0	5
Biological process	GO:0006406	mRNA export from nucleus	5/340	50/16661	0.00343125	0.114586	0.110827	TEA000954/TEA001290/TEA006855/TEA009879/TEA017093	5	0	5
Biological process	GO:0006606	protein import into nucleus	7/340	86/16661	0.00187381	0.0849237	0.0821376	TEA000954/TEA001290/TEA006855/TEA009235/TEA009879/TEA017093/TEA032261	7	0	7
Biological process	GO:0006611	protein export from nucleus	5/340	69/16661	0.0133136	0.314373	0.30406	TEA000954/TEA001290/TEA006855/TEA009879/TEA017093	5	0	5
Biological process	GO:0006631	fatty acid metabolic process	17/340	297/16661	0.000135283	0.0156068	0.0150948	TEA000885/TEA001041/TEA005835/TEA006526/TEA010864/TEA012474/TEA012989/TEA014191/TEA015646/TEA016934/TEA019728/TEA020151/TEA023459/TEA025499/TEA025856/TEA028753/TEA031326	17	12	5
Biological process	GO:0006633	fatty acid biosynthetic process	11/340	179/16661	0.00114589	0.0665329	0.0643502	TEA001041/TEA005835/TEA006526/TEA012474/TEA012989/TEA014191/TEA016934/TEA019728/TEA023459/TEA025499/TEA031326	11	8	3
Biological process	GO:0006833	water transport	3/340	34/16661	0.0316141	0.456346	0.441375	TEA012255/TEA026741/TEA030484	3	2	1
Biological process	GO:0006913	nucleocytoplasmic transport	7/340	145/16661	0.0293551	0.443472	0.428923	TEA000954/TEA001290/TEA006855/TEA009235/TEA009879/TEA017093/TEA032261	7	0	7
Biological process	GO:0006949	syncytium formation	2/340	15/16661	0.0365921	0.494399	0.47818	TEA013846/TEA022767	2	2	0
Biological process	GO:0006974	cellular response to DNA damage stimulus	14/340	370/16661	0.0201628	0.361409	0.349552	TEA001739/TEA002839/TEA004491/TEA008704/TEA013970/TEA014370/TEA016452/TEA017775/TEA017942/TEA018091/TEA018093/TEA024007/TEA025224/TEA033798	14	0	14
Molecular function	GO:0008026	ATP-dependent helicase activity	6/359	146/17427	0.0817336	0.460978	0.417558	TEA001121/TEA001885/TEA013970/TEA024377/TEA025224/TEA026512	6	0	6
Molecular function	GO:0008094	DNA-dependent ATPase activity	4/359	76/17427	0.0717222	0.446319	0.404281	TEA013970/TEA025224/TEA026196/TEA026512	4	0	4
Molecular function	GO:0008289	lipid binding	11/359	304/17427	0.0509659	0.349881	0.316926	TEA003106/TEA008863/TEA009936/TEA009937/TEA012828/TEA014353/TEA015714/TEA018098/TEA018962/TEA019746/TEA023824	11	6	5
Molecular function	GO:0008381	mechanosensitive ion channel activity	2/359	14/17427	0.0327041	0.314406	0.284792	TEA025199/TEA033869	2	0	2
Molecular function	GO:0008408	3'-5' exonuclease activity	4/359	62/17427	0.0388272	0.332953	0.301593	TEA002839/TEA014370/TEA016452/TEA024209	4	1	3
Molecular function	GO:0008641	ubiquitin-like modifier activating enzyme activity	2/359	23/17427	0.0806162	0.460978	0.417558	TEA019806/TEA033135	2	0	2
Molecular function	GO:0009055	electron transfer activity	6/359	141/17427	0.0717487	0.446319	0.404281	TEA003787/TEA010358/TEA014862/TEA026442/TEA030745/TEA033044	6	5	1
Molecular function	GO:0009378	four-way junction helicase activity	2/359	16/17427	0.0419812	0.332953	0.301593	TEA013970/TEA025224	2	0	2
Biological process	GO:0009553	embryo sac development	10/340	164/16661	0.00201184	0.085101	0.0823091	TEA007178/TEA010108/TEA014842/TEA015286/TEA016243/TEA020432/TEA022418/TEA025316/TEA025331/TEA033490	10	1	9
Biological process	GO:0009612	response to mechanical stimulus	3/340	34/16661	0.0316141	0.456346	0.441375	TEA025199/TEA028613/TEA033869	3	1	2
Biological process	GO:0009626	plant-type hypersensitive response	12/340	304/16661	0.0226642	0.380047	0.367579	TEA003261/TEA004083/TEA004639/TEA008603/TEA012971/TEA014191/TEA021104/TEA022579/TEA024528/TEA029216/TEA030111/TEA031546	12	2	10
Biological process	GO:0009698	phenylpropanoid metabolic process	18/340	195/16661	1.05217e-07	6.67602e-05	6.457e-05	TEA005835/TEA007525/TEA007824/TEA009260/TEA011306/TEA013122/TEA015127/TEA021420/TEA022464/TEA023193/TEA024615/TEA025856/TEA026594/TEA028753/TEA030264/TEA030739/TEA030958/TEA031326	18	16	2
Biological process	GO:0009699	phenylpropanoid biosynthetic process	14/340	148/16661	2.08091e-06	0.000880226	0.000851349	TEA005835/TEA007525/TEA007824/TEA011306/TEA013122/TEA015127/TEA021420/TEA022464/TEA023193/TEA024615/TEA025856/TEA028753/TEA030958/TEA031326	14	13	1
Biological process	GO:0009808	lignin metabolic process	8/340	109/16661	0.00176241	0.0828331	0.0801156	TEA009260/TEA021420/TEA022464/TEA023193/TEA026594/TEA030264/TEA030739/TEA030958	8	7	1
Biological process	GO:0009910	negative regulation of flower development	4/340	43/16661	0.0112431	0.274375	0.265373	TEA017093/TEA018196/TEA028514/TEA031185	4	2	2
Biological process	GO:0010076	maintenance of floral meristem identity	2/340	10/16661	0.0167679	0.356719	0.345017	TEA005045/TEA013295	2	0	2
Biological process	GO:0010077	maintenance of inflorescence meristem identity	2/340	15/16661	0.0365921	0.494399	0.47818	TEA005045/TEA013295	2	0	2
Biological process	GO:0010143	cutin biosynthetic process	3/340	27/16661	0.0171473	0.356719	0.345017	TEA000885/TEA007525/TEA021431	3	2	1
Biological process	GO:0010148	transpiration	2/340	11/16661	0.0202207	0.361409	0.349552	TEA026741/TEA030484	2	1	1
Molecular function	GO:0010333	terpene synthase activity	8/359	40/17427	1.29735e-06	0.000274389	0.000248545	TEA000496/TEA005162/TEA009166/TEA009866/TEA012463/TEA012490/TEA014987/TEA031095	8	7	1
Biological process	GO:0010336	gibberellic acid homeostasis	2/340	12/16661	0.0239416	0.384581	0.371964	TEA001987/TEA014484	2	1	1
Biological process	GO:0010345	suberin biosynthetic process	9/340	20/16661	7.61365e-11	9.66172e-08	9.34475e-08	TEA005835/TEA007525/TEA007824/TEA011306/TEA013122/TEA024615/TEA025856/TEA028753/TEA031326	9	8	1
Biological process	GO:0010393	galacturonan metabolic process	9/340	159/16661	0.00541291	0.165414	0.159987	TEA003345/TEA007824/TEA007999/TEA011041/TEA013122/TEA018346/TEA020049/TEA022905/TEA024615	9	6	3
Biological process	GO:0010876	lipid localization	6/340	116/16661	0.0316457	0.456346	0.441375	TEA007015/TEA009936/TEA009937/TEA013924/TEA018962/TEA019746	6	4	2
Molecular function	GO:0015399	primary active transmembrane transporter activity	14/359	316/17427	0.00610414	0.104785	0.094915	TEA000593/TEA008891/TEA010749/TEA011306/TEA013924/TEA015159/TEA016659/TEA020548/TEA022659/TEA024203/TEA026778/TEA030484/TEA030599/TEA033557	14	4	10
Molecular function	GO:0015405	P-P-bond-hydrolysis-driven transmembrane transporter activity	14/359	315/17427	0.00594125	0.104785	0.094915	TEA000593/TEA008891/TEA010749/TEA011306/TEA013924/TEA015159/TEA016659/TEA020548/TEA022659/TEA024203/TEA026778/TEA030484/TEA030599/TEA033557	14	4	10
Molecular function	GO:0015645	fatty acid ligase activity	3/359	18/17427	0.00562161	0.104785	0.094915	TEA000885/TEA010864/TEA020151	3	1	2
Biological process	GO:0016072	rRNA metabolic process	12/340	162/16661	0.000125044	0.0156068	0.0150948	TEA001188/TEA007178/TEA007675/TEA015286/TEA017942/TEA018509/TEA019334/TEA021169/TEA023788/TEA025316/TEA025331/TEA030887	12	1	11
Molecular function	GO:0016209	antioxidant activity	9/359	184/17427	0.0142207	0.182663	0.165458	TEA007569/TEA008320/TEA008472/TEA010358/TEA011393/TEA017242/TEA026798/TEA028634/TEA029025	9	6	3
Molecular function	GO:0016405	CoA-ligase activity	3/359	30/17427	0.0233308	0.259709	0.235247	TEA000885/TEA010864/TEA020151	3	1	2
Cellular component	GO:0016442	RISC complex	2/355	17/17943	0.0436499	0.479676	0.453893	TEA021169/TEA023788	2	0	2
Molecular function	GO:0016679	oxidoreductase activity, acting on diphenols and related substances as donors	6/359	74/17427	0.00418591	0.104785	0.094915	TEA000404/TEA009260/TEA021420/TEA026594/TEA030264/TEA030739	6	5	1
Molecular function	GO:0016682	oxidoreductase activity, acting on diphenols and related substances as donors, oxygen as acceptor	6/359	67/17427	0.00254192	0.104785	0.094915	TEA000404/TEA009260/TEA021420/TEA026594/TEA030264/TEA030739	6	5	1
Molecular function	GO:0016684	oxidoreductase activity, acting on peroxide as acceptor	8/359	143/17427	0.0096317	0.135807	0.123015	TEA007569/TEA008320/TEA008472/TEA011393/TEA017242/TEA026798/TEA028634/TEA029025	8	5	3
Molecular function	GO:0016713	oxidoreductase activity, acting on paired donors, with incorporation or reduction of molecular oxygen, reduced iron-sulfur protein as one donor, and incorporation of one atom of oxygen	3/359	15/17427	0.00328121	0.104785	0.094915	TEA015646/TEA025856/TEA028753	3	3	0
Molecular function	GO:0016722	oxidoreductase activity, oxidizing metal ions	5/359	69/17427	0.0138284	0.182663	0.165458	TEA009260/TEA021420/TEA026594/TEA030264/TEA030739	5	4	1
Molecular function	GO:0016746	transferase activity, transferring acyl groups	16/359	481/17427	0.0416016	0.332953	0.301593	TEA000502/TEA005835/TEA006526/TEA007525/TEA007675/TEA007824/TEA012474/TEA012989/TEA013122/TEA013359/TEA014137/TEA016934/TEA018509/TEA021431/TEA024615/TEA029700	16	10	6
Molecular function	GO:0016747	transferase activity, transferring acyl groups other than amino-acyl groups	16/359	445/17427	0.0226101	0.258489	0.234142	TEA000502/TEA005835/TEA006526/TEA007525/TEA007675/TEA007824/TEA012474/TEA012989/TEA013122/TEA013359/TEA014137/TEA016934/TEA018509/TEA021431/TEA024615/TEA029700	16	10	6
Molecular function	GO:0016829	lyase activity	23/359	388/17427	6.11241e-06	0.000646387	0.000585504	TEA000496/TEA001041/TEA002620/TEA003345/TEA004491/TEA004648/TEA004699/TEA005090/TEA005162/TEA007800/TEA009166/TEA009866/TEA010053/TEA012463/TEA012490/TEA014987/TEA015127/TEA021295/TEA022123/TEA022905/TEA031095/TEA031244/TEA032117	23	12	11
Molecular function	GO:0016835	carbon-oxygen lyase activity	17/359	184/17427	2.72258e-07	0.000115165	0.000104318	TEA000496/TEA001041/TEA003345/TEA004491/TEA005090/TEA005162/TEA009166/TEA009866/TEA010053/TEA012463/TEA012490/TEA014987/TEA015127/TEA021295/TEA022123/TEA022905/TEA031095	17	12	5
Molecular function	GO:0016836	hydro-lyase activity	6/359	110/17427	0.0262933	0.285181	0.25832	TEA001041/TEA005090/TEA010053/TEA015127/TEA021295/TEA022123	6	3	3
Molecular function	GO:0016837	carbon-oxygen lyase activity, acting on polysaccharides	2/359	16/17427	0.0419812	0.332953	0.301593	TEA003345/TEA022905	2	2	0
Molecular function	GO:0016838	carbon-oxygen lyase activity, acting on phosphates	8/359	47/17427	4.67829e-06	0.000646387	0.000585504	TEA000496/TEA005162/TEA009166/TEA009866/TEA012463/TEA012490/TEA014987/TEA031095	8	7	1
Molecular function	GO:0016877	ligase activity, forming carbon-sulfur bonds	5/359	57/17427	0.00628652	0.104785	0.094915	TEA000885/TEA010864/TEA019806/TEA020151/TEA033135	5	1	4
Molecular function	GO:0016878	acid-thiol ligase activity	3/359	33/17427	0.0299745	0.294865	0.267092	TEA000885/TEA010864/TEA020151	3	1	2
Biological process	GO:0016999	antibiotic metabolic process	12/340	264/16661	0.0082232	0.226853	0.219411	TEA007569/TEA008225/TEA008320/TEA008472/TEA011393/TEA015163/TEA017242/TEA026798/TEA028634/TEA029025/TEA031244/TEA033515	12	7	5
Biological process	GO:0017001	antibiotic catabolic process	9/340	117/16661	0.000660205	0.0492824	0.0476656	TEA007569/TEA008320/TEA008472/TEA011393/TEA017242/TEA026798/TEA028634/TEA029025/TEA033515	9	6	3
Biological process	GO:0017038	protein import	8/340	147/16661	0.0106666	0.270719	0.261838	TEA000954/TEA001290/TEA006855/TEA009235/TEA009879/TEA017093/TEA026778/TEA032261	8	0	8
Molecular function	GO:0017056	structural constituent of nuclear pore	4/359	25/17427	0.00159058	0.0841018	0.0761803	TEA000954/TEA001290/TEA006855/TEA009879	4	0	4
Biological process	GO:0019748	secondary metabolic process	25/340	465/16661	1.09847e-05	0.00278791	0.00269645	TEA001544/TEA005835/TEA007525/TEA007824/TEA009260/TEA011306/TEA013122/TEA014137/TEA015127/TEA015341/TEA017942/TEA021420/TEA022464/TEA023193/TEA024615/TEA025856/TEA026594/TEA028753/TEA029700/TEA030264/TEA030739/TEA030958/TEA031133/TEA031326/TEA032117	25	18	7
Molecular function	GO:0020037	heme binding	20/359	478/17427	0.00226353	0.104785	0.094915	TEA001041/TEA001544/TEA003787/TEA004802/TEA007569/TEA008320/TEA008472/TEA010173/TEA011393/TEA015646/TEA016772/TEA017242/TEA020004/TEA025856/TEA026798/TEA028634/TEA028753/TEA029025/TEA031133/TEA031326	20	15	5
Biological process	GO:0022613	ribonucleoprotein complex biogenesis	19/340	290/16661	8.5008e-06	0.00269688	0.0026084	TEA000477/TEA001188/TEA007178/TEA007675/TEA009235/TEA010108/TEA013652/TEA014842/TEA015286/TEA016243/TEA017942/TEA018509/TEA019334/TEA022418/TEA025316/TEA025331/TEA026512/TEA030887/TEA033490	19	2	17
Biological process	GO:0022616	DNA strand elongation	2/340	12/16661	0.0239416	0.384581	0.371964	TEA002839/TEA008704	2	0	2
Biological process	GO:0022618	ribonucleoprotein complex assembly	8/340	97/16661	0.000827345	0.0583278	0.0564143	TEA000477/TEA009235/TEA010108/TEA013652/TEA014842/TEA022418/TEA026512/TEA033490	8	1	7
Biological process	GO:0030490	maturation of SSU-rRNA	6/340	33/16661	4.80522e-05	0.00762228	0.00737222	TEA007178/TEA007675/TEA015286/TEA018509/TEA025316/TEA025331	6	0	6
Molecular function	GO:0030570	pectate lyase activity	2/359	16/17427	0.0419812	0.332953	0.301593	TEA003345/TEA022905	2	2	0
Molecular function	GO:0030599	pectinesterase activity	4/359	48/17427	0.0169057	0.198642	0.179932	TEA007999/TEA011041/TEA018346/TEA020049	4	2	2
Cellular component	GO:0030684	preribosome	6/355	49/17943	0.000392292	0.0368755	0.0348934	TEA007178/TEA007675/TEA015286/TEA018509/TEA025316/TEA025331	6	0	6
Molecular function	GO:0030983	mismatched DNA binding	2/359	17/17427	0.0469445	0.342371	0.310124	TEA017775/TEA024007	2	0	2
Cellular component	GO:0031080	nuclear pore outer ring	4/355	15/17943	0.000173027	0.0325291	0.0307806	TEA000954/TEA001290/TEA006855/TEA009879	4	0	4
Cellular component	GO:0031248	protein acetyltransferase complex	3/355	26/17943	0.0142523	0.243584	0.230491	TEA007352/TEA022727/TEA026512	3	0	3
Cellular component	GO:0031332	RNAi effector complex	2/355	17/17943	0.0436499	0.479676	0.453893	TEA021169/TEA023788	2	0	2
Biological process	GO:0031407	oxylipin metabolic process	4/340	46/16661	0.0141777	0.321276	0.310736	TEA001041/TEA014191/TEA023459/TEA025499	4	3	1
Biological process	GO:0031408	oxylipin biosynthetic process	4/340	46/16661	0.0141777	0.321276	0.310736	TEA001041/TEA014191/TEA023459/TEA025499	4	3	1
Biological process	GO:0031503	protein-containing complex localization	6/340	82/16661	0.00659557	0.185995	0.179893	TEA000954/TEA001290/TEA006732/TEA006855/TEA009879/TEA017093	6	0	6
Molecular function	GO:0031956	medium-chain fatty acid-CoA ligase activity	3/359	16/17427	0.00397728	0.104785	0.094915	TEA000885/TEA010864/TEA020151	3	1	2
Cellular component	GO:0031965	nuclear membrane	5/355	80/17943	0.0211787	0.3318	0.313965	TEA000564/TEA009235/TEA011913/TEA017093/TEA032261	5	0	5
Cellular component	GO:0032040	small-subunit processome	4/355	30/17943	0.00274931	0.112737	0.106677	TEA007178/TEA015286/TEA025316/TEA025331	4	0	4
Molecular function	GO:0032296	double-stranded RNA-specific ribonuclease activity	2/359	17/17427	0.0469445	0.342371	0.310124	TEA021169/TEA023788	2	0	2
Cellular component	GO:0032300	mismatch repair complex	2/355	13/17943	0.0263634	0.381255	0.360762	TEA017775/TEA024007	2	0	2
Biological process	GO:0032456	endocytic recycling	2/340	11/16661	0.0202207	0.361409	0.349552	TEA009890/TEA012689	2	0	2
Biological process	GO:0034050	host programmed cell death induced by symbiont	12/340	304/16661	0.0226642	0.380047	0.367579	TEA003261/TEA004083/TEA004639/TEA008603/TEA012971/TEA014191/TEA021104/TEA022579/TEA024528/TEA029216/TEA030111/TEA031546	12	2	10
Molecular function	GO:0034061	DNA polymerase activity	3/359	35/17427	0.0348984	0.320913	0.290687	TEA002839/TEA004491/TEA014370	3	0	3
Biological process	GO:0034470	ncRNA processing	10/340	230/16661	0.0200058	0.361409	0.349552	TEA001188/TEA007178/TEA007675/TEA015286/TEA017942/TEA018509/TEA019334/TEA025316/TEA025331/TEA030887	10	1	9
Biological process	GO:0034504	protein localization to nucleus	7/340	93/16661	0.00292787	0.106156	0.102674	TEA000954/TEA001290/TEA006855/TEA009235/TEA009879/TEA017093/TEA032261	7	0	7
Molecular function	GO:0034595	phosphatidylinositol phosphate 5-phosphatase activity	2/359	24/17427	0.0867875	0.483041	0.437544	TEA007874/TEA027418	2	1	1
Biological process	GO:0034660	ncRNA metabolic process	14/340	351/16661	0.0133776	0.314373	0.30406	TEA000385/TEA001188/TEA007178/TEA007675/TEA012004/TEA015286/TEA017942/TEA018509/TEA019334/TEA021169/TEA023788/TEA025316/TEA025331/TEA030887	14	1	13
Biological process	GO:0042044	fluid transport	3/340	34/16661	0.0316141	0.456346	0.441375	TEA012255/TEA026741/TEA030484	3	2	1
Biological process	GO:0042254	ribosome biogenesis	16/340	242/16661	3.92201e-05	0.00711004	0.00687678	TEA000477/TEA001188/TEA007178/TEA007675/TEA010108/TEA014842/TEA015286/TEA016243/TEA017942/TEA018509/TEA019334/TEA022418/TEA025316/TEA025331/TEA030887/TEA033490	16	1	15
Biological process	GO:0042255	ribosome assembly	5/340	48/16661	0.00286634	0.106156	0.102674	TEA000477/TEA010108/TEA014842/TEA022418/TEA033490	5	0	5
Biological process	GO:0042273	ribosomal large subunit biogenesis	5/340	53/16661	0.00442253	0.140305	0.135702	TEA000477/TEA010108/TEA014842/TEA022418/TEA033490	5	0	5
Biological process	GO:0042274	ribosomal small subunit biogenesis	6/340	46/16661	0.000325185	0.0294757	0.0285087	TEA007178/TEA007675/TEA015286/TEA018509/TEA025316/TEA025331	6	0	6
Cellular component	GO:0042575	DNA polymerase complex	2/355	18/17943	0.0484779	0.479676	0.453893	TEA002839/TEA014370	2	0	2
Molecular function	GO:0042626	ATPase activity, coupled to transmembrane movement of substances	14/359	297/17427	0.00355843	0.104785	0.094915	TEA000593/TEA008891/TEA010749/TEA011306/TEA013924/TEA015159/TEA016659/TEA020548/TEA022659/TEA024203/TEA026778/TEA030484/TEA030599/TEA033557	14	4	10
Biological process	GO:0042737	drug catabolic process	15/340	259/16661	0.000293064	0.0286075	0.027669	TEA003345/TEA007569/TEA007999/TEA008320/TEA008472/TEA011041/TEA011393/TEA017242/TEA018346/TEA020049/TEA022905/TEA026798/TEA028634/TEA029025/TEA033515	15	10	5
Biological process	GO:0042743	hydrogen peroxide metabolic process	8/340	157/16661	0.0153843	0.3385	0.327395	TEA007569/TEA008320/TEA008472/TEA011393/TEA017242/TEA026798/TEA028634/TEA029025	8	5	3
Biological process	GO:0042744	hydrogen peroxide catabolic process	8/340	102/16661	0.00115	0.0665329	0.0643502	TEA007569/TEA008320/TEA008472/TEA011393/TEA017242/TEA026798/TEA028634/TEA029025	8	5	3
Molecular function	GO:0043022	ribosome binding	2/359	20/17427	0.0630057	0.403809	0.365774	TEA003830/TEA019334	2	1	1
Molecular function	GO:0043138	3'-5' DNA helicase activity	2/359	18/17427	0.0521099	0.349881	0.316926	TEA013970/TEA025224	2	0	2
Molecular function	GO:0043140	ATP-dependent 3'-5' DNA helicase activity	2/359	16/17427	0.0419812	0.332953	0.301593	TEA013970/TEA025224	2	0	2
Biological process	GO:0043484	regulation of RNA splicing	3/340	30/16661	0.0227609	0.380047	0.367579	TEA026219/TEA028672/TEA032261	3	0	3
Molecular function	GO:0043492	ATPase activity, coupled to movement of substances	14/359	318/17427	0.00644066	0.104785	0.094915	TEA000593/TEA008891/TEA010749/TEA011306/TEA013924/TEA015159/TEA016659/TEA020548/TEA022659/TEA024203/TEA026778/TEA030484/TEA030599/TEA033557	14	4	10
Molecular function	GO:0043531	ADP binding	12/359	352/17427	0.0615561	0.400588	0.362857	TEA003261/TEA004020/TEA004083/TEA004639/TEA008603/TEA012971/TEA021104/TEA022579/TEA024528/TEA028617/TEA029216/TEA031546	12	0	12
Biological process	GO:0044550	secondary metabolite biosynthetic process	17/340	278/16661	6.03651e-05	0.00851149	0.00823225	TEA001544/TEA005835/TEA007525/TEA007824/TEA011306/TEA013122/TEA015127/TEA021420/TEA022464/TEA023193/TEA024615/TEA025856/TEA028753/TEA030958/TEA031133/TEA031326/TEA032117	17	15	2
Molecular function	GO:0045330	aspartyl esterase activity	4/359	48/17427	0.0169057	0.198642	0.179932	TEA007999/TEA011041/TEA018346/TEA020049	4	2	2
Biological process	GO:0045488	pectin metabolic process	9/340	154/16661	0.0043995	0.140305	0.135702	TEA003345/TEA007824/TEA007999/TEA011041/TEA013122/TEA018346/TEA020049/TEA022905/TEA024615	9	6	3
Biological process	GO:0045490	pectin catabolic process	6/340	66/16661	0.00224335	0.0918327	0.08882	TEA003345/TEA007999/TEA011041/TEA018346/TEA020049/TEA022905	6	4	2
Biological process	GO:0046271	phenylpropanoid catabolic process	5/340	40/16661	0.00125786	0.0665329	0.0643502	TEA009260/TEA021420/TEA026594/TEA030264/TEA030739	5	4	1
Biological process	GO:0046274	lignin catabolic process	5/340	39/16661	0.00111908	0.0665329	0.0643502	TEA009260/TEA021420/TEA026594/TEA030264/TEA030739	5	4	1
Biological process	GO:0046473	phosphatidic acid metabolic process	2/340	11/16661	0.0202207	0.361409	0.349552	TEA012828/TEA023824	2	0	2
Biological process	GO:0048017	inositol lipid-mediated signaling	3/340	14/16661	0.00259416	0.0997571	0.0964844	TEA012828/TEA018098/TEA023824	3	0	3
Biological process	GO:0048229	gametophyte development	14/340	396/16661	0.0332982	0.469921	0.454505	TEA005980/TEA007178/TEA010108/TEA014842/TEA015286/TEA016243/TEA020432/TEA022418/TEA022659/TEA024007/TEA025316/TEA025331/TEA032410/TEA033490	14	2	12
Biological process	GO:0048527	lateral root development	7/340	149/16661	0.0333278	0.469921	0.454505	TEA000885/TEA012044/TEA012565/TEA016648/TEA016702/TEA025114/TEA028514	7	2	5
Biological process	GO:0048580	regulation of post-embryonic development	15/340	404/16661	0.0192501	0.361409	0.349552	TEA002839/TEA006051/TEA008225/TEA012044/TEA012565/TEA013879/TEA013992/TEA015714/TEA017093/TEA018196/TEA018511/TEA019101/TEA028514/TEA031185/TEA033527	15	9	6
Biological process	GO:0048581	negative regulation of post-embryonic development	8/340	111/16661	0.00197783	0.085101	0.0823091	TEA002839/TEA006051/TEA012565/TEA017093/TEA018196/TEA019101/TEA028514/TEA031185	8	4	4
Biological process	GO:0048646	anatomical structure formation involved in morphogenesis	10/340	253/16661	0.0353401	0.492819	0.476651	TEA000885/TEA005980/TEA011818/TEA013189/TEA013846/TEA022659/TEA022767/TEA025114/TEA026196/TEA030941	10	6	4
Molecular function	GO:0050734	hydroxycinnamoyltransferase activity	3/359	10/17427	0.000934179	0.0705855	0.0639371	TEA007824/TEA013122/TEA024615	3	2	1
Biological process	GO:0050982	detection of mechanical stimulus	2/340	11/16661	0.0202207	0.361409	0.349552	TEA025199/TEA033869	2	0	2
Biological process	GO:0051028	mRNA transport	6/340	113/16661	0.0283225	0.438309	0.423929	TEA000954/TEA001290/TEA006855/TEA009879/TEA011913/TEA017093	6	0	6
Biological process	GO:0051093	negative regulation of developmental process	9/340	163/16661	0.00634662	0.183042	0.177037	TEA002839/TEA006051/TEA012565/TEA017093/TEA017971/TEA018196/TEA019101/TEA028514/TEA031185	9	5	4
Biological process	GO:0051168	nuclear export	5/340	77/16661	0.0205397	0.362011	0.350135	TEA000954/TEA001290/TEA006855/TEA009879/TEA017093	5	0	5
Biological process	GO:0051169	nuclear transport	7/340	145/16661	0.0293551	0.443472	0.428923	TEA000954/TEA001290/TEA006855/TEA009235/TEA009879/TEA017093/TEA032261	7	0	7
Biological process	GO:0051170	import into nucleus	7/340	91/16661	0.00258925	0.0997571	0.0964844	TEA000954/TEA001290/TEA006855/TEA009235/TEA009879/TEA017093/TEA032261	7	0	7
Biological process	GO:0051187	cofactor catabolic process	8/340	142/16661	0.00875778	0.23646	0.228702	TEA007569/TEA008320/TEA008472/TEA011393/TEA017242/TEA026798/TEA028634/TEA029025	8	5	3
Biological process	GO:0051241	negative regulation of multicellular organismal process	9/340	146/16661	0.00309229	0.109003	0.105427	TEA002839/TEA006051/TEA012565/TEA017093/TEA017971/TEA018196/TEA019101/TEA028514/TEA031185	9	5	4
Biological process	GO:0051260	protein homooligomerization	3/340	30/16661	0.0227609	0.380047	0.367579	TEA004648/TEA009890/TEA012689	3	0	3
Biological process	GO:0052325	cell wall pectin biosynthetic process	3/340	26/16661	0.0154713	0.3385	0.327395	TEA007824/TEA013122/TEA024615	3	2	1
Molecular function	GO:0052689	carboxylic ester hydrolase activity	10/359	250/17427	0.0348798	0.320913	0.290687	TEA007999/TEA008397/TEA011041/TEA012004/TEA014191/TEA015127/TEA018346/TEA020049/TEA022103/TEA031898	10	7	3
Molecular function	GO:0052716	hydroquinone:oxygen oxidoreductase activity	5/359	39/17427	0.00116808	0.0705855	0.0639371	TEA009260/TEA021420/TEA026594/TEA030264/TEA030739	5	4	1
Molecular function	GO:0052742	phosphatidylinositol kinase activity	2/359	17/17427	0.0469445	0.342371	0.310124	TEA017942/TEA018098	2	0	2
Molecular function	GO:0070035	purine NTP-dependent helicase activity	6/359	146/17427	0.0817336	0.460978	0.417558	TEA001121/TEA001885/TEA013970/TEA024377/TEA025224/TEA026512	6	0	6
Biological process	GO:0071166	ribonucleoprotein complex localization	5/340	64/16661	0.00980372	0.253896	0.245567	TEA000954/TEA001290/TEA006855/TEA009879/TEA017093	5	0	5
Biological process	GO:0071426	ribonucleoprotein complex export from nucleus	5/340	64/16661	0.00980372	0.253896	0.245567	TEA000954/TEA001290/TEA006855/TEA009879/TEA017093	5	0	5
Biological process	GO:0071427	mRNA-containing ribonucleoprotein complex export from nucleus	5/340	50/16661	0.00343125	0.114586	0.110827	TEA000954/TEA001290/TEA006855/TEA009879/TEA017093	5	0	5
Biological process	GO:0071669	plant-type cell wall organization or biogenesis	13/340	329/16661	0.0179967	0.361409	0.349552	TEA001197/TEA005026/TEA007824/TEA011210/TEA013122/TEA013629/TEA013846/TEA017242/TEA021420/TEA022767/TEA023193/TEA024615/TEA026741	13	10	3
Biological process	GO:0071826	ribonucleoprotein complex subunit organization	8/340	104/16661	0.00130422	0.0665329	0.0643502	TEA000477/TEA009235/TEA010108/TEA013652/TEA014842/TEA022418/TEA026512/TEA033490	8	1	7
Biological process	GO:0072330	monocarboxylic acid biosynthetic process	15/340	351/16661	0.00584742	0.172567	0.166906	TEA001041/TEA002620/TEA005835/TEA006526/TEA012474/TEA012989/TEA014191/TEA016934/TEA017942/TEA019728/TEA022123/TEA023459/TEA025499/TEA031326/TEA032117	15	8	7
Cellular component	GO:0098797	plasma membrane protein complex	3/355	39/17943	0.0415487	0.479676	0.453893	TEA002871/TEA032410/TEA032929	3	0	3
Cellular component	GO:0099086	synaptonemal structure	3/355	23/17943	0.0101401	0.211815	0.20043	TEA016452/TEA017775/TEA024007	3	0	3
Molecular function	GO:0102336	3-oxo-arachidoyl-CoA synthase activity	3/359	18/17427	0.00562161	0.104785	0.094915	TEA005835/TEA006526/TEA016934	3	3	0
Molecular function	GO:0102337	3-oxo-cerotoyl-CoA synthase activity	3/359	18/17427	0.00562161	0.104785	0.094915	TEA005835/TEA006526/TEA016934	3	3	0
Molecular function	GO:0102338	3-oxo-lignoceronyl-CoA synthase activity	3/359	18/17427	0.00562161	0.104785	0.094915	TEA005835/TEA006526/TEA016934	3	3	0
Molecular function	GO:0102391	decanoate-CoA ligase activity	3/359	15/17427	0.00328121	0.104785	0.094915	TEA000885/TEA010864/TEA020151	3	1	2
Molecular function	GO:0102756	very-long-chain 3-ketoacyl-CoA synthase activity	3/359	18/17427	0.00562161	0.104785	0.094915	TEA005835/TEA006526/TEA016934	3	3	0
Molecular function	GO:0106019	phosphatidylinositol-4,5-bisphosphate phosphatase activity	2/359	22/17427	0.0745895	0.450734	0.408279	TEA007874/TEA027418	2	1	1
Molecular function	GO:0140097	catalytic activity, acting on DNA	8/359	176/17427	0.0296524	0.294865	0.267092	TEA002839/TEA004491/TEA005774/TEA008704/TEA013970/TEA014370/TEA025224/TEA026512	8	0	8
Cellular component	GO:1902493	acetyltransferase complex	3/355	26/17943	0.0142523	0.243584	0.230491	TEA007352/TEA022727/TEA026512	3	0	3
Cellular component	GO:1990391	DNA repair complex	2/355	18/17943	0.0484779	0.479676	0.453893	TEA017775/TEA024007	2	0	2
Biological process	GO:2000034	regulation of seed maturation	2/340	13/16661	0.0279183	0.437387	0.423038	TEA013879/TEA018511	2	2	0
Biological process	GO:2000242	negative regulation of reproductive process	5/340	74/16661	0.0175857	0.35994	0.348131	TEA002839/TEA017093/TEA018196/TEA028514/TEA031185	5	2	3

## Sheet: GO of DEGs in 8FADvs8WD
Ontology	ID	Description	GeneRatio	BgRatio	pvalue	p.adjust	qvalue	geneID	Count	up	down
Molecular function	GO:0000049	tRNA binding	9/2082	37/17427	0.0270901	0.248326	0.224471	TEA007675/TEA012004/TEA017902/TEA018276/TEA018509/TEA021820/TEA021827/TEA029794/TEA033186	9	9	0
Cellular component	GO:0000322	storage vacuole	7/2097	25/17943	0.0211832	0.254684	0.24243	TEA005061/TEA007410/TEA013439/TEA020388/TEA021637/TEA028404/TEA031616	7	1	6
Cellular component	GO:0000326	protein storage vacuole	7/2097	24/17943	0.0169163	0.213568	0.203292	TEA005061/TEA007410/TEA013439/TEA020388/TEA021637/TEA028404/TEA031616	7	1	6
Biological process	GO:0000972	transcription-dependent tethering of RNA polymerase II gene DNA at nuclear periphery	7/1946	18/16661	0.00290024	0.163197	0.161638	TEA000954/TEA001290/TEA006219/TEA006855/TEA026147/TEA027199/TEA027923	7	6	1
Molecular function	GO:0001871	pattern binding	27/2082	162/17427	0.045696	0.329354	0.297716	TEA000108/TEA002597/TEA002602/TEA006524/TEA006794/TEA007820/TEA008339/TEA009303/TEA010890/TEA011523/TEA013049/TEA014160/TEA015593/TEA016744/TEA017519/TEA018637/TEA023368/TEA023383/TEA025970/TEA025973/TEA026873/TEA028451/TEA029191/TEA029580/TEA031227/TEA032555/TEA032576	27	19	8
Molecular function	GO:0003691	double-stranded telomeric DNA binding	4/2082	12/17427	0.045704	0.329354	0.297716	TEA014572/TEA019221/TEA021078/TEA027922	4	2	2
Molecular function	GO:0003887	DNA-directed DNA polymerase activity	9/2082	32/17427	0.0105294	0.156892	0.141821	TEA000194/TEA002839/TEA004491/TEA006566/TEA012210/TEA014370/TEA019238/TEA020581/TEA032305	9	8	1
Molecular function	GO:0003950	NAD+ ADP-ribosyltransferase activity	5/2082	13/17427	0.0136406	0.180612	0.163262	TEA008704/TEA010430/TEA014275/TEA021789/TEA030807	5	3	2
Molecular function	GO:0003973	(S)-2-hydroxy-acid oxidase activity	7/2082	18/17427	0.00330512	0.09779	0.0883962	TEA001983/TEA004477/TEA010781/TEA017400/TEA022183/TEA025159/TEA027996	7	7	0
Molecular function	GO:0004030	aldehyde dehydrogenase [NAD(P)+] activity	4/2082	10/17427	0.0235463	0.233827	0.211366	TEA016574/TEA025215/TEA032018/TEA033457	4	4	0
Molecular function	GO:0004252	serine-type endopeptidase activity	23/2082	124/17427	0.0208262	0.212725	0.19229	TEA003028/TEA003629/TEA005404/TEA005408/TEA005411/TEA005702/TEA005912/TEA006943/TEA007676/TEA009714/TEA010142/TEA011321/TEA012596/TEA013452/TEA014891/TEA017513/TEA020263/TEA021261/TEA024049/TEA028702/TEA029243/TEA030142/TEA031177	23	22	1
Molecular function	GO:0004373	glycogen (starch) synthase activity	4/2082	13/17427	0.0599543	0.389703	0.352268	TEA016357/TEA018905/TEA026718/TEA027031	4	4	0
Molecular function	GO:0004497	monooxygenase activity	74/2082	406/17427	0.000127876	0.010159	0.00918311	TEA000018/TEA000444/TEA000721/TEA001041/TEA001082/TEA001530/TEA001544/TEA002010/TEA003508/TEA006126/TEA006516/TEA006672/TEA007001/TEA007004/TEA007447/TEA008069/TEA008260/TEA008655/TEA009099/TEA009100/TEA009212/TEA009583/TEA009673/TEA009737/TEA010206/TEA010992/TEA011075/TEA011079/TEA011249/TEA011999/TEA012141/TEA013106/TEA013315/TEA013801/TEA013909/TEA014018/TEA014079/TEA014658/TEA016033/TEA016153…	74	49	25
Molecular function	GO:0004553	hydrolase activity, hydrolyzing O-glycosyl compounds	67/2082	389/17427	0.0012587	0.0562479	0.0508447	TEA000108/TEA000233/TEA000764/TEA002080/TEA002526/TEA002933/TEA003513/TEA003764/TEA004867/TEA005158/TEA005738/TEA005964/TEA007185/TEA007233/TEA007244/TEA007479/TEA008459/TEA009303/TEA009345/TEA009703/TEA009787/TEA010844/TEA010890/TEA010950/TEA012217/TEA013203/TEA013222/TEA013798/TEA014523/TEA014665/TEA014997/TEA015593/TEA016040/TEA016295/TEA016927/TEA017115/TEA018982/TEA019397/TEA019644/TEA021045…	67	39	28
Molecular function	GO:0004565	beta-galactosidase activity	8/2082	28/17427	0.0141079	0.183402	0.165784	TEA014665/TEA021529/TEA025594/TEA026118/TEA026225/TEA027095/TEA030210/TEA033134	8	8	0
Molecular function	GO:0004601	peroxidase activity	26/2082	136/17427	0.010063	0.156892	0.141821	TEA000598/TEA006313/TEA007569/TEA008320/TEA009331/TEA010146/TEA010147/TEA012622/TEA012933/TEA017140/TEA017156/TEA017242/TEA019411/TEA020537/TEA020538/TEA020909/TEA022953/TEA023158/TEA023460/TEA026798/TEA027576/TEA028180/TEA028541/TEA028681/TEA029796/TEA030430	26	15	11
Molecular function	GO:0005216	ion channel activity	24/2082	138/17427	0.0372853	0.303752	0.274573	TEA000757/TEA003140/TEA004111/TEA004427/TEA006064/TEA008353/TEA014609/TEA014801/TEA015187/TEA015966/TEA016118/TEA018512/TEA018874/TEA021694/TEA023236/TEA023661/TEA025199/TEA026348/TEA026602/TEA027356/TEA028805/TEA030888/TEA030978/TEA032422	24	19	5
Molecular function	GO:0005242	inward rectifier potassium channel activity	5/2082	12/17427	0.00929638	0.156892	0.141821	TEA004427/TEA018512/TEA026348/TEA026602/TEA028805	5	5	0
Molecular function	GO:0005244	voltage-gated ion channel activity	16/2082	73/17427	0.0111909	0.156892	0.141821	TEA000757/TEA003140/TEA004427/TEA008353/TEA014609/TEA014801/TEA015187/TEA018512/TEA018874/TEA021694/TEA023236/TEA023661/TEA026348/TEA026602/TEA028805/TEA030978	16	14	2
Molecular function	GO:0005249	voltage-gated potassium channel activity	12/2082	43/17427	0.00359796	0.09779	0.0883962	TEA000757/TEA003140/TEA004427/TEA008353/TEA014801/TEA018512/TEA018874/TEA023236/TEA023661/TEA026348/TEA026602/TEA028805	12	10	2
Molecular function	GO:0005261	cation channel activity	20/2082	106/17427	0.0251128	0.241257	0.218082	TEA000757/TEA003140/TEA004111/TEA004427/TEA006064/TEA008353/TEA014609/TEA014801/TEA015966/TEA016118/TEA018512/TEA018874/TEA023236/TEA023661/TEA025199/TEA026348/TEA026602/TEA027356/TEA028805/TEA030888	20	16	4
Molecular function	GO:0005267	potassium channel activity	13/2082	52/17427	0.00694024	0.134115	0.121232	TEA000757/TEA003140/TEA004427/TEA006064/TEA008353/TEA014801/TEA018512/TEA018874/TEA023236/TEA023661/TEA026348/TEA026602/TEA028805	13	11	2
Molecular function	GO:0005342	organic acid transmembrane transporter activity	26/2082	152/17427	0.0373849	0.303752	0.274573	TEA002147/TEA002432/TEA003706/TEA004497/TEA005782/TEA009392/TEA010013/TEA010078/TEA011013/TEA012129/TEA013446/TEA013449/TEA015012/TEA016215/TEA018561/TEA019249/TEA019254/TEA019293/TEA021196/TEA021695/TEA027636/TEA031621/TEA031817/TEA032013/TEA032422/TEA033622	26	13	13
Molecular function	GO:0005345	purine nucleobase transmembrane transporter activity	5/2082	17/17427	0.0437755	0.329354	0.297716	TEA000751/TEA003576/TEA003915/TEA008821/TEA023430	5	0	5
Molecular function	GO:0005372	water transmembrane transporter activity	9/2082	32/17427	0.0105294	0.156892	0.141821	TEA003869/TEA004662/TEA012255/TEA013439/TEA015178/TEA016151/TEA019674/TEA024296/TEA031616	9	3	6
Molecular function	GO:0005384	manganese ion transmembrane transporter activity	5/2082	19/17427	0.0673756	0.426314	0.385362	TEA015983/TEA021489/TEA030196/TEA032413/TEA033557	5	3	2
Molecular function	GO:0005506	iron ion binding	66/2082	422/17427	0.0130862	0.17654	0.159581	TEA000018/TEA000444/TEA000721/TEA001041/TEA001082/TEA001530/TEA001544/TEA002010/TEA006516/TEA006672/TEA007001/TEA007004/TEA007447/TEA008069/TEA008260/TEA009099/TEA009100/TEA009212/TEA009583/TEA009673/TEA010206/TEA010992/TEA011075/TEA011079/TEA011249/TEA013106/TEA013315/TEA013801/TEA014018/TEA014079/TEA014658/TEA016033/TEA016772/TEA017488/TEA017517/TEA017526/TEA017783/TEA017787/TEA018271/TEA019366…	66	42	24
Molecular function	GO:0005507	copper ion binding	26/2082	162/17427	0.0715239	0.440858	0.398509	TEA000605/TEA000606/TEA004943/TEA005319/TEA006665/TEA009260/TEA012017/TEA014545/TEA015764/TEA018652/TEA018659/TEA020596/TEA021420/TEA026594/TEA027461/TEA030264/TEA030739/TEA030840/TEA031553/TEA031563/TEA031895/TEA032087/TEA032328/TEA032959/TEA033818/TEA034004	26	9	17
Molecular function	GO:0005509	calcium ion binding	46/2082	310/17427	0.0704835	0.438223	0.396127	TEA000500/TEA000656/TEA001304/TEA002419/TEA002643/TEA004560/TEA006316/TEA006799/TEA007881/TEA008324/TEA008339/TEA008863/TEA008946/TEA009271/TEA009890/TEA010040/TEA011523/TEA013049/TEA013986/TEA014160/TEA014609/TEA016023/TEA018637/TEA020089/TEA021038/TEA022152/TEA022979/TEA023746/TEA024223/TEA024350/TEA024952/TEA024981/TEA025822/TEA025970/TEA025973/TEA026237/TEA026453/TEA026698/TEA026702/TEA027026…	46	37	9
Cellular component	GO:0005887	integral component of plasma membrane	37/2097	235/17943	0.0363617	0.393485	0.374553	TEA000605/TEA000606/TEA000757/TEA002811/TEA003718/TEA004427/TEA004662/TEA007829/TEA007849/TEA007858/TEA008353/TEA011261/TEA011277/TEA012129/TEA012255/TEA013439/TEA014801/TEA015012/TEA015107/TEA015178/TEA016151/TEA017805/TEA018512/TEA018874/TEA021046/TEA023796/TEA024296/TEA024739/TEA026348/TEA026349/TEA026602/TEA027283/TEA028805/TEA031504/TEA031616/TEA032584/TEA033275	37	20	17
Biological process	GO:0005977	glycogen metabolic process	7/1946	17/16661	0.00196914	0.136658	0.135352	TEA000093/TEA002069/TEA005316/TEA022053/TEA025867/TEA030631/TEA031475	7	7	0
Biological process	GO:0005978	glycogen biosynthetic process	6/1946	12/16661	0.00124438	0.107493	0.106466	TEA000093/TEA002069/TEA005316/TEA022053/TEA025867/TEA031475	6	6	0
Biological process	GO:0005982	starch metabolic process	18/1946	76/16661	0.00243571	0.149151	0.147726	TEA000093/TEA002069/TEA002204/TEA004706/TEA005158/TEA005316/TEA016357/TEA016744/TEA017519/TEA018905/TEA021366/TEA022053/TEA025206/TEA025611/TEA025867/TEA026718/TEA027031/TEA031475	18	16	2
Biological process	GO:0006000	fructose metabolic process	6/1946	13/16661	0.00208356	0.139935	0.138598	TEA002204/TEA002597/TEA002602/TEA004706/TEA006524/TEA029580	6	6	0
Biological process	GO:0006073	cellular glucan metabolic process	53/1946	273/16661	0.000129371	0.0189252	0.0187444	TEA000093/TEA002069/TEA002080/TEA002204/TEA002871/TEA003410/TEA003513/TEA003764/TEA004027/TEA004706/TEA005158/TEA005316/TEA005738/TEA007185/TEA008714/TEA009787/TEA010091/TEA010587/TEA010813/TEA011552/TEA013222/TEA016040/TEA016357/TEA016707/TEA016744/TEA017519/TEA018905/TEA019644/TEA021045/TEA021057/TEA021272/TEA021354/TEA021366/TEA022053/TEA024005/TEA025206/TEA025611/TEA025867/TEA026718/TEA026882…	53	35	18
Biological process	GO:0006091	generation of precursor metabolites and energy	67/1946	335/16661	6.48141e-06	0.00224905	0.00222756	TEA000093/TEA000535/TEA000566/TEA001596/TEA001747/TEA001864/TEA001868/TEA002069/TEA002419/TEA002555/TEA002620/TEA003744/TEA004943/TEA005316/TEA005425/TEA006799/TEA008109/TEA008208/TEA008963/TEA009326/TEA009463/TEA009770/TEA009793/TEA009803/TEA009950/TEA010040/TEA010142/TEA010189/TEA010552/TEA010578/TEA012596/TEA015163/TEA016023/TEA016942/TEA016943/TEA017256/TEA019232/TEA020177/TEA020187/TEA020693…	67	64	3
Biological process	GO:0006112	energy reserve metabolic process	7/1946	17/16661	0.00196914	0.136658	0.135352	TEA000093/TEA002069/TEA005316/TEA022053/TEA025867/TEA030631/TEA031475	7	7	0
Biological process	GO:0006271	DNA strand elongation involved in DNA replication	5/1946	12/16661	0.00844245	0.313878	0.310879	TEA002839/TEA008704/TEA010430/TEA012210/TEA030807	5	5	0
Biological process	GO:0006720	isoprenoid metabolic process	48/1946	265/16661	0.00129075	0.107493	0.106466	TEA001105/TEA001361/TEA001530/TEA001661/TEA002040/TEA002738/TEA003616/TEA006126/TEA007016/TEA007846/TEA008241/TEA008875/TEA008876/TEA009170/TEA009212/TEA012730/TEA012742/TEA012946/TEA013909/TEA013971/TEA014079/TEA014996/TEA016017/TEA017373/TEA017672/TEA017783/TEA017942/TEA019049/TEA019366/TEA019521/TEA021649/TEA022237/TEA023972/TEA024176/TEA024383/TEA025015/TEA025039/TEA025445/TEA025927/TEA025928…	48	27	21
Biological process	GO:0006721	terpenoid metabolic process	38/1946	218/16661	0.00743652	0.297747	0.294902	TEA001105/TEA001361/TEA001530/TEA002040/TEA002738/TEA003616/TEA006126/TEA008241/TEA008875/TEA008876/TEA009212/TEA012730/TEA012742/TEA012946/TEA013909/TEA013971/TEA014079/TEA014996/TEA016017/TEA017783/TEA017942/TEA019366/TEA019521/TEA021649/TEA022237/TEA023972/TEA024176/TEA024383/TEA025015/TEA025039/TEA025927/TEA025928/TEA026878/TEA027578/TEA030362/TEA031225/TEA031687/TEA032876	38	24	14
Molecular function	GO:0008061	chitin binding	10/2082	41/17427	0.0200019	0.210314	0.190111	TEA001642/TEA007233/TEA007244/TEA009151/TEA009345/TEA013261/TEA013798/TEA019397/TEA024621/TEA026531	10	2	8
Molecular function	GO:0008187	poly-pyrimidine tract binding	5/2082	11/17427	0.00600803	0.134115	0.121232	TEA002441/TEA010738/TEA015494/TEA015507/TEA018839	5	5	0
Molecular function	GO:0008194	UDP-glycosyltransferase activity	87/2082	458/17427	6.74368e-06	0.000964346	0.000871709	TEA000065/TEA001054/TEA001238/TEA001239/TEA001559/TEA001578/TEA002227/TEA002871/TEA003410/TEA004027/TEA004380/TEA004486/TEA004752/TEA005214/TEA005419/TEA006151/TEA006330/TEA006704/TEA006712/TEA006713/TEA006804/TEA006935/TEA008225/TEA008229/TEA008714/TEA008918/TEA009294/TEA009733/TEA010091/TEA010813/TEA011387/TEA011754/TEA011864/TEA012544/TEA012625/TEA012671/TEA014152/TEA014249/TEA014260/TEA014410…	87	55	32
Molecular function	GO:0008235	metalloexopeptidase activity	6/2082	21/17427	0.0321073	0.283416	0.256191	TEA006367/TEA018500/TEA018506/TEA025699/TEA030970/TEA033494	6	5	1
Molecular function	GO:0008236	serine-type peptidase activity	33/2082	183/17427	0.0100958	0.156892	0.141821	TEA001673/TEA001871/TEA003028/TEA003629/TEA005404/TEA005408/TEA005411/TEA005702/TEA005912/TEA006943/TEA007676/TEA007918/TEA008560/TEA009646/TEA009714/TEA010142/TEA011321/TEA012596/TEA013334/TEA013452/TEA014891/TEA017118/TEA017513/TEA020263/TEA021261/TEA021975/TEA022143/TEA024049/TEA028702/TEA029243/TEA030142/TEA031177/TEA032585	33	29	4
Molecular function	GO:0008266	poly(U) RNA binding	5/2082	10/17427	0.0036321	0.09779	0.0883962	TEA002441/TEA010738/TEA015494/TEA015507/TEA018839	5	5	0
Molecular function	GO:0008271	secondary active sulfate transmembrane transporter activity	5/2082	15/17427	0.0259815	0.241257	0.218082	TEA007829/TEA007849/TEA007858/TEA017805/TEA027756	5	4	1
Biological process	GO:0008299	isoprenoid biosynthetic process	47/1946	246/16661	0.000439993	0.048214	0.0477533	TEA001105/TEA001361/TEA001530/TEA001661/TEA002040/TEA002738/TEA003616/TEA006126/TEA007016/TEA007846/TEA008241/TEA008875/TEA008876/TEA009170/TEA009212/TEA012730/TEA012742/TEA012946/TEA013909/TEA013971/TEA014079/TEA014996/TEA016017/TEA017373/TEA017672/TEA017783/TEA017942/TEA019049/TEA019366/TEA019521/TEA021649/TEA022237/TEA023972/TEA024176/TEA024383/TEA025015/TEA025039/TEA025445/TEA025927/TEA025928…	47	26	21
Molecular function	GO:0008422	beta-glucosidase activity	16/2082	91/17427	0.0721642	0.441004	0.39864	TEA000108/TEA000764/TEA002933/TEA005964/TEA009303/TEA010890/TEA010950/TEA012217/TEA016295/TEA017115/TEA025594/TEA025602/TEA027872/TEA029228/TEA029764/TEA032555	16	11	5
Molecular function	GO:0008453	alanine-glyoxylate transaminase activity	4/2082	10/17427	0.0235463	0.233827	0.211366	TEA008317/TEA012277/TEA017061/TEA029372	4	2	2
Molecular function	GO:0008509	anion transmembrane transporter activity	44/2082	296/17427	0.0737686	0.443232	0.400654	TEA002147/TEA002432/TEA002719/TEA003706/TEA004497/TEA004662/TEA005782/TEA007829/TEA007849/TEA007858/TEA009392/TEA010013/TEA010078/TEA011013/TEA012129/TEA013446/TEA013449/TEA015012/TEA015107/TEA015187/TEA016215/TEA016631/TEA016647/TEA016662/TEA017805/TEA018561/TEA019249/TEA019254/TEA019293/TEA021046/TEA021196/TEA021694/TEA021695/TEA022890/TEA026027/TEA027636/TEA027756/TEA030978/TEA031298/TEA031621…	44	27	17
Molecular function	GO:0008559	xenobiotic transmembrane transporting ATPase activity	11/2082	46/17427	0.0174365	0.207785	0.187825	TEA000755/TEA002523/TEA003454/TEA008884/TEA008891/TEA016647/TEA016659/TEA016662/TEA020190/TEA023070/TEA025959	11	10	1
Molecular function	GO:0009055	electron transfer activity	26/2082	141/17427	0.0157935	0.194696	0.175993	TEA000970/TEA001596/TEA002419/TEA003254/TEA005268/TEA009326/TEA009950/TEA010040/TEA010358/TEA010657/TEA011478/TEA014127/TEA014862/TEA015668/TEA016023/TEA016144/TEA017986/TEA017988/TEA018287/TEA026442/TEA028376/TEA028655/TEA031434/TEA032087/TEA033044/TEA033587	26	15	11
Biological process	GO:0009250	glucan biosynthetic process	30/1946	156/16661	0.00398182	0.197031	0.195148	TEA000093/TEA002069/TEA002204/TEA002871/TEA003410/TEA004027/TEA004706/TEA005316/TEA008714/TEA010091/TEA010587/TEA010813/TEA016357/TEA018905/TEA021272/TEA021354/TEA021366/TEA022053/TEA025206/TEA025867/TEA026718/TEA027031/TEA030230/TEA031227/TEA031410/TEA031428/TEA031475/TEA032410/TEA032571/TEA032929	30	26	4
Cellular component	GO:0009501	amyloplast	10/2097	32/17943	0.00264555	0.0364365	0.0346833	TEA005316/TEA005501/TEA010748/TEA016357/TEA018905/TEA022053/TEA022370/TEA026718/TEA027031/TEA033877	10	10	0
Cellular component	GO:0009505	plant-type cell wall	42/2097	269/17943	0.030803	0.345678	0.329045	TEA000108/TEA003028/TEA005319/TEA005404/TEA005408/TEA005838/TEA006870/TEA006943/TEA009202/TEA009277/TEA009646/TEA009714/TEA010146/TEA010890/TEA011321/TEA012515/TEA012622/TEA012835/TEA012933/TEA013439/TEA014389/TEA014665/TEA014891/TEA015100/TEA016998/TEA017140/TEA017242/TEA020263/TEA020909/TEA022953/TEA023594/TEA024163/TEA027095/TEA028451/TEA028681/TEA028702/TEA029228/TEA029796/TEA030984/TEA030991…	42	24	18
Cellular component	GO:0009521	photosystem	48/2097	76/17943	1.96059e-26	1.48515e-24	1.41369e-24	TEA000446/TEA000535/TEA001596/TEA001747/TEA001864/TEA001868/TEA002419/TEA005618/TEA006799/TEA007632/TEA008208/TEA008946/TEA008963/TEA009271/TEA009770/TEA009793/TEA010040/TEA010552/TEA010578/TEA013986/TEA015729/TEA016023/TEA016942/TEA017256/TEA019232/TEA019348/TEA022152/TEA022315/TEA022946/TEA023017/TEA023668/TEA023681/TEA023872/TEA026237/TEA026680/TEA026698/TEA027026/TEA028092/TEA028178/TEA028347…	48	47	1
Cellular component	GO:0009522	photosystem I	25/2097	35/17943	2.45313e-16	6.75725e-15	6.43212e-15	TEA000446/TEA000535/TEA001747/TEA001864/TEA001868/TEA007632/TEA008208/TEA008963/TEA009770/TEA009793/TEA010552/TEA010578/TEA015729/TEA016942/TEA017256/TEA019232/TEA022315/TEA022946/TEA023017/TEA023681/TEA026680/TEA028092/TEA030366/TEA030368/TEA032678	25	25	0
Cellular component	GO:0009523	photosystem II	38/2097	61/17943	6.77945e-21	2.56772e-19	2.44417e-19	TEA001596/TEA001747/TEA001864/TEA001868/TEA002419/TEA005618/TEA006799/TEA008946/TEA008963/TEA009271/TEA009770/TEA009793/TEA010040/TEA013986/TEA016023/TEA016942/TEA017256/TEA019232/TEA019348/TEA022152/TEA023017/TEA023668/TEA023872/TEA026237/TEA026680/TEA026698/TEA027026/TEA028092/TEA028178/TEA028347/TEA029972/TEA030102/TEA030284/TEA030366/TEA030368/TEA030604/TEA031145/TEA032678	38	37	1
Cellular component	GO:0009534	chloroplast thylakoid	131/2097	423/17943	5.81653e-27	8.81204e-25	8.38805e-25	TEA000446/TEA000535/TEA001041/TEA001261/TEA001596/TEA001747/TEA001864/TEA001868/TEA001871/TEA002093/TEA002273/TEA002299/TEA002419/TEA002432/TEA002441/TEA002555/TEA002620/TEA003219/TEA003744/TEA003922/TEA003991/TEA004976/TEA005262/TEA005618/TEA005622/TEA005850/TEA006799/TEA007632/TEA008083/TEA008208/TEA008560/TEA008946/TEA008963/TEA009187/TEA009271/TEA009326/TEA009430/TEA009770/TEA009793/TEA009950…	131	121	10
Cellular component	GO:0009535	chloroplast thylakoid membrane	100/2097	328/17943	2.74995e-20	8.33236e-19	7.93144e-19	TEA000446/TEA000535/TEA001041/TEA001261/TEA001596/TEA001747/TEA001864/TEA001868/TEA002093/TEA002273/TEA002299/TEA002419/TEA002441/TEA002555/TEA003219/TEA003744/TEA003922/TEA004976/TEA005262/TEA005618/TEA005622/TEA005850/TEA006799/TEA008083/TEA008208/TEA008946/TEA008963/TEA009271/TEA009326/TEA009770/TEA009793/TEA009950/TEA010040/TEA010068/TEA010552/TEA010578/TEA010748/TEA012899/TEA013986/TEA014099…	100	93	7
Cellular component	GO:0009543	chloroplast thylakoid lumen	27/2097	58/17943	3.9392e-11	9.18137e-10	8.7396e-10	TEA001871/TEA002555/TEA003991/TEA006799/TEA007632/TEA008560/TEA010040/TEA011621/TEA012750/TEA012899/TEA016023/TEA017013/TEA017118/TEA017156/TEA019172/TEA020537/TEA020538/TEA020693/TEA021218/TEA026237/TEA026892/TEA027394/TEA028178/TEA028541/TEA030604/TEA031145/TEA032585	27	26	1
Cellular component	GO:0009579	thylakoid	140/2097	472/17943	1.1916e-26	1.20352e-24	1.14561e-24	TEA000446/TEA000535/TEA001041/TEA001261/TEA001596/TEA001747/TEA001864/TEA001868/TEA001871/TEA002093/TEA002273/TEA002299/TEA002419/TEA002432/TEA002441/TEA002555/TEA002620/TEA003219/TEA003744/TEA003922/TEA003991/TEA004706/TEA004976/TEA005262/TEA005618/TEA005622/TEA005850/TEA006799/TEA007403/TEA007632/TEA008083/TEA008208/TEA008560/TEA008946/TEA008963/TEA009187/TEA009271/TEA009326/TEA009430/TEA009770…	140	130	10
Cellular component	GO:0009654	photosystem II oxygen evolving complex	14/2097	21/17943	4.44936e-09	8.98771e-08	8.55526e-08	TEA002419/TEA006799/TEA008946/TEA009271/TEA010040/TEA013986/TEA016023/TEA022152/TEA026237/TEA026698/TEA027026/TEA028178/TEA030604/TEA031145	14	14	0
Biological process	GO:0009698	phenylpropanoid metabolic process	38/1946	195/16661	0.00101278	0.10041	0.0994505	TEA002113/TEA002976/TEA005835/TEA006374/TEA007525/TEA007824/TEA009260/TEA009900/TEA010574/TEA011306/TEA011741/TEA011963/TEA013122/TEA013350/TEA014545/TEA015695/TEA020596/TEA021420/TEA021612/TEA023193/TEA023243/TEA024615/TEA025856/TEA025906/TEA026594/TEA027461/TEA027582/TEA027825/TEA028753/TEA029273/TEA030264/TEA030739/TEA031326/TEA031553/TEA031563/TEA032328/TEA033457/TEA033818	38	13	25
Biological process	GO:0009765	photosynthesis, light harvesting	21/1946	34/16661	4.81401e-12	3.34092e-09	3.309e-09	TEA000535/TEA001747/TEA001864/TEA001868/TEA002555/TEA008208/TEA008963/TEA009770/TEA009793/TEA016942/TEA017256/TEA019232/TEA023017/TEA025126/TEA026680/TEA027394/TEA028092/TEA030284/TEA030366/TEA030368/TEA032678	21	20	1
Biological process	GO:0009767	photosynthetic electron transport chain	19/1946	55/16661	7.64964e-06	0.00227522	0.00225348	TEA001596/TEA002419/TEA005425/TEA009326/TEA009950/TEA010040/TEA010142/TEA010552/TEA010578/TEA012596/TEA016023/TEA016943/TEA020177/TEA020187/TEA025126/TEA026067/TEA027818/TEA029972/TEA033298	19	17	2
Biological process	GO:0009768	photosynthesis, light harvesting in photosystem I	9/1946	12/16661	6.28614e-07	0.000261755	0.000259254	TEA000535/TEA001747/TEA008208/TEA008963/TEA017256/TEA023017/TEA026680/TEA030284/TEA032678	9	9	0
Biological process	GO:0009773	photosynthetic electron transport in photosystem I	8/1946	15/16661	0.000102826	0.0178403	0.0176699	TEA009326/TEA009950/TEA010552/TEA010578/TEA016943/TEA020177/TEA020187/TEA027818	8	8	0
Biological process	GO:0009853	photorespiration	17/1946	73/16661	0.00382384	0.194176	0.192321	TEA001944/TEA001983/TEA004477/TEA005782/TEA008317/TEA012277/TEA014427/TEA014885/TEA015494/TEA015507/TEA017061/TEA017400/TEA018839/TEA022183/TEA024031/TEA025159/TEA027996	17	15	2
Biological process	GO:0009854	oxidative photosynthetic carbon pathway	8/1946	26/16661	0.00769045	0.302104	0.299217	TEA001983/TEA004477/TEA014427/TEA014885/TEA017400/TEA022183/TEA025159/TEA027996	8	8	0
Cellular component	GO:0009986	cell surface	5/2097	18/17943	0.0506139	0.494266	0.470484	TEA007958/TEA011203/TEA012724/TEA015698/TEA027636	5	4	1
Biological process	GO:0010109	regulation of photosynthesis	12/1946	49/16661	0.00926041	0.338023	0.334793	TEA003744/TEA010142/TEA010552/TEA012596/TEA021322/TEA022152/TEA025126/TEA026067/TEA026778/TEA027026/TEA029972/TEA032116	12	11	1
Molecular function	GO:0010181	FMN binding	12/2082	58/17427	0.039105	0.314158	0.28398	TEA001464/TEA001983/TEA002030/TEA004477/TEA012724/TEA015698/TEA017400/TEA017642/TEA022183/TEA022638/TEA025159/TEA027996	12	12	0
Biological process	GO:0010200	response to chitin	29/1946	153/16661	0.00565966	0.256161	0.253713	TEA001056/TEA001058/TEA001065/TEA001067/TEA001642/TEA005458/TEA006473/TEA007757/TEA008513/TEA008808/TEA008983/TEA010130/TEA014052/TEA014384/TEA016590/TEA016891/TEA016968/TEA018181/TEA019564/TEA020473/TEA021012/TEA021345/TEA025423/TEA025485/TEA026531/TEA027623/TEA029028/TEA031293/TEA031948	29	1	28
Cellular component	GO:0010287	plastoglobule	19/2097	64/17943	8.54562e-05	0.00143851	0.0013693	TEA000535/TEA001747/TEA002620/TEA006794/TEA008083/TEA008208/TEA008462/TEA008963/TEA009803/TEA010738/TEA014720/TEA017256/TEA020810/TEA021917/TEA022317/TEA023017/TEA026680/TEA030284/TEA032678	19	19	0
Cellular component	GO:0010319	stromule	10/2097	30/17943	0.00153261	0.0221134	0.0210494	TEA002441/TEA006794/TEA010738/TEA015494/TEA015507/TEA018839/TEA022536/TEA024304/TEA026086/TEA030430	10	10	0
Molecular function	GO:0010333	terpene synthase activity	11/2082	40/17427	0.0058936	0.134115	0.121232	TEA009166/TEA009170/TEA009866/TEA012490/TEA014989/TEA014996/TEA024176/TEA026270/TEA026271/TEA031095/TEA033306	11	3	8
Biological process	GO:0010345	suberin biosynthetic process	10/1946	20/16661	2.81331e-05	0.00585731	0.00580134	TEA005835/TEA007525/TEA007824/TEA011306/TEA011741/TEA013122/TEA024615/TEA025856/TEA028753/TEA031326	10	2	8
Biological process	GO:0010383	cell wall polysaccharide metabolic process	30/1946	150/16661	0.00215992	0.14053	0.139187	TEA001572/TEA002080/TEA002152/TEA003513/TEA003764/TEA007185/TEA007824/TEA010146/TEA010587/TEA011552/TEA011741/TEA013122/TEA013222/TEA015162/TEA015170/TEA016040/TEA016707/TEA019644/TEA021045/TEA021057/TEA021354/TEA024005/TEA024615/TEA026882/TEA027375/TEA027674/TEA030230/TEA031171/TEA031623/TEA031639	30	11	19
Biological process	GO:0010410	hemicellulose metabolic process	23/1946	107/16661	0.00262057	0.155887	0.154397	TEA001572/TEA002080/TEA002152/TEA003513/TEA003764/TEA007185/TEA010587/TEA013222/TEA015162/TEA015170/TEA016040/TEA016707/TEA019644/TEA021045/TEA021057/TEA024005/TEA026882/TEA027375/TEA027674/TEA030230/TEA031171/TEA031623/TEA031639	23	6	17
Biological process	GO:0010411	xyloglucan metabolic process	17/1946	56/16661	0.000145439	0.0189252	0.0187444	TEA002080/TEA003513/TEA003764/TEA007185/TEA010587/TEA013222/TEA016040/TEA016707/TEA019644/TEA021045/TEA021057/TEA024005/TEA026882/TEA030230/TEA031171/TEA031623/TEA031639	17	4	13
Cellular component	GO:0010598	NAD(P)H dehydrogenase complex (plastoquinone)	8/2097	11/17943	4.09067e-06	7.29103e-05	6.94022e-05	TEA009326/TEA009950/TEA016943/TEA019126/TEA020177/TEA020187/TEA027818/TEA033033	8	8	0
Molecular function	GO:0015103	inorganic anion transmembrane transporter activity	19/2082	105/17427	0.0417989	0.32842	0.296872	TEA004662/TEA007829/TEA007849/TEA007858/TEA011013/TEA015107/TEA015187/TEA016631/TEA016647/TEA016662/TEA017805/TEA021046/TEA021694/TEA022890/TEA026027/TEA027756/TEA030978/TEA031621/TEA032422	19	12	7
Molecular function	GO:0015116	sulfate transmembrane transporter activity	7/2082	20/17427	0.0064948	0.134115	0.121232	TEA007829/TEA007849/TEA007858/TEA011013/TEA017805/TEA027756/TEA031621	7	4	3
Molecular function	GO:0015171	amino acid transmembrane transporter activity	16/2082	92/17427	0.0781121	0.465418	0.420709	TEA002147/TEA002432/TEA003706/TEA004497/TEA009392/TEA010078/TEA012129/TEA013446/TEA013449/TEA015012/TEA016215/TEA019249/TEA019254/TEA019293/TEA031817/TEA033622	16	7	9
Molecular function	GO:0015172	acidic amino acid transmembrane transporter activity	4/2082	13/17427	0.0599543	0.389703	0.352268	TEA002432/TEA004497/TEA013446/TEA013449	4	3	1
Molecular function	GO:0015205	nucleobase transmembrane transporter activity	5/2082	20/17427	0.0813558	0.469108	0.424045	TEA000751/TEA003576/TEA003915/TEA008821/TEA023430	5	0	5
Molecular function	GO:0015238	drug transmembrane transporter activity	31/2082	183/17427	0.0280781	0.254124	0.229713	TEA000755/TEA002113/TEA002432/TEA002523/TEA003454/TEA004543/TEA005387/TEA005782/TEA007867/TEA008884/TEA008891/TEA010078/TEA011013/TEA011526/TEA016441/TEA016647/TEA016659/TEA016662/TEA017874/TEA019249/TEA019254/TEA020022/TEA020190/TEA020836/TEA020838/TEA023070/TEA025959/TEA027663/TEA029367/TEA029378/TEA031621	31	23	8
Molecular function	GO:0015250	water channel activity	9/2082	32/17427	0.0105294	0.156892	0.141821	TEA003869/TEA004662/TEA012255/TEA013439/TEA015178/TEA016151/TEA019674/TEA024296/TEA031616	9	3	6
Molecular function	GO:0015267	channel activity	35/2082	197/17427	0.010363	0.156892	0.141821	TEA000757/TEA003140/TEA003869/TEA004111/TEA004427/TEA004662/TEA006064/TEA008353/TEA012255/TEA013439/TEA014609/TEA014801/TEA015178/TEA015187/TEA015966/TEA016118/TEA016151/TEA018512/TEA018874/TEA019674/TEA021694/TEA023236/TEA023661/TEA024296/TEA025199/TEA026348/TEA026602/TEA027356/TEA028345/TEA028805/TEA030888/TEA030978/TEA031616/TEA032422/TEA033869	35	24	11
Molecular function	GO:0015291	secondary active transmembrane transporter activity	61/2082	425/17427	0.0730392	0.442568	0.400054	TEA000020/TEA000634/TEA002113/TEA002719/TEA003062/TEA004497/TEA004543/TEA004872/TEA005387/TEA007829/TEA007849/TEA007858/TEA007867/TEA008427/TEA009392/TEA010013/TEA010703/TEA011013/TEA011181/TEA011261/TEA011277/TEA011526/TEA012112/TEA012129/TEA013446/TEA013449/TEA015012/TEA015107/TEA015730/TEA016118/TEA016441/TEA016647/TEA016662/TEA017805/TEA017874/TEA019293/TEA019802/TEA020836/TEA020838/TEA021038…	61	34	27
Molecular function	GO:0015925	galactosidase activity	10/2082	38/17427	0.0117349	0.161355	0.145855	TEA007479/TEA014665/TEA021529/TEA025594/TEA026118/TEA026225/TEA027095/TEA030210/TEA033134/TEA033269	10	10	0
Biological process	GO:0015976	carbon utilization	5/1946	12/16661	0.00844245	0.313878	0.310879	TEA002597/TEA002602/TEA006524/TEA029580/TEA030435	5	5	0
Biological process	GO:0015977	carbon fixation	11/1946	41/16661	0.00607609	0.26355	0.261032	TEA000566/TEA001261/TEA004706/TEA010189/TEA010319/TEA014542/TEA015892/TEA018404/TEA025584/TEA031244/TEA031688	11	11	0
Biological process	GO:0015979	photosynthesis	97/1946	246/16661	2.33291e-29	4.85711e-26	4.8107e-26	TEA000446/TEA000535/TEA000566/TEA001261/TEA001596/TEA001747/TEA001864/TEA001868/TEA002093/TEA002419/TEA002555/TEA003744/TEA004706/TEA005425/TEA005618/TEA006799/TEA007016/TEA007632/TEA008208/TEA008264/TEA008655/TEA008946/TEA008963/TEA009271/TEA009326/TEA009770/TEA009793/TEA009950/TEA010040/TEA010142/TEA010189/TEA010319/TEA010552/TEA010578/TEA012596/TEA013986/TEA014127/TEA014542/TEA014780/TEA015729…	97	92	5
Biological process	GO:0016114	terpenoid biosynthetic process	37/1946	199/16661	0.0027635	0.159823	0.158295	TEA001105/TEA001361/TEA001530/TEA002040/TEA002738/TEA003616/TEA006126/TEA008241/TEA008875/TEA008876/TEA009212/TEA012730/TEA012742/TEA012946/TEA013909/TEA013971/TEA014079/TEA014996/TEA016017/TEA017783/TEA017942/TEA019366/TEA019521/TEA021649/TEA022237/TEA023972/TEA024176/TEA024383/TEA025015/TEA025039/TEA025927/TEA025928/TEA026878/TEA027578/TEA030362/TEA031687/TEA032876	37	23	14
Molecular function	GO:0016168	chlorophyll binding	21/2082	36/17427	3.54286e-11	2.53314e-08	2.2898e-08	TEA000535/TEA001596/TEA001747/TEA001864/TEA001868/TEA008208/TEA008963/TEA009770/TEA009793/TEA010552/TEA016942/TEA017256/TEA019232/TEA023017/TEA023872/TEA026680/TEA028092/TEA030284/TEA030366/TEA030368/TEA032678	21	20	1
Molecular function	GO:0016209	antioxidant activity	33/2082	184/17427	0.010931	0.156892	0.141821	TEA000598/TEA006313/TEA007569/TEA008320/TEA009331/TEA010146/TEA010147/TEA010358/TEA012017/TEA012622/TEA012933/TEA017140/TEA017156/TEA017242/TEA019411/TEA020537/TEA020538/TEA020909/TEA021970/TEA022953/TEA023158/TEA023460/TEA024732/TEA026798/TEA027576/TEA028180/TEA028541/TEA028681/TEA029796/TEA030430/TEA031540/TEA032100/TEA033587	33	20	13
Molecular function	GO:0016413	O-acetyltransferase activity	13/2082	70/17427	0.0693855	0.435181	0.393377	TEA001901/TEA002486/TEA010854/TEA015162/TEA016707/TEA018566/TEA020214/TEA022502/TEA024005/TEA025430/TEA027214/TEA027541/TEA029251	13	5	8
Molecular function	GO:0016597	amino acid binding	6/2082	19/17427	0.0197528	0.210314	0.190111	TEA017902/TEA019294/TEA021820/TEA021827/TEA024763/TEA032948	6	6	0
Molecular function	GO:0016614	oxidoreductase activity, acting on CH-OH group of donors	48/2082	330/17427	0.0858208	0.490895	0.443739	TEA001359/TEA001438/TEA001983/TEA002238/TEA004477/TEA004648/TEA004926/TEA005271/TEA005272/TEA009277/TEA010781/TEA011963/TEA013048/TEA013350/TEA014885/TEA015100/TEA015163/TEA015827/TEA017167/TEA017333/TEA017373/TEA017400/TEA018288/TEA019049/TEA019845/TEA020054/TEA020432/TEA022183/TEA022397/TEA022425/TEA023385/TEA023386/TEA024651/TEA024762/TEA025159/TEA026645/TEA027160/TEA027535/TEA027825/TEA027886…	48	32	16
Molecular function	GO:0016628	oxidoreductase activity, acting on the CH-CH group of donors, NAD or NADP as acceptor	11/2082	53/17427	0.0460635	0.329354	0.297716	TEA004998/TEA008264/TEA012001/TEA012308/TEA014780/TEA019966/TEA020527/TEA022536/TEA026025/TEA028158/TEA029758	11	8	3
Molecular function	GO:0016638	oxidoreductase activity, acting on the CH-NH2 group of donors	9/2082	43/17427	0.0643688	0.414628	0.374798	TEA001464/TEA004070/TEA006665/TEA009621/TEA014126/TEA024031/TEA029083/TEA030315/TEA034004	9	8	1
Molecular function	GO:0016679	oxidoreductase activity, acting on diphenols and related substances as donors	19/2082	74/17427	0.000875058	0.0446905	0.0403974	TEA000404/TEA009260/TEA014127/TEA014545/TEA018287/TEA018652/TEA018659/TEA020596/TEA021420/TEA026594/TEA026892/TEA027461/TEA030264/TEA030739/TEA031434/TEA031553/TEA031563/TEA032328/TEA033818	19	4	15
Molecular function	GO:0016682	oxidoreductase activity, acting on diphenols and related substances as donors, oxygen as acceptor	16/2082	67/17427	0.00474305	0.121117	0.109482	TEA000404/TEA009260/TEA014545/TEA018652/TEA018659/TEA020596/TEA021420/TEA026594/TEA026892/TEA027461/TEA030264/TEA030739/TEA031553/TEA031563/TEA032328/TEA033818	16	1	15
Molecular function	GO:0016684	oxidoreductase activity, acting on peroxide as acceptor	26/2082	143/17427	0.0187096	0.209575	0.189443	TEA000598/TEA006313/TEA007569/TEA008320/TEA009331/TEA010146/TEA010147/TEA012622/TEA012933/TEA017140/TEA017156/TEA017242/TEA019411/TEA020537/TEA020538/TEA020909/TEA022953/TEA023158/TEA023460/TEA026798/TEA027576/TEA028180/TEA028541/TEA028681/TEA029796/TEA030430	26	15	11
Molecular function	GO:0016701	oxidoreductase activity, acting on single donors with incorporation of molecular oxygen	10/2082	47/17427	0.0479826	0.339679	0.307048	TEA009430/TEA011765/TEA011776/TEA012141/TEA012289/TEA013978/TEA014720/TEA022237/TEA025499/TEA030362	10	4	6
Molecular function	GO:0016702	oxidoreductase activity, acting on single donors with incorporation of molecular oxygen, incorporation of two atoms of oxygen	9/2082	35/17427	0.019105	0.209575	0.189443	TEA009430/TEA011765/TEA011776/TEA012289/TEA013978/TEA014720/TEA022237/TEA025499/TEA030362	9	3	6
Molecular function	GO:0016705	oxidoreductase activity, acting on paired donors, with incorporation or reduction of molecular oxygen	84/2082	469/17427	8.68509e-05	0.00828426	0.00748846	TEA000018/TEA000444/TEA000721/TEA001041/TEA001082/TEA001361/TEA001530/TEA001544/TEA002010/TEA003508/TEA006126/TEA006516/TEA006643/TEA006672/TEA007001/TEA007004/TEA007447/TEA008069/TEA008260/TEA008655/TEA009099/TEA009100/TEA009212/TEA009583/TEA009673/TEA009737/TEA010206/TEA010992/TEA011075/TEA011079/TEA011249/TEA011999/TEA012946/TEA013106/TEA013315/TEA013801/TEA013909/TEA014018/TEA014079/TEA014658…	84	56	28
Molecular function	GO:0016709	oxidoreductase activity, acting on paired donors, with incorporation or reduction of molecular oxygen, NAD(P)H as one donor, and incorporation of one atom of oxygen	27/2082	168/17427	0.0664336	0.424107	0.383367	TEA001530/TEA001544/TEA002010/TEA003508/TEA006126/TEA007447/TEA008655/TEA009099/TEA009212/TEA009737/TEA011999/TEA013315/TEA013909/TEA014079/TEA014658/TEA017526/TEA017783/TEA019521/TEA020004/TEA020547/TEA021649/TEA025129/TEA029769/TEA030062/TEA031133/TEA031687/TEA032876	27	18	9
Molecular function	GO:0016713	oxidoreductase activity, acting on paired donors, with incorporation or reduction of molecular oxygen, reduced iron-sulfur protein as one donor, and incorporation of one atom of oxygen	5/2082	15/17427	0.0259815	0.241257	0.218082	TEA000444/TEA013106/TEA025856/TEA028753/TEA033558	5	3	2
Molecular function	GO:0016717	oxidoreductase activity, acting on paired donors, with oxidation of a pair of donors resulting in the reduction of molecular oxygen to two molecules of water	4/2082	12/17427	0.045704	0.329354	0.297716	TEA015704/TEA016089/TEA017065/TEA026133	4	2	2
Molecular function	GO:0016722	oxidoreductase activity, oxidizing metal ions	15/2082	69/17427	0.014825	0.187058	0.169089	TEA005319/TEA009260/TEA014545/TEA020596/TEA021420/TEA024996/TEA026594/TEA027461/TEA030264/TEA030739/TEA031553/TEA031563/TEA032328/TEA033298/TEA033818	15	3	12
Molecular function	GO:0016746	transferase activity, transferring acyl groups	71/2082	481/17427	0.0343148	0.288648	0.26092	TEA001661/TEA001901/TEA002057/TEA002486/TEA002903/TEA003038/TEA003151/TEA004784/TEA005469/TEA005835/TEA005906/TEA006263/TEA006316/TEA006526/TEA007054/TEA007063/TEA007525/TEA007675/TEA007824/TEA008195/TEA009079/TEA009488/TEA009759/TEA010805/TEA010854/TEA011741/TEA012168/TEA012633/TEA012989/TEA013122/TEA013411/TEA014102/TEA014137/TEA014150/TEA014154/TEA014571/TEA014940/TEA015162/TEA015695/TEA015877…	71	45	26
Molecular function	GO:0016747	transferase activity, transferring acyl groups other than amino-acyl groups	68/2082	445/17427	0.0193454	0.209575	0.189443	TEA001901/TEA002057/TEA002486/TEA002903/TEA003038/TEA003151/TEA004784/TEA005469/TEA005835/TEA005906/TEA006263/TEA006316/TEA006526/TEA007054/TEA007063/TEA007525/TEA007675/TEA007824/TEA008195/TEA009079/TEA009759/TEA010805/TEA010854/TEA011741/TEA012168/TEA012633/TEA012989/TEA013122/TEA013411/TEA014102/TEA014137/TEA014150/TEA014154/TEA014571/TEA014940/TEA015162/TEA015695/TEA015877/TEA016417/TEA016707…	68	43	25
Molecular function	GO:0016762	xyloglucan:xyloglucosyl transferase activity	13/2082	39/17427	0.000390223	0.0235321	0.0212716	TEA002080/TEA003513/TEA003764/TEA007185/TEA013222/TEA016040/TEA019644/TEA021045/TEA021057/TEA026882/TEA031171/TEA031623/TEA031639	13	4	9
Molecular function	GO:0016798	hydrolase activity, acting on glycosyl bonds	67/2082	425/17427	0.0105354	0.156892	0.141821	TEA000108/TEA000233/TEA000764/TEA002080/TEA002526/TEA002933/TEA003513/TEA003764/TEA004867/TEA005158/TEA005738/TEA005964/TEA007185/TEA007233/TEA007244/TEA007479/TEA008459/TEA009303/TEA009345/TEA009703/TEA009787/TEA010844/TEA010890/TEA010950/TEA012217/TEA013203/TEA013222/TEA013798/TEA014523/TEA014665/TEA014997/TEA015593/TEA016040/TEA016295/TEA016927/TEA017115/TEA018982/TEA019397/TEA019644/TEA021045…	67	39	28
Molecular function	GO:0016832	aldehyde-lyase activity	5/2082	20/17427	0.0813558	0.469108	0.424045	TEA002620/TEA004943/TEA008109/TEA009803/TEA028422	5	4	1
Molecular function	GO:0016838	carbon-oxygen lyase activity, acting on phosphates	11/2082	47/17427	0.0203778	0.211161	0.190877	TEA009166/TEA009170/TEA009866/TEA012490/TEA014989/TEA014996/TEA024176/TEA026270/TEA026271/TEA031095/TEA033306	11	3	8
Molecular function	GO:0016899	oxidoreductase activity, acting on the CH-OH group of donors, oxygen as acceptor	9/2082	26/17427	0.00227017	0.0762317	0.0689088	TEA001983/TEA002238/TEA004477/TEA010781/TEA017400/TEA022183/TEA022425/TEA025159/TEA027996	9	9	0
Biological process	GO:0017001	antibiotic catabolic process	24/1946	117/16661	0.00406932	0.197031	0.195148	TEA006313/TEA007569/TEA008320/TEA009331/TEA009737/TEA010146/TEA010147/TEA012622/TEA012933/TEA017140/TEA017156/TEA017242/TEA019411/TEA020020/TEA020909/TEA022953/TEA023158/TEA023460/TEA026798/TEA027576/TEA028180/TEA028541/TEA028681/TEA029796	24	11	13
Molecular function	GO:0017056	structural constituent of nuclear pore	8/2082	25/17427	0.00679333	0.134115	0.121232	TEA000954/TEA001290/TEA006219/TEA006855/TEA009796/TEA026147/TEA027199/TEA027923	8	7	1
Molecular function	GO:0017171	serine hydrolase activity	33/2082	183/17427	0.0100958	0.156892	0.141821	TEA001673/TEA001871/TEA003028/TEA003629/TEA005404/TEA005408/TEA005411/TEA005702/TEA005912/TEA006943/TEA007676/TEA007918/TEA008560/TEA009646/TEA009714/TEA010142/TEA011321/TEA012596/TEA013334/TEA013452/TEA014891/TEA017118/TEA017513/TEA020263/TEA021261/TEA021975/TEA022143/TEA024049/TEA028702/TEA029243/TEA030142/TEA031177/TEA032585	33	29	4
Biological process	GO:0018298	protein-chromophore linkage	26/1946	69/16661	2.19837e-08	1.14425e-05	1.13332e-05	TEA000229/TEA000535/TEA001596/TEA001678/TEA001747/TEA001864/TEA001868/TEA008208/TEA008963/TEA009770/TEA009793/TEA011737/TEA012724/TEA015698/TEA016942/TEA017256/TEA017642/TEA019232/TEA023017/TEA026680/TEA028092/TEA030284/TEA030366/TEA030368/TEA031278/TEA032678	26	22	4
Biological process	GO:0018958	phenol-containing compound metabolic process	14/1946	63/16661	0.0125324	0.420848	0.416826	TEA002113/TEA002976/TEA008225/TEA008229/TEA009737/TEA015695/TEA018387/TEA020020/TEA022950/TEA023367/TEA027461/TEA027582/TEA031227/TEA033818	14	6	8
Molecular function	GO:0019203	carbohydrate phosphatase activity	11/2082	33/17427	0.00108348	0.051646	0.0466848	TEA002597/TEA002602/TEA004706/TEA006524/TEA007055/TEA008459/TEA014542/TEA018404/TEA021040/TEA029580/TEA029677	11	9	2
Biological process	GO:0019252	starch biosynthetic process	14/1946	41/16661	0.000137765	0.0189252	0.0187444	TEA000093/TEA002069/TEA002204/TEA004706/TEA005316/TEA016357/TEA018905/TEA021366/TEA022053/TEA025206/TEA025867/TEA026718/TEA027031/TEA031475	14	14	0
Biological process	GO:0019684	photosynthesis, light reaction	49/1946	111/16661	6.90129e-18	7.18424e-15	7.11559e-15	TEA000535/TEA001596/TEA001747/TEA001864/TEA001868/TEA002419/TEA002555/TEA003744/TEA005425/TEA006799/TEA008208/TEA008963/TEA009326/TEA009770/TEA009793/TEA009950/TEA010040/TEA010142/TEA010552/TEA010578/TEA012596/TEA016023/TEA016942/TEA016943/TEA017256/TEA019232/TEA020177/TEA020187/TEA020693/TEA021775/TEA022041/TEA022152/TEA023017/TEA025126/TEA026025/TEA026067/TEA026086/TEA026680/TEA027026/TEA027394…	49	47	2
Biological process	GO:0019748	secondary metabolic process	74/1946	465/16661	0.00341345	0.17767	0.175972	TEA000598/TEA001544/TEA002010/TEA002040/TEA002113/TEA002976/TEA003616/TEA004486/TEA005835/TEA006026/TEA006374/TEA007447/TEA007525/TEA007824/TEA008204/TEA008241/TEA009099/TEA009260/TEA009900/TEA010420/TEA010574/TEA010806/TEA011306/TEA011741/TEA011963/TEA013122/TEA013350/TEA013971/TEA014137/TEA014154/TEA014545/TEA014658/TEA015695/TEA016153/TEA017517/TEA017526/TEA017942/TEA018831/TEA019521/TEA020212…	74	34	40
Molecular function	GO:0019840	isoprenoid binding	6/2082	24/17427	0.0585047	0.389703	0.352268	TEA014082/TEA016225/TEA016434/TEA023872/TEA026592/TEA029307	6	2	4
Molecular function	GO:0020037	heme binding	86/2082	478/17427	6.10098e-05	0.00727033	0.00657193	TEA000018/TEA000444/TEA000721/TEA001041/TEA001082/TEA001530/TEA001544/TEA002010/TEA006313/TEA006516/TEA006672/TEA007001/TEA007004/TEA007447/TEA007569/TEA008069/TEA008260/TEA008320/TEA009099/TEA009100/TEA009212/TEA009331/TEA009583/TEA009673/TEA010146/TEA010147/TEA010206/TEA010992/TEA011075/TEA011079/TEA011249/TEA012622/TEA012933/TEA013106/TEA013315/TEA013801/TEA014018/TEA014079/TEA014658/TEA016033…	86	51	35
Biological process	GO:0022616	DNA strand elongation	5/1946	12/16661	0.00844245	0.313878	0.310879	TEA002839/TEA008704/TEA010430/TEA012210/TEA030807	5	5	0
Molecular function	GO:0022803	passive transmembrane transporter activity	35/2082	197/17427	0.010363	0.156892	0.141821	TEA000757/TEA003140/TEA003869/TEA004111/TEA004427/TEA004662/TEA006064/TEA008353/TEA012255/TEA013439/TEA014609/TEA014801/TEA015178/TEA015187/TEA015966/TEA016118/TEA016151/TEA018512/TEA018874/TEA019674/TEA021694/TEA023236/TEA023661/TEA024296/TEA025199/TEA026348/TEA026602/TEA027356/TEA028345/TEA028805/TEA030888/TEA030978/TEA031616/TEA032422/TEA033869	35	24	11
Molecular function	GO:0022832	voltage-gated channel activity	16/2082	73/17427	0.0111909	0.156892	0.141821	TEA000757/TEA003140/TEA004427/TEA008353/TEA014609/TEA014801/TEA015187/TEA018512/TEA018874/TEA021694/TEA023236/TEA023661/TEA026348/TEA026602/TEA028805/TEA030978	16	14	2
Molecular function	GO:0022836	gated channel activity	22/2082	119/17427	0.02424	0.237419	0.214612	TEA000757/TEA003140/TEA004111/TEA004427/TEA008353/TEA014609/TEA014801/TEA015187/TEA015966/TEA018512/TEA018874/TEA021694/TEA023236/TEA023661/TEA025199/TEA026348/TEA026602/TEA028345/TEA028805/TEA030888/TEA030978/TEA033869	22	20	2
Molecular function	GO:0022838	substrate-specific channel activity	33/2082	170/17427	0.00321741	0.09779	0.0883962	TEA000757/TEA003140/TEA003869/TEA004111/TEA004427/TEA004662/TEA006064/TEA008353/TEA012255/TEA013439/TEA014609/TEA014801/TEA015178/TEA015187/TEA015966/TEA016118/TEA016151/TEA018512/TEA018874/TEA019674/TEA021694/TEA023236/TEA023661/TEA024296/TEA025199/TEA026348/TEA026602/TEA027356/TEA028805/TEA030888/TEA030978/TEA031616/TEA032422	33	22	11
Molecular function	GO:0022839	ion gated channel activity	19/2082	105/17427	0.0417989	0.32842	0.296872	TEA000757/TEA003140/TEA004111/TEA004427/TEA008353/TEA014609/TEA014801/TEA015187/TEA015966/TEA018512/TEA018874/TEA021694/TEA023236/TEA023661/TEA026348/TEA026602/TEA028805/TEA030888/TEA030978	19	17	2
Molecular function	GO:0022843	voltage-gated cation channel activity	13/2082	51/17427	0.00582879	0.134115	0.121232	TEA000757/TEA003140/TEA004427/TEA008353/TEA014609/TEA014801/TEA018512/TEA018874/TEA023236/TEA023661/TEA026348/TEA026602/TEA028805	13	11	2
Molecular function	GO:0030145	manganese ion binding	23/2082	84/17427	9.2691e-05	0.00828426	0.00748846	TEA000817/TEA002999/TEA003973/TEA004008/TEA004491/TEA005392/TEA006141/TEA011018/TEA016870/TEA016871/TEA017770/TEA023668/TEA024149/TEA024904/TEA024908/TEA024914/TEA027597/TEA029051/TEA029972/TEA030102/TEA030710/TEA030970/TEA031822	23	11	12
Molecular function	GO:0030247	polysaccharide binding	27/2082	162/17427	0.045696	0.329354	0.297716	TEA000108/TEA002597/TEA002602/TEA006524/TEA006794/TEA007820/TEA008339/TEA009303/TEA010890/TEA011523/TEA013049/TEA014160/TEA015593/TEA016744/TEA017519/TEA018637/TEA023368/TEA023383/TEA025970/TEA025973/TEA026873/TEA028451/TEA029191/TEA029580/TEA031227/TEA032555/TEA032576	27	19	8
Cellular component	GO:0031225	anchored component of membrane	34/2097	218/17943	0.0485594	0.494266	0.470484	TEA000108/TEA003254/TEA003662/TEA005319/TEA005489/TEA007281/TEA009303/TEA009936/TEA009937/TEA010573/TEA010890/TEA011552/TEA012835/TEA013511/TEA013995/TEA014118/TEA014162/TEA014862/TEA015067/TEA015593/TEA016151/TEA017986/TEA018776/TEA018809/TEA019843/TEA020793/TEA021163/TEA021862/TEA022506/TEA023273/TEA026442/TEA030398/TEA030404/TEA032555	34	9	25
Cellular component	GO:0031226	intrinsic component of plasma membrane	60/2097	388/17943	0.0142067	0.187158	0.178152	TEA000108/TEA000605/TEA000606/TEA000757/TEA002811/TEA003254/TEA003662/TEA003718/TEA004427/TEA004662/TEA005319/TEA005489/TEA007281/TEA007829/TEA007849/TEA007858/TEA008353/TEA009303/TEA009936/TEA009937/TEA010573/TEA010890/TEA011261/TEA011277/TEA011552/TEA012129/TEA012255/TEA012835/TEA013439/TEA014162/TEA014801/TEA014862/TEA015012/TEA015107/TEA015178/TEA015593/TEA016151/TEA017805/TEA017986/TEA018512…	60	25	35
Molecular function	GO:0031409	pigment binding	10/2082	13/17427	1.1795e-07	2.81113e-05	2.54109e-05	TEA000535/TEA001747/TEA008208/TEA008963/TEA017256/TEA023017/TEA023872/TEA026680/TEA030284/TEA032678	10	10	0
Cellular component	GO:0031969	chloroplast membrane	62/2097	333/17943	0.000131422	0.00199105	0.00189525	TEA000764/TEA001105/TEA002092/TEA002432/TEA003624/TEA005168/TEA005425/TEA005782/TEA005838/TEA005850/TEA005912/TEA006283/TEA008238/TEA008330/TEA008485/TEA010552/TEA010748/TEA010943/TEA011382/TEA011576/TEA012141/TEA014035/TEA014152/TEA014751/TEA016102/TEA016441/TEA017065/TEA017682/TEA018833/TEA020022/TEA020511/TEA020891/TEA020903/TEA021046/TEA021196/TEA021322/TEA023174/TEA023882/TEA023972/TEA024049…	62	55	7
Cellular component	GO:0031976	plastid thylakoid	131/2097	423/17943	5.81653e-27	8.81204e-25	8.38805e-25	TEA000446/TEA000535/TEA001041/TEA001261/TEA001596/TEA001747/TEA001864/TEA001868/TEA001871/TEA002093/TEA002273/TEA002299/TEA002419/TEA002432/TEA002441/TEA002555/TEA002620/TEA003219/TEA003744/TEA003922/TEA003991/TEA004976/TEA005262/TEA005618/TEA005622/TEA005850/TEA006799/TEA007632/TEA008083/TEA008208/TEA008560/TEA008946/TEA008963/TEA009187/TEA009271/TEA009326/TEA009430/TEA009770/TEA009793/TEA009950…	131	121	10
Cellular component	GO:0031977	thylakoid lumen	28/2097	68/17943	5.96806e-10	1.29166e-08	1.22951e-08	TEA001871/TEA002555/TEA003991/TEA006799/TEA007632/TEA008560/TEA010040/TEA011621/TEA012750/TEA012899/TEA016023/TEA017013/TEA017118/TEA017156/TEA019172/TEA020537/TEA020538/TEA020693/TEA021218/TEA024304/TEA026237/TEA026892/TEA027394/TEA028178/TEA028541/TEA030604/TEA031145/TEA032585	28	27	1
Cellular component	GO:0031978	plastid thylakoid lumen	27/2097	58/17943	3.9392e-11	9.18137e-10	8.7396e-10	TEA001871/TEA002555/TEA003991/TEA006799/TEA007632/TEA008560/TEA010040/TEA011621/TEA012750/TEA012899/TEA016023/TEA017013/TEA017118/TEA017156/TEA019172/TEA020537/TEA020538/TEA020693/TEA021218/TEA026237/TEA026892/TEA027394/TEA028178/TEA028541/TEA030604/TEA031145/TEA032585	27	26	1
Biological process	GO:0033692	cellular polysaccharide biosynthetic process	40/1946	230/16661	0.00639814	0.271856	0.269258	TEA000093/TEA001572/TEA002069/TEA002152/TEA002204/TEA002871/TEA003410/TEA004027/TEA004706/TEA005316/TEA007824/TEA008714/TEA010091/TEA010587/TEA010813/TEA011741/TEA013122/TEA015162/TEA015170/TEA016357/TEA018905/TEA021272/TEA021354/TEA021366/TEA022053/TEA024615/TEA025206/TEA025867/TEA026718/TEA027031/TEA027375/TEA027674/TEA030230/TEA031227/TEA031410/TEA031428/TEA031475/TEA032410/TEA032571/TEA032929	40	30	10
Molecular function	GO:0034061	DNA polymerase activity	10/2082	35/17427	0.0063512	0.134115	0.121232	TEA000194/TEA002839/TEA003775/TEA004491/TEA006566/TEA012210/TEA014370/TEA019238/TEA020581/TEA032305	10	9	1
Cellular component	GO:0034357	photosynthetic membrane	105/2097	341/17943	1.31847e-21	6.6583e-20	6.33793e-20	TEA000446/TEA000535/TEA001041/TEA001261/TEA001596/TEA001747/TEA001864/TEA001868/TEA002093/TEA002273/TEA002299/TEA002419/TEA002441/TEA002555/TEA003219/TEA003744/TEA003922/TEA004976/TEA005262/TEA005618/TEA005622/TEA005850/TEA006799/TEA007403/TEA007632/TEA008083/TEA008208/TEA008946/TEA008963/TEA009271/TEA009326/TEA009770/TEA009793/TEA009950/TEA010040/TEA010068/TEA010552/TEA010578/TEA010748/TEA012899…	105	98	7
Molecular function	GO:0034594	phosphatidylinositol trisphosphate phosphatase activity	4/2082	12/17427	0.045704	0.329354	0.297716	TEA009933/TEA022189/TEA027418/TEA030356	4	3	1
Biological process	GO:0034637	cellular carbohydrate biosynthetic process	45/1946	278/16661	0.0144876	0.471299	0.466795	TEA000093/TEA001572/TEA002069/TEA002152/TEA002204/TEA002871/TEA003410/TEA004027/TEA004380/TEA004706/TEA005316/TEA007055/TEA007824/TEA008459/TEA008714/TEA010091/TEA010587/TEA010813/TEA011741/TEA013122/TEA015162/TEA015170/TEA016357/TEA018905/TEA021040/TEA021272/TEA021354/TEA021366/TEA022053/TEA024615/TEA025206/TEA025867/TEA026718/TEA027031/TEA027375/TEA027658/TEA027674/TEA030230/TEA031227/TEA031410…	45	33	12
Molecular function	GO:0035251	UDP-glucosyltransferase activity	72/2082	340/17427	7.67959e-07	0.000137273	0.000124086	TEA000065/TEA001054/TEA001238/TEA001239/TEA001559/TEA001578/TEA002227/TEA002871/TEA003410/TEA004027/TEA004380/TEA004486/TEA005214/TEA005419/TEA006704/TEA006712/TEA006713/TEA008225/TEA008229/TEA008714/TEA008918/TEA009294/TEA009733/TEA010091/TEA010813/TEA011754/TEA011864/TEA012544/TEA012625/TEA012671/TEA014249/TEA014260/TEA014410/TEA014953/TEA015611/TEA016357/TEA016501/TEA016580/TEA018387/TEA018437…	72	47	25
Molecular function	GO:0035671	enone reductase activity	4/2082	11/17427	0.0335681	0.288648	0.26092	TEA019966/TEA020527/TEA022536/TEA028158	4	1	3
Molecular function	GO:0042162	telomeric DNA binding	5/2082	20/17427	0.0813558	0.469108	0.424045	TEA003775/TEA014572/TEA019221/TEA021078/TEA027922	5	3	2
Cellular component	GO:0042170	plastid membrane	63/2097	338/17943	0.000112781	0.00179856	0.00171202	TEA000764/TEA001105/TEA002092/TEA002432/TEA003624/TEA005168/TEA005425/TEA005782/TEA005838/TEA005850/TEA005912/TEA006283/TEA008238/TEA008330/TEA008485/TEA010552/TEA010748/TEA010943/TEA011382/TEA011576/TEA012141/TEA014035/TEA014152/TEA014751/TEA016102/TEA016441/TEA017065/TEA017682/TEA018833/TEA019049/TEA020022/TEA020511/TEA020891/TEA020903/TEA021046/TEA021196/TEA021322/TEA023174/TEA023882/TEA023972…	63	55	8
Biological process	GO:0042181	ketone biosynthetic process	11/1946	30/16661	0.000351973	0.0407115	0.0403225	TEA005425/TEA007016/TEA011245/TEA011382/TEA017783/TEA024555/TEA024650/TEA025445/TEA032119/TEA032128/TEA032876	11	10	1
Biological process	GO:0042372	phylloquinone biosynthetic process	7/1946	10/16661	2.55505e-05	0.00585731	0.00580134	TEA005425/TEA011245/TEA011382/TEA024555/TEA024650/TEA032119/TEA032128	7	7	0
Biological process	GO:0042374	phylloquinone metabolic process	7/1946	10/16661	2.55505e-05	0.00585731	0.00580134	TEA005425/TEA011245/TEA011382/TEA024555/TEA024650/TEA032119/TEA032128	7	7	0
Biological process	GO:0042546	cell wall biogenesis	45/1946	276/16661	0.012833	0.4241	0.420047	TEA001572/TEA002080/TEA002152/TEA003410/TEA003513/TEA003764/TEA004027/TEA007185/TEA007281/TEA007401/TEA007824/TEA008714/TEA010091/TEA010813/TEA011210/TEA011741/TEA013122/TEA013222/TEA015162/TEA015170/TEA015414/TEA016040/TEA017729/TEA019644/TEA021045/TEA021057/TEA021272/TEA021354/TEA021420/TEA022506/TEA022743/TEA023193/TEA024615/TEA025423/TEA025428/TEA025503/TEA026882/TEA027375/TEA027665/TEA027674…	45	21	24
Biological process	GO:0042548	regulation of photosynthesis, light reaction	8/1946	22/16661	0.00240858	0.149151	0.147726	TEA003744/TEA010142/TEA010552/TEA012596/TEA022152/TEA025126/TEA027026/TEA029972	8	7	1
Cellular component	GO:0042575	DNA polymerase complex	5/2097	18/17943	0.0506139	0.494266	0.470484	TEA002839/TEA003775/TEA012210/TEA014370/TEA032305	5	5	0
Cellular component	GO:0042651	thylakoid membrane	104/2097	340/17943	3.59986e-21	1.55823e-19	1.48325e-19	TEA000446/TEA000535/TEA001041/TEA001261/TEA001596/TEA001747/TEA001864/TEA001868/TEA002093/TEA002273/TEA002299/TEA002419/TEA002441/TEA002555/TEA003219/TEA003744/TEA003922/TEA004976/TEA005262/TEA005618/TEA005622/TEA005850/TEA006799/TEA007403/TEA008083/TEA008208/TEA008946/TEA008963/TEA009271/TEA009326/TEA009770/TEA009793/TEA009950/TEA010040/TEA010068/TEA010552/TEA010578/TEA010748/TEA012899/TEA013986…	104	97	7
Biological process	GO:0042737	drug catabolic process	48/1946	259/16661	0.00077707	0.080893	0.08012	TEA000639/TEA002104/TEA002526/TEA003997/TEA004818/TEA006313/TEA007233/TEA007244/TEA007569/TEA008320/TEA009007/TEA009202/TEA009331/TEA009345/TEA009737/TEA010146/TEA010147/TEA012622/TEA012933/TEA013798/TEA013978/TEA016248/TEA017140/TEA017156/TEA017242/TEA018039/TEA019397/TEA019411/TEA020020/TEA020049/TEA020909/TEA022953/TEA023158/TEA023243/TEA023460/TEA024276/TEA024621/TEA025538/TEA026798/TEA026831…	48	22	26
Biological process	GO:0042743	hydrogen peroxide metabolic process	30/1946	157/16661	0.00438592	0.207534	0.20555	TEA001983/TEA005123/TEA006313/TEA007569/TEA008320/TEA009331/TEA010146/TEA010147/TEA012622/TEA012933/TEA016292/TEA016771/TEA017140/TEA017156/TEA017242/TEA017400/TEA019411/TEA020909/TEA022953/TEA023158/TEA023460/TEA024027/TEA024529/TEA026798/TEA027576/TEA027996/TEA028180/TEA028541/TEA028681/TEA029796	30	18	12
Biological process	GO:0042744	hydrogen peroxide catabolic process	22/1946	102/16661	0.00306851	0.168122	0.166515	TEA006313/TEA007569/TEA008320/TEA009331/TEA010146/TEA010147/TEA012622/TEA012933/TEA017140/TEA017156/TEA017242/TEA019411/TEA020909/TEA022953/TEA023158/TEA023460/TEA026798/TEA027576/TEA028180/TEA028541/TEA028681/TEA029796	22	11	11
Cellular component	GO:0042807	central vacuole	4/2097	10/17943	0.0218541	0.254684	0.24243	TEA012255/TEA013439/TEA024296/TEA031616	4	1	3
Molecular function	GO:0042910	xenobiotic transmembrane transporter activity	11/2082	46/17427	0.0174365	0.207785	0.187825	TEA000755/TEA002523/TEA003454/TEA008884/TEA008891/TEA016647/TEA016659/TEA016662/TEA020190/TEA023070/TEA025959	11	10	1
Biological process	GO:0043094	cellular metabolic compound salvage	23/1946	120/16661	0.0111817	0.394582	0.390812	TEA001944/TEA001983/TEA004477/TEA005782/TEA007189/TEA008317/TEA010278/TEA012277/TEA014427/TEA014885/TEA015494/TEA015507/TEA017061/TEA017400/TEA017768/TEA017916/TEA018839/TEA022183/TEA024031/TEA024873/TEA025159/TEA027996/TEA033519	23	21	2
Biological process	GO:0043467	regulation of generation of precursor metabolites and energy	8/1946	25/16661	0.00591962	0.262227	0.259721	TEA003744/TEA010142/TEA010552/TEA012596/TEA022152/TEA025126/TEA027026/TEA029972	8	7	1
Biological process	GO:0044036	cell wall macromolecule metabolic process	35/1946	187/16661	0.00316144	0.168772	0.16716	TEA001572/TEA002080/TEA002152/TEA003513/TEA003764/TEA007185/TEA007233/TEA007244/TEA007824/TEA010146/TEA010587/TEA011552/TEA011741/TEA013122/TEA013222/TEA015162/TEA015170/TEA016040/TEA016707/TEA019397/TEA019644/TEA021045/TEA021057/TEA021354/TEA024005/TEA024615/TEA026180/TEA026882/TEA027375/TEA027674/TEA030230/TEA031171/TEA031227/TEA031623/TEA031639	35	12	23
Biological process	GO:0044042	glucan metabolic process	53/1946	273/16661	0.000129371	0.0189252	0.0187444	TEA000093/TEA002069/TEA002080/TEA002204/TEA002871/TEA003410/TEA003513/TEA003764/TEA004027/TEA004706/TEA005158/TEA005316/TEA005738/TEA007185/TEA008714/TEA009787/TEA010091/TEA010587/TEA010813/TEA011552/TEA013222/TEA016040/TEA016357/TEA016707/TEA016744/TEA017519/TEA018905/TEA019644/TEA021045/TEA021057/TEA021272/TEA021354/TEA021366/TEA022053/TEA024005/TEA025206/TEA025611/TEA025867/TEA026718/TEA026882…	53	35	18
Biological process	GO:0044264	cellular polysaccharide metabolic process	64/1946	352/16661	0.000201783	0.0247125	0.0244764	TEA000093/TEA001572/TEA002069/TEA002080/TEA002152/TEA002204/TEA002871/TEA003410/TEA003513/TEA003764/TEA004027/TEA004706/TEA005158/TEA005316/TEA005738/TEA007185/TEA007824/TEA008714/TEA009787/TEA010091/TEA010587/TEA010813/TEA011552/TEA011741/TEA013122/TEA013222/TEA015162/TEA015170/TEA016040/TEA016357/TEA016707/TEA016744/TEA017519/TEA018905/TEA019644/TEA021045/TEA021057/TEA021272/TEA021354/TEA021366…	64	40	24
Cellular component	GO:0044436	thylakoid part	121/2097	381/17943	4.59799e-26	2.78638e-24	2.65232e-24	TEA000446/TEA000535/TEA001041/TEA001261/TEA001596/TEA001747/TEA001864/TEA001868/TEA001871/TEA002093/TEA002273/TEA002299/TEA002419/TEA002441/TEA002555/TEA003219/TEA003744/TEA003922/TEA003991/TEA004976/TEA005262/TEA005618/TEA005622/TEA005850/TEA006799/TEA007403/TEA007632/TEA008083/TEA008208/TEA008560/TEA008946/TEA008963/TEA009271/TEA009326/TEA009770/TEA009793/TEA009950/TEA010040/TEA010068/TEA010552…	121	113	8
Molecular function	GO:0045156	electron transporter, transferring electrons within the cyclic electron transport pathway of photosynthesis activity	4/2082	12/17427	0.045704	0.329354	0.297716	TEA001596/TEA002419/TEA010040/TEA016023	4	3	1
Molecular function	GO:0045551	cinnamyl-alcohol dehydrogenase activity	5/2082	14/17427	0.0191672	0.209575	0.189443	TEA011963/TEA013350/TEA020432/TEA027825/TEA031001	5	3	2
Molecular function	GO:0045735	nutrient reservoir activity	20/2082	83/17427	0.00151907	0.0603409	0.0545445	TEA000817/TEA002999/TEA003973/TEA004008/TEA005392/TEA006141/TEA011018/TEA013316/TEA013537/TEA016870/TEA016871/TEA017770/TEA018511/TEA024149/TEA024904/TEA024908/TEA024914/TEA027597/TEA029051/TEA031822	20	5	15
Biological process	GO:0046246	terpene biosynthetic process	6/1946	12/16661	0.00124438	0.107493	0.106466	TEA009170/TEA017672/TEA019521/TEA025015/TEA026271/TEA033306	6	1	5
Biological process	GO:0046271	phenylpropanoid catabolic process	12/1946	40/16661	0.00151079	0.120979	0.119823	TEA009260/TEA014545/TEA020596/TEA021420/TEA026594/TEA027461/TEA030264/TEA030739/TEA031553/TEA031563/TEA032328/TEA033818	12	1	11
Biological process	GO:0046274	lignin catabolic process	12/1946	39/16661	0.00118143	0.107493	0.106466	TEA009260/TEA014545/TEA020596/TEA021420/TEA026594/TEA027461/TEA030264/TEA030739/TEA031553/TEA031563/TEA032328/TEA033818	12	1	11
Molecular function	GO:0046527	glucosyltransferase activity	85/2082	382/17427	7.3596e-09	2.63106e-06	2.37831e-06	TEA000065/TEA001054/TEA001238/TEA001239/TEA001559/TEA001578/TEA002080/TEA002227/TEA002871/TEA003410/TEA003513/TEA003764/TEA004027/TEA004380/TEA004486/TEA005214/TEA005419/TEA006704/TEA006712/TEA006713/TEA007185/TEA008225/TEA008229/TEA008714/TEA008918/TEA009294/TEA009733/TEA010091/TEA010813/TEA011754/TEA011864/TEA012544/TEA012625/TEA012671/TEA013222/TEA014249/TEA014260/TEA014410/TEA014953/TEA015611…	85	51	34
Biological process	GO:0046685	response to arsenic-containing substance	5/1946	13/16661	0.0124168	0.420848	0.416826	TEA004662/TEA011185/TEA011478/TEA016647/TEA016662	5	4	1
Molecular function	GO:0046943	carboxylic acid transmembrane transporter activity	26/2082	152/17427	0.0373849	0.303752	0.274573	TEA002147/TEA002432/TEA003706/TEA004497/TEA005782/TEA009392/TEA010013/TEA010078/TEA011013/TEA012129/TEA013446/TEA013449/TEA015012/TEA016215/TEA018561/TEA019249/TEA019254/TEA019293/TEA021196/TEA021695/TEA027636/TEA031621/TEA031817/TEA032013/TEA032422/TEA033622	26	13	13
Cellular component	GO:0048046	apoplast	88/2097	411/17943	9.84532e-09	1.86446e-07	1.77475e-07	TEA000233/TEA000817/TEA001983/TEA002080/TEA002839/TEA002976/TEA002999/TEA003513/TEA003764/TEA003973/TEA004008/TEA004706/TEA005319/TEA005392/TEA005404/TEA005408/TEA005558/TEA006051/TEA006085/TEA006141/TEA006283/TEA006794/TEA006943/TEA007185/TEA009260/TEA009703/TEA009714/TEA009803/TEA010174/TEA010738/TEA011018/TEA011321/TEA011501/TEA011573/TEA011772/TEA013222/TEA014389/TEA014545/TEA014665/TEA014891…	88	48	40
Molecular function	GO:0050275	scopoletin glucosyltransferase activity	7/2082	14/17427	0.000549353	0.0302144	0.027312	TEA001578/TEA012544/TEA014249/TEA014260/TEA016580/TEA022342/TEA025833	7	3	4
Molecular function	GO:0050308	sugar-phosphatase activity	8/2082	17/17427	0.000366624	0.0235321	0.0212716	TEA002597/TEA002602/TEA004706/TEA006524/TEA014542/TEA018404/TEA029580/TEA029677	8	8	0
Molecular function	GO:0050505	hydroquinone glucosyltransferase activity	5/2082	18/17427	0.0548433	0.369933	0.334397	TEA006712/TEA006713/TEA023621/TEA025353/TEA030867	5	0	5
Molecular function	GO:0050636	vinorine synthase activity	7/2082	23/17427	0.0149123	0.187058	0.169089	TEA003038/TEA004784/TEA007054/TEA007063/TEA008195/TEA022319/TEA031034	7	6	1
Molecular function	GO:0050660	flavin adenine dinucleotide binding	28/2082	142/17427	0.00504262	0.124327	0.112384	TEA002238/TEA003508/TEA005271/TEA005272/TEA006126/TEA009277/TEA010358/TEA010781/TEA011185/TEA011478/TEA011999/TEA013436/TEA013909/TEA015100/TEA016153/TEA020054/TEA020432/TEA020547/TEA021649/TEA022425/TEA025129/TEA028422/TEA030984/TEA030991/TEA030993/TEA031001/TEA031562/TEA032695	28	16	12
Molecular function	GO:0050661	NADP binding	15/2082	76/17427	0.0336668	0.288648	0.26092	TEA005844/TEA010358/TEA013048/TEA015827/TEA015892/TEA017333/TEA017373/TEA019049/TEA020547/TEA024651/TEA025129/TEA025584/TEA026253/TEA027886/TEA033519	15	10	5
Molecular function	GO:0050734	hydroxycinnamoyltransferase activity	6/2082	10/17427	0.000394945	0.0235321	0.0212716	TEA007824/TEA011741/TEA013122/TEA014150/TEA024615/TEA032135	6	3	3
Biological process	GO:0051187	cofactor catabolic process	27/1946	142/16661	0.00709484	0.289636	0.286869	TEA006313/TEA007569/TEA008283/TEA008320/TEA009331/TEA010146/TEA010147/TEA012622/TEA012787/TEA012933/TEA017140/TEA017156/TEA017242/TEA018288/TEA019411/TEA020909/TEA022953/TEA023158/TEA023460/TEA026086/TEA026798/TEA027284/TEA027576/TEA028180/TEA028541/TEA028681/TEA029796	27	15	12
Molecular function	GO:0052716	hydroquinone:oxygen oxidoreductase activity	12/2082	39/17427	0.00144268	0.0603409	0.0545445	TEA009260/TEA014545/TEA020596/TEA021420/TEA026594/TEA027461/TEA030264/TEA030739/TEA031553/TEA031563/TEA032328/TEA033818	12	1	11
Molecular function	GO:0052747	sinapyl alcohol dehydrogenase activity	5/2082	14/17427	0.0191672	0.209575	0.189443	TEA011963/TEA013350/TEA020432/TEA027825/TEA031001	5	3	2
Molecular function	GO:0052852	very-long-chain-(S)-2-hydroxy-acid oxidase activity	6/2082	13/17427	0.00234559	0.0762317	0.0689088	TEA001983/TEA004477/TEA017400/TEA022183/TEA025159/TEA027996	6	6	0
Molecular function	GO:0052853	long-chain-(S)-2-hydroxy-long-chain-acid oxidase activity	6/2082	13/17427	0.00234559	0.0762317	0.0689088	TEA001983/TEA004477/TEA017400/TEA022183/TEA025159/TEA027996	6	6	0
Molecular function	GO:0052854	medium-chain-(S)-2-hydroxy-acid oxidase activity	6/2082	13/17427	0.00234559	0.0762317	0.0689088	TEA001983/TEA004477/TEA017400/TEA022183/TEA025159/TEA027996	6	6	0
Cellular component	GO:0055035	plastid thylakoid membrane	100/2097	328/17943	2.74995e-20	8.33236e-19	7.93144e-19	TEA000446/TEA000535/TEA001041/TEA001261/TEA001596/TEA001747/TEA001864/TEA001868/TEA002093/TEA002273/TEA002299/TEA002419/TEA002441/TEA002555/TEA003219/TEA003744/TEA003922/TEA004976/TEA005262/TEA005618/TEA005622/TEA005850/TEA006799/TEA008083/TEA008208/TEA008946/TEA008963/TEA009271/TEA009326/TEA009770/TEA009793/TEA009950/TEA010040/TEA010068/TEA010552/TEA010578/TEA010748/TEA012899/TEA013986/TEA014099…	100	93	7
Molecular function	GO:0070696	transmembrane receptor protein serine/threonine kinase binding	5/2082	16/17427	0.0341654	0.288648	0.26092	TEA005206/TEA005907/TEA013093/TEA016590/TEA022760	5	0	5
Biological process	GO:0072593	reactive oxygen species metabolic process	38/1946	217/16661	0.00689575	0.287139	0.284395	TEA001096/TEA001983/TEA005123/TEA006313/TEA007569/TEA008320/TEA009331/TEA009933/TEA010146/TEA010147/TEA011431/TEA012361/TEA012622/TEA012933/TEA014275/TEA015816/TEA016292/TEA016771/TEA017140/TEA017156/TEA017242/TEA017400/TEA019411/TEA020909/TEA022189/TEA022953/TEA023158/TEA023460/TEA024027/TEA024529/TEA026086/TEA026798/TEA027576/TEA027996/TEA028180/TEA028541/TEA028681/TEA029796	38	24	14
Biological process	GO:0080001	mucilage extrusion from seed coat	9/1946	18/16661	7.18777e-05	0.0136045	0.0134745	TEA005404/TEA005408/TEA006943/TEA009714/TEA010146/TEA011321/TEA014891/TEA020263/TEA028702	9	9	0
Molecular function	GO:0080043	quercetin 3-O-glucosyltransferase activity	24/2082	120/17427	0.00749843	0.141089	0.127536	TEA000065/TEA001238/TEA001239/TEA002227/TEA004486/TEA006704/TEA008225/TEA008229/TEA009733/TEA014953/TEA015611/TEA016501/TEA018387/TEA018895/TEA019941/TEA020212/TEA020219/TEA022950/TEA023526/TEA028429/TEA031479/TEA031670/TEA033096/TEA033870	24	17	7
Molecular function	GO:0080044	quercetin 7-O-glucosyltransferase activity	24/2082	119/17427	0.00674296	0.134115	0.121232	TEA000065/TEA001238/TEA001239/TEA002227/TEA004486/TEA006704/TEA008225/TEA008229/TEA009733/TEA014953/TEA015611/TEA016501/TEA018387/TEA018895/TEA019941/TEA020212/TEA020219/TEA022950/TEA023526/TEA028429/TEA031479/TEA031670/TEA033096/TEA033870	24	17	7
Molecular function	GO:0080131	hydroxyjasmonate sulfotransferase activity	5/2082	17/17427	0.0437755	0.329354	0.297716	TEA003987/TEA008859/TEA008861/TEA026283/TEA028177	5	5	0
Molecular function	GO:0099094	ligand-gated cation channel activity	5/2082	15/17427	0.0259815	0.241257	0.218082	TEA004427/TEA018512/TEA026348/TEA026602/TEA028805	5	5	0
Molecular function	GO:0102336	3-oxo-arachidoyl-CoA synthase activity	5/2082	18/17427	0.0548433	0.369933	0.334397	TEA005469/TEA005835/TEA006526/TEA009759/TEA031782	5	2	3
Molecular function	GO:0102337	3-oxo-cerotoyl-CoA synthase activity	5/2082	18/17427	0.0548433	0.369933	0.334397	TEA005469/TEA005835/TEA006526/TEA009759/TEA031782	5	2	3
Molecular function	GO:0102338	3-oxo-lignoceronyl-CoA synthase activity	5/2082	18/17427	0.0548433	0.369933	0.334397	TEA005469/TEA005835/TEA006526/TEA009759/TEA031782	5	2	3
Molecular function	GO:0102483	scopolin beta-glucosidase activity	7/2082	24/17427	0.018932	0.209575	0.189443	TEA010950/TEA012217/TEA025594/TEA025602/TEA027872/TEA029228/TEA029764	7	7	0
Molecular function	GO:0102756	very-long-chain 3-ketoacyl-CoA synthase activity	5/2082	18/17427	0.0548433	0.369933	0.334397	TEA005469/TEA005835/TEA006526/TEA009759/TEA031782	5	2	3
Molecular function	GO:0102811	geraniol 10-hydroxylase activity	4/2082	13/17427	0.0599543	0.389703	0.352268	TEA001530/TEA009212/TEA014079/TEA031687	4	2	2
Biological process	GO:1900034	regulation of cellular response to heat	5/1946	13/16661	0.0124168	0.420848	0.416826	TEA006926/TEA008270/TEA016922/TEA018558/TEA026196	5	3	2
Biological process	GO:1900036	positive regulation of cellular response to heat	5/1946	11/16661	0.00544326	0.251841	0.249435	TEA006926/TEA008270/TEA016922/TEA018558/TEA026196	5	3	2
Biological process	GO:1901568	fatty acid derivative metabolic process	13/1946	55/16661	0.00941657	0.338023	0.334793	TEA000444/TEA002057/TEA006526/TEA009430/TEA011765/TEA011776/TEA013106/TEA020004/TEA025699/TEA027855/TEA029499/TEA031782/TEA033558	13	9	4
Molecular function	GO:1901618	organic hydroxy compound transmembrane transporter activity	5/2082	20/17427	0.0813558	0.469108	0.424045	TEA000020/TEA005782/TEA010013/TEA021695/TEA024345	5	4	1
Biological process	GO:1901661	quinone metabolic process	9/1946	26/16661	0.00193526	0.136658	0.135352	TEA005425/TEA007016/TEA011245/TEA011382/TEA024555/TEA024650/TEA025445/TEA032119/TEA032128	9	9	0
Biological process	GO:1901663	quinone biosynthetic process	9/1946	26/16661	0.00193526	0.136658	0.135352	TEA005425/TEA007016/TEA011245/TEA011382/TEA024555/TEA024650/TEA025445/TEA032119/TEA032128	9	9	0
Molecular function	GO:1901682	sulfur compound transmembrane transporter activity	9/2082	38/17427	0.0318554	0.283416	0.256191	TEA002719/TEA007829/TEA007849/TEA007858/TEA011013/TEA017805/TEA020022/TEA027756/TEA031621	9	6	3
Cellular component	GO:1990204	oxidoreductase complex	17/2097	96/17943	0.0521997	0.494266	0.470484	TEA002419/TEA006799/TEA008946/TEA009271/TEA010040/TEA013986/TEA016023/TEA016248/TEA022152/TEA023755/TEA024276/TEA026237/TEA026698/TEA027026/TEA028178/TEA030604/TEA031145	17	16	1
Molecular function	GO:2001070	starch binding	6/2082	14/17427	0.00369277	0.09779	0.0883962	TEA002597/TEA002602/TEA006524/TEA016744/TEA017519/TEA029580	6	6	0

## Sheet: KEGG of DEGs in 4FADvs4WD
#Kegg_pathway	ko_id	Cluter_frequency	Genome_frequency	P-value	Corrected_P-valueGeneID	KEGG Orthology
Pentose and glucuronate interconversions	ko00040	4 out of 92 4.34782608695652%	98 out of 4533 2.16192367085815%	0.136977	1	TEA007999;TEA018346;TEA003345;TEA022905	K01051+K01051+K01728+K01728
Fatty acid biosynthesis	ko00061	2 out of 92 2.17391304347826%	29 out of 4533 0.639752923009045%	0.116294	1	TEA010864;TEA020151	K01897+K01897
Fatty acid elongation	ko00062	3 out of 92 3.26086956521739%	31 out of 4533 0.683873814251048%	0.0241279	1	TEA005835;TEA006526;TEA016934	K15397+K15397+K15397
Fatty acid degradation	ko00071	2 out of 92 2.17391304347826%	32 out of 4533 0.705934259872049%	0.136748	1	TEA010864;TEA020151	K01897+K01897
Cutin, suberine and wax biosynthesis	ko00073	8 out of 92 8.69565217391304%	39 out of 4533 0.86035737921906%	7.78174e-07	8.55991e-05	TEA028500;TEA015646;TEA020004;TEA007824;TEA013122;TEA024615;TEA025856;TEA028753	K13356+K15398+K15398+K15400+K15400+K15400+K15401+K15401
Ubiquinone and other terpenoid-quinone biosynthesis	ko00130	2 out of 92 2.17391304347826%	20 out of 4533 0.441208912420031%	0.0611046	1	TEA016772;TEA032117	K00487+K00815
Steroid hormone biosynthesis	ko00140	1 out of 92 1.08695652173913%	50 out of 4533 1.10302228105008%	0.6433	1	TEA031133	K00512
Oxidative phosphorylation	ko00190	1 out of 92 1.08695652173913%	69 out of 4533 1.52217074784911%	0.759644	1	TEA024203	K01535
Purine metabolism	ko00230	1 out of 92 1.08695652173913%	78 out of 4533 1.72071475843812%	0.800756	1	TEA002839	K02324
Pyrimidine metabolism	ko00240	1 out of 92 1.08695652173913%	67 out of 4533 1.4780498566071%	0.749426	1	TEA002839	K02324
Cysteine and methionine metabolism	ko00270	2 out of 92 2.17391304347826%	99 out of 4533 2.18398411647915%	0.602256	1	TEA032117;TEA007800	K00815+K20772
Tyrosine metabolism	ko00350	1 out of 92 1.08695652173913%	38 out of 4533 0.838296933598059%	0.542692	1	TEA032117	K00815
Phenylalanine metabolism	ko00360	3 out of 92 3.26086956521739%	53 out of 4533 1.16920361791308%	0.0917515	1	TEA016772;TEA030958;TEA032117	K00487+K00588+K00815
Phenylalanine, tyrosine and tryptophan biosynthesis	ko00400	1 out of 92 1.08695652173913%	26 out of 4533 0.57357158614604%	0.414099	1	TEA032117	K00815
Novobiocin biosynthesis	ko00401	1 out of 92 1.08695652173913%	4 out of 4533 0.0882417824840062%	0.0787695	1	TEA032117	K00815
Cyanoamino acid metabolism	ko00460	3 out of 92 3.26086956521739%	58 out of 4533 1.27950584601809%	0.112612	1	TEA010950;TEA008397;TEA031898	K01188+K20802+K20802
Glutathione metabolism	ko00480	3 out of 92 3.26086956521739%	90 out of 4533 1.98544010589014%	0.275485	1	TEA003225;TEA011287;TEA015341	K00799+K00799+K00799
Starch and sucrose metabolism	ko00500	2 out of 92 2.17391304347826%	132 out of 4533 2.9119788219722%	0.755185	1	TEA010950;TEA028043	K01188+K01210
N-Glycan biosynthesis	ko00510	1 out of 92 1.08695652173913%	30 out of 4533 0.661813368630046%	0.460509	1	TEA001751	K00737
Amino sugar and nucleotide sugar metabolism	ko00520	1 out of 92 1.08695652173913%	88 out of 4533 1.94131921464814%	0.838316	1	TEA005026	K13379
Glycerolipid metabolism	ko00561	2 out of 92 2.17391304347826%	55 out of 4533 1.21332450915508%	0.307559	1	TEA005525;TEA007525	K00679+K13508
Inositol phosphate metabolism	ko00562	1 out of 92 1.08695652173913%	53 out of 4533 1.16920361791308%	0.664817	1	TEA027418	K01106
Glycosylphosphatidylinositol (GPI)-anchor biosynthesis	ko00563	1 out of 92 1.08695652173913%	12 out of 4533 0.264725347452019%	0.218355	1	TEA016589	K03860
Glycerophospholipid metabolism	ko00564	1 out of 92 1.08695652173913%	67 out of 4533 1.4780498566071%	0.749426	1	TEA007525	K13508
Linoleic acid metabolism	ko00591	1 out of 92 1.08695652173913%	25 out of 4533 0.551511140525039%	0.401893	1	TEA025499	K15718
alpha-Linolenic acid metabolism	ko00592	1 out of 92 1.08695652173913%	54 out of 4533 1.19126406353408%	0.671701	1	TEA001041	K01723
Pyruvate metabolism	ko00620	1 out of 92 1.08695652173913%	67 out of 4533 1.4780498566071%	0.749426	1	TEA004648	K00029
Carbon fixation in photosynthetic organisms	ko00710	1 out of 92 1.08695652173913%	65 out of 4533 1.4339289653651%	0.738778	1	TEA004648	K00029
Pantothenate and CoA biosynthesis	ko00770	1 out of 92 1.08695652173913%	19 out of 4533 0.419148466799029%	0.323192	1	TEA007015	K02201
Brassinosteroid biosynthesis	ko00905	2 out of 92 2.17391304347826%	19 out of 4533 0.419148466799029%	0.0557124	1	TEA004802;TEA010173	K15639+K15639
Carotenoid biosynthesis	ko00906	1 out of 92 1.08695652173913%	39 out of 4533 0.86035737921906%	0.552052	1	TEA025848	K14595
Sesquiterpenoid and triterpenoid biosynthesis	ko00909	4 out of 92 4.34782608695652%	34 out of 4533 0.750055151114053%	0.00462559	0.508815	TEA009166;TEA012490;TEA031095;TEA012463	K14173+K14173+K14173+K15803
Nitrogen metabolism	ko00910	1 out of 92 1.08695652173913%	29 out of 4533 0.639752923009045%	0.449259	1	TEA005090	K01674
Phenylpropanoid biosynthesis	ko00940	11 out of 92 11.9565217391304%	219 out of 4533 4.83123759099934%	0.0044096	0.485056	TEA008472;TEA011393;TEA017242;TEA026798;TEA028634;TEA029025;TEA016772;TEA030958;TEA010950;TEA022464;TEA020432	K00430+K00430+K00430+K00430+K00430+K00430+K00487+K00588+K01188+K09753+K22395
Flavonoid biosynthesis	ko00941	2 out of 92 2.17391304347826%	110 out of 4533 2.42664901831017%	0.659905	1	TEA016772;TEA030958	K00487+K00588
Stilbenoid, diarylheptanoid and gingerol biosynthesis	ko00945	2 out of 92 2.17391304347826%	71 out of 4533 1.56629163909111%	0.424918	1	TEA016772;TEA030958	K00487+K00588
Isoquinoline alkaloid biosynthesis	ko00950	1 out of 92 1.08695652173913%	26 out of 4533 0.57357158614604%	0.414099	1	TEA032117	K00815
Tropane, piperidine and pyridine alkaloid biosynthesis	ko00960	1 out of 92 1.08695652173913%	23 out of 4533 0.507390249283036%	0.376721	1	TEA032117	K00815
Aminoacyl-tRNA biosynthesis	ko00970	1 out of 92 1.08695652173913%	41 out of 4533 0.904478270461063%	0.570206	1	TEA000385	K01876
Metabolism of xenobiotics by cytochrome P450	ko00980	3 out of 92 3.26086956521739%	81 out of 4533 1.78689609530113%	0.226184	1	TEA003225;TEA011287;TEA015341	K00799+K00799+K00799
Drug metabolism - cytochrome P450	ko00982	3 out of 92 3.26086956521739%	69 out of 4533 1.52217074784911%	0.163931	1	TEA003225;TEA011287;TEA015341	K00799+K00799+K00799
Drug metabolism - other enzymes	ko00983	3 out of 92 3.26086956521739%	78 out of 4533 1.72071475843812%	0.210161	1	TEA003225;TEA011287;TEA015341	K00799+K00799+K00799
Metabolic pathways	ko01100	30 out of 92 32.6086956521739%	1611 out of 4533 35.5393778954335%	0.757374	1	TEA004648;TEA008472;TEA011393;TEA017242;TEA026798;TEA028634;TEA029025;TEA016772;TEA031133;TEA030958;TEA001751;TEA032117;TEA007999;TEA018346;TEA027418;TEA010950;TEA001041;TEA010864;TEA020151;TEA007015;TEA002839;TEA014370;TEA016589;TEA022464;TEA007525;TEA025848;TEA015646;TEA020004;TEA007800;TEA020432	K00029+K00430+K00430+K00430+K00430+K00430+K00430+K00487+K00512+K00588+K00737+K00815+K01051+K01051+K01106+K01188+K01723+K01897+K01897+K02201+K02324+K02350+K03860+K09753+K13508+K14595+K15398+K15398+K20772+K22395
Biosynthesis of secondary metabolites	ko01110	26 out of 92 28.2608695652174%	1057 out of 4533 23.3178910213986%	0.156583	1	TEA008472;TEA011393;TEA017242;TEA026798;TEA028634;TEA029025;TEA016772;TEA030958;TEA032117;TEA010950;TEA001041;TEA022464;TEA010182;TEA016454;TEA007525;TEA009166;TEA012490;TEA031095;TEA025848;TEA005835;TEA006526;TEA016934;TEA007800;TEA008397;TEA031898;TEA020432	K00430+K00430+K00430+K00430+K00430+K00430+K00487+K00588+K00815+K01188+K01723+K09753+K13496+K13496+K13508+K14173+K14173+K14173+K14595+K15397+K15397+K15397+K20772+K20802+K20802+K22395
Microbial metabolism in diverse environments	ko01120	1 out of 92 1.08695652173913%	257 out of 4533 5.6695345245974%	0.995599	1	TEA004648	K00029
Biosynthesis of antibiotics	ko01130	1 out of 92 1.08695652173913%	319 out of 4533 7.03728215309949%	0.998869	1	TEA032117	K00815
Carbon metabolism	ko01200	1 out of 92 1.08695652173913%	194 out of 4533 4.2797264504743%	0.982853	1	TEA004648	K00029
Fatty acid metabolism	ko01212	2 out of 92 2.17391304347826%	47 out of 4533 1.03684094418707%	0.246965	1	TEA010864;TEA020151	K01897+K01897
Degradation of aromatic compounds	ko01220	1 out of 92 1.08695652173913%	10 out of 4533 0.220604456210015%	0.185556	1	TEA016772	K00487
Biosynthesis of amino acids	ko01230	1 out of 92 1.08695652173913%	146 out of 4533 3.22082506066623%	0.952313	1	TEA032117	K00815
ABC transporters	ko02010	3 out of 92 3.26086956521739%	63 out of 4533 1.3898080741231%	0.135101	1	TEA030599;TEA008891;TEA022659	K05657+K05666+K05681
Quorum sensing	ko02024	4 out of 92 4.34782608695652%	43 out of 4533 0.948599161703066%	0.0107173	1	TEA003345;TEA022905;TEA010864;TEA020151	K01728+K01728+K01897+K01897
Ribosome biogenesis in eukaryotes	ko03008	2 out of 92 2.17391304347826%	45 out of 4533 0.992720052945069%	0.231846	1	TEA022418;TEA033490	K14572+K14572
RNA transport	ko03013	3 out of 92 3.26086956521739%	117 out of 4533 2.58107213765718%	0.425866	1	TEA017093;TEA000954;TEA017419	K09291+K14301+K14311
mRNA surveillance pathway	ko03015	2 out of 92 2.17391304347826%	76 out of 4533 1.67659386719612%	0.459592	1	TEA003202;TEA011236	K06269+K11583
RNA degradation	ko03018	1 out of 92 1.08695652173913%	70 out of 4533 1.54423119347011%	0.764598	1	TEA032106	K04077
DNA replication	ko03030	1 out of 92 1.08695652173913%	23 out of 4533 0.507390249283036%	0.376721	1	TEA002839	K02324
Spliceosome	ko03040	1 out of 92 1.08695652173913%	83 out of 4533 1.83101698654313%	0.820505	1	TEA006051	K03283
PPAR signaling pathway	ko03320	2 out of 92 2.17391304347826%	22 out of 4533 0.485329803662034%	0.072392	1	TEA010864;TEA020151	K01897+K01897
Base excision repair	ko03410	2 out of 92 2.17391304347826%	17 out of 4533 0.375027575557026%	0.0454771	1	TEA002839;TEA004491	K02324+K03512
Nucleotide excision repair	ko03420	2 out of 92 2.17391304347826%	29 out of 4533 0.639752923009045%	0.116294	1	TEA002839;TEA001739	K02324+K10846
Non-homologous end-joining	ko03450	1 out of 92 1.08695652173913%	4 out of 4533 0.0882417824840062%	0.0787695	1	TEA004491	K03512
Fanconi anemia pathway	ko03460	2 out of 92 2.17391304347826%	41 out of 4533 0.904478270461063%	0.20184	1	TEA014370;TEA020677	K02350+K11137
MAPK signaling pathway	ko04010	2 out of 92 2.17391304347826%	70 out of 4533 1.54423119347011%	0.417848	1	TEA006051;TEA013992	K03283+K04421
Ras signaling pathway	ko04014	1 out of 92 1.08695652173913%	56 out of 4533 1.23538495477609%	0.68505	1	TEA029216	K19613
MAPK signaling pathway - plant	ko04016	3 out of 92 3.26086956521739%	180 out of 4533 3.97088021178028%	0.715245	1	TEA001555;TEA004541;TEA007800	K13420+K13449+K20772
Calcium signaling pathway	ko04020	1 out of 92 1.08695652173913%	30 out of 4533 0.661813368630046%	0.460509	1	TEA033557	K05853
cGMP-PKG signaling pathway	ko04022	2 out of 92 2.17391304347826%	44 out of 4533 0.970659607324068%	0.22431	1	TEA033557;TEA003202	K05853+K06269
cAMP signaling pathway	ko04024	1 out of 92 1.08695652173913%	46 out of 4533 1.01478049856607%	0.612471	1	TEA003202	K06269
Phosphatidylinositol signaling system	ko04070	1 out of 92 1.08695652173913%	52 out of 4533 1.14714317229208%	0.657792	1	TEA027418	K01106
Sphingolipid signaling pathway	ko04071	1 out of 92 1.08695652173913%	56 out of 4533 1.23538495477609%	0.68505	1	TEA011236	K11583
Plant hormone signal transduction	ko04075	2 out of 92 2.17391304347826%	192 out of 4533 4.2356055592323%	0.907717	1	TEA004541;TEA033527	K13449+K14488
Meiosis - yeast	ko04113	1 out of 92 1.08695652173913%	42 out of 4533 0.926538716082065%	0.579009	1	TEA003202	K06269
Oocyte meiosis	ko04114	1 out of 92 1.08695652173913%	62 out of 4533 1.3677476285021%	0.721961	1	TEA003202	K06269
Ubiquitin mediated proteolysis	ko04120	1 out of 92 1.08695652173913%	65 out of 4533 1.4339289653651%	0.738778	1	TEA019806	K03178
Autophagy - yeast	ko04138	1 out of 92 1.08695652173913%	85 out of 4533 1.87513787778513%	0.827851	1	TEA020283	K01381
Protein processing in endoplasmic reticulum	ko04141	1 out of 92 1.08695652173913%	129 out of 4533 2.8457974851092%	0.931679	1	TEA006051	K03283
Endocytosis	ko04144	3 out of 92 3.26086956521739%	133 out of 4533 2.93403926759321%	0.51047	1	TEA006051;TEA009890;TEA012689	K03283+K12483+K12483
Peroxisome	ko04146	3 out of 92 3.26086956521739%	62 out of 4533 1.3677476285021%	0.130483	1	TEA010864;TEA020151;TEA028500	K01897+K01897+K13356
mTOR signaling pathway	ko04150	1 out of 92 1.08695652173913%	52 out of 4533 1.14714317229208%	0.657792	1	TEA020677	K11137
PI3K-Akt signaling pathway	ko04151	1 out of 92 1.08695652173913%	73 out of 4533 1.61041253033311%	0.778861	1	TEA011236	K11583
AMPK signaling pathway	ko04152	1 out of 92 1.08695652173913%	71 out of 4533 1.56629163909111%	0.76945	1	TEA011236	K11583
Longevity regulating pathway - worm	ko04212	2 out of 92 2.17391304347826%	44 out of 4533 0.970659607324068%	0.22431	1	TEA032106;TEA028500	K04077+K13356
Longevity regulating pathway - multiple species	ko04213	2 out of 92 2.17391304347826%	60 out of 4533 1.32362673726009%	0.345048	1	TEA006051;TEA013332	K03283+K03695
Ferroptosis	ko04216	2 out of 92 2.17391304347826%	18 out of 4533 0.397088021178028%	0.0505	1	TEA010864;TEA020151	K01897+K01897
Cellular senescence	ko04218	1 out of 92 1.08695652173913%	63 out of 4533 1.3898080741231%	0.727682	1	TEA003202	K06269
Adrenergic signaling in cardiomyocytes	ko04261	2 out of 92 2.17391304347826%	29 out of 4533 0.639752923009045%	0.116294	1	TEA003202;TEA011236	K06269+K11583
Vascular smooth muscle contraction	ko04270	1 out of 92 1.08695652173913%	20 out of 4533 0.441208912420031%	0.336986	1	TEA003202	K06269
Hippo signaling pathway	ko04390	1 out of 92 1.08695652173913%	37 out of 4533 0.816236487977057%	0.533139	1	TEA003202	K06269
Focal adhesion	ko04510	1 out of 92 1.08695652173913%	25 out of 4533 0.551511140525039%	0.401893	1	TEA003202	K06269
Platelet activation	ko04611	1 out of 92 1.08695652173913%	8 out of 4533 0.176483564968012%	0.151397	1	TEA003202	K06269
Antigen processing and presentation	ko04612	1 out of 92 1.08695652173913%	39 out of 4533 0.86035737921906%	0.552052	1	TEA006051	K03283
Plant-pathogen interaction	ko04626	5 out of 92 5.43478260869565%	436 out of 4533 9.61835429075667%	0.949944	1	TEA001555;TEA004541;TEA004020;TEA022579;TEA006245	K13420+K13449+K13457+K13457+K13459
Circadian rhythm - plant	ko04712	1 out of 92 1.08695652173913%	46 out of 4533 1.01478049856607%	0.612471	1	TEA015714	K16223
Thermogenesis	ko04714	3 out of 92 3.26086956521739%	89 out of 4533 1.96337966026914%	0.269938	1	TEA010864;TEA020151;TEA026196	K01897+K01897+K11647
Long-term potentiation	ko04720	1 out of 92 1.08695652173913%	26 out of 4533 0.57357158614604%	0.414099	1	TEA003202	K06269
Neurotrophin signaling pathway	ko04722	1 out of 92 1.08695652173913%	72 out of 4533 1.58835208471211%	0.774204	1	TEA013992	K04421
Dopaminergic synapse	ko04728	2 out of 92 2.17391304347826%	46 out of 4533 1.01478049856607%	0.239399	1	TEA003202;TEA011236	K06269+K11583
Inflammatory mediator regulation of TRP channels	ko04750	1 out of 92 1.08695652173913%	25 out of 4533 0.551511140525039%	0.401893	1	TEA003202	K06269
Regulation of actin cytoskeleton	ko04810	1 out of 92 1.08695652173913%	39 out of 4533 0.86035737921906%	0.552052	1	TEA003202	K06269
Insulin signaling pathway	ko04910	1 out of 92 1.08695652173913%	85 out of 4533 1.87513787778513%	0.827851	1	TEA003202	K06269
GnRH signaling pathway	ko04912	1 out of 92 1.08695652173913%	35 out of 4533 0.772115596735054%	0.513436	1	TEA013992	K04421
Ovarian steroidogenesis	ko04913	1 out of 92 1.08695652173913%	54 out of 4533 1.19126406353408%	0.671701	1	TEA031133	K00512
Estrogen signaling pathway	ko04915	1 out of 92 1.08695652173913%	36 out of 4533 0.794176042356056%	0.523388	1	TEA006051	K03283
Prolactin signaling pathway	ko04917	1 out of 92 1.08695652173913%	30 out of 4533 0.661813368630046%	0.460509	1	TEA031133	K00512
Adipocytokine signaling pathway	ko04920	2 out of 92 2.17391304347826%	31 out of 4533 0.683873814251048%	0.129841	1	TEA010864;TEA020151	K01897+K01897
Oxytocin signaling pathway	ko04921	1 out of 92 1.08695652173913%	48 out of 4533 1.05890138980807%	0.628201	1	TEA003202	K06269
Cortisol synthesis and secretion	ko04927	1 out of 92 1.08695652173913%	25 out of 4533 0.551511140525039%	0.401893	1	TEA031133	K00512
Pancreatic secretion	ko04972	1 out of 92 1.08695652173913%	15 out of 4533 0.330906684315023%	0.265119	1	TEA033557	K05853
Bile secretion	ko04976	2 out of 92 2.17391304347826%	57 out of 4533 1.25744540039709%	0.322616	1	TEA008891;TEA022659	K05666+K05681

## Sheet: KEGG of DEGs in 8FADvs8WD
#Kegg_pathway	ko_id	Cluter_frequency	Genome_frequency	P-value	Corrected_P-valueGeneID	KEGG Orthology
Glycolysis / Gluconeogenesis	ko00010	8 out of 525 1.52380952380952%	77 out of 4533 1.69865431281712%	0.682518	1	TEA016574;TEA025215;TEA032018;TEA011185;TEA023767;TEA014542;TEA018404;TEA029677	K00128+K00128+K00128+K00382+K00873+K03841+K03841+K03841
Citrate cycle (TCA cycle)	ko00020	1 out of 525 0.19047619047619%	36 out of 4533 0.794176042356056%	0.988317	1	TEA011185	K00382
Pentose phosphate pathway	ko00030	5 out of 525 0.952380952380952%	38 out of 4533 0.838296933598059%	0.453916	1	TEA024651;TEA001261;TEA014542;TEA018404;TEA029677	K00036+K00615+K03841+K03841+K03841
Pentose and glucuronate interconversions	ko00040	4 out of 525 0.761904761904762%	98 out of 4533 2.16192367085815%	0.997666	1	TEA003997;TEA004818;TEA009007;TEA018039	K01051+K01051+K01051+K01051
Fructose and mannose metabolism	ko00051	6 out of 525 1.14285714285714%	43 out of 4533 0.948599161703066%	0.37999	1	TEA002602;TEA029580;TEA014542;TEA018404;TEA029677;TEA026180	K01103+K01103+K03841+K03841+K03841+K19355
Galactose metabolism	ko00052	8 out of 525 1.52380952380952%	53 out of 4533 1.16920361791308%	0.266547	1	TEA005272;TEA030993;TEA002446;TEA007479;TEA033269;TEA027095;TEA004752;TEA023963	K01187+K01187+K06617+K06617+K07407+K12309+K18819+K18819
Ascorbate and aldarate metabolism	ko00053	8 out of 525 1.52380952380952%	33 out of 4533 0.727994705493051%	0.0309449	1	TEA016574;TEA025215;TEA032018;TEA018652;TEA018659;TEA028541;TEA005483;TEA011544	K00128+K00128+K00128+K00423+K00423+K00434+K10046+K17744
Fatty acid biosynthesis	ko00061	5 out of 525 0.952380952380952%	29 out of 4533 0.639752923009045%	0.239933	1	TEA003420;TEA010835;TEA010864;TEA015704;TEA026133	K00059+K00059+K01897+K03921+K03921
Fatty acid elongation	ko00062	6 out of 525 1.14285714285714%	31 out of 4533 0.683873814251048%	0.14149	1	TEA019966;TEA005469;TEA005835;TEA006526;TEA009759;TEA031782	K10258+K15397+K15397+K15397+K15397+K15397
Fatty acid degradation	ko00071	4 out of 525 0.761904761904762%	32 out of 4533 0.705934259872049%	0.516672	1	TEA016574;TEA025215;TEA032018;TEA010864	K00128+K00128+K00128+K01897
Cutin, suberine and wax biosynthesis	ko00073	12 out of 525 2.28571428571429%	39 out of 4533 0.86035737921906%	0.00105204	0.254594	TEA028500;TEA020004;TEA007824;TEA011741;TEA013122;TEA024615;TEA028260;TEA029359;TEA025856;TEA028753;TEA011249;TEA019981	K13356+K15398+K15400+K15400+K15400+K15400+K15400+K15400+K15401+K15401+K20769+K20769
Steroid biosynthesis	ko00100	2 out of 525 0.380952380952381%	27 out of 4533 0.595632031767042%	0.837388	1	TEA003508;TEA025760	K00511+K01052
Ubiquinone and other terpenoid-quinone biosynthesis	ko00130	6 out of 525 1.14285714285714%	20 out of 4533 0.441208912420031%	0.0219231	1	TEA013978;TEA016772;TEA032117;TEA032119;TEA025906;TEA024650	K00457+K00487+K00815+K01661+K01904+K03183
Steroid hormone biosynthesis	ko00140	3 out of 525 0.571428571428571%	50 out of 4533 1.10302228105008%	0.940312	1	TEA014658;TEA031133;TEA011075	K00512+K00512+K07410
Oxidative phosphorylation	ko00190	3 out of 525 0.571428571428571%	69 out of 4533 1.52217074784911%	0.9901	1	TEA011366;TEA030098;TEA022973	K01507+K02113+K02115
Photosynthesis	ko00195	19 out of 525 3.61904761904762%	49 out of 4533 1.08096183542908%	7.87152e-07	0.000190491	TEA030098;TEA022973;TEA031434;TEA032087;TEA010657;TEA015668;TEA002093;TEA022315;TEA023681;TEA000446;TEA001596;TEA027026;TEA013986;TEA030604;TEA023668;TEA019348;TEA002419;TEA009271;TEA010040	K02113+K02115+K02636+K02638+K02639+K02639+K02641+K02695+K02699+K02701+K02703+K02716+K02717+K02717+K02723+K03542+K08901+K08901+K08901
Photosynthesis - antenna proteins	ko00196	16 out of 525 3.04761904761905%	19 out of 4533 0.419148466799029%	5.91444e-13	1.43129e-10	TEA008963;TEA000535;TEA008208;TEA016942;TEA001868;TEA009770;TEA009793;TEA019232;TEA030366;TEA030368;TEA028092;TEA017256;TEA026680;TEA032678;TEA023017;TEA030284	K08907+K08909+K08910+K08910+K08912+K08912+K08912+K08912+K08912+K08912+K08913+K08914+K08915+K08915+K08916+K08917
Arginine biosynthesis	ko00220	4 out of 525 0.761904761904762%	30 out of 4533 0.661813368630046%	0.464401	1	TEA006665;TEA034004;TEA009085;TEA029372	K00261+K00261+K01476+K14272
Purine metabolism	ko00230	9 out of 525 1.71428571428571%	78 out of 4533 1.72071475843812%	0.558324	1	TEA017768;TEA020689;TEA023767;TEA011621;TEA025015;TEA010278;TEA005239;TEA002839;TEA032859	K00759+K00764+K00873+K00940+K00962+K01490+K01513+K02324+K03026
Pyrimidine metabolism	ko00240	7 out of 525 1.33333333333333%	67 out of 4533 1.4780498566071%	0.672186	1	TEA011621;TEA025015;TEA005242;TEA005239;TEA002839;TEA032859;TEA010169	K00940+K00962+K01489+K01513+K02324+K03026+K16904
Alanine, aspartate and glutamate metabolism	ko00250	9 out of 525 1.71428571428571%	39 out of 4533 0.86035737921906%	0.0307503	1	TEA006665;TEA034004;TEA015816;TEA020689;TEA011488;TEA008317;TEA017061;TEA022410;TEA029372	K00261+K00261+K00294+K00764+K00820+K00827+K00830+K13566+K14272
Glycine, serine and threonine metabolism	ko00260	12 out of 525 2.28571428571429%	59 out of 4533 1.30156629163909%	0.0350789	1	TEA029083;TEA011185;TEA015507;TEA018839;TEA008317;TEA017061;TEA016248;TEA024276;TEA017333;TEA029372;TEA014885;TEA014427	K00281+K00382+K00600+K00600+K00827+K00830+K02437+K02437+K12524+K14272+K15893+K15918
Monobactam biosynthesis	ko00261	1 out of 525 0.19047619047619%	4 out of 4533 0.0882417824840062%	0.388928	1	TEA017333	K12524
Cysteine and methionine metabolism	ko00270	15 out of 525 2.85714285714286%	99 out of 4533 2.18398411647915%	0.166484	1	TEA009781;TEA011960;TEA010854;TEA022502;TEA027214;TEA032117;TEA021456;TEA008317;TEA016193;TEA007590;TEA004070;TEA014126;TEA017333;TEA024873;TEA023560	K00558+K00558+K00640+K00640+K00640+K00815+K00826+K00827+K01611+K01738+K05933+K05933+K12524+K16054+K20772
Valine, leucine and isoleucine degradation	ko00280	7 out of 525 1.33333333333333%	34 out of 4533 0.750055151114053%	0.0904857	1	TEA016574;TEA025215;TEA032018;TEA007101;TEA011185;TEA021456;TEA008317	K00128+K00128+K00128+K00166+K00382+K00826+K00827
Valine, leucine and isoleucine biosynthesis	ko00290	1 out of 525 0.19047619047619%	10 out of 4533 0.220604456210015%	0.708355	1	TEA021456	K00826
Lysine biosynthesis	ko00300	1 out of 525 0.19047619047619%	5 out of 4533 0.110302228105008%	0.459763	1	TEA017333	K12524
Lysine degradation	ko00310	4 out of 525 0.761904761904762%	27 out of 4533 0.595632031767042%	0.382751	1	TEA016574;TEA025215;TEA032018;TEA003638	K00128+K00128+K00128+K19199
Arginine and proline metabolism	ko00330	8 out of 525 1.52380952380952%	51 out of 4533 1.12508272667108%	0.232752	1	TEA016574;TEA025215;TEA032018;TEA015816;TEA009085;TEA032991;TEA016193;TEA006368	K00128+K00128+K00128+K00294+K01476+K01583+K01611+K10536
Prodigiosin biosynthesis	ko00333	2 out of 525 0.380952380952381%	5 out of 4533 0.110302228105008%	0.105587	1	TEA003420;TEA010835	K00059+K00059
Histidine metabolism	ko00340	3 out of 525 0.571428571428571%	15 out of 4533 0.330906684315023%	0.247648	1	TEA016574;TEA025215;TEA032018	K00128+K00128+K00128
Tyrosine metabolism	ko00350	3 out of 525 0.571428571428571%	38 out of 4533 0.838296933598059%	0.833344	1	TEA026892;TEA013978;TEA032117	K00422+K00457+K00815
Phenylalanine metabolism	ko00360	5 out of 525 0.952380952380952%	53 out of 4533 1.16920361791308%	0.751367	1	TEA013978;TEA016772;TEA032117;TEA025906;TEA023243	K00457+K00487+K00815+K01904+K10775
Tryptophan metabolism	ko00380	8 out of 525 1.52380952380952%	59 out of 4533 1.30156629163909%	0.374391	1	TEA016574;TEA025215;TEA032018;TEA011075;TEA004486;TEA020212;TEA020219;TEA011325	K00128+K00128+K00128+K07410+K11820+K11820+K11820+K16903
Phenylalanine, tyrosine and tryptophan biosynthesis	ko00400	5 out of 525 0.952380952380952%	26 out of 4533 0.57357158614604%	0.175288	1	TEA032117;TEA019882;TEA000809;TEA015348;TEA027886	K00815+K00891+K05359+K05359+K13832
Novobiocin biosynthesis	ko00401	1 out of 525 0.19047619047619%	4 out of 4533 0.0882417824840062%	0.388928	1	TEA032117	K00815
beta-Alanine metabolism	ko00410	3 out of 525 0.571428571428571%	39 out of 4533 0.86035737921906%	0.846346	1	TEA016574;TEA025215;TEA032018	K00128+K00128+K00128
Cyanoamino acid metabolism	ko00460	13 out of 525 2.47619047619048%	58 out of 4533 1.27950584601809%	0.0133792	1	TEA015507;TEA018839;TEA005964;TEA010950;TEA012217;TEA025594;TEA027872;TEA015089;TEA029228;TEA017526;TEA008397;TEA008420;TEA031898	K00600+K00600+K01188+K01188+K01188+K01188+K01188+K01455+K05350+K13029+K20802+K20802+K20802
D-Glutamine and D-glutamate metabolism	ko00471	2 out of 525 0.380952380952381%	4 out of 4533 0.0882417824840062%	0.0685152	1	TEA006665;TEA034004	K00261+K00261
Glutathione metabolism	ko00480	12 out of 525 2.28571428571429%	90 out of 4533 1.98544010589014%	0.346948	1	TEA024651;TEA028541;TEA000526;TEA000598;TEA003225;TEA004812;TEA010114;TEA010988;TEA022693;TEA025571;TEA026775;TEA028520	K00036+K00434+K00799+K00799+K00799+K00799+K00799+K00799+K00799+K00799+K00799+K00799
Starch and sucrose metabolism	ko00500	25 out of 525 4.76190476190476%	132 out of 4533 2.9119788219722%	0.00818462	1	TEA022370;TEA004380;TEA016357;TEA000093;TEA022053;TEA025867;TEA007055;TEA008459;TEA014523;TEA009787;TEA005272;TEA030993;TEA005964;TEA010950;TEA012217;TEA025594;TEA027872;TEA016927;TEA003550;TEA025721;TEA025206;TEA005239;TEA029228;TEA027031;TEA027658	K00688+K00696+K00703+K00975+K00975+K00975+K01087+K01087+K01177+K01179+K01187+K01187+K01188+K01188+K01188+K01188+K01188+K01194+K01210+K01210+K01214+K01513+K05350+K13679+K16055
N-Glycan biosynthesis	ko00510	2 out of 525 0.380952380952381%	30 out of 4533 0.661813368630046%	0.878071	1	TEA001751;TEA033417	K00737+K00737
Other glycan degradation	ko00511	5 out of 525 0.952380952380952%	26 out of 4533 0.57357158614604%	0.175288	1	TEA018982;TEA021906;TEA021936;TEA027095;TEA000233	K01191+K01206+K01206+K12309+K15923
Mucin type O-glycan biosynthesis	ko00512	1 out of 525 0.19047619047619%	1 out of 4533 0.0220604456210015%	0.115817	1	TEA027845	K03368
Amino sugar and nucleotide sugar metabolism	ko00520	8 out of 525 1.52380952380952%	88 out of 4533 1.94131921464814%	0.815717	1	TEA011488;TEA000093;TEA022053;TEA025867;TEA024621;TEA005483;TEA004867;TEA019397	K00820+K00975+K00975+K00975+K01183+K10046+K15920+K20547
Glycosaminoglycan degradation	ko00531	1 out of 525 0.19047619047619%	14 out of 4533 0.308846238694022%	0.82199	1	TEA027095	K12309
Glycosaminoglycan biosynthesis - keratan sulfate	ko00533	1 out of 525 0.19047619047619%	1 out of 4533 0.0220604456210015%	0.115817	1	TEA027845	K03368
Glycosaminoglycan biosynthesis - heparan sulfate / heparin	ko00534	1 out of 525 0.19047619047619%	3 out of 4533 0.0661813368630046%	0.308825	1	TEA015893	K02366
Glycerolipid metabolism	ko00561	11 out of 525 2.0952380952381%	55 out of 4533 1.21332450915508%	0.0474399	1	TEA016574;TEA025215;TEA032018;TEA005525;TEA029273;TEA014152;TEA033269;TEA007525;TEA014427;TEA024736;TEA024739	K00128+K00128+K00128+K00679+K01054+K03715+K07407+K13508+K15918+K18693+K18693
Inositol phosphate metabolism	ko00562	1 out of 525 0.19047619047619%	53 out of 4533 1.16920361791308%	0.99859	1	TEA027418	K01106
Glycerophospholipid metabolism	ko00564	7 out of 525 1.33333333333333%	67 out of 4533 1.4780498566071%	0.672186	1	TEA024952;TEA007525;TEA006316;TEA024350;TEA024736;TEA024739;TEA012168	K01613+K13508+K13510+K13510+K18693+K18693+K22389
Ether lipid metabolism	ko00565	4 out of 525 0.761904761904762%	40 out of 4533 0.882417824840062%	0.696947	1	TEA019941;TEA033096;TEA006316;TEA024350	K04628+K04628+K13510+K13510
Arachidonic acid metabolism	ko00590	2 out of 525 0.380952380952381%	22 out of 4533 0.485329803662034%	0.741931	1	TEA025699;TEA021468	K01254+K07418
Linoleic acid metabolism	ko00591	5 out of 525 0.952380952380952%	25 out of 4533 0.551511140525039%	0.155407	1	TEA011765;TEA011776;TEA012289;TEA021468;TEA025499	K00454+K00454+K00454+K07418+K15718
alpha-Linolenic acid metabolism	ko00592	6 out of 525 1.14285714285714%	54 out of 4533 1.19126406353408%	0.607268	1	TEA011765;TEA011776;TEA012289;TEA001041;TEA001905;TEA012168	K00454+K00454+K00454+K01723+K10525+K22389
Sphingolipid metabolism	ko00600	5 out of 525 0.952380952380952%	40 out of 4533 0.882417824840062%	0.500606	1	TEA019941;TEA033096;TEA030219;TEA033269;TEA027095	K04628+K04628+K04713+K07407+K12309
Glycosphingolipid biosynthesis - lacto and neolacto series	ko00601	1 out of 525 0.19047619047619%	2 out of 4533 0.0441208912420031%	0.218244	1	TEA032675	K01988
Glycosphingolipid biosynthesis - globo and isoglobo series	ko00603	3 out of 525 0.571428571428571%	7 out of 4533 0.154423119347011%	0.0378183	1	TEA032675;TEA027845;TEA033269	K01988+K03368+K07407
Glycosphingolipid biosynthesis - ganglio series	ko00604	2 out of 525 0.380952380952381%	7 out of 4533 0.154423119347011%	0.190075	1	TEA027845;TEA027095	K03368+K12309
Pyruvate metabolism	ko00620	10 out of 525 1.9047619047619%	67 out of 4533 1.4780498566071%	0.243216	1	TEA027160;TEA004648;TEA004926;TEA016574;TEA025215;TEA032018;TEA011185;TEA023767;TEA000566;TEA024304	K00028+K00029+K00051+K00128+K00128+K00128+K00382+K00873+K01595+K01759
Chloroalkane and chloroalkene degradation	ko00625	3 out of 525 0.571428571428571%	15 out of 4533 0.330906684315023%	0.247648	1	TEA016574;TEA025215;TEA032018	K00128+K00128+K00128
Glyoxylate and dicarboxylate metabolism	ko00630	16 out of 525 3.04761904761905%	68 out of 4533 1.50011030222811%	0.0038747	0.937678	TEA029083;TEA030315;TEA011185;TEA015507;TEA018839;TEA017061;TEA015089;TEA016248;TEA024276;TEA001983;TEA022183;TEA025159;TEA027996;TEA029372;TEA014885;TEA014427	K00281+K00284+K00382+K00600+K00600+K00830+K01455+K02437+K02437+K11517+K11517+K11517+K11517+K14272+K15893+K15918
Propanoate metabolism	ko00640	2 out of 525 0.380952380952381%	19 out of 4533 0.419148466799029%	0.664097	1	TEA007101;TEA011185	K00166+K00382
One carbon pool by folate	ko00670	2 out of 525 0.380952380952381%	17 out of 4533 0.375027575557026%	0.602375	1	TEA015507;TEA018839	K00600+K00600
Methane metabolism	ko00680	7 out of 525 1.33333333333333%	41 out of 4533 0.904478270461063%	0.190072	1	TEA015507;TEA018839;TEA017061;TEA000566;TEA014542;TEA018404;TEA029677	K00600+K00600+K00830+K01595+K03841+K03841+K03841
Carbon fixation in photosynthetic organisms	ko00710	12 out of 525 2.28571428571429%	65 out of 4533 1.4339289653651%	0.0669093	1	TEA027160;TEA004648;TEA004926;TEA001261;TEA004706;TEA000566;TEA014542;TEA018404;TEA029677;TEA015892;TEA025584;TEA029372	K00028+K00029+K00051+K00615+K01100+K01595+K03841+K03841+K03841+K05298+K05298+K14272
Carbon fixation pathways in prokaryotes	ko00720	1 out of 525 0.19047619047619%	23 out of 4533 0.507390249283036%	0.941483	1	TEA000566	K01595
Riboflavin metabolism	ko00740	2 out of 525 0.380952380952381%	12 out of 4533 0.264725347452019%	0.412983	1	TEA005239;TEA033790	K01513+K14652
Vitamin B6 metabolism	ko00750	2 out of 525 0.380952380952381%	13 out of 4533 0.28678579307302%	0.45461	1	TEA001464;TEA033519	K00275+K05275
Nicotinate and nicotinamide metabolism	ko00760	1 out of 525 0.19047619047619%	18 out of 4533 0.397088021178028%	0.8914	1	TEA005239	K01513
Pantothenate and CoA biosynthesis	ko00770	4 out of 525 0.761904761904762%	19 out of 4533 0.419148466799029%	0.170098	1	TEA021456;TEA005239;TEA000415;TEA007015	K00826+K01513+K02201+K02201
Biotin metabolism	ko00780	2 out of 525 0.380952380952381%	7 out of 4533 0.154423119347011%	0.190075	1	TEA003420;TEA010835	K00059+K00059
Folate biosynthesis	ko00790	1 out of 525 0.19047619047619%	15 out of 4533 0.330906684315023%	0.842671	1	TEA033790	K14652
Retinol metabolism	ko00830	6 out of 525 1.14285714285714%	44 out of 4533 0.970659607324068%	0.401704	1	TEA008260;TEA026878;TEA023882;TEA025281;TEA009673;TEA029334	K07437+K07437+K11153+K11153+K12664+K12664
Porphyrin and chlorophyll metabolism	ko00860	5 out of 525 0.952380952380952%	21 out of 4533 0.463269358041032%	0.0867869	1	TEA008264;TEA025819;TEA026253;TEA008655;TEA012308	K00218+K00231+K02492+K04035+K19073
Terpenoid backbone biosynthesis	ko00900	8 out of 525 1.52380952380952%	46 out of 4533 1.01478049856607%	0.156186	1	TEA017373;TEA019049;TEA025445;TEA031225;TEA007846;TEA014989;TEA014996;TEA017672	K00021+K00021+K05356+K05906+K11778+K12742+K12742+K13789
Monoterpenoid biosynthesis	ko00902	1 out of 525 0.19047619047619%	20 out of 4533 0.441208912420031%	0.91519	1	TEA023385	K15095
Limonene and pinene degradation	ko00903	3 out of 525 0.571428571428571%	8 out of 4533 0.176483564968012%	0.0554123	1	TEA016574;TEA025215;TEA032018	K00128+K00128+K00128
Diterpenoid biosynthesis	ko00904	5 out of 525 0.952380952380952%	38 out of 4533 0.838296933598059%	0.453916	1	TEA000474;TEA001361;TEA009016;TEA018614;TEA019521	K04124+K04124+K04124+K05282+K17961
Brassinosteroid biosynthesis	ko00905	2 out of 525 0.380952380952381%	19 out of 4533 0.419148466799029%	0.664097	1	TEA020527;TEA022696	K09591+K15639
Carotenoid biosynthesis	ko00906	7 out of 525 1.33333333333333%	39 out of 4533 0.86035737921906%	0.158023	1	TEA012946;TEA001105;TEA013909;TEA030362;TEA010252;TEA013438;TEA022342	K06443+K09835+K09838+K09840+K09841+K14595+K14595
Zeatin biosynthesis	ko00908	1 out of 525 0.19047619047619%	15 out of 4533 0.330906684315023%	0.842671	1	TEA001559	K13495
Sesquiterpenoid and triterpenoid biosynthesis	ko00909	8 out of 525 1.52380952380952%	34 out of 4533 0.750055151114053%	0.0365197	1	TEA003508;TEA009166;TEA009170;TEA012490;TEA026270;TEA026271;TEA031095;TEA012730	K00511+K14173+K14173+K14173+K14173+K14173+K14173+K15813
Nitrogen metabolism	ko00910	5 out of 525 0.952380952380952%	29 out of 4533 0.639752923009045%	0.239933	1	TEA006665;TEA034004;TEA030315;TEA015089;TEA005090	K00261+K00261+K00284+K01455+K01674
Sulfur metabolism	ko00920	4 out of 525 0.761904761904762%	23 out of 4533 0.507390249283036%	0.272678	1	TEA010854;TEA022502;TEA027214;TEA007590	K00640+K00640+K00640+K01738
Phenylpropanoid biosynthesis	ko00940	41 out of 525 7.80952380952381%	219 out of 4533 4.83123759099934%	0.00102249	0.247444	TEA001438;TEA013350;TEA022397;TEA027825;TEA010147;TEA012933;TEA017140;TEA017242;TEA020909;TEA023460;TEA026798;TEA027576;TEA028180;TEA029796;TEA016772;TEA005964;TEA010950;TEA012217;TEA025594;TEA027872;TEA025906;TEA029228;TEA023243;TEA004784;TEA006263;TEA007054;TEA007063;TEA008195;TEA016417;TEA022319;TEA029054;TEA031034;TEA032135;TEA005271;TEA009277;TEA015100;TEA020054;TEA020432;TEA030984;TEA030991…	K00083+K00083+K00083+K00083+K00430+K00430+K00430+K00430+K00430+K00430+K00430+K00430+K00430+K00430+K00487+K01188+K01188+K01188+K01188+K01188+K01904+K05350+K10775+K13065+K13065+K13065+K13065+K13065+K13065+K13065+K13065+K13065+K13065+K22395+K22395+K22395+K22395+K22395+K22395+K22395+K22395
Flavonoid biosynthesis	ko00941	20 out of 525 3.80952380952381%	110 out of 4533 2.42664901831017%	0.0257487	1	TEA020020;TEA023790;TEA016772;TEA018665;TEA023340;TEA034003;TEA006643;TEA004784;TEA006263;TEA007054;TEA007063;TEA008195;TEA016417;TEA022319;TEA029054;TEA031034;TEA032135;TEA015315;TEA027582;TEA013315	K00475+K00475+K00487+K00660+K00660+K01859+K05278+K13065+K13065+K13065+K13065+K13065+K13065+K13065+K13065+K13065+K13065+K13080+K13081+K13083
Isoflavonoid biosynthesis	ko00943	1 out of 525 0.19047619047619%	21 out of 4533 0.463269358041032%	0.925056	1	TEA014571	K13264
Flavone and flavonol biosynthesis	ko00944	3 out of 525 0.571428571428571%	16 out of 4533 0.352967129936025%	0.280618	1	TEA015315;TEA013315;TEA014571	K13080+K13083+K13264
Stilbenoid, diarylheptanoid and gingerol biosynthesis	ko00945	12 out of 525 2.28571428571429%	71 out of 4533 1.56629163909111%	0.113407	1	TEA016772;TEA004784;TEA006263;TEA007054;TEA007063;TEA008195;TEA016417;TEA022319;TEA029054;TEA031034;TEA032135;TEA015035	K00487+K13065+K13065+K13065+K13065+K13065+K13065+K13065+K13065+K13065+K13065+K16040
Isoquinoline alkaloid biosynthesis	ko00950	2 out of 525 0.380952380952381%	26 out of 4533 0.57357158614604%	0.821305	1	TEA026892;TEA032117	K00422+K00815
Tropane, piperidine and pyridine alkaloid biosynthesis	ko00960	3 out of 525 0.571428571428571%	23 out of 4533 0.507390249283036%	0.50794	1	TEA032117;TEA000344;TEA007762	K00815+K08081+K08081
Glucosinolate biosynthesis	ko00966	3 out of 525 0.571428571428571%	6 out of 4533 0.132362673726009%	0.0236128	1	TEA004486;TEA020212;TEA020219	K11820+K11820+K11820
Aminoacyl-tRNA biosynthesis	ko00970	4 out of 525 0.761904761904762%	41 out of 4533 0.904478270461063%	0.715711	1	TEA021820;TEA000385;TEA019528;TEA014363	K01872+K01876+K04567+K14164
Metabolism of xenobiotics by cytochrome P450	ko00980	11 out of 525 2.0952380952381%	81 out of 4533 1.78689609530113%	0.334206	1	TEA000526;TEA000598;TEA003225;TEA004812;TEA010114;TEA010988;TEA022693;TEA025571;TEA026775;TEA028520;TEA011075	K00799+K00799+K00799+K00799+K00799+K00799+K00799+K00799+K00799+K00799+K07410
Insect hormone biosynthesis	ko00981	3 out of 525 0.571428571428571%	8 out of 4533 0.176483564968012%	0.0554123	1	TEA016574;TEA025215;TEA032018	K00128+K00128+K00128
Drug metabolism - cytochrome P450	ko00982	11 out of 525 2.0952380952381%	69 out of 4533 1.52217074784911%	0.169012	1	TEA020547;TEA000526;TEA000598;TEA003225;TEA004812;TEA010114;TEA010988;TEA022693;TEA025571;TEA026775;TEA028520	K00485+K00799+K00799+K00799+K00799+K00799+K00799+K00799+K00799+K00799+K00799
Drug metabolism - other enzymes	ko00983	12 out of 525 2.28571428571429%	78 out of 4533 1.72071475843812%	0.186264	1	TEA000526;TEA000598;TEA003225;TEA004812;TEA010114;TEA010988;TEA022693;TEA025571;TEA026775;TEA028520;TEA011621;TEA005242	K00799+K00799+K00799+K00799+K00799+K00799+K00799+K00799+K00799+K00799+K00940+K01489
Biosynthesis of unsaturated fatty acids	ko01040	5 out of 525 0.952380952380952%	26 out of 4533 0.57357158614604%	0.175288	1	TEA003420;TEA010835;TEA015704;TEA026133;TEA019966	K00059+K00059+K03921+K03921+K10258
Biosynthesis of ansamycins	ko01051	1 out of 525 0.19047619047619%	3 out of 4533 0.0661813368630046%	0.308825	1	TEA001261	K00615
Metabolic pathways	ko01100	234 out of 525 44.5714285714286%	1611 out of 4533 35.5393778954335%	3.52079e-06	0.000852032	TEA017373;TEA019049;TEA027160;TEA004648;TEA024651;TEA004926;TEA003420;TEA010835;TEA001438;TEA013350;TEA022397;TEA027825;TEA016574;TEA025215;TEA032018;TEA007101;TEA008264;TEA025819;TEA006665;TEA034004;TEA001464;TEA029083;TEA015816;TEA011185;TEA026892;TEA018652;TEA018659;TEA010147;TEA012933;TEA017140;TEA017242;TEA020909;TEA023460;TEA026798;TEA027576;TEA028180;TEA029796;TEA011765;TEA011776;TEA012289…	K00021+K00021+K00028+K00029+K00036+K00051+K00059+K00059+K00083+K00083+K00083+K00083+K00128+K00128+K00128+K00166+K00218+K00231+K00261+K00261+K00275+K00281+K00294+K00382+K00422+K00423+K00423+K00430+K00430+K00430+K00430+K00430+K00430+K00430+K00430+K00430+K00430+K00454+K00454+K00454+K00457+K00475+K00475+K00487+K00511+K00512+K00512+K00558+K00558+K00600+K00600+K00615+K00640+K00640+K00640+K00660+K00660+…
Biosynthesis of secondary metabolites	ko01110	173 out of 525 32.9523809523809%	1057 out of 4533 23.3178910213986%	5.26432e-08	1.27397e-05	TEA017373;TEA019049;TEA024651;TEA001438;TEA013350;TEA022397;TEA027825;TEA016574;TEA025215;TEA032018;TEA007101;TEA008264;TEA025819;TEA029083;TEA011185;TEA026892;TEA010147;TEA012933;TEA017140;TEA017242;TEA020909;TEA023460;TEA026798;TEA027576;TEA028180;TEA029796;TEA011765;TEA011776;TEA012289;TEA020020;TEA023790;TEA016772;TEA003508;TEA015507;TEA018839;TEA001261;TEA010854;TEA022502;TEA027214;TEA018665…	K00021+K00021+K00036+K00083+K00083+K00083+K00083+K00128+K00128+K00128+K00166+K00218+K00231+K00281+K00382+K00422+K00430+K00430+K00430+K00430+K00430+K00430+K00430+K00430+K00430+K00430+K00454+K00454+K00454+K00475+K00475+K00487+K00511+K00600+K00600+K00615+K00640+K00640+K00640+K00660+K00660+K00688+K00703+K00764+K00815+K00826+K00827+K00830+K00873+K00891+K00940+K00975+K00975+K00975+K01188+K01188+K01188+…
Microbial metabolism in diverse environments	ko01120	35 out of 525 6.66666666666667%	257 out of 4533 5.6695345245974%	0.170264	1	TEA027160;TEA004648;TEA024651;TEA004926;TEA016574;TEA025215;TEA032018;TEA001464;TEA030315;TEA011185;TEA020547;TEA015507;TEA018839;TEA001261;TEA010854;TEA022502;TEA027214;TEA017061;TEA023767;TEA004706;TEA000566;TEA007590;TEA026253;TEA014542;TEA018404;TEA029677;TEA033519;TEA015892;TEA025584;TEA001983;TEA022183;TEA025159;TEA027996;TEA017333;TEA029372	K00028+K00029+K00036+K00051+K00128+K00128+K00128+K00275+K00284+K00382+K00485+K00600+K00600+K00615+K00640+K00640+K00640+K00830+K00873+K01100+K01595+K01738+K02492+K03841+K03841+K03841+K05275+K05298+K05298+K11517+K11517+K11517+K11517+K12524+K14272
Biosynthesis of antibiotics	ko01130	44 out of 525 8.38095238095238%	319 out of 4533 7.03728215309949%	0.118528	1	TEA017373;TEA019049;TEA024651;TEA003420;TEA010835;TEA016574;TEA025215;TEA032018;TEA007101;TEA029083;TEA011185;TEA003508;TEA015507;TEA018839;TEA001261;TEA020689;TEA032117;TEA011488;TEA021456;TEA017061;TEA023767;TEA019882;TEA011621;TEA009085;TEA010278;TEA007590;TEA016248;TEA024276;TEA014542;TEA018404;TEA029677;TEA000809;TEA015348;TEA031225;TEA001983;TEA022183;TEA025159;TEA027996;TEA017333;TEA017672…	K00021+K00021+K00036+K00059+K00059+K00128+K00128+K00128+K00166+K00281+K00382+K00511+K00600+K00600+K00615+K00764+K00815+K00820+K00826+K00830+K00873+K00891+K00940+K01476+K01490+K01738+K02437+K02437+K03841+K03841+K03841+K05359+K05359+K05906+K11517+K11517+K11517+K11517+K12524+K13789+K13832+K14272+K15893+K15918
Carbon metabolism	ko01200	34 out of 525 6.47619047619048%	194 out of 4533 4.2797264504743%	0.00793843	1	TEA027160;TEA004648;TEA024651;TEA004926;TEA006665;TEA034004;TEA029083;TEA011185;TEA015507;TEA018839;TEA001261;TEA010854;TEA022502;TEA027214;TEA017061;TEA023767;TEA004706;TEA015089;TEA000566;TEA007590;TEA016248;TEA024276;TEA014542;TEA018404;TEA029677;TEA015892;TEA025584;TEA001983;TEA022183;TEA025159;TEA027996;TEA029372;TEA014885;TEA014427	K00028+K00029+K00036+K00051+K00261+K00261+K00281+K00382+K00600+K00600+K00615+K00640+K00640+K00640+K00830+K00873+K01100+K01455+K01595+K01738+K02437+K02437+K03841+K03841+K03841+K05298+K05298+K11517+K11517+K11517+K11517+K14272+K15893+K15918
2-Oxocarboxylic acid metabolism	ko01210	5 out of 525 0.952380952380952%	43 out of 4533 0.948599161703066%	0.567483	1	TEA021456;TEA004486;TEA020212;TEA020219;TEA029372	K00826+K11820+K11820+K11820+K14272
Fatty acid metabolism	ko01212	6 out of 525 1.14285714285714%	47 out of 4533 1.03684094418707%	0.466311	1	TEA003420;TEA010835;TEA010864;TEA015704;TEA026133;TEA019966	K00059+K00059+K01897+K03921+K03921+K10258
Degradation of aromatic compounds	ko01220	1 out of 525 0.19047619047619%	10 out of 4533 0.220604456210015%	0.708355	1	TEA016772	K00487
Biosynthesis of amino acids	ko01230	17 out of 525 3.23809523809524%	146 out of 4533 3.22082506066623%	0.530309	1	TEA015507;TEA018839;TEA001261;TEA010854;TEA022502;TEA027214;TEA032117;TEA021456;TEA023767;TEA019882;TEA009085;TEA007590;TEA000809;TEA015348;TEA017333;TEA027886;TEA029372	K00600+K00600+K00615+K00640+K00640+K00640+K00815+K00826+K00873+K00891+K01476+K01738+K05359+K05359+K12524+K13832+K14272
ABC transporters	ko02010	11 out of 525 2.0952380952381%	63 out of 4533 1.3898080741231%	0.105904	1	TEA005016;TEA025103;TEA026748;TEA016662;TEA025959;TEA000755;TEA008891;TEA023070;TEA032979;TEA022659;TEA022875	K05658+K05658+K05658+K05665+K05665+K05666+K05666+K05666+K05677+K05681+K05681
Quorum sensing	ko02024	1 out of 525 0.19047619047619%	43 out of 4533 0.948599161703066%	0.995103	1	TEA010864	K01897
Biofilm formation - Escherichia coli	ko02026	5 out of 525 0.952380952380952%	15 out of 4533 0.330906684315023%	0.0228266	1	TEA022370;TEA016357;TEA000093;TEA022053;TEA025867	K00688+K00703+K00975+K00975+K00975
Ribosome biogenesis in eukaryotes	ko03008	3 out of 525 0.571428571428571%	45 out of 4533 0.992720052945069%	0.90726	1	TEA009200;TEA022418;TEA033490	K14570+K14572+K14572
Ribosome	ko03010	1 out of 525 0.19047619047619%	89 out of 4533 1.96337966026914%	0.999984	1	TEA026566	K02902
RNA transport	ko03013	4 out of 525 0.761904761904762%	117 out of 4533 2.58107213765718%	0.999647	1	TEA017093;TEA000954;TEA017419;TEA014050	K09291+K14301+K14311+K18213
mRNA surveillance pathway	ko03015	1 out of 525 0.19047619047619%	76 out of 4533 1.67659386719612%	0.99992	1	TEA017884	K00565
RNA degradation	ko03018	4 out of 525 0.761904761904762%	70 out of 4533 1.54423119347011%	0.9693	1	TEA025015;TEA032106;TEA005899;TEA015570	K00962+K04077+K07573+K12611
RNA polymerase	ko03020	1 out of 525 0.19047619047619%	18 out of 4533 0.397088021178028%	0.8914	1	TEA032859	K03026
Basal transcription factors	ko03022	2 out of 525 0.380952380952381%	20 out of 4533 0.441208912420031%	0.691949	1	TEA015269;TEA026478	K03130+K03130
DNA replication	ko03030	2 out of 525 0.380952380952381%	23 out of 4533 0.507390249283036%	0.764216	1	TEA002839;TEA015964	K02324+K07466
Spliceosome	ko03040	6 out of 525 1.14285714285714%	83 out of 4533 1.83101698654313%	0.930968	1	TEA006051;TEA011686;TEA019323;TEA022664;TEA010836;TEA009986	K03283+K03283+K03283+K03283+K12860+K12863
PPAR signaling pathway	ko03320	1 out of 525 0.19047619047619%	22 out of 4533 0.485329803662034%	0.933776	1	TEA010864	K01897
Base excision repair	ko03410	5 out of 525 0.952380952380952%	17 out of 4533 0.375027575557026%	0.0387353	1	TEA011155;TEA020200;TEA002839;TEA004491;TEA010430	K01246+K01246+K02324+K03512+K10798
Nucleotide excision repair	ko03420	3 out of 525 0.571428571428571%	29 out of 4533 0.639752923009045%	0.669464	1	TEA002839;TEA015964;TEA001739	K02324+K07466+K10846
Mismatch repair	ko03430	2 out of 525 0.380952380952381%	20 out of 4533 0.441208912420031%	0.691949	1	TEA015964;TEA017767	K07466+K08739
Homologous recombination	ko03440	2 out of 525 0.380952380952381%	38 out of 4533 0.838296933598059%	0.945096	1	TEA015964;TEA019221	K07466+K10866
Non-homologous end-joining	ko03450	2 out of 525 0.380952380952381%	4 out of 4533 0.0882417824840062%	0.0685152	1	TEA004491;TEA019221	K03512+K10866
Fanconi anemia pathway	ko03460	4 out of 525 0.761904761904762%	41 out of 4533 0.904478270461063%	0.715711	1	TEA014370;TEA015964;TEA010813;TEA020677	K02350+K07466+K10891+K11137
MAPK signaling pathway	ko04010	10 out of 525 1.9047619047619%	70 out of 4533 1.54423119347011%	0.288441	1	TEA006051;TEA011686;TEA019323;TEA022664;TEA019184;TEA027317;TEA032621;TEA032590;TEA004310;TEA008329	K03283+K03283+K03283+K03283+K04365+K04392+K04421+K04454+K04730+K04730
MAPK signaling pathway - yeast	ko04011	1 out of 525 0.19047619047619%	35 out of 4533 0.772115596735054%	0.986773	1	TEA007705	K06630
ErbB signaling pathway	ko04012	1 out of 525 0.19047619047619%	10 out of 4533 0.220604456210015%	0.708355	1	TEA019184	K04365
MAPK signaling pathway - fly	ko04013	3 out of 525 0.571428571428571%	34 out of 4533 0.750055151114053%	0.771557	1	TEA019184;TEA027317;TEA014064	K04365+K04392+K05759
Ras signaling pathway	ko04014	6 out of 525 1.14285714285714%	56 out of 4533 1.23538495477609%	0.643634	1	TEA001304;TEA026005;TEA027317;TEA005124;TEA005126;TEA010554	K02183+K02183+K04392+K19613+K19613+K19613
Rap1 signaling pathway	ko04015	5 out of 525 0.952380952380952%	18 out of 4533 0.397088021178028%	0.0486988	1	TEA001304;TEA026005;TEA019184;TEA027317;TEA014064	K02183+K02183+K04365+K04392+K05759
MAPK signaling pathway - plant	ko04016	23 out of 525 4.38095238095238%	180 out of 4533 3.97088021178028%	0.33857	1	TEA011621;TEA001304;TEA026005;TEA030037;TEA016415;TEA022877;TEA022881;TEA031189;TEA033124;TEA014384;TEA004541;TEA016225;TEA016434;TEA026592;TEA000605;TEA019397;TEA008204;TEA005209;TEA005122;TEA009902;TEA012185;TEA012369;TEA023560	K00940+K02183+K02183+K13414+K13420+K13420+K13420+K13420+K13420+K13425+K13449+K14496+K14496+K14496+K17686+K20547+K20604+K20714+K20716+K20716+K20716+K20718+K20772
Calcium signaling pathway	ko04020	4 out of 525 0.761904761904762%	30 out of 4533 0.661813368630046%	0.464401	1	TEA001304;TEA026005;TEA033557;TEA027356	K02183+K02183+K05853+K20858
cGMP-PKG signaling pathway	ko04022	5 out of 525 0.952380952380952%	44 out of 4533 0.970659607324068%	0.588736	1	TEA001304;TEA026005;TEA032590;TEA033557;TEA004884	K02183+K02183+K04454+K05853+K17388
cAMP signaling pathway	ko04024	5 out of 525 0.952380952380952%	46 out of 4533 1.01478049856607%	0.629466	1	TEA001304;TEA026005;TEA019184;TEA027317;TEA004884	K02183+K02183+K04365+K04392+K17388
Chemokine signaling pathway	ko04062	3 out of 525 0.571428571428571%	14 out of 4533 0.308846238694022%	0.215341	1	TEA019184;TEA027317;TEA004884	K04365+K04392+K17388
NF-kappa B signaling pathway	ko04064	2 out of 525 0.380952380952381%	27 out of 4533 0.595632031767042%	0.837388	1	TEA004310;TEA008329	K04730+K04730
HIF-1 signaling pathway	ko04066	2 out of 525 0.380952380952381%	28 out of 4533 0.617692477388043%	0.852151	1	TEA002602;TEA029580	K01103+K01103
FoxO signaling pathway	ko04068	1 out of 525 0.19047619047619%	46 out of 4533 1.01478049856607%	0.996628	1	TEA019184	K04365
Phosphatidylinositol signaling system	ko04070	3 out of 525 0.571428571428571%	52 out of 4533 1.14714317229208%	0.950177	1	TEA027418;TEA001304;TEA026005	K01106+K02183+K02183
Sphingolipid signaling pathway	ko04071	4 out of 525 0.761904761904762%	56 out of 4533 1.23538495477609%	0.902924	1	TEA027317;TEA016662;TEA025959;TEA004884	K04392+K05665+K05665+K17388
Phospholipase D signaling pathway	ko04072	1 out of 525 0.19047619047619%	29 out of 4533 0.639752923009045%	0.972164	1	TEA021089	K01528
Plant hormone signal transduction	ko04075	25 out of 525 4.76190476190476%	192 out of 4533 4.2356055592323%	0.294239	1	TEA020365;TEA004541;TEA033396;TEA007757;TEA006688;TEA026398;TEA032610;TEA014343;TEA027331;TEA000236;TEA010095;TEA011239;TEA017882;TEA033527;TEA033884;TEA012787;TEA015643;TEA016225;TEA016434;TEA026592;TEA007185;TEA021045;TEA021057;TEA031623;TEA011431	K13415+K13449+K13464+K14432+K14484+K14484+K14484+K14486+K14486+K14487+K14487+K14487+K14487+K14488+K14488+K14489+K14491+K14496+K14496+K14496+K14504+K14504+K14504+K14504+K14506
Neuroactive ligand-receptor interaction	ko04080	1 out of 525 0.19047619047619%	2 out of 4533 0.0441208912420031%	0.218244	1	TEA028147	K05770
Cell cycle	ko04110	3 out of 525 0.571428571428571%	74 out of 4533 1.63247297595411%	0.993981	1	TEA015079;TEA024106;TEA007705	K03347+K03350+K06630
Cell cycle - yeast	ko04111	2 out of 525 0.380952380952381%	53 out of 4533 1.16920361791308%	0.988671	1	TEA015079;TEA024106	K03347+K03350
Cell cycle - Caulobacter	ko04112	1 out of 525 0.19047619047619%	12 out of 4533 0.264725347452019%	0.772137	1	TEA010068	K03531
Meiosis - yeast	ko04113	2 out of 525 0.380952380952381%	42 out of 4533 0.926538716082065%	0.963635	1	TEA024106;TEA016698	K03350+K12761
Oocyte meiosis	ko04114	5 out of 525 0.952380952380952%	62 out of 4533 1.3677476285021%	0.860784	1	TEA001304;TEA026005;TEA015079;TEA024106;TEA007705	K02183+K02183+K03347+K03350+K06630
Ubiquitin mediated proteolysis	ko04120	5 out of 525 0.952380952380952%	65 out of 4533 1.4339289653651%	0.886892	1	TEA019806;TEA015079;TEA024106;TEA019228;TEA024376	K03178+K03347+K03350+K10581+K10589
Autophagy - yeast	ko04138	8 out of 525 1.52380952380952%	85 out of 4533 1.87513787778513%	0.784397	1	TEA013995;TEA014118;TEA018776;TEA018809;TEA016698;TEA016215;TEA023265;TEA033063	K01381+K01381+K01381+K01381+K12761+K14209+K20181+K20182
Protein processing in endoplasmic reticulum	ko04141	7 out of 525 1.33333333333333%	129 out of 4533 2.8457974851092%	0.994953	1	TEA006051;TEA011686;TEA019323;TEA022664;TEA015079;TEA010603;TEA026655	K03283+K03283+K03283+K03283+K03347+K13993+K13993
Lysosome	ko04142	2 out of 525 0.380952380952381%	56 out of 4533 1.23538495477609%	0.991814	1	TEA025760;TEA027095	K01052+K12309
Endocytosis	ko04144	12 out of 525 2.28571428571429%	133 out of 4533 2.93403926759321%	0.860174	1	TEA021089;TEA006051;TEA011686;TEA019323;TEA022664;TEA000656;TEA009890;TEA021957;TEA021959;TEA001288;TEA018853;TEA008653	K01528+K03283+K03283+K03283+K03283+K12483+K12483+K12486+K12486+K12492+K12493+K19366
Phagosome	ko04145	2 out of 525 0.380952380952381%	44 out of 4533 0.970659607324068%	0.970484	1	TEA027317;TEA020697	K04392+K07375
Peroxisome	ko04146	11 out of 525 2.0952380952381%	62 out of 4533 1.3677476285021%	0.0969701	1	TEA017061;TEA010864;TEA032979;TEA001983;TEA022183;TEA025159;TEA027996;TEA023206;TEA014784;TEA028238;TEA028500	K00830+K01897+K05677+K11517+K11517+K11517+K11517+K13338+K13348+K13352+K13356
mTOR signaling pathway	ko04150	2 out of 525 0.380952380952381%	52 out of 4533 1.14714317229208%	0.987382	1	TEA019184;TEA020677	K04365+K11137
PI3K-Akt signaling pathway	ko04151	2 out of 525 0.380952380952381%	73 out of 4533 1.61041253033311%	0.998755	1	TEA027317;TEA007705	K04392+K06630
AMPK signaling pathway	ko04152	8 out of 525 1.52380952380952%	71 out of 4533 1.56629163909111%	0.589261	1	TEA017373;TEA019049;TEA002602;TEA029580;TEA014542;TEA018404;TEA029677;TEA015105	K00021+K00021+K01103+K01103+K03841+K03841+K03841+K07297
Apoptosis	ko04210	1 out of 525 0.19047619047619%	18 out of 4533 0.397088021178028%	0.8914	1	TEA010430	K10798
Longevity regulating pathway	ko04211	1 out of 525 0.19047619047619%	43 out of 4533 0.948599161703066%	0.995103	1	TEA015105	K07297
Longevity regulating pathway - worm	ko04212	4 out of 525 0.761904761904762%	44 out of 4533 0.970659607324068%	0.766839	1	TEA032106;TEA021468;TEA010430;TEA028500	K04077+K07418+K10798+K13356
Longevity regulating pathway - multiple species	ko04213	5 out of 525 0.952380952380952%	60 out of 4533 1.32362673726009%	0.840713	1	TEA006051;TEA011686;TEA019323;TEA022664;TEA010761	K03283+K03283+K03283+K03283+K03695
Apoptosis - fly	ko04214	3 out of 525 0.571428571428571%	14 out of 4533 0.308846238694022%	0.215341	1	TEA019184;TEA028147;TEA010430	K04365+K05770+K10798
Ferroptosis	ko04216	1 out of 525 0.19047619047619%	18 out of 4533 0.397088021178028%	0.8914	1	TEA010864	K01897
Necroptosis	ko04217	4 out of 525 0.761904761904762%	32 out of 4533 0.705934259872049%	0.516672	1	TEA006665;TEA034004;TEA022370;TEA010430	K00261+K00261+K00688+K10798
Cellular senescence	ko04218	6 out of 525 1.14285714285714%	63 out of 4533 1.3898080741231%	0.753884	1	TEA001304;TEA026005;TEA001353;TEA019221;TEA027356;TEA022204	K02183+K02183+K10752+K10866+K20858+K21776
Adrenergic signaling in cardiomyocytes	ko04261	2 out of 525 0.380952380952381%	29 out of 4533 0.639752923009045%	0.865683	1	TEA001304;TEA026005	K02183+K02183
Vascular smooth muscle contraction	ko04270	4 out of 525 0.761904761904762%	20 out of 4533 0.441208912420031%	0.194439	1	TEA001304;TEA026005;TEA019184;TEA004884	K02183+K02183+K04365+K17388
Wnt signaling pathway	ko04310	4 out of 525 0.761904761904762%	42 out of 4533 0.926538716082065%	0.733609	1	TEA015079;TEA027317;TEA004884;TEA005610	K03347+K04392+K17388+K19626
Dorso-ventral axis formation	ko04320	1 out of 525 0.19047619047619%	3 out of 4533 0.0661813368630046%	0.308825	1	TEA019184	K04365
Hedgehog signaling pathway	ko04340	1 out of 525 0.19047619047619%	24 out of 4533 0.529450694904037%	0.948295	1	TEA015079	K03347
Hedgehog signaling pathway - fly	ko04341	1 out of 525 0.19047619047619%	28 out of 4533 0.617692477388043%	0.968493	1	TEA015079	K03347
TGF-beta signaling pathway	ko04350	1 out of 525 0.19047619047619%	19 out of 4533 0.419148466799029%	0.904028	1	TEA015079	K03347
Axon guidance	ko04360	2 out of 525 0.380952380952381%	21 out of 4533 0.463269358041032%	0.717869	1	TEA027317;TEA004884	K04392+K17388
VEGF signaling pathway	ko04370	1 out of 525 0.19047619047619%	10 out of 4533 0.220604456210015%	0.708355	1	TEA027317	K04392
Apelin signaling pathway	ko04371	3 out of 525 0.571428571428571%	54 out of 4533 1.19126406353408%	0.958506	1	TEA001304;TEA026005;TEA032590	K02183+K02183+K04454
Osteoclast differentiation	ko04380	1 out of 525 0.19047619047619%	10 out of 4533 0.220604456210015%	0.708355	1	TEA027317	K04392
Hippo signaling pathway	ko04390	1 out of 525 0.19047619047619%	37 out of 4533 0.816236487977057%	0.989681	1	TEA007705	K06630
Hippo signaling pathway - fly	ko04391	1 out of 525 0.19047619047619%	32 out of 4533 0.705934259872049%	0.980809	1	TEA007705	K06630
Focal adhesion	ko04510	3 out of 525 0.571428571428571%	25 out of 4533 0.551511140525039%	0.566326	1	TEA019184;TEA027317;TEA004884	K04365+K04392+K17388
Adherens junction	ko04520	1 out of 525 0.19047619047619%	8 out of 4533 0.176483564968012%	0.626763	1	TEA027317	K04392
Tight junction	ko04530	4 out of 525 0.761904761904762%	57 out of 4533 1.25744540039709%	0.910222	1	TEA027317;TEA012718;TEA004884;TEA016496	K04392+K10352+K17388+K21110
Gap junction	ko04540	1 out of 525 0.19047619047619%	13 out of 4533 0.28678579307302%	0.798597	1	TEA020697	K07375
Platelet activation	ko04611	1 out of 525 0.19047619047619%	8 out of 4533 0.176483564968012%	0.626763	1	TEA004884	K17388
Antigen processing and presentation	ko04612	4 out of 525 0.761904761904762%	39 out of 4533 0.86035737921906%	0.677313	1	TEA006051;TEA011686;TEA019323;TEA022664	K03283+K03283+K03283+K03283
Renin-angiotensin system	ko04614	1 out of 525 0.19047619047619%	7 out of 4533 0.154423119347011%	0.577788	1	TEA029987	K01392
Toll-like receptor signaling pathway	ko04620	3 out of 525 0.571428571428571%	28 out of 4533 0.617692477388043%	0.64547	1	TEA027317;TEA004310;TEA008329	K04392+K04730+K04730
NOD-like receptor signaling pathway	ko04621	3 out of 525 0.571428571428571%	17 out of 4533 0.375027575557026%	0.313944	1	TEA002799;TEA024732;TEA027356	K03671+K03671+K20858
Cytosolic DNA-sensing pathway	ko04623	1 out of 525 0.19047619047619%	7 out of 4533 0.154423119347011%	0.577788	1	TEA032859	K03026
Toll and Imd signaling pathway	ko04624	2 out of 525 0.380952380952381%	24 out of 4533 0.529450694904037%	0.784812	1	TEA004310;TEA008329	K04730+K04730
Plant-pathogen interaction	ko04626	41 out of 525 7.80952380952381%	436 out of 4533 9.61835429075667%	0.945284	1	TEA001304;TEA026005;TEA003140;TEA004427;TEA008353;TEA004560;TEA030037;TEA016415;TEA022877;TEA022881;TEA031189;TEA033124;TEA014384;TEA005173;TEA005376;TEA007971;TEA009380;TEA019164;TEA002643;TEA007881;TEA022979;TEA025822;TEA026702;TEA004541;TEA002265;TEA004020;TEA016747;TEA022290;TEA022297;TEA026058;TEA028364;TEA000946;TEA003270;TEA003942;TEA006245;TEA012533;TEA032338;TEA020091;TEA027230;TEA028667…	K02183+K02183+K05391+K05391+K05391+K13412+K13414+K13420+K13420+K13420+K13420+K13420+K13425+K13428+K13428+K13428+K13428+K13428+K13448+K13448+K13448+K13448+K13448+K13449+K13457+K13457+K13457+K13457+K13457+K13457+K13457+K13459+K13459+K13459+K13459+K13459+K13459+K13466+K13466+K13466+K13466
Natural killer cell mediated cytotoxicity	ko04650	2 out of 525 0.380952380952381%	12 out of 4533 0.264725347452019%	0.412983	1	TEA019184;TEA027317	K04365+K04392
B cell receptor signaling pathway	ko04662	1 out of 525 0.19047619047619%	14 out of 4533 0.308846238694022%	0.82199	1	TEA027317	K04392
Fc epsilon RI signaling pathway	ko04664	1 out of 525 0.19047619047619%	6 out of 4533 0.132362673726009%	0.522401	1	TEA027317	K04392
Fc gamma R-mediated phagocytosis	ko04666	1 out of 525 0.19047619047619%	40 out of 4533 0.882417824840062%	0.992891	1	TEA027317	K04392
Leukocyte transendothelial migration	ko04670	2 out of 525 0.380952380952381%	5 out of 4533 0.110302228105008%	0.105587	1	TEA027317;TEA004884	K04392+K17388
Circadian rhythm	ko04710	1 out of 525 0.19047619047619%	30 out of 4533 0.661813368630046%	0.975409	1	TEA015079	K03347
Circadian rhythm - plant	ko04712	3 out of 525 0.571428571428571%	46 out of 4533 1.01478049856607%	0.91497	1	TEA018665;TEA023340;TEA002595	K00660+K00660+K12125
Circadian entrainment	ko04713	2 out of 525 0.380952380952381%	11 out of 4533 0.242664901831017%	0.369833	1	TEA001304;TEA026005	K02183+K02183
Thermogenesis	ko04714	5 out of 525 0.952380952380952%	89 out of 4533 1.96337966026914%	0.98241	1	TEA029273;TEA010864;TEA026196;TEA010078;TEA019249	K01054+K01897+K11647+K15109+K15109
Long-term potentiation	ko04720	3 out of 525 0.571428571428571%	26 out of 4533 0.57357158614604%	0.593878	1	TEA001304;TEA026005;TEA019184	K02183+K02183+K04365
Synaptic vesicle cycle	ko04721	2 out of 525 0.380952380952381%	39 out of 4533 0.86035737921906%	0.950434	1	TEA021089;TEA002147	K01528+K15015
Neurotrophin signaling pathway	ko04722	9 out of 525 1.71428571428571%	72 out of 4533 1.58835208471211%	0.457715	1	TEA001304;TEA026005;TEA019184;TEA027317;TEA032621;TEA004310;TEA008329;TEA007705;TEA027649	K02183+K02183+K04365+K04392+K04421+K04730+K04730+K06630+K12462
Retrograde endocannabinoid signaling	ko04723	2 out of 525 0.380952380952381%	27 out of 4533 0.595632031767042%	0.837388	1	TEA029273;TEA002147	K01054+K15015
Serotonergic synapse	ko04726	3 out of 525 0.571428571428571%	25 out of 4533 0.551511140525039%	0.566326	1	TEA019184;TEA021468;TEA009583	K04365+K07418+K07428
GABAergic synapse	ko04727	1 out of 525 0.19047619047619%	21 out of 4533 0.463269358041032%	0.925056	1	TEA002147	K15015
Dopaminergic synapse	ko04728	2 out of 525 0.380952380952381%	46 out of 4533 1.01478049856607%	0.976082	1	TEA001304;TEA026005	K02183+K02183
Long-term depression	ko04730	1 out of 525 0.19047619047619%	8 out of 4533 0.176483564968012%	0.626763	1	TEA019184	K04365
Olfactory transduction	ko04740	2 out of 525 0.380952380952381%	11 out of 4533 0.242664901831017%	0.369833	1	TEA001304;TEA026005	K02183+K02183
Phototransduction	ko04744	2 out of 525 0.380952380952381%	10 out of 4533 0.220604456210015%	0.325475	1	TEA001304;TEA026005	K02183+K02183
Phototransduction - fly	ko04745	2 out of 525 0.380952380952381%	10 out of 4533 0.220604456210015%	0.325475	1	TEA001304;TEA026005	K02183+K02183
Inflammatory mediator regulation of TRP channels	ko04750	3 out of 525 0.571428571428571%	25 out of 4533 0.551511140525039%	0.566326	1	TEA001304;TEA026005;TEA021468	K02183+K02183+K07418
Regulation of actin cytoskeleton	ko04810	4 out of 525 0.761904761904762%	39 out of 4533 0.86035737921906%	0.677313	1	TEA019184;TEA027317;TEA014064;TEA004884	K04365+K04392+K05759+K17388
Insulin signaling pathway	ko04910	10 out of 525 1.9047619047619%	85 out of 4533 1.87513787778513%	0.530037	1	TEA022370;TEA001304;TEA026005;TEA014542;TEA018404;TEA029677;TEA019184;TEA005648;TEA011166;TEA027309	K00688+K02183+K02183+K03841+K03841+K03841+K04365+K07195+K07195+K07195
GnRH signaling pathway	ko04912	3 out of 525 0.571428571428571%	35 out of 4533 0.772115596735054%	0.788556	1	TEA001304;TEA026005;TEA032621	K02183+K02183+K04421
Ovarian steroidogenesis	ko04913	4 out of 525 0.761904761904762%	54 out of 4533 1.19126406353408%	0.886743	1	TEA014658;TEA031133;TEA011075;TEA021468	K00512+K00512+K07410+K07418
Progesterone-mediated oocyte maturation	ko04914	2 out of 525 0.380952380952381%	20 out of 4533 0.441208912420031%	0.691949	1	TEA024106;TEA019184	K03350+K04365
Estrogen signaling pathway	ko04915	7 out of 525 1.33333333333333%	36 out of 4533 0.794176042356056%	0.115173	1	TEA001304;TEA026005;TEA006051;TEA011686;TEA019323;TEA022664;TEA031295	K02183+K02183+K03283+K03283+K03283+K03283+K09571
Melanogenesis	ko04916	2 out of 525 0.380952380952381%	17 out of 4533 0.375027575557026%	0.602375	1	TEA001304;TEA026005	K02183+K02183
Prolactin signaling pathway	ko04917	2 out of 525 0.380952380952381%	30 out of 4533 0.661813368630046%	0.878071	1	TEA014658;TEA031133	K00512+K00512
Adipocytokine signaling pathway	ko04920	2 out of 525 0.380952380952381%	31 out of 4533 0.683873814251048%	0.889398	1	TEA010864;TEA015105	K01897+K07297
Oxytocin signaling pathway	ko04921	4 out of 525 0.761904761904762%	48 out of 4533 1.05890138980807%	0.823484	1	TEA001304;TEA026005;TEA032590;TEA004884	K02183+K02183+K04454+K17388
Glucagon signaling pathway	ko04922	4 out of 525 0.761904761904762%	62 out of 4533 1.3677476285021%	0.939868	1	TEA022370;TEA023767;TEA001304;TEA026005	K00688+K00873+K02183+K02183
Regulation of lipolysis in adipocytes	ko04923	1 out of 525 0.19047619047619%	9 out of 4533 0.198544010589014%	0.670067	1	TEA029273	K01054
Renin secretion	ko04924	2 out of 525 0.380952380952381%	15 out of 4533 0.330906684315023%	0.532464	1	TEA001304;TEA026005	K02183+K02183
Aldosterone synthesis and secretion	ko04925	2 out of 525 0.380952380952381%	10 out of 4533 0.220604456210015%	0.325475	1	TEA001304;TEA026005	K02183+K02183
Cortisol synthesis and secretion	ko04927	2 out of 525 0.380952380952381%	25 out of 4533 0.551511140525039%	0.803811	1	TEA014658;TEA031133	K00512+K00512
Endocrine and other factor-regulated calcium reabsorption	ko04961	1 out of 525 0.19047619047619%	15 out of 4533 0.330906684315023%	0.842671	1	TEA021089	K01528
Vasopressin-regulated water reabsorption	ko04962	2 out of 525 0.380952380952381%	21 out of 4533 0.463269358041032%	0.717869	1	TEA030473;TEA027649	K10418+K12462
Proximal tubule bicarbonate reclamation	ko04964	2 out of 525 0.380952380952381%	7 out of 4533 0.154423119347011%	0.190075	1	TEA006665;TEA034004	K00261+K00261
Salivary secretion	ko04970	2 out of 525 0.380952380952381%	10 out of 4533 0.220604456210015%	0.325475	1	TEA001304;TEA026005	K02183+K02183
Gastric acid secretion	ko04971	2 out of 525 0.380952380952381%	9 out of 4533 0.198544010589014%	0.280334	1	TEA001304;TEA026005	K02183+K02183
Pancreatic secretion	ko04972	2 out of 525 0.380952380952381%	15 out of 4533 0.330906684315023%	0.532464	1	TEA027317;TEA033557	K04392+K05853
Bile secretion	ko04976	10 out of 525 1.9047619047619%	57 out of 4533 1.25744540039709%	0.11672	1	TEA017373;TEA019049;TEA005016;TEA025103;TEA026748;TEA000755;TEA008891;TEA023070;TEA022659;TEA022875	K00021+K00021+K05658+K05658+K05658+K05666+K05666+K05666+K05681+K05681
Vitamin digestion and absorption	ko04977	2 out of 525 0.380952380952381%	5 out of 4533 0.110302228105008%	0.105587	1	TEA016662;TEA025959	K05665+K05665
Mineral absorption	ko04978	1 out of 525 0.19047619047619%	9 out of 4533 0.198544010589014%	0.670067	1	TEA022572	K14686
Cholesterol metabolism	ko04979	2 out of 525 0.380952380952381%	11 out of 4533 0.242664901831017%	0.369833	1	TEA025760;TEA028147	K01052+K05770
Biofilm formation - Vibrio cholerae	ko05111	3 out of 525 0.571428571428571%	4 out of 4533 0.0882417824840062%	0.00564842	1	TEA010854;TEA022502;TEA027214	K00640+K00640+K00640
