# Supplementary material for: Fulvic acid ameliorates drought stress-induced damage in tea plants by regulating the ascorbate metabolism and flavonoids biosynthesis
Source: BMC Genomics. 2020 Jun 18;21:411. doi: 10.1186/s12864-020-06815-4 (PMC7301537; doi:10.1186/s12864-020-06815-4)
Supplement: Supplementary file 6 — Additional file 6. The information of metabolomes. [file 12864_2020_6815_MOESM6_ESM.xlsx]

## Sheet:  Metabolites data
Index	Q1 (Da)	Q3 (Da)	Rt (min)	Molecular Weight (Da)	Ionization model	KEGG ID	Compounds	Class	mix01	mix02	mix03	mix04	4FAD1	4FAD2	4FAD3	4WD1	4WD2	4WD3	8FAD1	8FAD2	8FAD3	8WD1	8WD2	8WD3
pma0101	293.2	163.2	2.45	292.16	[M+H]+	-	N-Caffeoyl agmatine	Phenolamides	155000	199000	119000	184000	101000	94300	141000	90400	113000	108000	190000	189000	192000	145000	118000	155000
pma0104	369.1	207.1	3.82	368.12	[M+H]+	-	N-sinapoyl hydroxycoumarin	Phenylpropanoids	1740000	1850000	2700000	1770000	2390000	1750000	2280000	2330000	1910000	1950000	1920000	2780000	1710000	1980000	2080000	1590000
pma0110	399	207.2	3.17	398	[M+H]+	-	O-Sinapoyl quinic acid	Organic acids and derivatives	44800	49200	68300	72200	41300	53200	45300	61900	60500	48100	60900	49100	45700	32800	36600	44200
pma0134	121	93.1	1.16	120.04	[M+H]+	-	D(-)-Threose	Carbohydrates	1040000	1000000	1240000	923000	484000	438000	482000	1230000	1300000	1250000	975000	1270000	988000	1010000	1220000	915000
pma0149	341.1	207.1	2.28	340.08	[M+H]+	C02887	Sinapoyl malate	Organic acids and derivatives	1510000	1630000	1420000	1640000	1740000	1780000	1920000	1770000	1530000	1640000	1760000	1390000	1540000	1330000	1930000	1720000
pma0214	479	317.1	3.91	478	[M+H]+	-	methylQuercetin O-hexoside	Flavonol	10900000	9240000	12400000	11800000	10700000	9720000	9640000	10200000	13000000	12800000	12200000	12100000	11100000	10400000	9630000	10500000
pma0249	479.1	317.1	3.52	478.12	[M+H]+	-	Selgin 5-O-hexoside	Flavone	1130000	1140000	1110000	1220000	1040000	1070000	1270000	1050000	1090000	998000	1110000	1010000	989000	978000	1080000	1010000
pma0253	477.1	315	5.27	476.14	[M+H]+	-	O-methylChrysoeriol 5-O-hexoside	Flavone	3370000	3530000	3610000	3490000	4060000	3790000	3930000	3340000	3260000	3090000	3080000	3170000	3100000	3930000	3880000	4200000
pma0359	535.1	331.1	4.69	534.11	[M+H]+	-	Tricin 5-O-acetylglucoside	Flavone	210000	204000	196000	233000	232000	234000	227000	242000	199000	208000	217000	234000	201000	254000	171000	204000
pma0461	277.2	93.1	8.52	276.22	[M+H]+	-	14,15-Dehydrocrepenynic acid	Lipids	181000	183000	182000	190000	127000	118000	120000	135000	147000	124000	105000	120000	89300	403000	386000	388000
pma0584	308.2	163.2	1.27	307.2	[M+H]+	-	N-Caffeoylspermidine	Phenolamides	42900	32000	32900	35700	51100	55900	47400	44600	51700	52700	54700	57600	55300	47100	46000	28500
pma0675	153	135	2.93	152.05	[M+H]+	-	o-Anisic acid	Organic acids and derivatives	193000	220000	242000	284000	302000	210000	202000	123000	194000	194000	287000	257000	281000	323000	264000	282000
pma0702	558.3	207.2	3.75	557.28	[M+H]+	-	N', N''-disinapoylspermidine	Phenolamides	13500000	9550000	8470000	9560000	11700000	8940000	11300000	12900000	11600000	9560000	11000000	9600000	10300000	10700000	9160000	9800000
pma0724	435.1	285.1	3.79	434.1	[M+H]+	-	Naringenin C-hexoside	Flavone	8740000	8580000	8250000	6540000	7840000	8630000	7720000	7620000	5900000	6130000	7850000	6400000	7240000	8460000	8340000	7320000
pma0760	565	317	4.33	564	[M+H]+	-	Selgin O-malonylhexoside	Flavone	2320000	2330000	2530000	2350000	2490000	2600000	2290000	3090000	2970000	3230000	2960000	3100000	2960000	2100000	2330000	2370000
pma0948	138.1	121.1	1.26	137.09	[M+H]+	-	Hydroxyphenethylamine	Others	76900	56800	64100	78600	60100	64500	96700	89600	70500	61000	53400	58400	61600	56200	92600	67800
pma1087	565.2	499.2	3.77	564.16	[M+H]+	-	C-pentosyl-C-hexosyl-apigenin	Flavone	1890000	1950000	2090000	1990000	2550000	2130000	2250000	2170000	2290000	1800000	2000000	2270000	1940000	2400000	2490000	2340000
pma1108	433.1	283.1	3.78	432.11	[M+H]+	-	Apigenin C-glucoside	Flavone	2110000	1910000	1670000	1300000	2260000	2190000	2140000	1880000	1710000	2140000	1520000	1710000	1580000	2450000	1590000	2090000
pma1116	301.1	286	4.13	300.1	[M+H]+	C10098	Kaempferide	Flavonol	2410000	2650000	2690000	2540000	1970000	2310000	2290000	2960000	2980000	2910000	2790000	2690000	2530000	2190000	2540000	2080000
pma1751	286	124	1.95	285	[M+H]+	-	Nicotinic acid-hexoside	Vitamins and derivatives	2460000	2420000	2470000	2330000	4800000	4460000	4500000	4110000	4160000	2760000	3460000	3990000	3670000	2240000	2610000	2320000
pma1839	309	207	2.95	308	[M+H]+	-	N-sinapoyl cadaverine	Phenolamides	1060000	1120000	1000000	1050000	1100000	1040000	1100000	1060000	960000	1090000	1030000	1060000	1060000	1080000	1100000	1060000
pma2400	167.1	95	2.8	166.1	[M+H]+	-	Dihydrojasmone	Others	252000	307000	274000	263000	298000	336000	299000	294000	311000	310000	322000	323000	351000	235000	299000	260000
pma2405	280	177	2.87	280	Protonated	-	Feruloylcholine	Alkaloids	1520000	1640000	1640000	1760000	1480000	1660000	1590000	1790000	1800000	1660000	1700000	1590000	1580000	1540000	1530000	1600000
pma2681	206.1	178	2.05	205.1	[M+H]+	C02470	Xanthurenic acid	Organic acids and derivatives	231000	173000	209000	220000	179000	207000	203000	194000	175000	175000	147000	204000	211000	156000	160000	184000
pma2987	142.1	83.1	0.62	141.1	[M+H]+	C00860	Histidinol	Alcohols	24200000	27300000	28600000	34400000	26000000	22600000	21600000	18500000	24300000	19200000	18100000	15400000	25200000	19700000	19400000	15500000
pma3101	256.2	124.1	0.84	255.2	[M+H]+	C05841	Nicotinate ribonucleoside	Vitamins and derivatives	10500000	7960000	10500000	8320000	10400000	8710000	10600000	11300000	8270000	10100000	7290000	8080000	7590000	7180000	7880000	8270000
pma3606	295.2	179.2	9.22	294.2	[M+H]+	-	9-Hydroxy-(10E,12Z,15Z)-octadecatrienoic acid	Lipids	354000	330000	317000	332000	331000	338000	333000	305000	330000	308000	267000	304000	280000	356000	409000	383000
pma3649	132.1	86.1	1.01	131.1	[M+H]+	C00430	5-Aminolevulinate	Organic acids and derivatives	25900000	33500000	30500000	31700000	16700000	16100000	16500000	21900000	21600000	20700000	26000000	19600000	26200000	58000000	45900000	59500000
pma3724	369.1	177.1	3.42	368.1	[M+H]+	-	1-O-Feruloyl quinic acid	Organic acids and derivatives	122000	113000	130000	128000	111000	127000	129000	130000	97700	114000	129000	120000	132000	196000	164000	126000
pma6199	417.2	255.1	4.99	416.2	[M+H]+	-	Chrysin O-hexoside	Flavone	378000	415000	549000	514000	426000	547000	442000	534000	558000	541000	467000	442000	413000	411000	489000	494000
pma6218	419.1	383.1	3.84	418.1	[M+H]+	-	O-methylnaringenin C-pentoside	Flavone	3590000	3280000	3240000	2870000	3690000	3080000	2530000	2250000	2350000	3120000	2570000	2700000	3130000	2920000	2780000	3010000
pma6254	757.3	163.2	3.68	756.3	[M+H]+	-	C-hexosyl-apigenin O-caffeoylhexoside	Flavone	2430000	2320000	1510000	1150000	2650000	1780000	1760000	1350000	1340000	2020000	2060000	1290000	2230000	2360000	2420000	2020000
pma6270	258.2	104.2	0.78	258.2	Protonated	C00670	sn-Glycero-3-phosphocholine	Alkaloids	1920000	2220000	2240000	1970000	1140000	1200000	1200000	1100000	952000	891000	2140000	2740000	2200000	1230000	1700000	1310000
pma6281	145.1	101.1	0.75	146.06	[M-H]-	-	Methylglutaric acid	Organic acids and derivatives	6970	12200	9530	9120	5910	6400	5660	10700	8440	10500	13800	8410	15800	21800	18200	18300
pma6298	96	68.1	1.16	95.04	[M+H]+	-	3-Hydroxypyridine	Others	78700	72600	71000	83800	85500	86900	54700	73200	76600	83700	95500	103000	96700	77500	79000	58700
pma6360	477.1	297.2	4.06	476.1	[M+H]+	-	O-methylChrysoeriol 8-C-hexoside	Flavone	519000	491000	404000	449000	458000	510000	460000	555000	552000	448000	576000	518000	584000	521000	521000	413000
pma6371	611.2	473.1	3.08	610.2	[M+H]+	-	di-C,C-hexosyl-luteolin	Flavone	4200000	4780000	4920000	5200000	5430000	5020000	5200000	4040000	4550000	4580000	4540000	4420000	4580000	5330000	4600000	4660000
pma6389	345.2	177.2	6.33	344.2	[M+H]+	C04444	Ayanin	Flavonol	75000	93300	98400	74600	90300	72400	55900	84400	93700	81100	76400	88900	82500	77400	69100	63500
pma6455	229	97	0.86	230.02	[M-H]-	C00117	Ribulose-5-phosphate	Carbohydrates	226000	173000	158000	139000	92300	101000	112000	161000	122000	92500	110000	123000	39500	104000	79800	117000
pma6460	337	163.1	3.26	338	[M-H]-	-	5-O-p-Coumaroylquinic acid	Organic acids and derivatives	9200000	8830000	8310000	8010000	9120000	9110000	9770000	8160000	8380000	8350000	8880000	9160000	9070000	8070000	7990000	8390000
pma6496	449.1	299.1	3.45	448.1	[M+H]+	-	Luteolin 6-C-glucoside	Flavone	6000000	6020000	5600000	5580000	6760000	6090000	5710000	5860000	5720000	6350000	5350000	5230000	5260000	7460000	7510000	6830000
pma6499	509.3	347.1	3.41	508.3	[M+H]+	-	Limocitrin O-hexoside	Flavone	393000	407000	446000	490000	453000	356000	400000	448000	538000	417000	493000	453000	427000	514000	407000	433000
pma6515	755.2	177.1	4.73	754.2	[M+H]+	-	C-hexosyl-chrysin O-feruloylhexoside	Flavone	321000	344000	324000	283000	373000	374000	404000	328000	336000	372000	322000	269000	302000	351000	381000	364000
pma6516	757.3	595.2	3.55	756.3	[M+H]+	-	C-hexosyl-apigenin O-hexosyl-O-hexoside	Flavone	5660000	6160000	5990000	7390000	7170000	7430000	7360000	6740000	7850000	7280000	7410000	7430000	8140000	8510000	7490000	7700000
pma6518	771.2	177.1	4.25	770.21	[M+H]+	-	C-pentosyl-chrysoeriol 7-O-feruloylhexoside	Flavone	560000	479000	548000	467000	459000	521000	522000	495000	443000	445000	530000	519000	455000	461000	498000	587000
pma6558	313.1	298.1	7.22	314.08	[M-H]-	-	Velutin	Flavone	5670	4190	6430	5800	7390	9840	7020	7320	5860	7110	5270	9260	7220	5970	7290	5770
pma6561	341	135	2.86	342	[M-H]-	-	Caffeic acid O-glucoside	Phenylpropanoids	526000	443000	419000	390000	335000	371000	331000	278000	274000	173000	464000	455000	441000	832000	866000	842000
pma6576	347	153.2	4.41	346	[M+H]+	-	Spinacetin	Flavone	670000	626000	749000	799000	529000	629000	675000	564000	627000	657000	706000	606000	564000	501000	682000	524000
pma6586	567.3	405.2	4.04	566.3	[M+H]+	-	Tricin O-glycerylhexoside	Flavone	6640000	6400000	5760000	6590000	7090000	6830000	6630000	6780000	6270000	6890000	6980000	7090000	7220000	6440000	6700000	6260000
pma6599	207.1	85	3.31	206.1	[M+H]+	-	6-Hydroxymethylherniarin	Phenylpropanoids	1080000	980000	1050000	1010000	986000	891000	983000	1040000	1100000	987000	1050000	963000	1020000	868000	919000	905000
pma6625	405.1	243.1	4.63	406.13	[M-H]-	-	E-3,4,5'-Trihydroxy-3'-glucopyranosylstilbene	Others	63900	91600	102000	87300	62500	55200	25900	80300	59200	61500	60800	37800	51600	64800	58900	49800
pma6638	477.2	315	5.3	476.2	[M+H]+	-	O-methylChrysoeriol 7-O-hexoside	Flavone	3520000	3430000	3370000	3380000	3830000	3790000	3720000	3110000	3060000	3200000	3030000	3070000	3220000	3840000	3850000	3940000
pma6639	479.2	317.2	4.17	478.2	[M+H]+	-	Isorhamnetin O-hexoside	Flavonol	18500000	18100000	18100000	17700000	20200000	18200000	16200000	19700000	17400000	17200000	16300000	16900000	16000000	17200000	17500000	16300000
pma6647	625.2	607.1	3.37	624.2	[M+H]+	-	C-hexosyl-chrysoeriol O-hexoside	Flavone	859000	835000	1070000	1030000	735000	746000	728000	1110000	883000	886000	939000	994000	777000	848000	786000	797000
pma6687	557.2	331	4.44	556.2	[M+H]+	-	Tricin 4'-O-(syringyl glyceryl)ether	Flavone	314000	263000	243000	320000	316000	241000	237000	210000	333000	225000	245000	206000	262000	264000	254000	297000
pmb0064	374.1	198.2	2.05	373.1	[M+H]+	C04831	DIMBOA glucoside	Others	25300000	26800000	25900000	26200000	26900000	27400000	25300000	23900000	24100000	25200000	25700000	25900000	26100000	29300000	28000000	30200000
pmb0069	122	105	2.26	121	[M+H]+	C09815	Benzamide	Others	818000	668000	735000	789000	597000	638000	547000	650000	557000	638000	703000	598000	705000	918000	958000	981000
pmb0108	375.2	137.1	3.47	374.2	[M+H]+	-	Feruloyl syringic acid	Phenylpropanoids	1340000	1370000	1320000	1480000	1200000	1360000	1090000	1260000	1350000	1400000	1350000	1300000	1390000	1340000	1360000	883000
pmb0128	213.3	81	4.52	212.3	[M+H]+	-	delta-Tridecalactone	Lipids	93500	113000	103000	96400	104000	94600	95600	92800	70700	112000	88800	92600	89100	109000	73500	166000
pmb0142	165.1	95.2	6.04	164.1	[M+H]+	C10945	Caffeic aldehyde	Phenylpropanoids	947000	952000	1020000	1010000	1020000	1070000	1010000	596000	625000	641000	1980000	1950000	1920000	1270000	1250000	1210000
pmb0159	696.4	355.2	7.6	695.4	[M+H]+	-	DGMG (18:2) isomer2	Lipids	447000	574000	511000	449000	477000	494000	431000	715000	802000	755000	501000	513000	511000	801000	803000	895000
pmb0160	353.3	261.1	7.6	352.3	[M+H]+	-	MAG (18:3) isomer5	Lipids	8820000	8100000	9000000	9110000	7910000	8120000	8520000	12300000	12600000	11400000	9200000	10000000	9570000	14600000	13200000	13800000
pmb0161	696.4	355.3	8.12	695.4	[M+H]+	-	DGMG (18:2) isomer1	Lipids	433000	359000	459000	464000	427000	515000	526000	664000	801000	545000	467000	564000	590000	831000	893000	740000
pmb0163	696.4	355.4	8.11	695.4	[M+H]+	-	DGMG (18:2) isomer3	Lipids	412000	322000	418000	491000	401000	457000	424000	746000	862000	757000	451000	536000	478000	763000	839000	727000
pmb0164	355.1	147.2	8.46	354.1	[M+H]+	-	MAG (18:2) isomer1	Lipids	44400	51300	42700	42200	50200	50500	55300	65300	72700	55400	47200	47800	46700	62200	64100	54400
pmb0165	494.3	184.1	8.55	493.3	[M+H]+	-	LysoPC 16:1	Lipids	39200	36400	24500	32800	32200	19400	18900	25900	15500	26500	40000	47100	58600	68700	74900	82800
pmb0168	700.1	184.4	9.33	699.1	[M+H]+	-	PC 16:1/14:1	Lipids	20900	22100	29500	27600	43100	29300	36700	7980	10700	10700	88300	68600	97200	18100	24700	23200
pmb0197	298.1	166.3	1.16	297.1	[M+H]+	-	N2-methylguanosine	Nucleotide and derivates	1960000	1910000	2280000	2010000	2160000	2330000	2100000	2020000	1850000	1850000	2060000	2270000	2440000	2040000	2100000	2180000
pmb0202	153	110	1.18	152	[M+H]+	C00385	Xanthine	Nucleotide and derivates	973000	675000	838000	592000	873000	516000	811000	884000	630000	804000	618000	812000	559000	540000	766000	552000
pmb0247	137.3	94.2	3.14	136.3	[M+H]+	C00568	p-Aminobenzoate	Organic acids and derivatives	2950000	3500000	3630000	3180000	3140000	3470000	2820000	2990000	2600000	2880000	3740000	4250000	4040000	3300000	3130000	3280000
pmb0277	331.1	315	5.74	330.1	[M+H]+	-	Tricin	Flavone	12900000	12000000	12500000	12700000	11000000	11300000	10500000	11700000	12700000	12700000	8390000	8700000	8640000	10500000	9750000	10800000
pmb0287	351.4	334.3	7.47	350.4	[M+H]+	-	MAG (18:4) isomer2	Lipids	152000	154000	149000	158000	168000	157000	151000	215000	200000	204000	166000	194000	178000	270000	210000	245000
pmb0292	387.1	331.1	7.65	386.1	[M+H]+	C00187	Cholesterol	Lipids	1290000	1380000	1370000	1360000	1430000	1350000	1100000	1170000	988000	1120000	1070000	1120000	1210000	1110000	972000	1400000
pmb0296	357.2	265.4	8.97	356.2	[M+H]+	-	MAG (18:1) isomer2	Lipids	321000	317000	296000	311000	202000	213000	201000	306000	275000	281000	188000	208000	198000	419000	360000	389000
pmb0302	126.1	96	3.69	125.1	[M+H]+	C03557	2-Aminoethylphosphonate	Lipids	282000	247000	265000	270000	333000	279000	283000	317000	286000	274000	322000	300000	309000	294000	317000	319000
pmb0312	176.1	91.2	3.7	175.1	[M+H]+	-	5-methoxyindole-3-carbaldehyde	Indole derivatives	96000	83000	103000	68000	64800	64100	86800	114000	81200	107000	51900	60900	77000	76700	101000	96900
pmb0322	653.3	344.9	4.76	652.3	[M+H]+	-	3’,4’,5’-Tricetin O-rutinoside	Flavone	1800000	1810000	1770000	1810000	1750000	1830000	1880000	1860000	1680000	1830000	1650000	1640000	1540000	1620000	1660000	1850000
pmb0323	251.1	163.2	1.97	250.1	[M+H]+	C03002	N-Caffeoyl putrescine	Phenolamides	105000	83800	77400	61600	83200	70100	94300	87100	80600	83900	56700	79800	74400	76200	89400	81000
pmb0325	321.1	177.2	2.87	320.1	[M+H]+	-	N-Feruloyl spermidine	Phenolamides	552000	543000	569000	521000	531000	510000	504000	565000	552000	508000	618000	665000	762000	696000	774000	674000
pmb0358	641.1	479.1	4.39	640.1	[M+H]+	-	Selgin O-hexosyl-O-hexoside	Flavone	147000	107000	131000	128000	108000	118000	78400	103000	104000	140000	117000	126000	103000	107000	133000	119000
pmb0374	136.1	118.9	1.82	135.1	[M+H]+	-	Aminopurine	Others	11800000	11500000	10900000	11200000	10200000	10400000	10200000	12600000	14200000	12900000	6360000	6200000	6110000	8870000	8610000	8900000
pmb0382	339.1	177.2	3.88	338.1	[M+H]+	-	O-Feruloyl 4-hydroxylcoumarin	Phenylpropanoids	551000	502000	491000	521000	462000	370000	415000	406000	410000	443000	379000	350000	356000	450000	416000	404000
pmb0423	195.1	145.3	3.22	194.1	[M+H]+	-	Hydroxy-methoxycinnamate	Phenylpropanoids	7870000	8140000	7940000	7870000	6070000	5820000	5960000	5920000	5940000	5640000	5590000	5710000	5580000	10500000	10300000	10600000
pmb0449	162.1	97.9	0.8	161.1	[M+H]+	C00956	2-Aminoadipic acid (L-Homoglutamic acid)	Amino acid and derivatives	2780000	2480000	2710000	2150000	1540000	1560000	1690000	2050000	1650000	1990000	2010000	2140000	1770000	3580000	3790000	3540000
pmb0464	458.1	116.3	0.81	457.1	[M+H]+	-	Aspartic acid di-O-glucoside	Amino acid and derivatives	3570000	3240000	3030000	2610000	2250000	2020000	1910000	3000000	2710000	3290000	2710000	2920000	2100000	2680000	3650000	3220000
pmb0478	455.1	147.4	1.92	454.1	[M+H]+	-	Coumarin O-rutinoside	Phenylpropanoids	93400	113000	112000	116000	80300	87100	95300	111000	114000	100000	101000	97900	72800	124000	93400	104000
pmb0484	104.1	60.1	0.76	103.1	[M+H]+	C00114	Choline	Alkaloids	16100000	14400000	14800000	14900000	18200000	16800000	15200000	17100000	17500000	17500000	16900000	17300000	17700000	16900000	16800000	18000000
pmb0488	146.2	72.2	0.56	145.2	[M+H]+	C00315	Spermidine	Phenolamides	126000	157000	115000	107000	140000	130000	46600	81200	90200	79200	83800	71300	73700	74200	69100	57400
pmb0490	235.1	146.8	2.29	234.1	[M+H]+	C18326	N-p-Coumaroyl putrescine	Phenolamides	119000	190000	130000	188000	163000	151000	155000	138000	121000	142000	141000	133000	117000	137000	161000	161000
pmb0492	584.2	325	2.42	583.2	[M+H]+	-	N',N",N"'-p-coumaroyl-cinnamoyl-caffeoyl spermidine	Phenolamides	2330000	2170000	2070000	2370000	2860000	2500000	2830000	2740000	2680000	2950000	2870000	2930000	3030000	3080000	3010000	3300000
pmb0493	277.2	147.2	2.58	276.2	[M+H]+	-	N'-p-Coumaroyl agmatine	Phenolamides	1660000	1710000	1630000	1550000	1510000	1450000	1660000	1190000	1120000	1270000	1600000	1930000	1730000	1730000	1730000	1870000
pmb0494	295	206.9	2.77	294	[M+H]+	-	N-Sinapoyl putrescine	Phenolamides	253000	214000	262000	237000	217000	247000	257000	266000	224000	247000	263000	236000	277000	155000	220000	245000
pmb0496	307.2	177.2	2.78	306.2	[M+H]+	C18325	N-Feruloyl agmatine	Phenolamides	1300000	876000	941000	876000	1160000	1360000	1200000	1310000	1250000	1340000	1260000	1340000	1270000	1340000	1140000	1300000
pmb0501	131.1	114.1	0.75	130.1	[M+H]+	C00179	Agmatine	Phenolamides	171000	228000	174000	262000	192000	175000	200000	159000	157000	203000	157000	202000	196000	258000	235000	291000
pmb0504	469.1	177.4	2.17	468.1	[M+H]+	-	N-(4'-O-glycosyl)-feruloyl agmatine	Phenolamides	109000	136000	136000	119000	144000	158000	114000	161000	157000	153000	141000	152000	149000	135000	142000	126000
pmb0505	235.1	147.2	2.38	234.1	[M+H]+	-	N'-p-Coumaroyl putrescine	Phenolamides	208000	241000	251000	201000	229000	270000	216000	249000	149000	187000	145000	178000	195000	157000	155000	120000
pmb0508	277.1	147.5	2.43	276.1	[M+H]+	C04498	N-p-Coumaroyl agmatine	Phenolamides	143000	160000	122000	155000	133000	99400	164000	106000	116000	135000	208000	182000	159000	166000	141000	126000
pmb0514	348.1	136.1	0.85	347.1	[M+H]+	C01367	Adenosine 3'-monophosphate	Nucleotide and derivates	16000000	13400000	15200000	12100000	14200000	12600000	14000000	15800000	11600000	15900000	9360000	10500000	9310000	9670000	9190000	10100000
pmb0530	664.2	136.2	1.16	663.2	[M+H]+	C00003	Nicotinic acid adenine dinucleotide	Nucleotide and derivates	3490000	3140000	4040000	3770000	3880000	3580000	3850000	3450000	2970000	3320000	3960000	5590000	4470000	4820000	5930000	5520000
pmb0545	477.1	315	3.32	477.1	Protonated	-	Rosinidin O-hexoside	Anthocyanins	248000	335000	369000	368000	255000	236000	263000	321000	261000	305000	382000	319000	364000	248000	253000	278000
pmb0563	301.1	286	3.95	301.1	Protonated	C08726	Peonidin	Anthocyanins	2870000	1880000	2290000	2580000	1950000	2450000	2500000	2310000	2930000	1730000	2770000	2720000	2430000	2090000	2050000	2370000
pmb0565	509.1	347.2	3.41	508.1	[M+H]+	-	Syringetin 3-O-hexoside	Flavonol	422000	485000	356000	511000	322000	442000	332000	369000	415000	484000	308000	322000	397000	406000	385000	368000
pmb0566	581.2	383.2	3.74	580.2	[M+H]+	-	Luteolin O-hexosyl-O-pentoside	Flavone	2690000	2750000	3020000	2770000	3010000	2730000	2600000	2870000	3170000	2920000	3110000	3230000	3110000	2660000	2450000	2840000
pmb0569	509.2	347.1	4.17	508.2	[M+H]+	-	Syringetin 5-O-hexoside	Flavone	10100000	11100000	10600000	9820000	9750000	9210000	8290000	9030000	6540000	8740000	9950000	10500000	9410000	8860000	8660000	9520000
pmb0576	519	271	4.23	518	[M+H]+	-	Apigenin O-malonylhexoside	Flavone	159000	258000	267000	226000	180000	196000	202000	241000	238000	230000	208000	269000	198000	203000	193000	187000
pmb0578	655	207	4.67	654	[M+H]+	-	Luteolin O-sinapoylhexoside	Flavone	256000	292000	291000	298000	302000	276000	279000	282000	209000	263000	276000	250000	287000	297000	311000	334000
pmb0580	417.1	255.1	5	416.1	[M+H]+	-	Chrysin 5-O-glucoside (Toringin)	Flavone	432000	494000	434000	402000	602000	469000	611000	498000	530000	585000	473000	454000	474000	446000	476000	501000
pmb0587	639.1	477	3.29	638.1	[M+H]+	-	Chrysoeriol O-glucuronic acid-O-hexoside	Flavone	186000	170000	233000	170000	232000	308000	267000	240000	191000	254000	240000	276000	301000	259000	213000	256000
pmb0588	611.1	449.3	3.32	610.1	[M+H]+	-	Luteolin 3',7-di-O-glucoside	Flavone	4460000	4960000	5100000	5150000	4700000	4500000	4500000	4480000	4580000	5280000	4160000	4910000	4940000	4780000	5010000	5440000
pmb0592	771.1	463.2	3.92	770.1	[M+H]+	-	Chrysoeriol O-hexosyl-O-rutinoside	Flavone	66200	66800	69400	63400	63800	69900	52800	90400	46400	66300	49800	56300	66600	58700	99400	56500
pmb0595	479.2	317.2	4.17	478.2	[M+H]+	-	Isorhamnetin 5-O-hexoside	Flavonol	17400000	17800000	16400000	20200000	19800000	18300000	17700000	17600000	17900000	17200000	17100000	15800000	16700000	16300000	17200000	16900000
pmb0600	609.4	301	4.08	608.4	[M+H]+	-	Chrysoeriol 7-O-rutinoside	Flavone	22600000	22400000	23600000	22200000	22100000	22800000	20300000	25500000	23200000	20900000	26400000	23800000	23000000	20600000	19800000	20600000
pmb0601	595.1	301.4	4.12	594.1	[M+H]+	-	Chrysoeriol O-hexosyl-O-pentoside	Flavone	885000	900000	974000	883000	652000	738000	673000	971000	872000	906000	916000	1010000	929000	817000	1050000	1060000
pmb0602	509.3	347.2	4.17	508.3	[M+H]+	-	Syringetin 7-O-hexoside	Flavone	8880000	8430000	9710000	10300000	8640000	8120000	7290000	7880000	7270000	7990000	7800000	7770000	9020000	6960000	6900000	7400000
pmb0603	625.1	301.6	4.17	624.1	[M+H]+	-	Chrysoeriol O-hexosyl-O-hexoside	Flavone	39000	34100	28600	21900	30600	54800	40300	43900	35600	40000	40600	44400	37300	38400	29100	43100
pmb0605	433.1	271.1	4.21	432.1	[M+H]+	C04608	Apigenin 7-O-glucoside (Cosmosiin)	Flavone	29800000	30700000	32000000	30700000	29800000	27600000	24800000	25900000	25400000	24800000	26900000	29100000	29100000	25600000	24900000	25400000
pmb0608	549.1	301.4	4.55	548.1	[M+H]+	-	Chrysoeriol O-malonylhexoside	Flavone	311000	346000	325000	317000	439000	356000	368000	401000	413000	455000	388000	412000	432000	396000	455000	442000
pmb0613	757.1	577.2	2.68	756.1	[M+H]+	-	Apigenin 6-C-hexosyl-8-C-hexosyl-O-hexoside	Flavone	736000	812000	758000	726000	707000	765000	646000	655000	625000	623000	621000	662000	697000	739000	552000	629000
pmb0618	627.1	465.1	2.78	626.1	[M+H]+	-	8-C-hexosyl-hesperetin O-hexoside	Flavone	652000	607000	670000	644000	519000	566000	442000	687000	635000	722000	629000	458000	609000	611000	731000	761000
pmb0620	787.1	625.1	2.77	786.1	[M+H]+	-	Chrysoeriol 6-C-hexoside 8-C-hexoside-O-hexoside	Flavone	1560000	1590000	1630000	1750000	1840000	1760000	1720000	1910000	1670000	1840000	1170000	2480000	2350000	1900000	1850000	1580000
pmb0622	611.2	473.1	3.09	610.2	[M+H]+	-	C-hexosyl-luteolin O-hexoside	Flavone	4980000	4520000	4570000	4610000	4850000	5170000	4750000	4340000	4410000	4360000	4490000	4410000	4770000	4730000	4770000	4950000
pmb0623	625.2	607.1	2.96	624.2	[M+H]+	-	6-C-hexosyl chrysoeriol O-hexoside	Flavone	1560000	1690000	1820000	1760000	1740000	1540000	1230000	1250000	1550000	1040000	1520000	1470000	1470000	1810000	1360000	1500000
pmb0624	611.1	431.3	3.09	610.1	[M+H]+	-	6-C-hexosyl-luteolin O-hexoside	Flavone	639000	677000	285000	526000	549000	400000	462000	538000	590000	652000	575000	615000	464000	475000	592000	614000
pmb0626	757.1	433.4	3.1	756.1	[M+H]+	-	6-C-hexosyl-apigenin O-hexosyl-O-hexoside	Flavone	2040000	1710000	2040000	1890000	1940000	1760000	1710000	1840000	1590000	1670000	1660000	1840000	1530000	1990000	1770000	1840000
pmb0628	613.1	451.1	3.09	612.1	[M+H]+	-	Eriodictiol C-hexosyl-O-hexoside	Flavone	5700000	5890000	6380000	5280000	5280000	4740000	5250000	6110000	6180000	5910000	5840000	5370000	5830000	5640000	5870000	6250000
pmb0629	463.1	313.1	3.04	462.1	[M+H]+	-	Chrysoeriol 6-C-hexoside	Flavone	161000	254000	411000	285000	429000	469000	359000	106000	214000	214000	224000	287000	383000	507000	356000	390000
pmb0631	581.1	515.4	3.17	580.1	[M+H]+	-	C-hexosyl-luteolin C-pentoside	Flavone	2490000	2150000	2330000	2050000	2460000	2320000	2240000	2140000	2330000	2240000	2290000	2380000	2040000	2500000	2240000	2370000
pmb0636	581.1	431.3	3.18	580.1	[M+H]+	-	6-C-hexosyl luteolin O-pentoside	Flavone	1290000	1080000	1220000	1160000	1410000	1280000	1320000	1210000	1170000	1160000	1070000	1150000	1250000	1200000	1140000	1230000
pmb0639	757.2	595.2	3.13	756.2	[M+H]+	-	8-C-hexosyl-apigenin O-hexosyl-O-hexoside	Flavone	6940000	6440000	7170000	6310000	6030000	6410000	5940000	6430000	6370000	5740000	6000000	6050000	5480000	6150000	5600000	6110000
pmb0645	627.1	465.2	3.41	626.1	[M+H]+	-	6-C-hexosyl-hesperetin O-hexoside	Flavone	5420000	4830000	5800000	4830000	4700000	4980000	5170000	5430000	6330000	5480000	6170000	5840000	5480000	4910000	5570000	5160000
pmb0647	581.1	419.1	3.46	580.1	[M+H]+	-	8-C-hexosyl-luteolin O-pentoside	Flavone	657000	606000	491000	567000	717000	645000	625000	689000	694000	342000	631000	696000	537000	630000	702000	813000
pmb0652	565.1	433.3	3.6	564.1	[M+H]+	-	C-hexosyl-apigenin O-pentoside	Flavone	231000000	218000000	230000000	227000000	228000000	243000000	236000000	222000000	232000000	229000000	227000000	225000000	224000000	237000000	228000000	243000000
pmb0653	595.1	463.1	3.68	594.1	[M+H]+	-	di-C,C-hexosyl-apigenin	Flavone	4450000	4350000	4500000	4440000	4520000	4520000	4340000	4460000	4590000	4720000	4420000	4570000	4800000	4890000	4600000	4190000
pmb0660	757.2	147.1	3.73	756.2	[M+H]+	-	C-hexosyl-luteolin O-p-coumaroylhexoside	Flavone	609000	732000	466000	610000	1020000	796000	545000	595000	809000	562000	617000	1070000	863000	687000	1040000	822000
pmb0661	609.1	463.3	3.87	608.1	[M+H]+	-	Chrysoeriol C-hexosyl-O-rhamnoside	Flavone	2300000	2240000	2200000	2230000	2340000	2270000	2250000	2380000	2310000	2430000	2250000	2370000	2260000	2320000	2360000	2520000
pmb0662	787.2	463.1	3.64	786.2	[M+H]+	-	C-hexosyl-luteolin O-feruloylhexoside	Flavone	39500	39900	63700	46900	39800	43300	24300	36800	42000	9	51900	62100	36400	9	41900	30300
pmb0665	611.2	465.1	3.78	610.2	[M+H]+	-	Luteolin 8-C-hexosyl-O-hexoside	Flavone	23400000	24800000	26200000	28200000	24300000	25300000	26000000	25300000	23500000	25200000	28400000	28900000	25000000	21500000	21000000	25500000
pmb0667	757.1	177.1	3.87	756.1	[M+H]+	-	C-hexosyl-luteolin O-feruloylpentoside	Flavone	41100	39000	21800	39300	48100	50600	44300	41700	9	47300	56300	56500	35900	57500	24600	36200
pmb0668	715.1	415.6	3.85	714.1	[M+H]+	-	Apigenin C-hexosyl-O-hexosyl-O-Salicylic acid	Flavone	19100	23500	24800	23700	30700	15900	30000	12800	9	11800	15700	19500	10300	16700	9	28600
pmb0672	771.1	463.1	4.02	770.1	[M+H]+	-	6-C-hexosyl-apigenin O-feruloylhexoside	Flavone	156000	202000	155000	158000	149000	167000	155000	152000	137000	156000	158000	200000	117000	139000	191000	137000
pmb0673	403.1	367.1	4.3	402.1	[M+H]+	-	Apigenin 6-C-pentoside	Flavone	6180000	5920000	6480000	6730000	5280000	5550000	5380000	5110000	5230000	5030000	4810000	5450000	5040000	4770000	5040000	5560000
pmb0678	771.2	177.1	4.26	770.2	[M+H]+	-	8-C-hexosyl-apigenin O-feruloylhexoside	Flavone	504000	468000	582000	452000	584000	438000	451000	423000	467000	391000	358000	413000	431000	576000	604000	469000
pmb0680	741.2	147.3	3.97	740.2	[M+H]+	-	C-hexosyl-apigenin O-p-coumaroylhexoside	Flavone	3260000	2970000	2930000	3300000	4180000	3260000	3730000	3020000	2920000	2650000	3470000	3240000	3320000	3420000	3090000	3590000
pmb0681	403.1	367	4.32	402.1	[M+H]+	-	Apigenin 8-C-pentoside	Flavone	25200000	24200000	23000000	25800000	23100000	20300000	19700000	19800000	19000000	19700000	18200000	20400000	20100000	20100000	20000000	17900000
pmb0686	537	289	4.41	536	[M+H]+	-	Eriodictyol O-malonylhexoside	Flavanone	1250000	1250000	1170000	1060000	1310000	1320000	1220000	1600000	1190000	1450000	1120000	1150000	1260000	1130000	1110000	1280000
pmb0689	463.1	331.2	4.75	462.1	[M+H]+	-	Chrysoeriol C-hexoside	Flavone	33100000	33200000	33800000	33800000	33100000	33300000	30900000	34600000	34600000	35200000	32600000	33100000	33400000	33800000	33500000	33000000
pmb0691	757.1	431.4	3.09	756.1	[M+H]+	-	Luteolin C-hexosyl-O-rhamnoside O-hexoside	Flavone	82400	102000	113000	77200	118000	132000	135000	9	111000	64600	101000	9	58900	69200	101000	101000
pmb0693	565.1	433.3	3.39	564.1	[M+H]+	-	C-hexosyl-apigenin C-pentoside	Flavone	10700000	13000000	10600000	13200000	14500000	14200000	12400000	11200000	11000000	11600000	11300000	10800000	12700000	13100000	15800000	13100000
pmb0696	625	463	3.46	624	[M+H]+	-	8-C-hexosyl chrysoeriol O-hexoside	Flavone	486000	531000	597000	560000	503000	431000	555000	532000	565000	493000	541000	627000	618000	561000	587000	570000
pmb0701	463.1	313.2	3.89	462.1	[M+H]+	-	Chrysoeriol 8-C-hexoside	Flavone	22400000	27000000	24900000	26100000	25400000	23500000	22800000	23000000	21200000	22500000	25100000	20900000	24000000	22600000	25800000	26100000
pmb0709	713.1	465.2	3.49	712.1	[M+H]+	-	Quercetin 7-O-malonylhexosyl-hexoside	Flavonol	272000	276000	254000	240000	286000	281000	241000	353000	328000	301000	274000	291000	334000	220000	230000	260000
pmb0711	611.2	303.1	3.7	610.2	[M+H]+	-	Quercetin 7-O-rutinoside	Flavonol	6000000	4380000	6680000	6110000	6430000	5830000	5320000	8760000	7210000	6530000	6440000	7060000	6750000	6990000	5800000	4880000
pmb0712	655.2	331.1	3.5	654.2	[M+H]+	-	Tricin 5-O-hexosyl-O-hexoside	Flavone	2030000	1860000	2240000	2090000	1900000	1930000	1990000	2010000	1760000	2060000	1800000	2050000	1830000	2090000	2030000	2090000
pmb0713	655.2	331.2	3.37	654.2	[M+H]+	-	Tricin 7-O-hexosyl-O-hexoside	Flavone	2710000	3070000	2940000	2890000	2910000	2520000	2780000	2710000	2500000	2560000	2480000	2490000	2430000	2630000	2680000	2560000
pmb0714	689.2	331.1	4.01	688.2	[M+H]+	-	Tricin 4'-O-(β-guaiacylglyceryl) ether 5-O-hexoside	Flavone	236000	236000	296000	202000	275000	251000	202000	201000	191000	252000	136000	185000	229000	256000	220000	247000
pmb0716	655.2	330.9	4.16	654.2	[M+H]+	-	Tricin di-O-hexoside	Flavone	149000	156000	145000	156000	188000	156000	128000	169000	190000	167000	147000	145000	123000	132000	149000	151000
pmb0717	527.2	331	4.11	526.2	[M+H]+	-	Tricin 5-O-β-guaiacylglycerol	Flavone	459000	465000	329000	413000	484000	375000	466000	460000	365000	305000	403000	319000	309000	431000	381000	473000
pmb0720	579.1	331.1	4.56	578.1	[M+H]+	-	Tricin O-malonylhexoside	Flavone	2160000	2380000	2210000	2400000	2860000	2750000	2800000	2730000	2870000	2710000	2860000	2780000	2730000	2910000	2860000	2860000
pmb0723	689.2	331	4.97	688.2	[M+H]+	-	Tricin 4'-O-(β-guaiacylglyceryl) ether O-hexoside	Flavone	3500000	3440000	3570000	3600000	3670000	3640000	3760000	3560000	3520000	3450000	3130000	3330000	3230000	3520000	3540000	3460000
pmb0724	477.1	331.1	4.99	476.1	[M+H]+	-	Tricin O-rhamnoside	Flavone	1370000	1400000	1430000	1300000	1400000	1250000	1200000	1150000	1350000	1460000	1310000	1360000	1250000	1330000	1300000	1290000
pmb0727	405.1	331.2	5.23	404.1	[M+H]+	-	Tricin O-glycerol	Flavone	296000	323000	325000	322000	199000	190000	168000	240000	244000	211000	153000	137000	175000	291000	234000	238000
pmb0733	639.1	331.4	4.07	638.1	[M+H]+	-	Tricin 5-O-rutinoside	Flavone	8110000	8030000	6780000	8010000	8420000	7700000	8300000	7660000	6280000	7380000	6900000	6860000	6380000	7020000	7340000	7970000
pmb0736	493.1	331	4.3	492.1	[M+H]+	-	Tricin 7-O-hexoside	Flavone	3220000	3190000	3230000	3140000	3720000	3300000	3000000	2850000	3110000	2780000	3180000	3050000	3220000	2980000	3510000	3460000
pmb0743	527.1	347.7	5.44	526.1	[M+H]+	-	Tricin 7-O-β-guaiacylglycerol	Flavone	287000	300000	290000	297000	294000	275000	286000	302000	301000	299000	315000	294000	313000	298000	274000	312000
pmb0746	527.1	331	5.84	526.1	[M+H]+	-	Tricin 4'-O-β-guaiacylglycerol	Flavone	1330000	1350000	1310000	1400000	1450000	1470000	1490000	1380000	1400000	1420000	1180000	1240000	1240000	1190000	1210000	1180000
pmb0750	355.1	163.1	2.35	354.1	[M+H]+	C17147	Neochlorogenic acid (5-O-Caffeoylquinic acid)	Organic acids and derivatives	558000	650000	542000	610000	852000	959000	805000	779000	473000	616000	852000	588000	752000	739000	900000	1010000
pmb0751	321.1	147.3	3.81	320.1	[M+H]+	-	5-O-p-Coumaroyl shikimic acid	Organic acids and derivatives	1080000	1050000	1070000	1040000	979000	955000	935000	880000	963000	909000	893000	1020000	1070000	1290000	1370000	1360000
pmb0752	369.1	177.1	3.01	368.1	[M+H]+	C02572	3-O-Feruloyl quinic acid	Organic acids and derivatives	187000	180000	165000	131000	131000	110000	142000	95500	154000	143000	139000	177000	209000	121000	184000	183000
pmb0758	491.1	329	3.09	490.1	[M+H]+	-	Anisic acid O-feruloyl hexoside	Organic acids and derivatives	70300	78700	56400	73200	66600	49900	95700	98200	118000	82100	125000	103000	73600	133000	103000	78700
pmb0764	144.1	113.2	2.6	143.1	[M+H]+	C04294	4-Methyl-5-thiazoleethanol	Alcohols	156000	134000	136000	124000	140000	154000	138000	114000	138000	114000	168000	186000	172000	122000	138000	138000
pmb0766	390.4	328.3	7.2	389.4	[M+H]+	-	Azoxystrobin acid	Organic acids and derivatives	1640000	1650000	1810000	1820000	1920000	1870000	1900000	1880000	1720000	1720000	1540000	1840000	1850000	2770000	2700000	2290000
pmb0769	485.1	323.1	3.79	484.1	[M+H]+	-	N-hexosyl-p-coumaroyl serotonin	Alkaloids	473000	424000	587000	636000	621000	546000	500000	551000	606000	533000	467000	628000	454000	482000	658000	515000
pmb0774	177.2	160.3	1.63	176.2	[M+H]+	C17203	N-hydroxy tryptamine	Alkaloids	1320000	1240000	1390000	1260000	1220000	1090000	1200000	1490000	1360000	1450000	1290000	1420000	1230000	1380000	1340000	1330000
pmb0782	86.1	69.2	1.19	85.1	[M+H]+	C01746	Piperidine	Alkaloids	15200000	14700000	15600000	14500000	7870000	7140000	7610000	10400000	9510000	9980000	11500000	12700000	11400000	21700000	26600000	22700000
pmb0785	130.1	103.3	4.71	129.1	[M+H]+	C06323	Isoquinoline	Alkaloids	71200	69200	69900	94700	80100	79800	54300	61400	59900	72200	84000	64600	75700	82200	79800	114000
pmb0789	332.1	314.3	1.16	331.1	[M+H]+	-	Pyridoxine O-glucoside	Vitamins and derivatives	6940000	5020000	4420000	4480000	6170000	6230000	6990000	6820000	6470000	7060000	6660000	7580000	7050000	7380000	7470000	7200000
pmb0790	494.1	332.5	1.62	493.1	[M+H]+	-	Pyridoxine di-O-hexoside	Vitamins and derivatives	115000	105000	122000	72600	117000	89700	120000	67100	79200	104000	106000	118000	78500	136000	169000	103000
pmb0800	123.1	79.9	1.52	122.1	[M+H]+	C00153	Niacinamide	Vitamins and derivatives	3970000	3940000	4030000	3940000	2670000	2450000	2660000	1920000	1910000	1900000	3060000	3210000	3270000	2220000	2000000	2310000
pmb0801	346	184.1	1.58	345	[M+H]+	-	4-Pyridoxic acid O-hexoside	Vitamins and derivatives	2700000	2290000	2140000	2150000	2520000	2370000	2600000	2590000	2570000	2400000	2580000	2550000	2400000	2390000	2420000	2450000
pmb0802	220.2	202.1	2.15	219.2	[M+H]+	C00864	D-Pantothenic acid	Vitamins and derivatives	24300000	25000000	28800000	26300000	31800000	32300000	32500000	28500000	29400000	29200000	27300000	27300000	28200000	28400000	30600000	30200000
pmb0812	127.1	81.2	2.85	126.1	[M+H]+	C02835	Imidazole-4-acetate	Indole derivatives	2020000	1630000	1850000	1730000	1560000	2260000	1910000	1690000	1910000	1660000	1560000	1730000	1660000	1780000	1930000	1720000
pmb0813	176.1	133.2	4.3	175.1	[M+H]+	-	1-Methoxyindole-3-carbaldehyde	Indole derivatives	92400	99000	116000	134000	123000	89700	115000	87400	131000	116000	107000	109000	104000	130000	139000	116000
pmb0818	206.1	147.5	2.39	205.1	[M+H]+	C05660	Methoxyindoleacetic acid	Indole derivatives	4890000	4760000	4840000	4510000	2980000	2820000	2790000	4170000	4360000	4100000	3540000	3670000	3810000	7170000	7370000	6970000
pmb0829	98.9	80.9	0.88	97.9	[M+H]+	C00009	Phosphoric acid	Organic acids and derivatives	3870000	4350000	3990000	4090000	3410000	2790000	3650000	3640000	3700000	4050000	3960000	3950000	4130000	3580000	3250000	3290000
pmb0835	611.2	287.1	2.36	610.2	[M+H]+	-	Gallocatechin-gallocatechin	Polyphenol	4370000	3530000	3660000	3590000	5170000	5200000	5150000	4290000	4360000	4950000	5100000	5030000	5000000	4780000	5270000	4820000
pmb0837	577.1	425.3	2.92	576.1	[M+H]+	-	Procyanidin A3	Proanthocyanidins	6120000	6520000	6070000	4160000	4550000	5230000	5500000	3930000	5230000	6250000	6070000	5990000	5600000	5760000	4550000	6000000
pmb0848	494.3	184.2	7.88	493.3	[M+H]+	-	LysoPC 16:1 (2n isomer)	Lipids	132000	119000	128000	128000	106000	92900	86900	90900	89600	90200	143000	150000	176000	219000	240000	239000
pmb0852	520.3	502.2	8.43	519.3	[M+H]+	-	LysoPC 18:2	Lipids	4750000	4710000	4740000	5140000	4070000	3380000	3560000	2690000	2990000	2880000	6260000	5430000	6900000	8990000	10200000	10000000
pmb0854	518.3	459.3	8.79	517.3	[M+H]+	-	LysoPC 18:3	Lipids	2010000	1720000	1730000	1620000	1460000	1250000	1120000	1340000	1360000	1470000	2800000	2340000	2620000	4520000	4910000	4270000
pmb0855	496.3	184.2	8.8	495.3	[M+H]+	-	LysoPC 16:0	Lipids	25600000	23800000	26000000	26600000	28000000	24700000	22700000	20200000	19100000	23900000	46600000	43400000	47900000	69600000	75600000	74900000
pmb0856	480.5	339.2	8.86	479.5	[M+H]+	-	LysoPE 18:1 (2n isomer)	Lipids	80000	98200	71400	80300	141000	125000	97200	82400	70800	75900	138000	124000	169000	97200	111000	118000
pmb0859	522.4	184	8.91	521.4	[M+H]+	-	LysoPC 18:1 (2n isomer)	Lipids	1520000	1600000	1490000	1400000	3420000	2820000	2570000	2060000	2120000	2080000	3040000	2980000	3260000	2360000	2690000	2780000
pmb0862	440.1	184.5	6.77	439.1	[M+H]+	-	LysoPC 12:1	Lipids	105000	116000	104000	113000	93300	102000	95100	136000	133000	122000	114000	115000	109000	90900	88000	92100
pmb0863	492.3	184	7.34	491.3	[M+H]+	-	LysoPC 16:2 (2n isomer)	Lipids	71100	50500	76200	66700	40400	39100	34100	56300	36900	44700	82200	76100	80300	168000	194000	180000
pmb0865	518.2	184.1	7.71	517.2	[M+H]+	-	LysoPC 18:3 (2n isomer)	Lipids	24200000	24500000	24200000	24100000	32300000	30600000	28200000	23100000	22600000	24000000	44800000	45400000	55000000	46000000	51600000	52400000
pmb0866	468.1	184.4	7.74	467.1	[M+H]+	-	LysoPC 14:0	Lipids	71500	62900	70600	67900	49000	46400	41400	47800	50100	44800	68100	85100	98000	179000	190000	178000
pmb0873	520	184.5	8.25	519	[M+H]+	-	LysoPC 18:2 (2n isomer)	Lipids	1480000	1460000	1540000	1470000	2450000	2230000	1990000	1480000	1460000	1590000	2970000	2880000	3390000	2710000	3160000	3070000
pmb0874	478.6	460.6	8.38	477.6	[M+H]+	-	LysoPE 18:2 (2n isomer)	Lipids	23500	26000	23500	30600	9	17000	18700	19400	9	9	50800	35500	44900	42400	47700	48600
pmb0882	522.1	504.2	9.07	521.1	[M+H]+	-	LysoPC 18:1	Lipids	221000	232000	222000	193000	295000	188000	182000	175000	134000	224000	284000	243000	241000	384000	469000	419000
pmb0885	291	190.9	6.71	290	[M+H]+	-	4-oxo-9Z,11Z,13E,15E-octadecatetraenoic acid	Lipids	290000	288000	283000	297000	217000	221000	217000	188000	198000	242000	229000	224000	232000	191000	177000	191000
pmb0889	279.3	95.1	8.96	278.3	[M+H]+	C08364	Punicic acid	Lipids	855000	828000	802000	812000	744000	684000	817000	757000	838000	746000	649000	677000	667000	842000	940000	801000
pmb0890	355.1	263.3	10.52	354.1	[M+H]+	-	MAG (18:2)	Lipids	254000	287000	239000	233000	292000	290000	279000	373000	387000	342000	289000	274000	265000	223000	190000	180000
pmb0896	265.1	177.5	2.33	264.1	[M+H]+	-	N'-Feruloyl putrescine	Phenolamides	1390000	1420000	1530000	1680000	1460000	1430000	1330000	1260000	1320000	1280000	1400000	1550000	1530000	1360000	1370000	1320000
pmb0907	265.1	177.1	2.29	264.1	[M+H]+	C10497	N-Feruloyl putrescine	Phenolamides	5670000	4990000	5030000	5240000	4930000	4900000	4960000	4700000	3970000	4430000	4350000	4910000	5290000	4730000	4850000	5170000
pmb0962	235.1	118.3	0.8	234.1	[M+H]+	-	Lysine butyrate	Amino acid and derivatives	208000	186000	145000	144000	171000	159000	144000	135000	127000	159000	147000	127000	147000	147000	105000	131000
pmb0964	366.2	204.1	0.8	365.2	[M+H]+	-	iP7G	Nucleotide and derivates	20200000	20100000	21800000	22900000	20700000	21500000	19400000	20400000	23300000	21900000	20600000	17600000	20000000	22500000	23900000	23300000
pmb1096	118	91	2.39	117	[M+H]+	C00463	Indole	Indole derivatives	18600000	18700000	18500000	18500000	11000000	11100000	10900000	17300000	18300000	17100000	14800000	15400000	15000000	29400000	28700000	30100000
pmb1178	339.1	145.4	3.32	338.1	[M+H]+	-	O-Feruloyl 2-hydroxylcoumarin	Phenylpropanoids	111000	88000	82300	59900	93500	93900	110000	97800	94900	74500	49200	96300	63200	134000	131000	111000
pmb1240	503.2	311.1	3.79	502.2	[M+H]+	-	Phellodensin F	Others	1170000	1220000	1230000	1240000	973000	895000	886000	1080000	1160000	1120000	910000	856000	941000	1350000	1510000	1480000
pmb1312	689.2	331.2	4.43	688.2	[M+H]+	-	Tricin 4'-O-(β-guaiacylglyceryl) ether 7-O-hexoside	Flavone	5700000	6160000	5390000	5820000	5600000	5890000	5810000	5560000	4310000	5260000	4960000	5450000	5000000	5110000	5730000	6290000
pmb1318	457.2	209.2	4.48	456.2	[M+H]+	-	8-Methyl-2-oxo-4-phenyl-2H-chromen-7-yl 4-(hexyloxy)benzoate	Organic acids and derivatives	6160000	6410000	6440000	6280000	6750000	6570000	6370000	6650000	6170000	6830000	5660000	6320000	6230000	6500000	6890000	7520000
pmb1452	275.1	213.2	6.23	274.1	[M+H]+	-	N-Lauryldiethanolamine	Others	1220000	1090000	1120000	1080000	1140000	1170000	1350000	1250000	1610000	1320000	1320000	1310000	1220000	1640000	1590000	1250000
pmb1530	317.1	137.1	7.34	316.1	[M+H]+	-	Phytocassane D	Terpene	143000	142000	149000	145000	133000	140000	133000	121000	118000	125000	133000	151000	141000	116000	126000	115000
pmb1574	277.2	93	8.21	276.2	[M+H]+	-	Octadecadien-6-ynoic acid	Lipids	364000	327000	324000	332000	296000	289000	292000	351000	336000	334000	224000	213000	226000	253000	287000	275000
pmb1605	353.3	261.4	8.45	352.3	[M+H]+	-	MAG (18:3) isomer3	Lipids	14600000	13900000	14100000	14100000	14700000	16200000	15800000	19300000	21900000	18600000	13500000	15300000	14500000	17500000	15900000	17000000
pmb1626	534.4	263.3	9.22	533.4	[M+H]+	-	MGMG (18:2) isomer1	Lipids	206000	211000	221000	187000	124000	138000	138000	197000	160000	161000	94500	76900	95600	189000	152000	141000
pmb1650	279.2	149.4	9.71	278.2	[M+H]+	-	Octadeca-11E,13E,15Z-trienoic acid	Lipids	26000000	26200000	24400000	24100000	26600000	25700000	27000000	22300000	24700000	23800000	21100000	25600000	26600000	30100000	30300000	31600000
pmb1652	149	121	9.71	148	[M+H]+	-	Phthalic anhydride	Others	6110000	6670000	6860000	7200000	6090000	6510000	6930000	6040000	6540000	6540000	5710000	7030000	7060000	7930000	7920000	8490000
pmb1656	353.1	335.1	9.9	352.1	[M+H]+	-	MAG (18:3) isomer4	Lipids	186000	291000	258000	278000	204000	196000	182000	319000	306000	258000	218000	240000	235000	254000	239000	236000
pmb1754	184	125	0.78	183	[M+H]+	C00588	O-Phosphocholine	Alkaloids	1640000	1870000	1400000	1420000	1670000	1470000	1640000	1120000	1130000	1010000	1060000	1120000	1090000	1410000	1200000	1580000
pmb1912	474.2	327	2.3	473.2	[M+H]+	C00234	10-Formyl-THF	Organic acids and derivatives	3020000	2990000	2990000	3140000	2920000	3050000	2940000	2660000	2680000	2280000	2580000	2510000	2140000	2360000	2540000	2680000
pmb2211	343.1	240.7	6.59	342.1	[M+H]+	-	Cocamidopropyl betaine	Alkaloids	2690000	2660000	2890000	2930000	3220000	2980000	3130000	3640000	3360000	3610000	2200000	2480000	2310000	2590000	2950000	2510000
pmb2221	318.3	60.1	6.95	317.3	[M+H]+	C12144	4-Hydroxysphinganine	Lipids	324000	333000	345000	345000	681000	688000	669000	843000	821000	852000	772000	848000	776000	718000	574000	631000
pmb2222	319.1	283.7	7.07	318.1	[M+H]+	-	Phytocassane C	Terpene	16600	16400	20800	18400	22600	27600	30100	33000	33100	34300	30100	28300	30200	32200	24900	29400
pmb2251	694.1	353.7	7.6	693.1	[M+H]+	-	DGMG (18:1)	Lipids	4020000	4930000	4130000	3680000	3150000	3160000	3860000	4480000	4780000	4980000	3550000	5290000	4100000	6650000	6440000	4500000
pmb2260	480.1	184.5	7.76	479.1	[M+H]+	-	LysoPC 15:1	Lipids	13900	16000	11000	16200	10600	11700	10900	12100	7140	7520	16200	14700	15700	23300	26600	27100
pmb2319	482.3	184.1	8.26	481.3	[M+H]+	-	LysoPC 15:0	Lipids	61300	63700	51000	50900	47700	39200	46100	45600	52800	42800	64200	64700	72900	122000	154000	129000
pmb2325	353.1	261.8	8.42	352.1	[M+H]+	-	MAG (18:3) isomer2	Lipids	314000	306000	322000	306000	326000	368000	359000	463000	463000	410000	304000	338000	319000	392000	354000	406000
pmb2363	357.2	265.3	8.76	356.2	[M+H]+	-	MAG (18:1) isomer1	Lipids	194000	217000	198000	198000	205000	201000	231000	298000	316000	276000	254000	259000	270000	385000	376000	335000
pmb2383	534.1	337.7	9.04	533.1	[M+H]+	-	MGMG (18:2) isomer2	Lipids	38500	39100	24900	35400	26600	45500	44200	53000	60700	56900	28000	29400	37500	42100	25400	34500
pmb2388	524.1	184	8.91	523.1	[M+H]+	-	LysoPC 18:0 (2n isomer)	Lipids	14700	19900	17700	15400	39000	34100	30600	26600	25400	26200	31700	37100	34300	30000	38400	33800
pmb2406	510.1	184.4	9.34	509.1	[M+H]+	-	LysoPC 17:0	Lipids	86000	92900	104000	106000	159000	153000	138000	128000	117000	128000	218000	198000	218000	353000	374000	373000
pmb2444	353.2	261.3	10.06	352.2	[M+H]+	-	MAG (18:3) isomer1	Lipids	27700000	27900000	25800000	27300000	13300000	12600000	14800000	23100000	21300000	20100000	15200000	15500000	15100000	23200000	22000000	21300000
pmb2467	279.2	95.1	10.62	278.2	[M+H]+	C06427	α-Linolenic acid	Lipids	1010000	1210000	1020000	1080000	979000	916000	821000	1140000	1020000	1150000	763000	933000	977000	1370000	1230000	1020000
pmb2497	197	153	0.71	198	[M-H]-	C05584	4-Hydroxy-3-methoxymandelate	Organic acids and derivatives	29000	15700	27100	14500	33400	28800	35100	26500	31000	38400	26800	41000	40300	47300	37700	29200
pmb2507	213.1	97	0.92	214.1	[M-H]-	C00672	2-Deoxyribose 1-phosphate	Others	131000	84000	95400	97700	104000	77600	78400	73300	115000	128000	119000	194000	53600	108000	84300	94000
pmb2554	529.1	193.1	2.16	530.1	[M-H]-	-	5-O-Feruloyl quinic acid glucoside	Organic acids and derivatives	30600	26800	26100	27000	40700	34700	38900	32200	33700	31200	35500	30400	35900	33700	34600	35100
pmb2556	345.1	167.1	2.27	346.1	[M-H]-	-	Syringaldehyde O-glucoside	Organic acids and derivatives	104000	102000	111000	92900	118000	82500	108000	97300	97000	95300	74800	94700	127000	94200	125000	75800
pmb2561	190.1	84	2.37	191.1	[M-H]-	C02712	N-Acetylmethionine	Amino acid and derivatives	18400	18300	17600	18500	22400	21300	22000	15800	20100	15000	13600	18000	17900	22400	25900	21800
pmb2586	593.1	285.6	3.72	594.1	[M-H]-	-	Gallocatechin-catechin	Polyphenol	6170000	6450000	6920000	6000000	7790000	7130000	7380000	7730000	7230000	7240000	6510000	7180000	6570000	5770000	6100000	5780000
pmb2591	245	203.2	3.87	246	[M-H]-	C03137	Acetyl tryptophan	Amino acid and derivatives	737000	661000	743000	799000	630000	767000	772000	933000	752000	802000	840000	830000	740000	783000	829000	918000
pmb2601	307.1	161.1	4.38	308.1	[M-H]-	-	7-hydroxycoumarin-beta-rhamnoside	Phenylpropanoids	63400	62000	63400	61600	55400	53000	54100	68000	65500	54800	50200	59900	58700	56600	62400	73900
pmb2620	207.1	133.1	5.52	208.1	[M-H]-	-	3,4-Dimethoxycinnamic acid	Phenylpropanoids	1080000	1040000	1060000	1070000	515000	526000	531000	571000	611000	615000	458000	459000	457000	1220000	1220000	1250000
pmb2640	199	181	9.66	200	[M-H]-	C02679	Lauric acid (C12:0)	Lipids	5070	6220	6880	5850	5620	6970	8340	5870	5740	6360	5170	6750	5220	6230	7460	6160
pmb2643	225	207	10.05	226	[M-H]-	C08322	Myristoleic acid (C14:1)	Lipids	34500	35200	29800	31200	26800	31300	53600	39100	44900	28200	39600	35000	51500	36700	55400	36000
pmb2648	263.1	146.9	0.74	264.1	[M-H]-	C00378	Thiamine	Vitamins and derivatives	12000	9220	15700	9960	15900	6520	11000	12800	13700	14300	14800	14700	19100	16800	22000	12400
pmb2653	649.1	145	0.76	650.1	[M-H]-	-	D(+)-Melezitose O-rhamnoside	Carbohydrates	207000	218000	244000	248000	131000	137000	150000	187000	171000	187000	336000	366000	321000	642000	688000	719000
pmb2654	460.1	117.9	0.78	461.1	[M-H]-	-	Anthranilate O-hexosyl-O-hexoside	Organic acids and derivatives	3860000	3460000	4250000	3750000	4970000	3720000	6170000	4190000	4340000	4250000	5000000	5940000	4740000	4710000	6200000	5190000
pmb2657	289.1	97.1	0.71	290.1	[M-H]-	C03406	Argininosuccinate	Organic acids and derivatives	164000	137000	141000	188000	147000	110000	149000	150000	120000	134000	166000	165000	191000	192000	232000	185000
pmb2684	328.1	134.2	1.68	329.1	[M-H]-	C00575	Cyclic AMP	Nucleotide and derivates	55700	60100	53300	51900	84700	89200	84000	38600	44800	40700	108000	102000	103000	56700	53700	43200
pmb2685	213.1	97	1.94	214.1	[M-H]-	C00673	2-Deoxyribose 5'-phosphate	Others	33900	38900	29800	37900	34700	43200	34900	44900	22700	30000	28500	30700	29000	30200	35800	35400
pmb2723	485.1	323.2	3.44	486.1	[M-H]-	-	4-hydroxycoumarin di-glucoside	Phenylpropanoids	25300	19300	12300	7150	8960	16500	12800	20600	19900	16100	12700	12900	14100	13700	19400	22500
pmb2778	295	277.3	8.96	296	[M-H]-	-	9,10-EODE	Lipids	351000	344000	319000	318000	295000	290000	336000	340000	339000	331000	249000	263000	275000	379000	395000	345000
pmb2784	293.2	275.1	10.21	294.2	[M-H]-	-	13-HOTrE	Lipids	9710	14600	11200	15100	15100	17800	15200	15700	10700	19800	14200	20100	23700	9650	8130	11900
pmb2786	293	275	8.42	294	[M-H]-	-	9-HOTrE	Lipids	32300	44100	40600	38400	39800	40500	37000	50800	46200	48900	33200	34400	28100	35700	40900	32200
pmb2789	309	209	7.54	310	[M-H]-	-	13-HpOTrE(r)	Lipids	103000	97200	95300	92200	74500	61700	252000	72200	150000	69000	63100	204000	59800	84800	242000	154000
pmb2791	309.1	209.1	7.55	310.1	[M-H]-	-	9-HpOTrE	Lipids	60200	64400	56300	52100	42300	35200	167000	44600	95100	39800	47700	133000	40500	58200	158000	95200
pmb2792	293	193.1	7.81	294	[M-H]-	-	13-HOTrE(r)	Lipids	185000	165000	160000	167000	154000	152000	281000	176000	211000	165000	185000	293000	154000	164000	253000	234000
pmb2795	177	145	5.5	178	[M-H]-	-	4-Methoxycinnamic acid	Phenylpropanoids	1720000	1630000	1600000	1620000	958000	936000	979000	827000	850000	888000	745000	796000	781000	1130000	1140000	1150000
pmb2799	295	195.2	9.74	296	[M-H]-	-	12,13-EODE	Lipids	24700	22900	25300	22900	20100	21400	27700	19700	19600	13800	16500	17000	24500	16600	20400	23500
pmb2804	311.1	171.3	7.87	312.1	[M-H]-	C04717	13-HPODE	Lipids	19700	16700	20300	18400	15900	16700	21700	16800	21600	18500	13100	14900	14600	19900	20600	17100
pmb2826	147	87.1	1.03	148	[M-H]-	C00815	Citramalate	Organic acids and derivatives	1080000	1100000	1280000	1240000	1360000	1430000	1600000	1620000	1200000	1310000	1480000	1460000	1840000	1420000	1220000	1490000
pmb2831	315.1	153.1	2.44	316.1	[M-H]-	-	Protocatechuic acid O-glucoside	Polyphenol	9010000	8590000	8090000	8620000	8860000	8300000	8560000	7590000	7690000	7570000	9440000	9770000	9520000	8920000	9030000	8880000
pmb2833	529	193.1	2.13	530	[M-H]-	-	3-O-Feruloyl quinic acid glucoside	Organic acids and derivatives	20800	25400	26700	22000	20000	27400	23200	33000	25100	30200	22400	22400	33900	40600	30000	24800
pmb2835	181.1	166	3.95	182.1	[M-H]-	-	Syringaldehyde	Phenylpropanoids	33100	28100	36000	45800	17800	13300	12600	13500	9	12500	8770	8970	11400	9050	7940	12700
pmb2855	307	145	0.77	308	[M-H]-	-	L-Glutamine O-hexside	Amino acid and derivatives	25500	27000	41900	20000	149000	183000	183000	153000	139000	98900	154000	248000	140000	36000	106000	24100
pmb2857	308.1	146.1	0.8	309.1	[M-H]-	-	L-Glutamic acid O-glucoside	Amino acid and derivatives	117000	102000	114000	120000	229000	435000	351000	256000	302000	221000	346000	226000	322000	168000	333000	181000
pmb2858	665.1	161	0.81	666.1	[M-H]-	C02052	Maltotetraose	Carbohydrates	40900	94000	65700	71100	55700	64000	57700	49600	70800	55500	84500	68900	80500	108000	89000	98200
pmb2867	350.1	144.1	1.72	351.1	[M-H]-	-	Kynurenic acid O-hexside	Organic acids and derivatives	137000	123000	129000	127000	125000	137000	121000	153000	153000	146000	131000	132000	143000	153000	119000	134000
pmb2871	315.1	153	1.84	316.1	[M-H]-	-	2,5-dihydroxy benzoic acid O-hexside	Organic acids and derivatives	9300000	9690000	9260000	8800000	8450000	9330000	8660000	9130000	9300000	9450000	8980000	8850000	9830000	8730000	8640000	9760000
pmb2873	214.1	134	3.65	215.1	[M-H]-	-	3-(2-Naphthyl)-D-alanine	Amino acid and derivatives	350000	388000	351000	365000	598000	431000	770000	326000	475000	510000	395000	498000	794000	316000	411000	403000
pmb2922	565.1	323.1	1.11	566.1	[M-H]-	C00029	Uridine 5'-diphospho-D-glucose	Nucleotide and derivates	6400000	6280000	5420000	4780000	5110000	6160000	3670000	4410000	5990000	3470000	5090000	4300000	4590000	4050000	3970000	3520000
pmb2928	331	313.1	2.02	332	[M-H]-	-	Gallic acid O-Hexoside	Organic acids and derivatives	24200000	24300000	24100000	23800000	22700000	23600000	24400000	22300000	23700000	23600000	23100000	23000000	23600000	23500000	23600000	24800000
pmb2933	311.1	149.1	2.16	312.1	[M-H]-	-	Caftaric acid	Phenylpropanoids	1080000	1020000	916000	895000	1270000	1380000	1300000	1200000	1360000	1090000	1110000	1120000	1190000	1210000	1270000	1230000
pmb2938	353.1	100.9	3	354.1	[M-H]-	-	4-O-Caffeoyl quinic acid (criptochlorogenic acid)	Organic acids and derivatives	144000	149000	123000	126000	144000	152000	120000	121000	118000	121000	120000	116000	119000	132000	157000	155000
pmb2940	385.1	205	3.26	386.1	[M-H]-	-	1-O-beta-D-Glucopyranosyl sinapate	Phenylpropanoids	980000	803000	739000	703000	873000	902000	864000	819000	896000	830000	750000	757000	717000	962000	998000	1040000
pmb2947	865.1	407.1	3.44	866.1	[M-H]-	-	Catechin-catechin-catechin	Polyphenol	3490000	3510000	3180000	3500000	3480000	3720000	3640000	2990000	3790000	3250000	4430000	4340000	3250000	3230000	3610000	3850000
pmb2954	771.1	609.3	2.83	772.1	[M-H]-	-	Luteolin O-hexosyl-O-hexosyl-O-hexoside	Flavone	38600	15900	42700	26700	25600	23900	25000	39500	32400	34700	34800	27800	27600	20800	14700	22800
pmb2968	623.1	239.1	2.48	624.1	[M-H]-	-	Chrysoeriol C-hexosyl-O-hexoside	Flavone	16600	25200	11100	17000	18300	15200	19500	28500	20900	13500	16800	23900	30200	25500	26600	19600
pmb2975	477.1	357.1	3.53	478.1	[M-H]-	-	Hesperetin O-Glucuronic acid	Flavanone	555000	464000	637000	584000	712000	722000	560000	791000	506000	632000	524000	504000	685000	784000	514000	717000
pmb2976	755.1	447.2	3.74	756.1	[M-H]-	-	Chrysoeriol C-pentosyl-O-hexosyl-O-hexoside	Flavone	32400	30500	26200	22300	29300	35400	31200	33800	23500	23700	18800	22500	9	34800	34600	23800
pmb2977	739.2	431.3	3.87	740.2	[M-H]-	-	Chrysoeriol 8-C-pentosyl-O-rutinoside	Flavone	88500	114000	116000	90100	141000	139000	146000	122000	132000	143000	118000	128000	86000	142000	134000	100000
pmb2978	563.1	269.1	4.04	564.1	[M-H]-	-	Apigenin O-hexosyl-O-pentoside	Flavone	267000	252000	298000	289000	269000	226000	320000	309000	321000	316000	290000	340000	368000	278000	320000	296000
pmb2979	549.2	387.1	3.91	550.2	[M-H]-	-	Hesperetin O-malonylhexoside	Flavanone	259000	261000	243000	270000	269000	251000	250000	235000	257000	246000	241000	250000	253000	481000	400000	431000
pmb2987	487.1	163	2.63	488.1	[M-H]-	-	Acacetin O-acetyl hexoside	Flavone	176000	152000	117000	113000	181000	191000	177000	160000	162000	143000	169000	163000	150000	165000	153000	174000
pmb2991	739.1	269.2	3.79	740.1	[M-H]-	-	Apigenin O-hexosyl-O-rutinoside	Flavone	51200	50700	77900	65100	66300	65500	68100	71300	52800	52900	60100	54200	48600	72500	81700	85900
pmb2992	459.1	255.2	3.75	460.1	[M-H]-	-	Acacetin O-glucuronic acid	Flavone	52700	41000	39900	33700	51200	46000	51500	48400	47400	38300	56700	57600	50300	60500	63700	72000
pmb2999	461.1	299.1	3.87	462.1	[M-H]-	-	Chrysoeriol 5-O-hexoside	Flavone	77900	86200	83600	85800	101000	120000	129000	90200	112000	124000	127000	89400	109000	84800	98300	77700
pmb3000	503.1	341.1	3.94	504.1	[M-H]-	-	Chrysoeriol O-acetylhexoside	Flavone	289000	323000	247000	288000	274000	275000	233000	298000	255000	349000	211000	258000	300000	207000	193000	221000
pmb3007	475.1	284.1	4.18	476.1	[M-H]-	-	Chrysoeriol O-glucuronic acid	Flavone	6740	6910	7660	7750	8690	3160	7890	6580	6600	3760	7650	8430	3650	12100	9190	7480
pmb3012	461.1	299.2	4.32	462.1	[M-H]-	-	Chrysoeriol 7-O-hexoside	Flavone	592000	582000	597000	632000	573000	632000	631000	634000	661000	615000	584000	587000	628000	585000	641000	614000
pmb3013	519.1	314.2	4.32	520.1	[M-H]-	-	Isorhamnetin O-acetyl-hexoside	Flavonol	187000	211000	211000	206000	178000	201000	215000	246000	227000	262000	235000	262000	232000	154000	181000	158000
pmb3023	449.1	287	3.37	450.1	[M-H]-	-	Eriodictyol C-hexoside	Flavone	1050000	1030000	1030000	982000	1110000	1230000	1270000	1190000	1100000	1090000	1260000	1220000	1280000	1160000	1170000	991000
pmb3024	447.1	327.1	3.45	448.1	[M-H]-	-	Luteolin C-hexoside	Flavone	2480000	2540000	2420000	2650000	2590000	2660000	3170000	2620000	2530000	3100000	2580000	2780000	3100000	2910000	2760000	2750000
pmb3026	505.1	301.2	3.8	506.1	[M-H]-	-	Quercetin O-acetylhexoside	Flavonol	4670000	4450000	4990000	4440000	5470000	5420000	4550000	5830000	6340000	5110000	5830000	6420000	6750000	4080000	4230000	4150000
pmb3032	561.1	329.1	5.69	562.1	[M-H]-	-	Tricin O-malonyl rhamnoside	Flavone	11700	9060	13600	9030	13600	16600	15400	6980	14800	9570	7140	11500	7370	9620	8260	9080
pmb3037	571.1	329.1	5.71	572.1	[M-H]-	-	Tricin O-malonyl shikimic acid	Flavone	45700	35300	29800	29100	41700	36700	44300	24900	34100	30200	28300	31300	20400	30600	32900	30300
pmb3039	703.1	329.2	5.99	704.1	[M-H]-	-	Tricin O-oxalic acid O-coumaroyl shikimic acid	Flavone	7590	6830	6310	8490	6410	6280	3790	6780	5580	5780	4310	4500	3660	5100	7530	5910
pmb3041	521.1	329.2	3.81	522.1	[M-H]-	-	Tricin O-saccharic acid	Flavone	1420000	1380000	1340000	1340000	1320000	1320000	1330000	1350000	1520000	1540000	1710000	1720000	1850000	1610000	1720000	1730000
pmb3042	491.1	329.1	4	492.1	[M-H]-	-	Tricin 5-O-hexoside	Flavone	1020000	882000	904000	934000	1170000	861000	979000	852000	1030000	954000	948000	953000	875000	1010000	889000	1090000
pmb3045	505.1	329.1	4.17	506.1	[M-H]-	-	Tricin O-glucuronic acid	Flavone	426000	438000	411000	398000	398000	387000	407000	426000	447000	475000	424000	452000	396000	452000	468000	506000
pmb3047	657.1	495.1	4.5	658.1	[M-H]-	-	Tricin 4'-O-(syringyl alcohol) ether 5-O-hexoside	Flavone	137000	139000	141000	140000	151000	155000	120000	157000	127000	126000	138000	183000	168000	170000	165000	189000
pmb3055	513.1	191.1	1.82	514.1	[M-H]-	-	p-Coumaroyl quinic acid O-glucuronic acid	Organic acids and derivatives	1900000	1290000	1410000	1490000	918000	849000	958000	779000	685000	803000	788000	924000	743000	837000	1160000	721000
pmb3056	355.1	121.1	1.89	356.1	[M-H]-	-	Homovanilloyl quinic acid	Organic acids and derivatives	513000	536000	523000	531000	485000	566000	526000	428000	546000	459000	539000	505000	539000	504000	460000	464000
pmb3059	543.1	191.2	2.13	544.1	[M-H]-	-	Quinic acid O-di-glucuronic acid	Organic acids and derivatives	12000	12100	9570	13900	9	9	9	9	9	9	6250	9	6760	9	9	9
pmb3061	499.1	163.1	2.1	500.1	[M-H]-	-	5-O-p-coumaroyl quinic acid O-hexoside	Organic acids and derivatives	13900000	13000000	13100000	13000000	16600000	15500000	16400000	14000000	15000000	13500000	15800000	16600000	15600000	16800000	18400000	17100000
pmb3062	385.1	151.1	2.12	386.1	[M-H]-	-	Eudesmoyl quinic acid	Organic acids and derivatives	17500	15400	10300	9780	10500	9320	18200	11700	14700	9	17400	10900	15200	9470	12600	9
pmb3064	499.2	163.2	2.5	500.2	[M-H]-	-	3-O-p-coumaroyl quinic acid O-hexoside	Organic acids and derivatives	2560000	2180000	2190000	1960000	2100000	2100000	2080000	2010000	2080000	1990000	1760000	2060000	2090000	2590000	2630000	2470000
pmb3066	481.1	319.2	2.62	482.1	[M-H]-	-	5-O-p-coumaroyl shikimic acid O-hexoside	Organic acids and derivatives	59800	55900	58900	75900	53600	49600	65200	69800	61600	44100	77800	75200	57600	56500	61300	72200
pmb3068	337.1	173.1	2.85	338.1	[M-H]-	-	1-O-p-Coumaroyl quinic acid	Organic acids and derivatives	10300000	10300000	9780000	9590000	9240000	8600000	9160000	8070000	8560000	8460000	9760000	9670000	9720000	9840000	10200000	9600000
pmb3073	709.1	337.1	3.46	710.1	[M-H]-	-	O-p-Coumaroyl quinic acid O-rutinoside derivative	Organic acids and derivatives	22700	29800	27700	31200	35900	26700	27000	24800	44600	45800	41900	35800	35500	33100	44700	30700
pmb3074	337.1	191.1	3.3	338.1	[M-H]-	-	3-O-p-Coumaroyl quinic acid	Organic acids and derivatives	18800000	16300000	16400000	16400000	17600000	17300000	17200000	15800000	14900000	15300000	16500000	17500000	16600000	16400000	16400000	16500000
pmb3075	319	145.1	3.93	320	[M-H]-	-	3-O-p-Coumaroyl shikimic acid	Organic acids and derivatives	24600	34100	25900	21600	28900	30300	22300	24900	16200	23600	39100	33600	30000	21100	15300	31000
pmb3081	289.1	97	1.08	290.1	[M-H]-	-	Glucarate O-Phosphoric acid	Others	2690000	1980000	1600000	1590000	3880000	3740000	3370000	2830000	3110000	1950000	2590000	2310000	2980000	2350000	2680000	1820000
pmb3088	421.1	241.1	0.71	422.1	[M-H]-	C00689	Trehalose 6-phosphate	Carbohydrates	204000	175000	221000	189000	183000	177000	198000	180000	201000	216000	260000	232000	264000	238000	293000	238000
pmb3093	351.1	105.1	2.39	352.1	[M-H]-	-	6,7-dihydroxycoumarin 7-O-quinic acid	Phenylpropanoids	35400	40900	41000	44000	43500	30800	35200	39800	32300	36100	25200	39800	33000	47600	51100	44200
pmb3099	153	125	1.56	154	[M-H]-	C06608	Diethyl phosphate	Organic acids and derivatives	2750000	2700000	2600000	2600000	2830000	3030000	3760000	3270000	3890000	3220000	3610000	3480000	2960000	3150000	3900000	3090000
pmb3101	175.1	115	2.75	176.1	[M-H]-	C02504	2-Isopropylmalate	Organic acids and derivatives	210000	203000	181000	187000	94700	96500	95900	133000	154000	128000	123000	112000	119000	455000	496000	398000
pmb3107	359.1	182.1	2.26	360.1	[M-H]-	-	Syringic acid O-glucoside	Organic acids and derivatives	929000	916000	804000	754000	837000	787000	817000	866000	849000	853000	735000	828000	758000	808000	803000	746000
pmb3114	561.1	289.2	3.61	562.1	[M-H]-	-	Epicatechin-epiafzelechin	Polyphenol	1450000	1580000	1410000	1620000	1720000	1570000	1800000	1550000	1550000	1560000	1890000	1960000	1730000	1820000	1810000	1740000
pmb3117	452	255.3	8.74	453	[M-H]-	-	LysoPE 16:0	Lipids	77400	68600	69600	67000	103000	81500	71000	46300	42200	49500	329000	182000	375000	202000	259000	290000
pmb3121	478.1	281.3	9.03	479.1	[M-H]-	-	LysoPE 18:1	Lipids	8110	7190	6420	5580	9110	7640	5550	5810	5810	5230	19500	12400	17700	11500	23400	11300
pmb3264	611.1	306.2	1.17	612.1	[M-H]-	C00127	Glutathione oxidized	Amino acid and derivatives	9590000	10500000	10800000	10600000	15400000	15100000	14800000	14900000	15800000	16600000	18200000	17600000	19900000	15100000	14900000	16100000
pmb3317	371.1	179.1	1.85	372.1	[M-H]-	-	Quinacyl syringic acid	Organic acids and derivatives	233000	213000	202000	195000	195000	199000	195000	224000	219000	207000	208000	206000	201000	209000	177000	168000
pmb3894	329.1	229.1	5.91	330.1	[M-H]-	-	Di-O-methylquercetin	Flavonol	234000	216000	200000	199000	114000	115000	105000	150000	158000	148000	320000	315000	305000	430000	418000	416000
pmb4344	362.1	79.1	1.01	363.1	[M-H]-	C00144	Guanosine 5'-monophosphate	Nucleotide and derivates	51000	55100	50000	45200	52300	59500	38500	35100	68100	58800	48100	48000	57700	46500	36400	65700
pmb4486	579.1	267.2	2.2	580.1	[M-H]-	C08308	Hordatine B	Alkaloids	111000	103000	93200	103000	127000	111000	136000	116000	125000	110000	97600	112000	123000	105000	114000	112000
pmc0066	333.1	137.1	0.7	332.05	[M+H]+	C06196	2'-Deoxyinosine-5'-monophosphate	Nucleotide and derivates	110000	121000	108000	119000	109000	104000	116000	81100	68700	74900	79100	80000	82900	61000	57300	58400
pmc0274	167.1	121.1	1.92	166.1	[M+H]+	C16614	6-Methylmercaptopurine	Nucleotide and derivates	29800000	27800000	30000000	27900000	8180000	8400000	8060000	15000000	13500000	14600000	24300000	25400000	25500000	57400000	59300000	62800000
pmc0281	400.2	136.1	1.94	399.2	[M+H]+	-	Adenosine O-ribose	Nucleotide and derivates	10400000	10200000	10100000	11200000	9670000	9970000	9700000	8860000	9180000	10100000	10100000	9740000	9460000	9650000	10300000	9750000
pmc0304	384.1	252	2.06	383.12	[M+H]+	-	Succinyladenosine	Nucleotide and derivates	13400000	11900000	13000000	13700000	12200000	11800000	12700000	13100000	13100000	12100000	12900000	12700000	13000000	11900000	13400000	12200000
pmc0682	133.1	105.1	4.32	132.1	[M+H]+	-	4-Aminoindole	Indole derivatives	314000	447000	364000	362000	359000	351000	383000	435000	426000	338000	446000	312000	285000	305000	354000	385000
pmc0960	544.4	485.2	8.91	543.4	[M+H]+	-	LysoPC 20:4	Lipids	36600	42200	42200	38300	65000	64500	65400	65100	56700	52000	63700	59400	85100	71200	88700	81900
pmc1990	299.1	223.1	6.78	300.1	[M-H]-	-	4'-Hydroxy-5,7-dimethoxyflavanone	Flavanone	411000	429000	465000	481000	89000	80000	92900	65000	68300	62400	113000	104000	77000	88200	106000	117000
pmd0017	203	83	0.62	202	[M+H]+	C00750	Spermine	Phenolamides	6740000	7000000	7570000	7630000	7480000	8050000	7820000	8160000	8710000	8490000	8290000	8710000	8880000	8960000	8260000	8890000
pmd0130	468.3	184	7.73	467.3	[M+H]+	-	LysoPC 14:0 (2n isomer)	Lipids	132000	139000	136000	135000	92500	80200	76800	91000	88900	90400	142000	166000	168000	325000	340000	334000
pmd0132	496.3	184	8.8	495.33	[M+H]+	-	LysoPC 16:0 (2n isomer)	Lipids	26000000	25500000	24300000	24100000	28300000	25800000	25600000	22600000	19800000	20700000	45100000	41800000	47200000	70900000	74700000	74000000
pmd0136	524.4	184	9.91	523.36	[M+H]+	-	LysoPC 18:0	Lipids	507000	546000	449000	528000	1200000	946000	1010000	662000	667000	801000	1790000	1130000	1470000	1700000	2330000	1810000
pmd0160	452.3	255.2	8.73	453.3	[M-H]-	-	LysoPE 16:0 (2n isomer)	Lipids	305000	259000	266000	248000	409000	310000	232000	194000	172000	204000	1110000	768000	1130000	741000	947000	939000
pme0002	611.2	303	4.07	610.19	[M+H]+	C09806	Hesperetin 7-O-neohesperidoside (Neohesperidin)	Flavanone	81700000	70900000	106000000	75100000	115000000	85900000	109000000	112000000	82000000	70100000	37600000	99600000	82500000	71200000	75500000	78300000
pme0004	190.1	127	0.84	189.11	[M+H]+	C02427	L-Homocitrulline	Amino acid and derivatives	120000	109000	148000	166000	122000	162000	131000	155000	194000	150000	191000	116000	142000	187000	127000	201000
pme0006	116.1	70.1	0.81	115.06	[M+H]+	C00148	L-Proline	Amino acid and derivatives	1370000	1390000	1430000	1300000	932000	774000	939000	1130000	896000	1120000	1210000	1250000	1270000	1730000	1850000	1650000
pme0008	176.1	113	0.79	175.1	[M+H]+	C00327	L-Citrulline	Amino acid and derivatives	3370000	3450000	3950000	3350000	3530000	3110000	3320000	3700000	3010000	3720000	2900000	3280000	2880000	3440000	3910000	2990000
pme0009	104	73.7	0.79	105.04	[M-H]-	C00065	L-Serine	Amino acid and derivatives	688000	756000	673000	764000	824000	882000	806000	719000	664000	709000	593000	524000	578000	434000	353000	387000
pme0011	132	88	0.8	133.04	[M-H]-	C00049	L-Aspartic acid	Amino acid and derivatives	3280000	3340000	3340000	3200000	2810000	2760000	2680000	2730000	2780000	2690000	3740000	3430000	3710000	4200000	4050000	4350000
pme0013	146.1	102	0.75	147.05	[M-H]-	C00025	L-Glutamic acid	Amino acid and derivatives	16000000	17400000	16200000	15600000	19900000	20300000	18600000	16800000	18300000	17300000	16000000	16400000	17100000	14800000	15300000	16200000
pme0016	241	152	0.78	240.02	[M+H]+	C00491	L-(-)-Cystine	Amino acid and derivatives	367000	471000	500000	395000	403000	319000	341000	498000	439000	447000	408000	372000	495000	417000	488000	517000
pme0019	132.1	86.2	1.27	131.09	[M+H]+	C00123	L-Leucine	Amino acid and derivatives	3680000	3360000	3680000	3410000	1800000	1670000	1870000	2380000	2340000	2420000	2690000	2870000	2700000	5250000	6150000	5650000
pme0021	166	120	1.93	165.08	[M+H]+	C00079	L-Phenylalanine	Amino acid and derivatives	7100000	6460000	6910000	6520000	1690000	1630000	1740000	3290000	3120000	3260000	5820000	5950000	6180000	14900000	15000000	15500000
pme0023	120	74	0.76	119.06	[M+H]+	C00188	L-Threonine	Amino acid and derivatives	9520000	8720000	9360000	8820000	10300000	10200000	10500000	10100000	9230000	10100000	7540000	8360000	7770000	6340000	6290000	6230000
pme0025	209.1	146	1.92	208.08	[M+H]+	C00328	L-Kynurenine	Amino acid and derivatives	379000	353000	420000	404000	487000	459000	480000	515000	537000	485000	436000	486000	438000	337000	410000	378000
pme0026	147	84	0.78	146.11	[M+H]+	C00047	L-(+)-Lysine	Amino acid and derivatives	65300000	66500000	64200000	64800000	38600000	39800000	36700000	53500000	50100000	51100000	66300000	64800000	63200000	78400000	91500000	75000000
pme0031	127	110	1.59	126.04	[M+H]+	C00178	Thymine	Nucleotide and derivates	184000	190000	207000	169000	337000	291000	325000	162000	208000	172000	350000	322000	445000	208000	165000	211000
pme0033	137	119	1.16	136.04	[M+H]+	C00262	Hypoxanthine	Nucleotide and derivates	936000	717000	670000	795000	947000	910000	1040000	1010000	878000	990000	971000	1090000	982000	767000	952000	692000
pme0036	154.1	137	0.72	155.07	[M-H]-	C00135	L-Histidine	Amino acid and derivatives	105000	104000	106000	112000	110000	110000	111000	130000	129000	129000	115000	98100	98700	217000	268000	255000
pme0038	112	95	0.82	111.04	[M+H]+	C00380	Cytosine	Nucleotide and derivates	1350000	1450000	1480000	1390000	1390000	1250000	1300000	1380000	1390000	1590000	1210000	1280000	1290000	1390000	1270000	1270000
pme0039	118.1	72.1	0.85	117.08	[M+H]+	C00183	L-Valine	Amino acid and derivatives	15800000	15400000	16600000	15100000	7150000	6000000	6440000	11100000	9180000	10600000	13700000	14600000	13200000	30200000	32600000	30300000
pme0040	136.1	119	1.16	135.05	[M+H]+	C00147	Adenine	Nucleotide and derivates	44600000	42000000	41300000	42100000	40300000	39200000	39700000	44200000	44400000	42600000	29100000	30200000	30600000	41600000	43200000	42300000
pme0041	132	86	1.26	131.09	[M+H]+	C00407	L-Isoleucine	Amino acid and derivatives	3860000	3490000	3830000	3640000	1970000	1770000	1990000	2640000	2390000	2520000	3040000	3140000	3000000	5800000	6730000	6090000
pme0042	173.1	131.1	0.73	174.11	[M-H]-	C00062	L-(+)-Arginine	Amino acid and derivatives	3070000	3020000	3300000	3100000	2560000	2740000	2590000	3400000	3500000	3100000	3600000	2750000	3570000	5050000	4560000	4980000
pme0049	110	92	0.76	109.02	[M+H]+	C00519	2-Aminoethanesulfinic acid	Organic acids and derivatives	112000	105000	97700	118000	97600	106000	105000	109000	114000	90400	129000	101000	117000	102000	104000	111000
pme0050	203	116	2.39	204.09	[M-H]-	C00078	L-Tryptophan	Amino acid and derivatives	4480000	3730000	3400000	3180000	2430000	2230000	2290000	3470000	3630000	3460000	2800000	3020000	2840000	5730000	5840000	5590000
pme0056	145.1	101	2.57	146.06	[M-H]-	-	2,3-dimethylsuccinic acid	Amino acid and derivatives	174000	150000	143000	159000	130000	134000	104000	93400	137000	157000	143000	189000	180000	160000	131000	168000
pme0057	136	118.1	0.87	135.04	[M+H]+	C00155	DL-Homocysteine	Amino acid and derivatives	147000	169000	239000	171000	110000	107000	136000	175000	179000	163000	177000	126000	113000	245000	267000	236000
pme0063	517.3	499	5.88	516.31	[M+H]+	C08796	Cucurbitacin D	Terpene	10700000	11100000	12400000	11300000	9950000	9530000	9820000	9620000	9450000	10400000	9560000	9690000	9460000	13100000	13000000	13000000
pme0065	515.3	479	6.42	514.29	[M+H]+	C08800	Cucurbitacin I	Terpene	282000	291000	246000	257000	337000	356000	334000	307000	335000	300000	280000	252000	307000	173000	281000	265000
pme0066	116.1	74	0.75	117.05	[M-H]-	C00581	Guanidineacetic acid	Amino acid and derivatives	148000	141000	101000	144000	140000	86100	61500	73900	144000	146000	123000	135000	94200	166000	168000	211000
pme0075	188.1	128	1.18	189.06	[M-H]-	C00624	N-Acetyl-L-glutamic acid	Amino acid and derivatives	354000	358000	389000	339000	387000	425000	401000	390000	371000	435000	337000	366000	357000	217000	170000	264000
pme0080	557.3	497	7.12	558.32	[M-H]-	C08794	Cucurbitacin B	Terpene	15600	8820	8770	11000	9030	11100	15200	14200	16000	6840	13600	11600	10900	17600	17000	10500
pme0085	359.3	196.7	3.87	360.3	[M-H]-	C01850	Rosmarinic acid	Organic acids and derivatives	1230000	1180000	1110000	1120000	960000	944000	899000	1120000	1080000	997000	1190000	1170000	1200000	1430000	1580000	1530000
pme0088	285	151	5	286	[M-H]-	C01514	Luteolin	Flavone	208000	194000	213000	219000	171000	164000	147000	142000	148000	174000	155000	171000	174000	182000	173000	187000
pme0100	491.4	292.5	5.34	492.4	[M-H]-	-	Salvianolicacid C	Organic acids and derivatives	13300	14900	8780	11100	18400	9190	11500	8090	15500	12100	13100	15300	16300	15500	8940	15000
pme0108	126.1	109	1.16	125.06	[M+H]+	C02376	5-Methylcytosine	Nucleotide and derivates	2050000	1880000	2220000	1840000	2390000	1600000	2180000	2250000	1980000	2130000	1800000	2320000	2080000	1900000	2150000	2090000
pme0113	251.3	84	1.13	250.06	[M+H]+	C00669	γ-Glu-Cys	Amino acid and derivatives	45500	52300	48900	48700	104000	106000	115000	187000	146000	149000	121000	60000	93300	64300	138000	117000
pme0120	118.2	101	0.84	117.08	[M+H]+	C00431	5-Aminovaleric acid	Amino acid and derivatives	82900	125000	66200	145000	80700	85400	80500	133000	82000	80700	75700	103000	79700	88700	100000	103000
pme0122	189.2	126	1.14	188.12	[M+H]+	C02727	N6-Acetyl-L-lysine	Amino acid and derivatives	184000	110000	176000	113000	84600	103000	137000	102000	102000	137000	101000	151000	62800	98000	201000	108000
pme0124	173.2	115.5	0.85	172.08	[M+H]+	-	Glycyl-L-proline	Amino acid and derivatives	55400	57000	49600	57000	30500	34700	34100	33000	35900	36200	25700	48000	49500	45700	45900	32300
pme0129	161.2	90	0.75	160.08	[M+H]+	C00993	D-Alanyl-D-Alanine	Amino acid and derivatives	23600	46500	72900	46700	32800	44200	57200	81100	92300	47000	36700	38100	45700	40200	40200	40400
pme0133	281.3	166	2.37	280.11	[M+H]+	-	Asp-phe	Amino acid and derivatives	185000	179000	173000	171000	145000	126000	140000	142000	136000	151000	142000	133000	130000	170000	164000	202000
pme0138	189.2	84	1.11	188.08	[M+H]+	-	Nα-Acetyl-L-glutamine	Amino acid and derivatives	2770000	2920000	2810000	2980000	2250000	2350000	2280000	2540000	2350000	2150000	2200000	2380000	2260000	2360000	2530000	2550000
pme0152	129.1	84	1.57	128.06	[M+H]+	C00906	5,6-Dihydro-5-methyluracil	Nucleotide and derivates	339000	335000	302000	278000	374000	207000	285000	241000	358000	249000	320000	306000	300000	363000	360000	284000
pme0161	118.1	72	0.75	119.06	[M-H]-	C00263	L-Homoserine	Amino acid and derivatives	32400	42900	46200	30400	43600	56900	36100	39900	45100	45800	36700	46000	44300	34000	35900	32600
pme0163	335.1	123	0.8	334.06	[M+H]+	C00455	β-Nicotinamide mononucleotide	Nucleotide and derivates	1070000	932000	1160000	973000	934000	728000	812000	1090000	711000	921000	611000	813000	599000	1150000	915000	1000000
pme0164	263.1	204	3.9	264.11	[M-H]-	C05642	N-γ-Acetyl-N-2-Formyl-5-methoxykynurenamine	Amino acid and derivatives	237000	322000	243000	258000	283000	208000	253000	263000	280000	285000	272000	282000	246000	379000	324000	328000
pme0166	167.1	110	1.94	166.05	[M+H]+	C16358	1-Methylxanthine	Nucleotide and derivates	62000	119000	73300	68800	66500	52800	53900	84200	121000	80900	89100	75100	101000	59600	66300	67100
pme0170	217.1	158	1.14	216.12	[M+H]+	-	Nα-Acetyl-L-arginine	Amino acid and derivatives	377000	353000	500000	422000	547000	529000	605000	506000	585000	496000	475000	532000	447000	553000	585000	502000
pme0174	132.1	57	1.29	131.06	[M+H]+	-	N-Propionylglycine	Amino acid and derivatives	1170000	919000	970000	981000	678000	505000	528000	857000	624000	761000	735000	1040000	863000	1790000	1830000	1900000
pme0181	170.1	124	0.72	169.09	[M+H]+	C01152	1-Methylhistidine	Amino acid and derivatives	363000	294000	481000	234000	386000	309000	437000	422000	296000	363000	298000	360000	285000	298000	348000	293000
pme0183	152.1	135	0.86	151.05	[M+H]+	-	2-Hydroxy-6-aminopurine	Nucleotide and derivates	481000	1040000	444000	1020000	612000	776000	578000	461000	703000	876000	850000	534000	685000	741000	543000	1010000
pme0191	189.1	86	1.91	188.12	[M+H]+	C02155	N-Glycyl-L-leucine	Amino acid and derivatives	319000	262000	227000	227000	333000	334000	395000	285000	328000	332000	309000	329000	286000	302000	254000	207000
pme0196	285	151	5.73	286.05	[M-H]-	C05903	Kaempferol	Flavonol	182000	184000	182000	171000	206000	199000	175000	100000	115000	132000	229000	236000	291000	125000	139000	146000
pme0197	609.2	301	3.7	610.15	[M-H]-	C05625	Quercetin 3-O-rutinoside (Rutin)	Flavonol	7070000	6280000	5870000	6120000	6340000	6540000	6240000	6940000	6580000	7030000	6780000	6350000	7010000	6060000	5150000	6210000
pme0201	291.1	139	2.99	290.08	[M+H]+	C06562	Catechin	Polyphenol	7960000	7240000	7550000	6840000	8400000	7570000	7540000	7020000	7200000	5790000	7790000	8550000	7380000	7770000	6570000	6850000
pme0207	103	59.1	1.29	104.05	[M-H]-	-	3-Hydroxybutyrate	Organic acids and derivatives	585000	492000	518000	443000	365000	376000	392000	390000	417000	289000	335000	316000	351000	447000	373000	355000
pme0208	537.1	375	5.88	538.09	[M-H]-	C10018	Amentoflavone	Flavone	48200	47600	47000	49200	22300	25900	22300	23000	23200	24100	21000	11500	1130000	7730	9150	6110
pme0225	133.1	74	0.78	132.05	[M+H]+	C00152	L-Asparagine	Amino acid and derivatives	475000	420000	465000	562000	209000	246000	194000	242000	328000	376000	274000	370000	334000	831000	798000	814000
pme0230	268.1	136	1.83	267.1	[M+H]+	C00212	Adenosine	Nucleotide and derivates	8400000	6960000	6710000	6880000	7730000	7190000	7090000	9420000	9800000	9050000	4300000	4370000	4340000	6810000	6380000	6930000
pme0231	247.1	130	4.07	246.1	[M+H]+	-	N-(3-Indolylacetyl)-L-alanine	Amino acid and derivatives	102000	90600	68600	73000	75200	80900	64100	75400	69900	74500	61800	72100	77400	89500	94900	110000
pme0234	190	144	2.66	189.04	[M+H]+	C01717	Kynurenic acid	Organic acids and derivatives	3900000	3930000	3530000	3960000	3620000	3510000	3580000	3690000	3900000	3520000	5680000	5830000	5850000	4450000	4350000	4350000
pme0238	113	95	2.14	112.02	[M+H]+	-	2–furanoic acid	Organic acids and derivatives	284000	203000	161000	222000	264000	229000	279000	223000	241000	197000	290000	250000	279000	331000	294000	302000
pme0240	121	77	4.57	122.04	[M-H]-	C00180	Benzoic acid	Organic acids and derivatives	267000	307000	272000	292000	179000	123000	280000	174000	308000	164000	292000	348000	191000	291000	445000	350000
pme0243	131	87	1.86	132.04	[M-H]-	C00489	Glutaric acid	Organic acids and derivatives	7540000	8090000	7120000	7940000	5400000	6060000	5490000	4790000	5830000	5190000	7250000	6620000	7030000	9570000	10200000	9500000
pme0245	145.1	101	2.58	146.06	[M-H]-	C06104	Adipic acid	Organic acids and derivatives	117000	101000	93000	88200	93000	100000	118000	83000	109000	99400	112000	118000	99300	112000	112000	112000
pme0246	122	76	0.77	121.02	[M+H]+	C00097	L-Cysteine	Amino acid and derivatives	79900	92000	89300	87300	115000	153000	94700	101000	115000	108000	88900	84900	126000	81500	147000	80100
pme0247	130.1	84	0.76	131.06	[M-H]-	C01157	trans-4-Hydroxy-L-proline	Amino acid and derivatives	20800	19000	28800	7730	14300	20700	18800	19100	16300	14600	10100	30200	22800	13000	8810	20400
pme0249	189.1	97	4.47	188.1	[M+H]+	C08261	Azelaic acid	Organic acids and derivatives	54400	54700	54900	52300	49400	36400	43200	60900	47700	53700	69100	55500	53100	64900	76700	54000
pme0252	172.1	130	3.51	173.11	[M-H]-	C02710	N-Acetyl-l-leucine	Amino acid and derivatives	704000	729000	662000	670000	619000	636000	693000	604000	601000	619000	726000	677000	718000	949000	982000	952000
pme0258	113	70	1.23	112.03	[M+H]+	C00106	Uracil	Nucleotide and derivates	3270000	3280000	3350000	2960000	2700000	2200000	2740000	2940000	2760000	2840000	2180000	2270000	1860000	1910000	3010000	2250000
pme0265	203.1	121	5.06	202.12	[M+H]+	C08277	Sebacate	Organic acids and derivatives	407000	418000	398000	466000	328000	271000	327000	306000	344000	340000	440000	385000	355000	334000	354000	436000
pme0267	131	87	2.12	132.04	[M-H]-	-	2-Methylsuccinic acid	Organic acids and derivatives	2650000	2660000	2470000	2610000	3080000	3190000	3020000	2880000	3220000	2780000	3080000	2980000	3110000	3090000	3250000	3140000
pme0269	229.2	211	6.16	230.15	[M-H]-	C02678	Dodecanedioic aicd	Organic acids and derivatives	4900	7110	5090	4780	4670	5730	7730	6300	5320	4870	5260	6310	6760	6520	7010	6390
pme0270	117	71	1.33	116.01	[M+H]+	C01384	Maleic acid	Organic acids and derivatives	241000	299000	335000	220000	262000	285000	250000	244000	244000	250000	240000	255000	239000	167000	240000	227000
pme0274	132.1	69	1.2	131.09	[M+H]+	C02378	6-Aminocaproic acid	Organic acids and derivatives	1030000	636000	587000	601000	538000	522000	548000	728000	743000	683000	730000	880000	887000	1570000	1860000	1620000
pme0278	191.1	128	0.79	190.1	[M+H]+	C00666	2,6-Diaminooimelic acid	Amino acid and derivatives	1830000	1760000	1800000	1670000	1940000	1740000	2000000	2090000	1800000	1840000	1400000	1660000	1390000	1750000	1780000	1830000
pme0281	165	121	2.96	166.03	[M-H]-	C06337	Terephthalic acid	Organic acids and derivatives	2630000	2240000	2040000	2080000	2460000	2500000	2510000	2270000	2420000	2060000	2550000	2510000	2460000	2120000	2160000	2160000
pme0283	167	121	2.95	166.03	[M+H]+	C01606	Phthalic acid	Organic acids and derivatives	85400	110000	87400	84200	45900	59000	81200	75700	42000	39200	104000	78100	86500	70700	59400	73700
pme0285	146.1	87	0.84	145.09	[M+H]+	C01035	4-Guanidinobutyric acid	Organic acids and derivatives	1780000	1820000	1980000	1760000	1070000	915000	1090000	767000	576000	797000	1220000	1360000	1320000	1140000	1260000	1160000
pme0300	149.1	103	5.45	148.05	[M+H]+	C00423	trans-Cinnamate	Phenylpropanoids	147000	116000	188000	153000	147000	92400	9	9	9	9	177000	147000	143000	459000	389000	404000
pme0303	179	135	3.23	180.04	[M-H]-	C01197	Caffeate	Phenylpropanoids	92900	109000	111000	106000	63600	62100	79800	63600	80400	55200	98300	88400	99100	140000	147000	137000
pme0305	193.1	134	4.07	194.06	[M-H]-	C01494	Ferulic acid	Phenylpropanoids	154000	144000	155000	163000	79800	103000	77100	79000	87900	82500	97600	109000	102000	344000	333000	348000
pme0309	183	124	3.14	184.04	[M-H]-	-	Methyl gallate	Organic acids and derivatives	3180000	2540000	2310000	2440000	1680000	1580000	1470000	1580000	1630000	1590000	1150000	1170000	1210000	2260000	2070000	2210000
pme0321	431.1	285	4.94	432.11	[M-H]-	-	Kaempferol 7-O-rhamnoside	Flavonol	56100	73900	77900	88200	73300	76700	101000	76700	73400	79700	105000	105000	88300	87900	77800	91700
pme0330	579.2	271	4.17	580.18	[M-H]-	C09789	Naringenin 7-O-neohesperidoside (Naringin)	Flavanone	4420000	4570000	4360000	4120000	4620000	4730000	4720000	4060000	3960000	4240000	5540000	5340000	4970000	4910000	4970000	4860000
pme0333	579.2	271	4.01	578.16	[M+H]+	C12627	Apigenin 7-O-neohesperidoside (Rhoifolin)	Flavone	19200000	19300000	20500000	19700000	21700000	20200000	19500000	18300000	16800000	18200000	18200000	19800000	20000000	21700000	19900000	20700000
pme0359	433.1	271	3.81	432.11	[M+H]+	-	Apigenin 5-O-glucoside	Flavone	3360000	3370000	4200000	2810000	3310000	3150000	2310000	3360000	3360000	3000000	3710000	4330000	4180000	2450000	2340000	2470000
pme0361	435.1	303	3.98	434.08	[M+H]+	-	Quercetin 3-alpha-L-arabinofuranoside (Avicularin)	Flavonol	16900000	15300000	14300000	16300000	15600000	16300000	13600000	16500000	16400000	15100000	14600000	17600000	16200000	14600000	14500000	15800000
pme0364	301.1	286	5.77	300.06	[M+H]+	C04293	Chrysoeriol	Flavone	1300000	1290000	1310000	1290000	953000	986000	931000	1200000	1130000	1280000	898000	924000	904000	883000	894000	908000
pme0367	577.2	269	4.01	578.16	[M-H]-	-	Apigenin 7-rutinoside (Isorhoifolin)	Flavone	3620000	3760000	3320000	3420000	4260000	4470000	4300000	3970000	3400000	3640000	4140000	3770000	4210000	4190000	4020000	3930000
pme0370	595.2	287	3.83	594.16	[M+H]+	-	Kaempferol 3-O-rutinoside (Nicotiflorin)	Flavonol	20700000	17800000	19000000	18400000	20000000	22800000	17800000	18200000	20400000	18500000	18800000	17100000	18300000	18300000	14700000	18900000
pme0371	433.1	271	4.22	434.12	[M-H]-	C09099	Naringenin 7-O-glucoside (Prunin)	Flavanone	2410000	2540000	2410000	2450000	2330000	2430000	2430000	2350000	2210000	2190000	2420000	2520000	2470000	2340000	2520000	2660000
pme0374	431.1	311	3.79	432.11	[M-H]-	C01714	Isovitexin	Flavone	24800000	19700000	20200000	20000000	28300000	21600000	22400000	19800000	18300000	20600000	21000000	19400000	22100000	17600000	21000000	20100000
pme0377	273.1	153	5.59	272.07	[M+H]+	C00509	Naringenin	Flavanone	1740000	1720000	1700000	1740000	826000	818000	929000	852000	894000	883000	806000	785000	763000	967000	963000	993000
pme0379	271.1	153	5.63	270.05	[M+H]+	C01477	Apigenin	Flavone	678000	629000	636000	635000	578000	611000	544000	629000	669000	753000	638000	652000	709000	590000	511000	618000
pme0388	183.1	137	3.25	182.06	[M+H]+	C05582	Homovanillic acid	Phenylpropanoids	860000	753000	926000	808000	883000	833000	428000	888000	968000	923000	739000	814000	958000	820000	788000	811000
pme0391	177	121	4.61	176.05	[M+H]+	C03081	4-Methylumbelliferone	Phenylpropanoids	186000	275000	218000	243000	151000	229000	202000	263000	179000	193000	207000	162000	228000	253000	212000	269000
pme0394	151	93	4.16	152.05	[M-H]-	-	2-Methoxybenzoic acid	Organic acids and derivatives	38300	34200	34400	27900	30700	24900	32700	35500	20900	23800	39700	44400	33800	38400	49500	43300
pme0397	173.1	93	0.81	174.05	[M-H]-	C00493	Shikimic acid	Organic acids and derivatives	1620000	1690000	1770000	1920000	1620000	1250000	1600000	1840000	1580000	1650000	1650000	2030000	2280000	2900000	3170000	3140000
pme0398	353.1	191	2.72	354.1	[M-H]-	C00852	Chlorogenic acid (3-O-Caffeoylquinic acid)	Organic acids and derivatives	12500000	10200000	9910000	9320000	10800000	9800000	11000000	10300000	10500000	9370000	9690000	10900000	10600000	10700000	10800000	10600000
pme0409	199.1	140	3.34	198.05	[M+H]+	C10833	Syringic acid	Phenylpropanoids	207000	195000	178000	211000	134000	121000	141000	172000	157000	151000	136000	123000	114000	147000	102000	113000
pme0414	153	93	4.01	152.05	[M+H]+	C00755	Vanillin	Organic acids and derivatives	1560000	1740000	1990000	1750000	2120000	2110000	2020000	2000000	2170000	1480000	2030000	2150000	2090000	1920000	1790000	2110000
pme0418	165.1	119	3.71	166.06	[M-H]-	C01744	3-(4-Hydroxyphenyl)propionic acid	Phenylpropanoids	29300	26600	37400	22700	16200	20900	18700	15600	9620	13300	14600	18100	12800	17300	16300	16300
pme0422	193.1	134	4.08	194.06	[M-H]-	-	3-Hydroxy-4-methoxycinnamic acid	Phenylpropanoids	141000	189000	148000	166000	104000	82800	82400	84300	89200	104000	117000	113000	126000	340000	391000	346000
pme0426	123.1	108	4.05	124.05	[M-H]-	C06730	4-Methylcatechol	Polyphenol	24100	16000	18500	16100	34400	28800	26200	16100	21500	19400	43000	33800	32700	20300	29300	16400
pme0428	237.1	103	5.18	238.08	[M-H]-	-	3,4,5-Trimethoxycinnamic acid	Phenylpropanoids	15800	17300	18200	21600	21100	13100	17100	15800	13600	12100	17100	16000	15400	27000	20800	26600
pme0431	577	287	3.68	576.13	[M+H]+	-	Procyanidin A1	Proanthocyanidins	418000	323000	372000	636000	302000	388000	383000	630000	382000	333000	321000	390000	252000	405000	500000	478000
pme0434	577	407.1	3.03	578.14	[M-H]-	-	Procyanidin B2	Proanthocyanidins	5710000	5660000	5470000	5600000	6080000	6030000	5890000	5780000	5930000	5860000	6580000	6720000	6670000	5620000	6000000	5970000
pme0436	577.1	407.1	2.79	578.14	[M-H]-	-	Procyanidin B3	Proanthocyanidins	10900000	10100000	10100000	9740000	10700000	10600000	10800000	10100000	10100000	9450000	11300000	11600000	11000000	10000000	10600000	9850000
pme0443	493	331	2.94	493	Protonated	-	Malvidin 3-O-galactoside	Anthocyanins	2260000	2330000	2000000	1870000	1570000	2080000	1840000	1930000	1410000	1910000	1820000	1600000	1670000	2030000	2000000	2020000
pme0444	493.2	331	2.92	493.2	Protonated	C12140	Malvidin 3-O-glucoside (Oenin)	Anthocyanins	2040000	2080000	1950000	2410000	1760000	1790000	1550000	1890000	2120000	1660000	1530000	1550000	1700000	1830000	1860000	1690000
pme0460	291	139	3.32	290.3	[M+H]+	C09727	L-Epicatechin	Polyphenol	5300000	5310000	5640000	5260000	5130000	5130000	5030000	4850000	4680000	4520000	5340000	5390000	5420000	4990000	5120000	5050000
pme0486	117	73	1.33	118.03	[M-H]-	C02170	Methylmalonic acid	Organic acids and derivatives	89000000	79100000	85400000	77300000	54000000	47500000	53600000	50000000	51000000	52100000	84700000	95900000	84300000	156000000	177000000	155000000
pme0490	124	78	1.16	123	[M+H]+	C00253	Nicotinic acid	Vitamins and derivatives	2540000	2170000	2440000	2280000	2290000	2220000	2190000	1870000	2010000	2050000	2040000	2170000	2100000	2140000	2460000	2130000
pme0500	503.4	323	0.81	504.17	[M-H]-	-	D(+)-Melezitose	Carbohydrates	656000	740000	711000	789000	465000	551000	525000	598000	814000	678000	850000	735000	852000	805000	837000	1180000
pme0516	179.2	87	0.74	180.06	[M-H]-	C00137	Inositol	Alcohols	3280000	3580000	3470000	3490000	3680000	3690000	3850000	3730000	3690000	3450000	3980000	4200000	4350000	4270000	3900000	4770000
pme0519	341	119	0.8	342.12	[M-H]-	-	D-(+)-Sucrose	Carbohydrates	4720000	4590000	5270000	4610000	4600000	5030000	5110000	4560000	4540000	4820000	5810000	5770000	5740000	6150000	5810000	5840000
pme0534	195.2	74.9	0.63	196.06	[M-H]-	C00257	Gluconic acid	Others	9020000	9070000	8380000	9010000	9400000	9970000	8970000	9010000	8710000	8670000	8930000	8840000	9500000	8350000	8580000	8780000
pme1002	138.1	103	1.26	137.08	[M+H]+	C00483	L-Tyramine	Amino acid and derivatives	355000	318000	324000	296000	275000	258000	253000	292000	297000	252000	246000	264000	201000	159000	259000	245000
pme1014	445.3	341.3	10.77	444.3	[M+H]+	C00828	Menaquinone (K2)	Vitamins and derivatives	14200000	13400000	13400000	14700000	1520000	1160000	1780000	1710000	1610000	1250000	1700000	1330000	1140000	1940000	1220000	1650000
pme1021	177.1	99	0.86	178.05	[M-H]-	C00198	D-(+)-Glucono-1,5-lactone	Carbohydrates	136000	110000	132000	115000	136000	160000	135000	230000	143000	223000	146000	169000	156000	158000	140000	190000
pme1063	243.1	110	1.24	244.07	[M-H]-	C00299	Uridine	Nucleotide and derivates	801000	655000	818000	715000	717000	657000	776000	990000	752000	1020000	454000	605000	530000	671000	599000	683000
pme1070	180.1	119.3	1.16	181.07	[M-H]-	C00082	L-(-)-Tyrosine	Amino acid and derivatives	529000	490000	612000	543000	330000	285000	325000	530000	440000	560000	475000	532000	588000	1110000	1020000	1170000
pme1086	306	143	1.17	307.08	[M-H]-	C00051	Glutathione reduced form	Amino acid and derivatives	286000	312000	299000	333000	20600000	22200000	18200000	19800000	21500000	13300000	20500000	22300000	24400000	4140000	16500000	6340000
pme1109	152	135	1.32	151.05	[M+H]+	C00242	Guanine	Nucleotide and derivates	1720000	1490000	1610000	1760000	3000000	2420000	2820000	1570000	1710000	1490000	3080000	3530000	3080000	1600000	1800000	1650000
pme1119	269.1	137	0.83	268.08	[M+H]+	C00294	Inosine	Nucleotide and derivates	487000	543000	504000	459000	456000	431000	542000	424000	398000	371000	453000	439000	392000	401000	459000	411000
pme1137	140	94	1.47	139.03	[M+H]+	C01020	6-hydroxynicotinic acid	Vitamins and derivatives	751000	640000	589000	611000	709000	586000	637000	595000	635000	611000	478000	639000	447000	454000	696000	509000
pme1162	169	125	1.74	170.02	[M-H]-	C01424	Gallic acid	Organic acids and derivatives	2870000	2770000	2470000	2520000	1820000	1890000	1810000	1290000	1210000	1260000	1870000	2010000	2050000	1670000	1600000	1590000
pme1178	284.1	152	1.52	283.09	[M+H]+	C00387	Guanosine	Nucleotide and derivates	25900000	25700000	24700000	24500000	24100000	24800000	24200000	23000000	22000000	21600000	21500000	22600000	22700000	23800000	22100000	23500000
pme1184	268.1	152	1.67	267.1	[M+H]+	C00330	Deoxyguanosine	Nucleotide and derivates	886000	881000	940000	952000	817000	852000	858000	814000	776000	838000	749000	841000	791000	807000	829000	886000
pme1187	257.1	124	1.76	258.09	[M-H]-	-	5-Methyluridine	Nucleotide and derivates	18600	18700	19400	17400	22300	20300	25600	18300	18500	22400	19100	24700	19900	13000	18900	20900
pme1194	228	112	1.16	227.09	[M+H]+	C00881	Deoxycytidine	Nucleotide and derivates	94900	110000	125000	109000	120000	125000	117000	98000	93900	107000	83400	86300	66600	108000	104000	107000
pme1210	150	61	1.15	149.05	[M+H]+	C00073	L-Methionine	Amino acid and derivatives	420000	414000	383000	396000	278000	296000	274000	445000	425000	401000	469000	517000	512000	1100000	1290000	1250000
pme1218	124	106	1.15	123.03	[M+H]+	C10164	2-Picolinic acid	Organic acids and derivatives	398000	362000	348000	350000	299000	354000	273000	305000	324000	374000	353000	356000	352000	302000	360000	381000
pme1228	221.1	204	1.66	220.09	[M+H]+	C00643	5-Hydroxy-L-tryptophan	Amino acid and derivatives	5750000	5230000	5480000	4910000	5540000	5320000	5680000	6520000	6050000	5520000	5350000	6040000	5740000	6990000	6930000	7430000
pme1242	322.4	130	1.24	321.1	[M+H]+	C11347	S-(methyl)glutathione	Amino acid and derivatives	677000	562000	630000	667000	782000	657000	704000	828000	629000	729000	540000	638000	677000	573000	766000	612000
pme1266	167.1	124	1.85	166.05	[M+H]+	C16357	3-Methylxanthine	Nucleotide and derivates	6430000	6220000	5830000	6440000	6720000	6460000	6580000	5240000	5290000	5380000	6970000	7600000	6890000	7190000	7050000	6990000
pme1281	246	96.9	2.01	247.03	[M-H]-	C00018	Pyridoxal 5'-phosphate	Vitamins and derivatives	25200	16500	20600	29100	50000	40000	44100	44500	44400	45800	36100	47000	48800	49600	56900	36800
pme1286	385	250	1.38	384.12	[M+H]+	C00021	S-(5'-Adenosy)-L-homocysteine	Amino acid and derivatives	1030000	674000	894000	848000	798000	699000	827000	802000	739000	910000	842000	1140000	892000	1340000	1570000	1470000
pme1292	167.1	123	2.12	168.04	[M-H]-	C00544	Homogentisic acid	Organic acids and derivatives	159000	216000	131000	204000	191000	144000	113000	153000	194000	184000	245000	282000	276000	269000	337000	292000
pme1296	285.1	153	1.75	284.08	[M+H]+	C01762	Xanthosine	Nucleotide and derivates	4490000	4500000	4920000	4630000	4420000	4410000	4480000	3420000	3330000	3410000	4380000	4750000	4510000	5450000	5670000	5940000
pme1306	250	134	1.23	249.04	[M+H]+	C00627	Pyridoxine 5'-phosphate	Vitamins and derivatives	348000	296000	299000	299000	297000	347000	326000	315000	304000	334000	391000	368000	356000	313000	350000	318000
pme1313	237.1	192	1.98	236.08	[M+H]+	C02700	N'-Formylkynurenine	Amino acid and derivatives	403000	362000	357000	386000	345000	403000	354000	396000	398000	404000	349000	336000	371000	417000	407000	402000
pme1346	300.1	168	1.59	299.09	[M+H]+	-	8-Hydroxyguanosine	Nucleotide and derivates	1200000	1220000	1260000	1130000	1120000	1040000	1150000	1270000	1270000	1310000	1120000	1150000	1180000	1030000	1160000	1050000
pme1368	128	82	1.16	129.08	[M-H]-	C00408	L-Pipecolic acid	Amino acid and derivatives	88400	80000	81900	97000	44200	45800	36700	60500	71200	45300	63400	70300	55200	71300	56200	75800
pme1376	308	112	1.2	307.06	[M+H]+	C00239	2'-Deoxycytidine-5'-monophosphate	Nucleotide and derivates	87100	77800	73400	95900	184000	179000	180000	132000	142000	136000	195000	184000	158000	78500	135000	96600
pme1378	282.1	149.6	2.27	281.11	[M+H]+	C02494	1-Methyladenosine	Nucleotide and derivates	48300	42400	55500	47100	53200	30500	49900	47600	47900	36500	35400	48700	44700	33800	45000	38300
pme1383	170.1	134.1	1.16	169.07	[M+H]+	C00314	Pyridoxine	Vitamins and derivatives	5540000	4550000	5160000	5100000	5340000	4990000	5340000	4830000	3880000	4120000	4970000	5500000	5170000	5340000	6040000	5210000
pme1397	271	149	3.85	271.24	Protonated	C05904	Pelargonidin	Anthocyanins	108000	128000	99400	203000	103000	86200	135000	98900	135000	105000	125000	170000	118000	164000	99800	107000
pme1399	355.2	178.5	8.4	354.15	[M+H]+	C16417	Xanthohumol	Flavanone	12700	13900	9160	12300	12300	10500	14000	13400	16600	12700	10700	10400	11100	14700	11400	12500
pme1408	145.1	109	0.76	146.07	[M-H]-	C00064	L-Glutamine	Amino acid and derivatives	985000	964000	1010000	1060000	597000	649000	597000	947000	935000	883000	1280000	1110000	1280000	2050000	1860000	2200000
pme1417	161.1	144	2.74	160.1	[M+H]+	C00398	L-Tryptamine	Alkaloids	3000000	3190000	3110000	3550000	2810000	2910000	2830000	3740000	3660000	4110000	3130000	3390000	3530000	3190000	3030000	3010000
pme1419	164	104	1.77	163	[M+H]+	-	L-Methionine methyl ester	Amino acid and derivatives	298000	274000	287000	231000	247000	356000	316000	320000	318000	295000	273000	339000	283000	385000	377000	316000
pme1434	371.1	209	2.58	372.14	[M-H]-	C01533	Syringin	Phenylpropanoids	1620000	1330000	1160000	1150000	1670000	1620000	1480000	1380000	1610000	1460000	1450000	1450000	1300000	1260000	1170000	1220000
pme1439	165	119	3.88	164.05	[M+H]+	C00811	p-Coumaric acid	Phenylpropanoids	355000	381000	470000	436000	607000	384000	510000	509000	307000	510000	319000	641000	468000	622000	537000	455000
pme1474	298	136	2.9	297.09	[M+H]+	C00170	5'-Deoxy-5'-(methylthio)adenosine	Nucleotide and derivates	1890000	1500000	1400000	1510000	974000	903000	832000	923000	808000	895000	1190000	1150000	1190000	897000	911000	867000
pme1478	317	151	4.7	318.04	[M-H]-	C10107	Myricetin	Flavonol	1100000	1280000	1620000	1520000	1700000	1680000	1590000	1060000	1140000	1170000	1830000	2100000	1760000	1240000	1210000	1240000
pme1488	459	139	3.32	458.09	[M+H]+	C09731	Epigallate catechin gallate (EGCG)	Polyphenol	17200000	16800000	17500000	16800000	16700000	19100000	18200000	19800000	18800000	19700000	17700000	18100000	17200000	20900000	21000000	20000000
pme1496	267.1	252	6.33	268.07	[M-H]-	C00858	Formononetin (4'-O-methyldaidzein)	Isoflavone	7380	8530	7400	6910	8830	9160	9100	8090	9250	10500	12100	15400	9760	9810	8280	9490
pme1502	315.1	300	7.23	314.08	[M+H]+	-	Kumatakenin	Flavonol	29200	20800	27900	31600	31600	35600	28700	20200	24900	26800	21500	20500	52200	31400	25500	26900
pme1507	253.1	151	6.93	254.06	[M-H]-	C10028	Chrysin	Flavone	2740	5470	3100	4240	2820	3630	4790	9	3210	4520	4760	4820	3750	9	5230	3520
pme1516	307	139	2.76	306	[M+H]+	C12136	Epigallocatechin (EGC)	Polyphenol	7240000	7310000	6850000	7210000	7810000	7610000	7490000	7180000	7400000	7350000	7370000	6860000	6890000	7270000	7060000	7240000
pme1518	403.1	373	7.06	402.13	[M+H]+	C10112	Nobiletin	Flavone	1580000	1570000	1550000	1540000	619000	579000	578000	4180000	4420000	5040000	570000	591000	561000	415000	420000	448000
pme1524	305.1	231	4.14	304.06	[M+H]+	C01617	Dihydroquercetin (Taxifolin)	Flavonol	814000	938000	911000	666000	918000	797000	819000	908000	1010000	753000	748000	979000	768000	848000	796000	848000
pme1537	307	139	2.27	306.07	[M+H]+	C12127	(+)-Gallocatechin (GC)	Polyphenol	17500000	15300000	16700000	16100000	19300000	18100000	18100000	16900000	16400000	16800000	16800000	17700000	16700000	15700000	15200000	15500000
pme1540	625.2	317	3.66	624.17	[M+H]+	-	Isorhamnetin 3-O-neohesperidoside	Flavonol	4980000	5090000	5410000	4950000	5170000	4410000	4930000	4690000	5280000	4250000	4810000	4700000	4630000	4950000	4690000	5060000
pme1541	283.1	268	7.06	284.07	[M-H]-	C01470	Acacetin	Flavone	8840	9220	8050	8340	8140	6590	10600	9260	10000	8740	4900	6540	5440	12000	8680	10700
pme1550	373.1	343	7.54	372.12	[M+H]+	C10190	Tangeretin	Flavone	1230000	1340000	1290000	1350000	502000	495000	495000	2190000	2170000	2710000	407000	461000	426000	335000	354000	355000
pme1552	465.1	319	3.63	464.1	[M+H]+	C10108	Myricetin 3-O-rhamnoside (Myricitrin)	Flavonol	2350000	2690000	2650000	2820000	2820000	2390000	2630000	2430000	2770000	2390000	2550000	2730000	2890000	2090000	2480000	2080000
pme1564	443	123	3.88	442.3	[M+H]+	-	Epicatechin gallate (ECG)	Polyphenol	8200000	7790000	7700000	8020000	7370000	8520000	7090000	7490000	6760000	7540000	7610000	8320000	8080000	8940000	9530000	9230000
pme1568	285	257	5.08	286.05	[M-H]-	C10510	Orobol (5,7,3',4'-tetrahydroxyisoflavone)	Isoflavone	351000	353000	381000	412000	129000	106000	110000	68000	69900	109000	154000	143000	134000	164000	101000	147000
pme1583	289.1	153	5.05	288.06	[M+H]+	C05631	Eriodictyol	Flavanone	119000	106000	109000	116000	99900	103000	103000	99400	117000	135000	9	132000	9	9	130000	102000
pme1588	315.1	151	5.85	316.06	[M-H]-	C10084	Isorhamnetin	Flavonol	14300	14000	15400	10500	14700	10000	12800	8190	8920	7940	21800	22700	24300	11100	11000	7610
pme1598	463.1	301	3.85	464.13	[M-H]-	-	Hesperetin 5-O-glucoside	Flavanone	196000	219000	166000	220000	216000	250000	264000	342000	239000	297000	264000	188000	267000	232000	211000	295000
pme1601	417.1	271	4.9	416.11	[M+H]+	-	Apigenin 4-O-rhamnoside	Flavone	996000	1150000	1160000	1090000	1100000	1120000	994000	1020000	1050000	1110000	989000	927000	957000	1160000	1160000	1090000
pme1606	595.2	287	3.76	594.16	[M+H]+	-	Kaempferol 3-O-robinobioside (Biorobin)	Flavonol	664000	679000	670000	724000	631000	545000	704000	559000	735000	395000	573000	1170000	494000	402000	782000	593000
pme1611	433.1	313	3.75	434.12	[M-H]-	-	Isohemiphloin	Flavone	1270000	1100000	1150000	1150000	1250000	1320000	1390000	1370000	1250000	1250000	1250000	1210000	1300000	1140000	1190000	1250000
pme1622	447.1	285	3.93	448.1	[M-H]-	C12249	Kaempferol 3-O-glucoside (Astragalin)	Flavonol	27000000	28700000	27300000	27600000	30700000	29500000	29400000	39300000	37000000	39600000	28300000	31000000	33300000	27300000	27100000	27000000
pme1637	179.1	146	3.88	180.08	[M-H]-	C00590	Coniferyl alcohol	Phenylpropanoids	27700	26100	19800	22100	24200	16400	30100	32500	19100	19300	48500	38400	40200	31400	46900	33000
pme1640	371.1	267	11.9	370.11	[M+H]+	-	sesamolin	Phenylpropanoids	13000000	27300000	31100000	28100000	4590000	4030000	6070000	13000000	14800000	5260000	3990000	4840000	4990000	13000000	14100000	5030000
pme1643	355.1	340	6.59	356.13	[M-H]-	-	(+)-piperitol	Terpene	3040	3970	3750	3860	5250	5750	5630	4660	4980	4590	4390	5360	4480	5770	5410	7110
pme1646	357.1	151	5.41	358.14	[M-H]-	-	Pinoresinol	Phenylpropanoids	4170000	3320000	3650000	3700000	1910000	1990000	1920000	2940000	3220000	3230000	4730000	4460000	4920000	9010000	9310000	8560000
pme1665	593.2	311	3.36	594.16	[M-H]-	C08064	Isovitexin 7-O-glucoside (Saponarin)	Flavonoid	16500000	15200000	16900000	16900000	18200000	17900000	19000000	18100000	16100000	16700000	16600000	17700000	18600000	17600000	16600000	16900000
pme1682	99.1	81	5.68	98.07	[M+H]+	C08497	trans-2-Hexenal	Others	314000	515000	496000	448000	410000	467000	776000	514000	619000	464000	657000	568000	651000	621000	838000	458000
pme1683	477.2	258	2.15	476.17	[M+H]+	C12276	D-Pantothenic dcid	Organic acids and derivatives	64800	32400	54500	40500	45600	29400	26900	20500	31100	23700	9	16700	26100	30500	30700	46500
pme1691	147.1	87.2	0.85	146.12	[M+H]+	C08201	Acetylcholine	Alkaloids	3590000	3330000	3330000	3200000	2330000	2890000	2290000	1550000	1720000	1860000	3140000	3790000	3280000	2090000	2700000	2420000
pme1692	347	135	1.16	348.05	[M-H]-	C00130	Inosine 5'-monophosphate	Nucleotide and derivates	59600	64600	78200	64800	64400	66000	75000	75900	70600	91700	41800	65000	56900	66100	55200	98900
pme1698	225.1	147	4.06	224.07	[M+H]+	C00482	Sinapic acid	Phenylpropanoids	249000	250000	244000	206000	248000	237000	185000	257000	226000	233000	231000	208000	250000	164000	293000	223000
pme1709	138.1	78	3.73	137.05	[M+H]+	-	Nicotinic Acid Methyl Ester (Methyl Nicotinate)	Vitamins and derivatives	3070000	3270000	3130000	3250000	2180000	2030000	2020000	2050000	2080000	2130000	1830000	1800000	1710000	2660000	2540000	2890000
pme1711	117.1	59	2.03	118.06	[M-H]-	-	3-Hydroxy-3-methyl butyric acid	Organic acids and derivatives	50300	66400	65700	55800	57900	65900	72900	44400	63300	46500	54600	65800	50700	83000	84800	67400
pme1712	275	257	0.79	276.13	[M-H]-	C00449	L-Saccharopine	Amino acid and derivatives	482000	500000	501000	491000	363000	230000	379000	365000	341000	349000	589000	578000	639000	844000	791000	770000
pme1730	117	59	0.74	118.03	[M-H]-	-	D-Erythronolactone	Organic acids and derivatives	281000	257000	292000	284000	264000	283000	277000	250000	306000	277000	250000	238000	282000	318000	256000	311000
pme1773	595	287	2.7	595	Protonated	C08620	Cyanidin 3-O-rutinoside (Keracyanin)	Anthocyanins	1860000	1720000	1440000	1580000	1080000	1930000	1900000	1690000	1890000	1860000	1830000	1820000	1990000	1930000	1850000	1930000
pme1777	611	287	2.08	611	Protonated	C08639	Cyanidin 3,5-O-diglucoside (Cyanin)	Anthocyanins	24500000	22900000	22300000	24800000	42700000	42000000	40500000	38600000	39000000	37200000	40700000	40100000	41700000	28800000	33700000	31300000
pme1786	655.2	331.1	2.61	655.2	Protonated	C08718	Malvidin 3,5-diglucoside (Malvin)	Anthocyanins	373000	298000	333000	371000	280000	265000	221000	252000	312000	220000	201000	252000	166000	244000	199000	204000
pme1793	595	270.9	2.38	595	Protonated	C08725	Pelargonin	Anthocyanins	14000000	12100000	12800000	12200000	14600000	14000000	16200000	18200000	15400000	15600000	13800000	13400000	15900000	12500000	13000000	13200000
pme1806	367	190.9	3.64	368.11	[M-H]-	-	Chlorogenic acid methyl ester	Organic acids and derivatives	26200	22800	15300	13000	15500	22200	25300	17200	21400	22000	19600	21000	22400	27300	23200	21900
pme1814	153	108	2.5	154.03	[M-H]-	C00628	2,5-dihydroxybenzoic acid (Gentisic acid)	Organic acids and derivatives	251000	229000	193000	178000	154000	157000	165000	185000	183000	179000	151000	154000	161000	168000	138000	147000
pme1824	153.1	109	2.48	154.03	[M-H]-	C00230	Protocatechuic acid	Polyphenol	839000	852000	886000	766000	731000	650000	751000	752000	724000	519000	572000	473000	369000	662000	759000	728000
pme1828	118.1	59	0.79	117.08	[M+H]+	C00719	Betaine	Alkaloids	4610000	3930000	4170000	3930000	4380000	4490000	4690000	3900000	3620000	3600000	3040000	3360000	3020000	3570000	3030000	2600000
pme1830	117	73	1.35	118.03	[M-H]-	C00042	Succinic acid	Organic acids and derivatives	5410000	4800000	5180000	4740000	3170000	2850000	3120000	2880000	3010000	3100000	4970000	5590000	4980000	9180000	10400000	9100000
pme1841	103	86	0.76	102.12	[M+H]+	C01672	1,5-Diaminopentane	Phenolamides	83900	75800	96900	83000	103000	117000	102000	81300	83500	102000	106000	110000	147000	135000	151000	148000
pme1846	179	71	0.77	180.06	[M-H]-	C00031	D(+)-Glucose	Carbohydrates	3010000	4000000	3730000	3770000	3790000	3760000	3750000	3510000	3750000	4120000	3770000	4090000	4020000	3730000	5070000	4330000
pme1851	130.1	88	0.81	131.07	[M-H]-	C00300	Creatine	Organic acids and derivatives	8190000	7770000	8440000	8260000	12500000	12400000	12900000	7450000	6810000	7580000	7630000	7360000	8970000	9920000	9150000	11400000
pme1894	183	83	0.76	182.08	[M+H]+	C00794	D-Sorbitol	Alcohols	1770000	1740000	1500000	2230000	2030000	2270000	2090000	2220000	2100000	2270000	2300000	2480000	2490000	2090000	2110000	2830000
pme1936	114.1	86	0.62	113.06	[M+H]+	C00791	Creatinine	Organic acids and derivatives	896000	1170000	1100000	1120000	841000	812000	852000	865000	890000	850000	898000	855000	846000	865000	849000	847000
pme1944	183.1	69	0.8	182.08	[M+H]+	C00392	D-Mannitol	Alcohols	706000	620000	691000	813000	938000	1490000	1040000	1250000	1150000	767000	1180000	1130000	1520000	1250000	1210000	1640000
pme1952	377	243	3.26	376.14	[M+H]+	C00255	Riboflavin	Vitamins and derivatives	14700000	16100000	16600000	19300000	14600000	15600000	14200000	15500000	15600000	16100000	15500000	14400000	16400000	16500000	16700000	18300000
pme1966	126	108	0.83	125.02	[M+H]+	C00245	2-Aminoethanesulfonic acid	Organic acids and derivatives	1180000	1290000	1300000	1100000	1510000	1260000	1290000	1350000	1240000	1270000	1200000	1400000	1240000	1260000	1370000	1270000
pme1977	173.1	111	3.87	174.09	[M-H]-	C08278	Suberic acid	Organic acids and derivatives	24500	20300	19200	15300	12800	16300	9	19100	15800	21000	30100	16000	33500	19500	23600	28300
pme1988	90	44	0.78	89.05	[M+H]+	C00041	L-Alanine	Amino acid and derivatives	892000	842000	741000	1110000	525000	341000	482000	557000	673000	639000	716000	797000	698000	1370000	1500000	1220000
pme2009	149	87	1.03	150.02	[M-H]-	-	L-(+)-Tartaric acid	Organic acids and derivatives	196000	203000	198000	212000	212000	215000	200000	210000	210000	253000	245000	165000	269000	239000	224000	272000
pme2019	149	59	0.81	150.05	[M-H]-	-	DL-Arabinose	Carbohydrates	1160000	1500000	1290000	1250000	1430000	1510000	1350000	1190000	1400000	1240000	1580000	1650000	1370000	1530000	1480000	1480000
pme2024	177	160	1.63	176.1	[M+H]+	C00780	serotonin	Alkaloids	2030000	2050000	2060000	1820000	2110000	2000000	1960000	2290000	2230000	1930000	1700000	2210000	2300000	2030000	2000000	2030000
pme2033	133	71	0.85	134.02	[M-H]-	C00497	L(-)-Malic acid	Organic acids and derivatives	1870000	2110000	1750000	1670000	1610000	1630000	1430000	1930000	1800000	1980000	1860000	1730000	1970000	2250000	1890000	2470000
pme2036	191	85	0.92	192.06	[M-H]-	C00296	Quinic acid	Organic acids and derivatives	4030000	3960000	3820000	3720000	4080000	4270000	4090000	3480000	3850000	3740000	3950000	3780000	3940000	3640000	3330000	3410000
pme2046	170	96	0.79	169.18	[M+H]+	-	3-N-Methyl-L-histidine	Amino acid and derivatives	457000	302000	418000	300000	475000	221000	504000	415000	362000	287000	349000	450000	336000	282000	431000	392000
pme2049	103	57	1.56	104.05	[M-H]-	C05984	2-Hydroxybutanoic acid	Organic acids and derivatives	125000	121000	111000	116000	86600	110000	75100	77200	108000	106000	157000	141000	147000	174000	164000	148000
pme2050	191	111	0.86	192.03	[M-H]-	C00158	Citric acid	Organic acids and derivatives	48700000	50200000	45400000	42600000	51800000	46700000	55500000	45800000	43900000	42600000	47100000	49900000	51800000	44800000	42300000	49500000
pme2108	163	104	0.68	162.11	[M+H]+	C00318	L-Carnitine	Alkaloids	122000	91600	111000	107000	64000	101000	88100	82100	90100	58300	94700	80500	45500	102000	63800	101000
pme2111	175	87	0.85	176.12	[M-H]-	C00072	L-ascorbate	Vitamins and derivatives	253000	360000	373000	334000	12300000	21300000	19500000	3800000	3910000	602000	19000000	28800000	33700000	707000	645000	766000
pme2122	112.1	95	0.84	111.08	[M+H]+	C00388	Histamine	Amino acid and derivatives	1010000	1020000	1130000	1010000	1040000	1020000	1190000	1220000	1110000	1150000	895000	968000	1030000	971000	928000	1140000
pme2129	131.1	85	3.58	132.08	[M-H]-	-	(S)-(-)-2-Hydroxyisocaproic acid	Organic acids and derivatives	510000	505000	437000	443000	636000	640000	657000	585000	557000	538000	581000	598000	591000	732000	720000	741000
pme2142	173.1	84	1.17	174.1	[M-H]-	C01047	L-Theanine	Amino acid and derivatives	6750000	7750000	8130000	7840000	6620000	6560000	6240000	6780000	6700000	7290000	5090000	5580000	5630000	6870000	6180000	6950000
pme2155	181	138	2.23	180	[M+H]+	C07480	Theobromine	Alkaloids	3310000	3060000	3180000	3070000	4140000	4200000	4080000	2960000	2920000	3090000	3900000	4120000	4020000	3290000	3660000	3280000
pme2167	157	111	1.18	156.02	[M+H]+	C00295	Orotic acid	Vitamins and derivatives	10400000	10400000	10600000	10000000	10100000	9280000	9580000	10100000	10100000	10100000	8060000	8750000	8060000	8410000	9720000	9180000
pme2169	115	71	1.19	116.01	[M-H]-	C00122	Fumaric acid	Organic acids and derivatives	3920000	1950000	3620000	3310000	2570000	1810000	3030000	2980000	3490000	2550000	1920000	3500000	4400000	4240000	3540000	4280000
pme2184	515.2	161	7.08	514.22	[M+H]+	C08773	Nomilin	Terpene	255000	215000	213000	192000	292000	236000	262000	212000	238000	212000	222000	240000	264000	270000	269000	249000
pme2237	181.1	101	0.76	182.08	[M-H]-	C01697	Dulcitol	Alcohols	93800	78100	106000	128000	97300	145000	113000	86300	106000	114000	109000	130000	127000	148000	138000	148000
pme2246	301	185	3.89	302.01	[M-H]-	C10788	Ellagic acid	Polyphenol	45000	79700	74200	81700	34700	36700	27700	37000	32800	39200	59100	49900	33300	74300	59500	53300
pme2253	177.1	59	0.79	178.05	[M-H]-	C01040	L-Gulonic-γ-lactone	Others	67400	105000	111000	124000	88200	96000	100000	125000	114000	112000	91000	101000	104000	84000	97300	137000
pme2256	151.1	71	0.77	152.07	[M-H]-	C01904	D-Arabitol	Alcohols	61100	60000	55700	52000	64400	61200	57600	56700	60000	56500	55900	67000	66800	64000	68500	63000
pme2266	245.1	227	3.37	244.09	[M+H]+	C00120	Biotin	Vitamins and derivatives	317000	300000	259000	345000	270000	341000	361000	263000	384000	301000	338000	311000	297000	355000	337000	359000
pme2268	138	94	0.79	137.05	[M+H]+	C01004	Trigonelline	Alkaloids	67400	95300	53100	74000	47300	69600	53800	64400	43300	53900	80800	43800	68700	59300	50400	46400
pme2277	152	108	1.22	153.04	[M-H]-	-	3-Aminosalicylic acid	Organic acids and derivatives	261000	292000	260000	254000	287000	438000	194000	167000	272000	264000	349000	256000	366000	417000	271000	238000
pme2278	362	211	1.17	363.06	[M-H]-	-	Guanosine monophosphate	Nucleotide and derivates	53900	55000	57700	47000	40700	40500	37800	32000	47900	25200	42400	60800	56000	42200	38300	54500
pme2289	287.2	119	11	286.23	[M+H]+	C00473	Vitamin A	Vitamins and derivatives	119000	156000	143000	171000	184000	191000	152000	196000	142000	193000	165000	144000	193000	204000	162000	191000
pme2362	151	107	2.89	152.05	[M-H]-	C01984	Mandelic acid	Organic acids and derivatives	386000	415000	473000	409000	402000	449000	478000	351000	400000	428000	492000	485000	497000	297000	330000	281000
pme2366	122.1	105	2.26	121.09	[M+H]+	C05332	Phenethylamine	Others	3060000	3210000	3060000	3060000	2980000	2480000	2530000	2960000	2590000	2720000	2750000	2800000	3310000	3790000	3790000	3830000
pme2367	109	81	3.22	108.02	[M+H]+	C00472	Quinone	Quinones	1060000	945000	835000	1070000	1010000	852000	800000	910000	1030000	963000	1110000	821000	1050000	754000	814000	932000
pme2427	222.1	180	2.61	223.09	[M-H]-	-	N-Acetyl-L-tyrosine	Amino acid and derivatives	334000	302000	327000	326000	349000	329000	339000	292000	303000	298000	287000	315000	308000	385000	345000	365000
pme2433	106	88	0.79	105.08	[M+H]+	C06772	Diethanolamine	Others	430000	354000	293000	401000	392000	361000	381000	275000	323000	345000	237000	255000	229000	177000	159000	162000
pme2435	163	59	0.76	164.07	[M-H]-	C01019	L-Fucose	Carbohydrates	603000	546000	630000	577000	188000	171000	176000	169000	211000	139000	222000	227000	215000	182000	163000	207000
pme2457	447.3	285.2	3.87	448.1	[M-H]-	-	Luteolin 7-O-glucoside (Cynaroside)	Flavone	20300000	22200000	21000000	20800000	20800000	20900000	21200000	26200000	27800000	28000000	22100000	22300000	21000000	19600000	19200000	20200000
pme2482	139.1	92.8	3.03	138.03	[M+H]+	C16700	Protocatechuic aldehyde	Polyphenol	24200000	24200000	22700000	26000000	25000000	23500000	22200000	26800000	24500000	23100000	24800000	26100000	24700000	22200000	23500000	25000000
pme2493	579.2	287.1	3.74	578.16	[M+H]+	C16981	Kaempferol 3,7-dirhamnoside (Kaempferitrin)	Flavonol	5070000	4860000	4530000	5830000	6080000	6220000	5700000	5520000	5260000	5510000	6670000	5770000	6120000	5770000	5080000	4280000
pme2527	133	116	0.78	132.16	[M+H]+	C00077	L(+)-Ornithine	Amino acid and derivatives	144000	208000	148000	141000	126000	145000	172000	210000	167000	172000	137000	154000	130000	290000	146000	225000
pme2529	163.2	101	0.75	164.07	[M-H]-	C07326	1,5-Anhydro-D-glucitol	Alcohols	179000	217000	232000	210000	358000	342000	265000	325000	275000	298000	259000	240000	288000	282000	238000	304000
pme2550	173	137	0.77	174.02	[M-H]-	C00417	Cis-Aconitic acid	Organic acids and derivatives	551000	591000	564000	582000	600000	545000	579000	529000	480000	579000	519000	696000	657000	992000	954000	950000
pme2555	346	134	1.16	347.06	[M-H]-	C00020	Adenosine 5'-monophosphate	Nucleotide and derivates	796000	775000	829000	844000	926000	856000	1060000	907000	1210000	995000	744000	730000	819000	793000	741000	945000
pme2560	176	134	1.27	175.05	[M+H]+	C01042	N-Acetylaspartate	Amino acid and derivatives	314000	188000	246000	206000	162000	156000	171000	160000	113000	189000	126000	198000	130000	193000	210000	160000
pme2569	219	202	1.16	218.09	[M+H]+	C03740	(5-L-Glutamyl)-L-amino acid	Amino acid and derivatives	1940000	1880000	2300000	1840000	1830000	1740000	2050000	2360000	1630000	2040000	1470000	1910000	1740000	1990000	2430000	2560000
pme2575	225.2	154	0.72	226.11	[M-H]-	C00386	L-Carnosine	Amino acid and derivatives	9220	3140	6950	5500	4960	5040	7270	8140	8680	7320	4150	6110	6730	5990	7950	9340
pme2589	159.1	87	1.24	160.04	[M-H]-	C00322	Oxoadipic acid	Organic acids and derivatives	76100	95100	44400	56900	107000	97600	52000	123000	151000	73400	94000	47500	57500	290000	214000	216000
pme2596	184.1	148	1.67	183.05	[M+H]+	C00847	4-Pyridoxic acid	Alkaloids	311000	313000	336000	335000	315000	331000	298000	280000	368000	316000	332000	360000	298000	277000	349000	274000
pme2602	184.1	97	1.21	185.01	[M-H]-	C01005	O-Phospho-L-serine	Amino acid and derivatives	108000	103000	83700	102000	94400	81200	81000	88100	87400	90300	69200	107000	108000	116000	71800	83300
pme2603	152	108	2.66	153.04	[M-H]-	C00632	3-Hydroxyanthranilic acid	Organic acids and derivatives	29200	27600	32700	25400	28200	43000	42100	30900	34500	34300	38600	39000	26500	19800	25100	20000
pme2607	192.1	146	3.17	191.06	[M+H]+	C05635	5-Hydroxyindole-3-acetic acid	Indole derivatives	576000	640000	661000	704000	751000	629000	696000	631000	564000	561000	680000	581000	521000	651000	614000	626000
pme2617	166	102	0.76	165.05	[M+H]+	-	Methionine sulfoxide	Amino acid and derivatives	131000	83400	68000	74200	130000	95800	107000	83300	91600	79000	72300	79200	67700	79200	66200	58700
pme2634	118	72	0.85	117.08	[M+H]+	C01826	Dl-Norvaline	Amino acid and derivatives	12000000	11300000	12200000	11300000	5630000	4690000	5250000	8320000	7140000	8090000	10600000	11500000	10700000	23400000	24900000	22900000
pme2636	301.2	253	4.66	302.15	[M-H]-	C18166	Enterodiol	Alcohols	125000	120000	111000	121000	116000	139000	104000	138000	129000	125000	111000	156000	128000	99000	99400	106000
pme2651	742.1	620.1	1.15	743.08	[M-H]-	C00006	NADP	Nucleotide and derivates	409000	426000	340000	476000	335000	482000	301000	595000	495000	458000	417000	501000	521000	395000	477000	399000
pme2661	383	323	5.46	384.34	[M-H]-	C05443	Vitamin D3	Vitamins and derivatives	30500	26700	26100	29600	27900	31400	32800	29900	30100	17800	21200	21900	26000	25100	23100	25100
pme2670	121	92	3.72	122.04	[M-H]-	C00633	4-Hydroxybenzaldehyde	Organic acids and derivatives	1740000	1690000	1770000	1730000	1620000	1580000	1580000	1240000	1250000	1170000	1810000	1910000	1790000	1320000	1370000	1410000
pme2693	131	114	0.8	130.11	[M+H]+	C02714	N-Acetylputrescine	Phenolamides	227000	185000	232000	243000	180000	171000	154000	178000	173000	173000	172000	207000	192000	206000	211000	256000
pme2702	144.1	102	1.62	145.07	[M-H]-	C02946	4-Acetamidobutyric acid	Organic acids and derivatives	979000	897000	956000	994000	1030000	1040000	1090000	994000	1060000	945000	862000	857000	861000	1370000	1220000	1100000
pme2706	153.2	109	2.42	154.03	[M-H]-	C00196	2,3-Dihydroxybenzoic acid	Organic acids and derivatives	981000	1070000	978000	1110000	568000	792000	622000	915000	645000	671000	668000	627000	752000	653000	717000	687000
pme2720	144.1	126	4.53	145.05	[M-H]-	C08493	Indole-3-carboxaldehyde	Indole derivatives	14000	12500	12800	11200	8590	5940	6100	6930	6850	8880	6470	10600	7180	9040	8020	5270
pme2735	399.2	250	0.77	398.14	[M+H]+	C00019	S-(5'-Adenosyl)-L-methionine	Amino acid and derivatives	2130000	2010000	2190000	2400000	5420000	4960000	5600000	6030000	4380000	5650000	5520000	6210000	6220000	4910000	5290000	4770000
pme2746	784.2	437	2.79	785.16	[M-H]-	C00016	Flavin adenine dinucleotide (FAD)	Nucleotide and derivates	215000	190000	153000	165000	229000	146000	189000	138000	113000	125000	245000	248000	286000	126000	163000	207000
pme2755	222	144	0.62	221.09	[M+H]+	C00140	N-Acetyl-D-glucosamine	Carbohydrates	3590000	5040000	4920000	3520000	4160000	4430000	4430000	4500000	3130000	3680000	4190000	3960000	4280000	3850000	4560000	5300000
pme2761	161	73	0.95	162.02	[M-H]-	C01127	4-Hydroxy-2-oxoglutaric acid	Organic acids and derivatives	259000	262000	375000	341000	331000	303000	348000	332000	372000	398000	281000	444000	344000	724000	547000	542000
pme2765	181.1	124	2.69	180.07	[M+H]+	C13747	1,7-Dimethylxanthine	Nucleotide and derivates	1570000	1530000	1600000	1540000	1140000	1130000	1120000	1240000	1320000	1330000	1440000	1310000	1400000	1620000	1550000	1680000
pme2776	253.1	137	1.67	252.09	[M+H]+	C05512	2'-Deoxyinosine	Nucleotide and derivates	138000	146000	165000	140000	183000	181000	156000	150000	149000	152000	184000	133000	166000	121000	175000	160000
pme2786	219	160	3.32	218.11	[M+H]+	C00978	N-Acetyl-5-hydroxytryptamine	Alkaloids	4630000	4250000	3920000	4010000	2910000	2890000	2800000	4690000	4660000	4300000	3030000	3050000	3160000	4000000	3780000	3840000
pme2801	167	150	1.85	166.05	[M+H]+	C16353	7-Methylxanthine	Nucleotide and derivates	1480000	1300000	1480000	1370000	1550000	1590000	1560000	1220000	1240000	1310000	1790000	1680000	1760000	1680000	1750000	1750000
pme2812	249	190	3.53	248.12	[M+H]+	C05643	6-Hydroxymelatonin	Alkaloids	150000	106000	164000	91000	144000	114000	145000	177000	114000	127000	150000	157000	143000	177000	164000	105000
pme2819	287.2	269.3	11.1	286.23	[M+H]+	-	All-trans-13,14-dihydroretinol	Vitamins and derivatives	272000	248000	224000	204000	323000	335000	377000	355000	358000	355000	318000	341000	355000	397000	351000	393000
pme2827	239	223	6.77	240.25	[M-H]-	C00517	Palmitaldehyde	Lipids	23300000	23000000	23300000	23900000	4760000	4020000	5800000	3210000	3400000	3250000	5720000	5160000	4430000	4620000	6370000	5700000
pme2828	140	99	0.63	139.03	[M+H]+	C00870	4-Nitrophenol	Others	14700000	16200000	15100000	16900000	11900000	11500000	11800000	12700000	10900000	10600000	10600000	9920000	9490000	9880000	9860000	9000000
pme2830	140	79	0.75	141.02	[M-H]-	-	O-Phosphorylethanolamine	Others	18900	17300	15400	15100	13900	16600	8540	17700	12100	11700	17700	13200	15800	30600	24000	28000
pme2836	178.1	160	2.95	177.08	[M+H]+	-	5-Hydroxytryptophol	Indole derivatives	449000	461000	480000	511000	458000	473000	415000	572000	551000	514000	455000	486000	484000	484000	472000	489000
pme2884	166	124	0.85	167.04	[M-H]-	-	Guanidinoethyl sulfonate	Organic acids and derivatives	93300	54200	47600	70900	50800	81800	41900	75800	96100	75400	68300	103000	62900	85700	71900	50000
pme2890	269	136	0.85	268.06	[M+H]+	C01817	L-Homocystine	Amino acid and derivatives	56200	59800	70400	59700	56200	63700	42000	54200	65000	67100	53400	43500	32900	58800	61100	63900
pme2898	321.1	303	3.52	320.05	[M+H]+	C02906	Dihydromyricetin	Flavonol	947000	871000	854000	912000	1030000	1030000	850000	862000	821000	927000	935000	711000	1100000	882000	991000	891000
pme2901	353.1	191.1	2.38	354.1	[M-H]-	-	1-O-Caffeoyl quinic acid	Organic acids and derivatives	24800000	23200000	21600000	20700000	23300000	23700000	25400000	20100000	21500000	19600000	22200000	22400000	21400000	24800000	25100000	23800000
pme2903	137	93	3.1	138.03	[M-H]-	C00156	4-Hydroxybenzoic acid	Organic acids and derivatives	583000	568000	608000	619000	592000	633000	663000	540000	601000	570000	664000	716000	708000	575000	650000	593000
pme2915	163	103	1.59	162.05	[M+H]+	C03761	3-Hydroxy-3-methylpentane-1,5-dioic acid	Amino acid and derivatives	1140000	1070000	1240000	1030000	1270000	1180000	1430000	1290000	1310000	1070000	1300000	1240000	1100000	931000	1050000	966000
pme2950	611.2	303	4.08	610.19	[M+H]+	C09755	Hesperetin 7-rutinoside (Hesperidin)	Flavanone	3840000	4410000	4230000	3640000	4910000	5550000	5800000	3710000	7150000	5500000	4370000	5210000	3770000	3840000	2750000	3660000
pme2957	271.1	151	5.57	272.07	[M-H]-	C06561	Naringenin chalcone	Flavanone	744000	734000	774000	763000	817000	799000	848000	701000	701000	693000	727000	774000	702000	684000	711000	738000
pme2963	287.1	259	4.62	288.06	[M-H]-	C00974	Aromadedrin (Dihydrokaempferol)	Flavonol	187000	190000	202000	172000	169000	163000	152000	173000	145000	156000	136000	143000	150000	114000	85400	120000
pme2975	677.2	531	4.98	676.24	[M+H]+	C17555	Icariin (kaempferol 3,7-O-diglucoside 8-prenyl derivative)	Flavonol	54600	53000	72500	72500	52900	74600	69100	61600	41100	51800	45100	45300	44800	59300	46700	96600
pme2984	593	285	5.09	594.2	[M-H]-	C09830	Isosakuranetin-7-neohesperidoside (Poncirin)	Flavanone	3710000	3700000	3070000	3200000	4100000	3630000	4050000	2930000	2680000	2790000	3150000	3100000	3290000	3260000	3080000	3100000
pme2988	149.2	107.1	5.63	148.05	[M+H]+	C02274	3,4-Dihydrocoumarin	Phenylpropanoids	370000	456000	379000	463000	405000	405000	383000	391000	429000	426000	399000	397000	365000	336000	346000	357000
pme2993	193.1	133	4.16	192.04	[M+H]+	C01752	Scopoletin (7-Hydroxy-5-methoxycoumarin)	Phenylpropanoids	1110000	1010000	999000	1030000	770000	549000	988000	1000000	1200000	916000	935000	775000	930000	778000	763000	809000
pme3007	403	159	0.7	404.16	[M-H]-	C00015	Uridine 5’-diphosphate	Nucleotide and derivates	65000	71000	72400	73500	71000	71700	68800	73600	72400	65000	72400	76100	71000	69100	63900	54600
pme3009	175	99	0.63	174.02	[M+H]+	-	trans-Citridic acid	Organic acids and derivatives	245000	307000	203000	160000	262000	248000	247000	223000	229000	191000	193000	194000	213000	166000	131000	104000
pme3011	104.1	68.8	0.77	103.06	[M+H]+	C00334	γ-aminobutyric acid	Organic acids and derivatives	226000	299000	390000	308000	104000	172000	104000	214000	209000	248000	286000	280000	256000	495000	584000	451000
pme3017	104	58	0.76	103.06	[M+H]+	C03665	2-Aminoisobutyric acid	Amino acid and derivatives	1030000	847000	900000	793000	965000	986000	993000	936000	1070000	1030000	927000	1150000	983000	1110000	1070000	1100000
pme3033	104	86	0.76	103.06	[M+H]+	C01026	N,N-Dimethylglycine	Amino acid and derivatives	3370000	3170000	3720000	3500000	3100000	3280000	3090000	3120000	3310000	3390000	3170000	3300000	3260000	3390000	3130000	3640000
pme3034	131	69	1.94	132.04	[M-H]-	-	ethylmalonate	Organic acids and derivatives	250000	277000	226000	283000	181000	212000	191000	162000	200000	181000	244000	224000	237000	346000	347000	328000
pme3038	130	84	0.85	129.04	[M+H]+	C01879	5-oxoproline	Amino acid and derivatives	6160000	4920000	4740000	5100000	4640000	4380000	4540000	4560000	5240000	4290000	4860000	4480000	4740000	5210000	5260000	4510000
pme3069	556.3	371	10.27	555.28	[M+H]+	C05122	Taurocholic acid	Organic acids and derivatives	1520000	1740000	1630000	1510000	1730000	1610000	1840000	1700000	1670000	1760000	1610000	1690000	1680000	1550000	1820000	1760000
pme3085	166	120	3.87	165.04	[M+H]+	-	2-(Formylamino)benzoic acid	Organic acids and derivatives	206000	196000	242000	210000	148000	101000	158000	193000	209000	210000	176000	137000	146000	274000	128000	240000
pme3090	239	168	0.65	240.12	[M-H]-	-	(S)-2-(4-Aminobutanamido)-3-(1-methyl-1H-imidazol-5-yl)propanoic acid	Organic acids and derivatives	3450	3700	2770	3270	2330	1600	2160	2810	2200	2680	2100	3340	4270	3360	3880	4060
pme3096	118	74	1.34	119.02	[M-H]-	C00872	Aminomalonic acid	Organic acids and derivatives	3010000	2700000	2780000	2580000	1800000	1520000	1860000	1640000	1730000	1770000	2820000	3340000	2850000	5550000	6430000	5510000
pme3104	150	133	1.15	149.07	[M+H]+	C02216	1-Methyladenine	Nucleotide and derivates	2370000	2080000	2130000	2130000	2230000	2130000	2190000	2000000	2110000	2050000	2190000	2360000	2310000	2390000	2460000	2200000
pme3130	465	303	3.86	464.1	[M+H]+	-	Quercetin 4'-O-glucoside (Spiraeoside)	Flavonol	1690000	1860000	1810000	1840000	2040000	1770000	1660000	2020000	1870000	1870000	1750000	1880000	1620000	1530000	1590000	1720000
pme3143	177	121	4.11	176.05	[M+H]+	-	6-Hydroxy-4-methylcoumarin	Phenylpropanoids	6200000	7430000	8430000	8510000	7630000	6350000	6520000	8280000	8250000	7800000	7970000	8400000	7860000	7720000	7710000	7440000
pme3154	147.1	59	1.22	148.07	[M-H]-	-	(Rs)-Mevalonic acid	Organic acids and derivatives	164000	139000	156000	154000	204000	179000	157000	175000	217000	247000	167000	189000	178000	296000	189000	208000
pme3160	259	97	0.71	260.03	[M-H]-	C00092	D-Glucose 6-phosphate	Carbohydrates	1500000	1630000	1800000	1760000	1540000	1530000	1830000	1690000	1830000	1750000	1980000	2040000	2250000	1360000	1460000	1410000
pme3163	289	97	1.07	290.04	[M-H]-	-	D-Sedoheptuiose 7-phosphate	Carbohydrates	3420000	2860000	2840000	2550000	5900000	5480000	4960000	5670000	5750000	3430000	3980000	5070000	3870000	3980000	4680000	3540000
pme3174	324	112	0.83	323.05	[M+H]+	C00055	Cytidine 5'-monophosphate (Cytidylic acid)	Nucleotide and derivates	224000	219000	191000	153000	206000	185000	179000	184000	253000	210000	139000	155000	160000	119000	115000	162000
pme3179	179	76	0.86	178.04	[M+H]+	C01419	CYS-GLY	Amino acid and derivatives	30600	66900	69500	56500	2940000	3230000	3290000	2830000	3360000	1690000	2700000	3260000	2660000	399000	2210000	539000
pme3184	332	136	1.17	331.07	[M+H]+	C00360	2'-Deoxyadenosine-5'-monophosphate	Nucleotide and derivates	20400000	16400000	16900000	16700000	21200000	20500000	20100000	20200000	17700000	19400000	18600000	21800000	20300000	19400000	21600000	20900000
pme3188	323	211	1.18	324.04	[M-H]-	C00105	Uridine 5'-monophosphate	Nucleotide and derivates	357000	356000	377000	417000	267000	289000	236000	327000	387000	324000	266000	280000	317000	290000	244000	306000
pme3194	118	58	1.02	117.04	[M+H]+	-	N-acetylglycine	Amino acid and derivatives	8180000	8230000	7540000	6520000	9690000	8370000	9780000	7390000	6060000	6750000	5880000	7270000	5520000	4950000	6490000	5230000
pme3200	74	57	0.71	73.1	[M+H]+	-	1-methylguanidine	Nucleotide and derivates	717000	695000	708000	709000	741000	866000	888000	787000	829000	828000	603000	655000	643000	489000	419000	534000
pme3207	141	59	0.69	142.03	[M-H]-	-	trans,trans-Muconic acid	Organic acids and derivatives	3090000	3030000	2610000	2960000	3250000	3380000	2960000	3570000	3270000	3010000	3050000	2890000	3160000	3180000	2780000	2890000
pme3208	445	283	3.54	446.12	[M-H]-	C16195	Glycitin	Isoflavone	267000	286000	233000	244000	297000	271000	301000	326000	325000	296000	302000	336000	320000	277000	282000	260000
pme3210	433	271	4.01	432.11	[M+H]+	C09126	Genistein 7-O-Glucoside (Genistin)	Isoflavone	3090000	2540000	2770000	2520000	2670000	2600000	2450000	3240000	2700000	2970000	3050000	2770000	2770000	2480000	2290000	2540000
pme3211	463	301	3.86	464.1	[M-H]-	C05623	Quercetin 3-O-glucoside (Isotrifoliin)	Flavonol	13300000	12700000	13200000	12900000	12800000	14200000	13900000	18900000	16200000	18000000	14300000	13700000	15700000	12400000	12400000	11000000
pme3215	255	135	6.09	256.07	[M-H]-	C08650	Isoliquiritigenin	Flavanone	11000	11900	10600	14500	8310	8040	8980	5840	6880	5680	6680	4540	3790	5890	6250	5400
pme3224	577	413	3.67	578.16	[M-H]-	C12628	Vitexin 2''-O-beta-L-rhamnoside	Flavone	23000000	23300000	24600000	23000000	24600000	24500000	24200000	24800000	24100000	24300000	22500000	25400000	22100000	25700000	25500000	25100000
pme3230	283	268	5	284.07	[M-H]-	C01562	Calycosin	Isoflavone	39900	34600	28300	28100	42800	29400	34300	32700	36800	25700	52200	52400	32200	54400	53000	43100
pme3246	341	179	2.72	342.13	[M-H]-	C00761	Coniferin	Phenylpropanoids	2800000	2500000	2210000	2320000	2170000	2050000	1770000	2170000	2070000	1730000	2350000	2500000	2520000	4870000	5280000	4850000
pme3251	283	268	5.13	284.07	[M-H]-	C14536	Glycitein	Isoflavone	39500	29200	33100	35900	31300	53900	48700	35200	26900	28700	32300	36500	35600	46600	52100	40300
pme3258	269	241	4.48	270.05	[M-H]-	C14314	6-Hydroxydaidzein	Isoflavone	64000	85300	82800	76700	88200	74200	84900	93800	75800	60200	72100	73500	97000	70100	78000	84600
pme3263	269	225	4.43	270.05	[M-H]-	C02495	2'-Hydroxydaidzein	Isoflavone	232000	188000	201000	138000	235000	248000	291000	298000	200000	274000	295000	220000	248000	188000	216000	205000
pme3267	447	285	3.86	448.1	[M-H]-	C12626	Kaempferol 3-O-galactoside (Trifolin)	Flavonol	18800000	19000000	19400000	17300000	20600000	19600000	20100000	26300000	25100000	25500000	21300000	20200000	21600000	18700000	19100000	18800000
pme3279	287	153	4.89	286.05	[M+H]+	C12134	2'-Hydroxygenistein	Isoflavone	10800000	8830000	8670000	9090000	6190000	10200000	9160000	6750000	8580000	7560000	9980000	6910000	6660000	13000000	7830000	6920000
pme3285	275	139	3.4	274.08	[M+H]+	C09320	Afzelechin (3,5,7,4'-Tetrahydroxyflavan)	Flavanone	519000	404000	619000	529000	505000	475000	447000	361000	559000	368000	565000	154000	246000	587000	516000	269000
pme3288	329	314	6.63	330.07	[M-H]-	C01265	3,7-Di-O-methylquercetin	Flavonol	12000	10900	5650	7270	5910	4590	4450	9	9	9	31100	31200	34900	9	9	5510
pme3292	283	268	6.97	284.07	[M-H]-	C10521	Prunetin	Isoflavone	10200	12700	9360	11600	9350	10100	7730	9200	9500	8580	7100	7380	6950	9920	10500	12500
pme3297	433	287	4.49	432.11	[M+H]+	C16911	Kaempferol 3-O-rhamnoside (Kaempferin)	Flavonol	2860000	3030000	2880000	3630000	3020000	3570000	3250000	2890000	3170000	3500000	2870000	2870000	2470000	3190000	3140000	2790000
pme3300	301	151	4.51	302.04	[M-H]-	C10192	Tricetin	Flavone	786000	698000	666000	757000	733000	826000	763000	639000	577000	545000	518000	537000	603000	515000	452000	539000
pme3309	145.1	101	2.58	146.06	[M-H]-	-	2-Methylglutaric acid	Organic acids and derivatives	91400	51500	87400	85900	85300	65300	104000	88100	76900	58800	85600	52600	74300	59300	70700	83000
pme3313	259	97	0.83	260.03	[M-H]-	C00085	D-Fructose 6-phosphate	Carbohydrates	545000	537000	556000	631000	574000	541000	594000	671000	661000	608000	701000	685000	739000	613000	635000	541000
pme3333	153.1	136.1	1.51	152.06	[M+H]+	-	1,4-dihydro-1-Methyl-4-oxo-3-pyridinecarboxamide	Alkaloids	592000	745000	644000	684000	664000	424000	628000	535000	698000	639000	573000	577000	592000	472000	542000	699000
pme3337	384	252	2.06	383.11	[M+H]+	-	N6-Succinyl Adenosine	Nucleotide and derivates	11700000	11300000	11700000	11800000	12100000	12200000	12000000	12800000	12500000	12900000	13400000	13200000	12900000	12300000	11800000	12100000
pme3346	131.1	85	2.76	132.08	[M-H]-	-	5-hydroxyhexanoic acid	Organic acids and derivatives	53300	51700	55000	49800	23800	26300	23100	36400	34800	34400	47500	34800	39900	132000	139000	131000
pme3351	144.1	126	0.84	145.07	[M-H]-	C04076	Allysine(6-Oxo DL-Norleucine)	Amino acid and derivatives	110000	109000	157000	137000	106000	174000	64300	143000	123000	121000	110000	88000	143000	134000	196000	133000
pme3382	160	98	1.16	161.07	[M-H]-	-	N-Acetylthreonine	Amino acid and derivatives	323000	335000	297000	294000	354000	367000	391000	334000	307000	283000	353000	334000	296000	268000	206000	310000
pme3388	189	144	0.75	188.13	[M+H]+	C01924	H-HomoArg-OH	Amino acid and derivatives	2500000	2680000	3070000	2710000	2300000	2510000	2870000	3230000	2960000	2910000	2780000	3220000	3030000	3710000	3450000	3920000
pme3392	433.1	271	2.83	433.1	Protonated	-	Pelargonidin 3-O-beta-D-glucoside（Callistephin chloride)	Anthocyanins	8450000	6590000	7510000	7880000	6650000	6620000	6630000	6140000	8640000	9670000	5470000	9	6850000	3490000	5050000	3920000
pme3396	289	215	3.65	288.06	[M+H]+	C01378	Fustin	Flavonol	3220000	3700000	3340000	2780000	3950000	2860000	3150000	3480000	3790000	3590000	3360000	3150000	3230000	3420000	3130000	4090000
pme3400	447.1	285	5.16	446.12	[M+H]+	C05376	Sissotrin	Isoflavone	2230000	2260000	2210000	2240000	2330000	2260000	2190000	1940000	2010000	1960000	1940000	2000000	2080000	2530000	2690000	2690000
pme3407	331	151	5.15	332.05	[M-H]-	C12633	Laricitrin	Flavonol	1250000	1220000	1170000	1110000	1070000	1090000	1140000	1030000	1010000	1030000	1050000	1100000	1120000	1060000	1020000	996000
pme3419	179	123	3.24	178.03	[M+H]+	C09263	Esculetin (6,7-dihydroxycoumarin)	Phenylpropanoids	1520000	673000	1300000	1730000	1170000	987000	930000	913000	1670000	1840000	1570000	1270000	1420000	1260000	1160000	1050000
pme3425	209.2	149.1	3.56	208.04	[M+H]+	C09265	6-Methoxy-7,8-DihydroxyCoumarin	Phenylpropanoids	2130000	2210000	2150000	2380000	2240000	2400000	2340000	2240000	2560000	2350000	2470000	2370000	2340000	2330000	2130000	2260000
pme3431	341	179	2.74	340.08	[M+H]+	C09264	Esculin (6,7-Dihydroxycoumarin-6-glucoside)	Phenylpropanoids	8790000	8640000	8030000	8650000	10400000	10300000	10900000	9570000	8750000	9320000	8790000	9270000	9610000	8430000	9530000	9400000
pme3437	213.1	154.1	4.62	212.07	[M+H]+	-	Eudesmic acid (3,4,5-trimethoxybenzoic acid)	Organic acids and derivatives	232000	220000	208000	183000	122000	130000	90800	101000	112000	138000	92200	79500	128000	129000	148000	164000
pme3440	273.1	136.9	5.49	272.07	[M+H]+	C08578	Butein	Flavanone	445000	427000	388000	430000	377000	364000	368000	424000	431000	450000	379000	357000	393000	355000	364000	434000
pme3442	477.1	301	3.76	478.36	[M-H]-	-	Quercetin 7-O-β-D-Glucuronide	Flavonol	10900	15400	10000	14600	13300	16800	15600	15000	15200	15100	17400	12600	9130	15700	10100	12700
pme3443	207.1	192	4.61	208.07	[M-H]-	-	Sinapinaldehyde	Phenylpropanoids	108000	125000	123000	124000	111000	96300	101000	98500	122000	94900	126000	102000	102000	118000	126000	113000
pme3456	149.1	131	4.42	148.05	[M+H]+	-	p-Coumaraldehyde	Phenylpropanoids	1020000	1070000	1000000	1190000	1020000	952000	904000	976000	847000	942000	847000	910000	908000	1050000	1000000	996000
pme3469	741.2	433	3.35	740.22	[M+H]+	C10178	Kaempferol-3-O-robinoside-7-O-rhamnoside (Robinin)	Flavonol	2260000	2190000	2480000	2200000	2150000	2110000	1870000	2040000	2240000	1890000	1580000	1510000	1760000	2190000	2550000	2470000
pme3473	271.1	151	5.59	272.07	[M-H]-	C09614	Butin	Flavone	730000	744000	756000	747000	814000	814000	805000	689000	683000	695000	701000	677000	718000	679000	693000	690000
pme3478	277.1	146	2.84	278.13	[M-H]-	C00831	Pantetheine	Vitamins and derivatives	145000	122000	133000	110000	469000	492000	419000	404000	406000	397000	372000	382000	366000	388000	343000	358000
pme3484	479.1	315.5	3.53	480.09	[M-H]-	-	Myricetin 3-O-galactoside	Flavonol	17700000	18600000	19100000	20400000	20800000	19100000	20600000	21000000	20400000	20500000	20200000	20100000	20200000	18800000	19700000	20500000
pme3502	429.1	267	4.59	430.13	[M-H]-	C10509	Formononetin 7-O-glucoside (Ononin)	Isoflavone	70600	48900	81000	68700	80500	71600	87200	73400	104000	63700	83600	77300	69600	75100	78800	77700
pme3511	287.1	243	1.21	288.06	[M-H]-	-	Orotidine	Others	74500	97200	109000	96700	94000	106000	109000	108000	99500	99400	123000	101000	103000	64400	105000	82700
pme3514	301	151	5.11	302.04	[M-H]-	C10105	Morin	Flavonol	3340000	3050000	3460000	3110000	3650000	4020000	3740000	2240000	2290000	2370000	5010000	4860000	5210000	2360000	2400000	2440000
pme3553	187	131	5.94	186.03	[M+H]+	C09305	Psoralen	Phenylpropanoids	227000	192000	195000	120000	280000	137000	172000	265000	229000	166000	193000	172000	187000	180000	147000	173000
pme3564	179	133	3.19	178.03	[M+H]+	C03093	Daphnetin	Phenylpropanoids	867000	1240000	1180000	1280000	987000	1110000	1170000	1200000	1050000	1080000	1240000	1190000	1250000	1100000	1150000	1100000
pme3609	287	213	3.54	287.24	Protonated	C05905	Cyanidin	Anthocyanins	19200000	23300000	17100000	20400000	21700000	17300000	21600000	23900000	19700000	19900000	20500000	20200000	23200000	21800000	25000000	19000000
pme3705	193.1	73	0.72	194.04	[M-H]-	C00191	D-glucoronic acid	Others	655000	762000	589000	567000	625000	631000	633000	607000	715000	686000	675000	671000	631000	706000	584000	588000
pme3719	165.1	75	0.75	166.05	[M-H]-	-	D-Xylonic acid	Organic acids and derivatives	14200000	13900000	14000000	14800000	14900000	14800000	16400000	15100000	14900000	15100000	15400000	15800000	15400000	15800000	16300000	16700000
pme3732	244.1	112	0.83	243.09	[M+H]+	C00475	Cytidine	Nucleotide and derivates	1930000	2040000	2180000	2170000	1900000	1920000	1830000	2410000	2110000	2380000	1560000	1640000	1550000	1760000	1730000	1850000
pme3835	344.2	150	1.33	345.05	[M-H]-	C00942	Guanosine 3',5'-cyclic monophosphate	Nucleotide and derivates	91400	83000	111000	80300	109000	145000	118000	123000	87300	110000	117000	185000	137000	93500	98300	73900
pme3840	204.1	102	0.76	205.13	[M-H]-	C05944	Pantothenol	Alcohols	116000	107000	108000	123000	119000	136000	139000	116000	130000	120000	101000	82400	95500	118000	88300	123000
pme3961	252	136	1.88	251.1	[M+H]+	C00559	Deoxyadenosine	Nucleotide and derivates	2340000	2380000	2480000	2270000	2590000	2490000	2490000	2460000	2280000	2300000	2260000	2420000	2520000	2230000	2310000	2410000
pme3965	310	178	2.18	311.12	[M-H]-	-	2-(dimethylamino)guanosine	Nucleotide and derivates	1580000	1440000	1390000	1440000	1760000	1730000	1660000	1600000	1720000	1600000	1710000	1700000	1740000	1670000	1700000	1550000
pme3968	166	103	1.15	165.07	[M+H]+	C02242	7-methylguanine	Nucleotide and derivates	2280000	2740000	2460000	2780000	1020000	1550000	1460000	2200000	2420000	2420000	4780000	4770000	4830000	10900000	10900000	10100000
pme3983	269.1	137	1.49	268.08	[M+H]+	-	Hypoxanthine-9-β-D-arabinofuranoside	Nucleotide and derivates	2420000	2300000	2410000	2390000	2210000	2050000	2110000	2380000	2330000	2380000	2260000	2480000	2380000	2550000	2600000	2550000
pmf0006	581.2	273	4.05	580.53	[M+H]+	C09793	Narirutin	Flavone	782000	712000	763000	719000	932000	887000	845000	748000	804000	680000	762000	995000	833000	844000	858000	908000
pmf0010	203	147	4.86	202.03	[M+H]+	C00841	Xanthotoxol	Phenylpropanoids	754000	782000	782000	842000	758000	642000	823000	668000	755000	739000	677000	920000	823000	848000	660000	684000
pmf0011	593.2	473	3.19	594.16	[M-H]-	-	Apigenin 6,8-C-diglucoside	Flavone	18800000	16700000	16500000	16300000	18000000	18200000	17800000	16400000	17100000	17000000	18800000	17700000	18100000	17000000	16600000	17000000
pmf0012	595.2	457.2	3.18	594.16	[M+H]+	-	6,8-di-C-glucoside Apigenine	Flavone	4320000	3230000	3940000	3300000	4730000	4290000	4490000	4380000	4090000	4300000	4190000	3820000	4500000	4160000	4740000	4470000
pmf0013	177.1	121	5.63	176.17	[M+H]+	C09268	7-Methoxycoumarin	Phenylpropanoids	4430000	4670000	4230000	4750000	4080000	3890000	3770000	3410000	3510000	3560000	3530000	3740000	3580000	5910000	5930000	6220000
pmf0014	355.1	193	3.01	354.31	[M+H]+	C01527	Scopolin	Phenylpropanoids	3180000	3180000	3430000	3200000	4020000	3510000	3690000	3770000	3470000	3750000	3260000	3600000	3500000	4310000	3950000	3930000
pmf0016	150.1	61	0.87	149.05	[M+H]+	-	DL-Methionine	Amino acid and derivatives	311000	299000	433000	399000	189000	214000	268000	357000	424000	312000	407000	482000	427000	825000	928000	990000
pmf0018	102.1	56	0.76	101.05	[M+H]+	-	1-Aminocyclopropanecarboxylic acid	Amino acid and derivatives	7210000	6980000	6630000	7090000	7190000	6770000	6500000	6560000	6410000	6740000	5240000	5910000	5030000	5090000	5050000	4010000
pmf0032	341.1	179	0.75	342.12	[M-H]-	-	Galactinol	Carbohydrates	56200000	67100000	66500000	62800000	72900000	69200000	74800000	46700000	61700000	69100000	70200000	73600000	75600000	64600000	82200000	93700000
pmf0035	259	97	0.78	260.03	[M-H]-	-	Glucose-1-phosphate	Carbohydrates	1750000	1670000	1870000	1620000	1690000	1650000	1890000	1880000	1860000	1940000	2300000	2120000	2160000	1350000	1610000	1610000
pmf0036	247.2	136	2.04	246.17	[M+H]+	-	Sophocarpine	Alkaloids	24100	25000	25000	17800	32000	41800	30100	33800	28700	41700	37300	22100	34900	32400	34600	31800
pmf0052	249.2	150	2.05	248.19	[M+H]+	-	Sophoridine	Alkaloids	266000	350000	307000	266000	281000	316000	304000	292000	285000	294000	224000	250000	304000	306000	344000	310000
pmf0057	271.1	151	5.66	272.07	[M-H]-	C06561	4,2',4',6'-Tetrahydroxychalcone	Flavone	768000	783000	807000	847000	445000	438000	451000	387000	385000	435000	409000	379000	386000	489000	485000	502000
pmf0058	271	150.9	5.66	272.07	[M-H]-	C00509	4',5,7-Trihydroxyflavanone	Flavanone	745000	762000	762000	746000	422000	416000	437000	370000	382000	383000	380000	359000	369000	460000	433000	462000
pmf0063	785.4	623.2	3.31	786.26	[M-H]-	C10450	Echinacoside	Phenylpropanoids	64700	70000	63300	65000	55800	58500	53700	59000	61800	53500	67900	54500	53100	63400	57000	87700
pmf0066	665.2	160.9	4.28	666.62	[M-H]-	-	2'-Acetylacteoside	Organic acids and derivatives	199000	200000	154000	199000	36500	47200	57000	39700	55100	53600	31900	30000	33800	41200	77800	55700
pmf0067	623.2	160.9	3.84	624.21	[M-H]-	-	Isoacteoside	Phenylpropanoids	45000	39900	53800	33000	56800	74100	53200	51400	48700	55100	74600	71200	73800	57900	55800	57700
pmf0068	183.2	147	0.78	182.08	[M+H]+	C00392	Mannitol	Alcohols	163000	284000	286000	274000	189000	267000	188000	165000	255000	156000	210000	264000	187000	206000	197000	159000
pmf0070	415.4	119.2	7.75	414.39	[M+H]+	C01753	β-Sitosterol	Sterides	7010000	6750000	6790000	6930000	9280000	5100000	3490000	2830000	3170000	4720000	23900000	4250000	2920000	3330000	3000000	4920000
pmf0073	399.4	235	12.28	400.37	[M-H]-	C01789	Campesterol	Sterides	879000	789000	685000	674000	706000	643000	636000	675000	660000	587000	573000	579000	568000	605000	574000	541000
pmf0079	457.4	375.1	12.32	458.38	[M-H]-	C08980	Soyasapogenol B	Sterides	93900	84200	77900	78800	78800	79400	74300	77800	74000	73200	71200	74600	72900	76700	72000	69600
pmf0085	427.4	345	12.26	426.39	[M+H]+	C01902	Cycloartenol	Sterides	56300	45700	42500	42700	36900	45600	39500	47400	48700	38800	42900	35600	35100	50100	34900	41800
pmf0091	427.4	345	12.26	426.39	[M+H]+	-	2,3-Oxidosqualene	Sterides	58100	55500	50200	46700	45200	46100	32700	52600	50300	47600	45500	39600	37900	52400	42900	45400
pmf0094	179.1	147.1	5.48	178.18	[M+H]+	-	Methyl p-coumarate	Phenylpropanoids	13600000	12800000	12700000	13300000	7340000	6800000	7010000	6440000	6190000	6240000	5440000	5970000	5650000	8190000	8070000	8490000
pmf0095	207.1	133.1	5.72	208.21	[M-H]-	-	Methyl ferulate	Phenylpropanoids	2040000	2000000	2080000	2110000	964000	965000	979000	1080000	1130000	1120000	839000	879000	882000	2340000	2340000	2460000
pmf0096	88.9	70.9	1.13	90.03	[M-H]-	C00209	Oxalic acid	Organic acids and derivatives	143000	110000	121000	122000	59300	61900	88000	150000	232000	128000	112000	110000	153000	98800	135000	99300
pmf0098	177	145	5.53	178.18	[M-H]-	-	trans-4-Hydroxycinnamic acid Methyl Ester	Phenylpropanoids	3070000	2940000	2910000	2870000	1720000	1650000	1740000	1520000	1560000	1550000	1380000	1390000	1380000	2040000	2010000	2090000
pmf0102	327.2	143.9	3.89	326.2	[M+H]+	C06542	Ajmaline	Alkaloids	96300	71700	73000	59500	102000	105000	92800	92500	82300	116000	82800	140000	118000	96800	110000	88900
pmf0104	181	117	3.32	180.04	[M+H]+	C01481	Caffeic acid	Phenylpropanoids	143000	156000	234000	81800	170000	164000	131000	175000	234000	143000	192000	200000	175000	236000	204000	190000
pmf0111	253	224.8	6.08	254.06	[M-H]-	C10200	Anhydroglycinol	Flavonoid	22700	24600	27200	30600	9950	10700	10000	11700	14500	13700	8830	16600	12000	16400	15200	13600
pmf0112	283.2	253.8	6.61	284.07	[M-H]-	C10502	Maackiain	Flavonoid	2010	2300	3200	2760	3290	3140	2370	3200	3180	3420	3190	3560	3240	2080	3210	3580
pmf0118	565.1	322.9	0.8	610.02	[M-2Na+H]-	-	Uridine 5'-diphosphoglucose disodium salt	Nucleotide and derivates	5360000	5350000	5860000	5590000	5550000	5430000	6150000	5090000	5890000	5460000	5860000	5960000	5760000	4440000	4600000	4350000
pmf0124	249.1	190.2	3.7	248.116	[M+H]+	C05643	2-Hydroxymelatonin	Alkaloids	273000	285000	257000	205000	264000	251000	234000	285000	252000	272000	277000	205000	268000	277000	271000	261000
pmf0129	229.1	211.1	8.88	228.08	[M+H]+	-	Benzyl salicylate	Organic acids and derivatives	75500	83100	59900	71300	122000	120000	144000	67300	64700	60400	47700	39200	38600	103000	90900	91900
pmf0131	353.1	135.1	2.92	354.1	[M-H]-	-	Cryptochlorogenic acid	Organic acids and derivatives	15900000	14800000	14000000	11400000	16500000	16400000	17000000	12900000	12600000	12500000	14700000	15000000	14200000	12700000	13000000	13400000
pmf0136	565.1	322.9	0.8	566.06	[M-H]-	C00029	UDP-α-D-glucose	Nucleotide and derivates	5530000	5480000	5780000	5420000	5700000	5140000	6520000	5480000	5550000	5720000	5690000	6040000	5820000	4340000	4640000	3940000
pmf0138	179	59	0.87	180.063	[M-H]-	C00159	D-(+)-Mannose	Carbohydrates	5420000	6140000	5550000	5490000	5690000	5590000	6170000	5570000	5940000	7100000	6300000	5530000	6130000	6370000	6800000	6080000
pmf0139	179	59	0.67	180.06	[M-H]-	C00124	D-(+)-Galactose	Carbohydrates	4130000	4820000	4280000	5050000	4810000	4630000	4870000	5030000	4840000	5060000	5040000	4600000	5510000	4920000	5420000	5390000
pmf0141	121	76.9	4.58	122.07	[M-H]-	C05853	2-Phenylethanol	Others	331000	355000	384000	346000	195000	164000	330000	233000	365000	198000	334000	408000	203000	295000	528000	396000
pmf0151	300.9	151	5.19	302.24	[M-H]-	-	Quercetin	Flavonoid	2630000	2790000	2680000	3040000	2750000	3150000	3140000	1780000	2100000	1980000	4600000	3890000	4370000	2120000	2010000	2570000
pmf0152	291	247	3.02	292.02	[M-H]-	-	Brevifolincarboxylic acid	Phenylpropanoids	1830000	1480000	1510000	1480000	1760000	1870000	1840000	1710000	1660000	1610000	1750000	1850000	1870000	1560000	1580000	1630000
pmf0173	173.2	173.2	6.017	174.28	[M-H]-	-	1,2-Decanediol	Alcohols	364000	395000	332000	369000	443000	322000	532000	395000	382000	303000	352000	248000	359000	273000	407000	330000
pmf0174	157.2	157.2	7.72	158.28	[M-H]-	C01633	1-Decanol	Alcohols	12200000	11100000	11200000	10700000	11200000	9310000	23700000	10500000	23700000	8870000	14400000	24600000	8840000	11200000	22400000	17300000
pmf0175	157.2	157.2	7.84	158.28	[M-H]-	-	2-Decanol	Alcohols	12500000	10900000	10900000	10600000	11100000	9280000	23500000	10100000	24100000	8580000	14500000	24500000	8880000	11100000	22500000	17300000
pmf0179	623.2	315.1	4.04	624.17	[M-H]-	-	Narcissoside	Flavonoid	8140000	8820000	7870000	8790000	9800000	8690000	8620000	9990000	9990000	10600000	9080000	7890000	9240000	7400000	7720000	8000000
pmf0181	811.5	649.4	6.29	812.49	[M-H]-	-	Saikosaponin B4	Terpene	29500	18800	26600	22100	11300	10900	6220	17600	26000	17500	15100	11600	15600	20100	20900	19900
pmf0188	811.5	649.4	6.23	812.49	[M-H]-	-	Saikosaponin B3	Terpene	19600	21200	21900	22300	9130	6620	10600	14600	14900	18700	19600	12200	14300	15300	16700	22000
pmf0196	167	78.7	1.09	205.94	[M]-	-	Phosphoenolpyruvic acid	Organic acids and derivatives	424000	361000	302000	393000	397000	388000	444000	417000	400000	483000	368000	341000	330000	294000	316000	293000
pmf0204	465.1	303	3.73	464.1	[M+H]+	-	Hyperoside	Flavonoid	805000	761000	884000	827000	740000	654000	677000	797000	817000	900000	784000	756000	803000	692000	644000	645000
pmf0208	465.1	303	3.9	464.1	[M+H]+	-	Isoquercitroside	Flavonoid	2170000	2170000	2410000	2280000	1890000	2210000	2050000	2240000	2290000	2430000	2020000	2200000	2180000	2100000	1940000	2160000
pmf0209	306.2	137	7.49	305.2	[M+H]+	C06866	Capsaicin	Alkaloids	24900	23000	23800	23100	11700	14900	9	13700	9	9	13100	9	9330	10700	9	9
pmf0213	195.1	83	3.14	194.08	[M+H]+	C07481	Caffeine	Alkaloids	4190000	3790000	3950000	3630000	4780000	4650000	4270000	3710000	3380000	3770000	4140000	3840000	4140000	4860000	5340000	5230000
pmf0214	181.1	124.1	2.64	180.06	[M+H]+	C07130	Theophylline	Alkaloids	1640000	1720000	1780000	1710000	1280000	1310000	1250000	1320000	1410000	1410000	1500000	1580000	1610000	1760000	1760000	1850000
pmf0216	443.1	272.8	3.94	442.09	[M+H]+	-	Catechin gallate，CG	Polyphenol	20300000	19000000	20400000	19500000	17600000	19300000	18200000	18700000	18100000	16200000	19800000	19600000	18400000	20800000	22100000	22900000
pmf0217	259	78.9	0.79	304.1	[M-2Na+H]-	-	D-Glucose-6-phosphate disodium salt	Others	1350000	1380000	1340000	1340000	1340000	1170000	1440000	1420000	1450000	1450000	1450000	1610000	1670000	1150000	1140000	1270000
pmf0218	167	78.8	0.84	233.99	[M-3Na+2H]-	-	Phosphoenolpyruvate trisodium salt	Organic acids and derivatives	11500	18700	14000	11800	15800	9430	22600	20900	15700	11000	13500	14600	16200	6090	14200	11500
pmf0220	259	97	0.8	303.99	[M-2Na+H]-	-	D-Fructose 6-phosphate-disodium salt	Carbohydrates	1730000	1960000	1820000	1890000	1830000	1810000	2000000	1810000	1980000	2170000	2370000	2400000	2220000	1610000	1780000	1750000
pmf0231	349.9	198	10.08	348.93	[M+H]+	C14322	Chlorpyrifos	Alkaloids	1340000	1430000	1280000	1300000	1270000	1200000	1230000	1360000	1310000	1310000	837000	756000	765000	941000	912000	1000000
pmf0233	595.1	291	4.92	594.14	[M+H]+	C17140	Tiliroside	Flavonoid	2960000	2940000	3190000	2830000	3820000	3170000	3320000	2730000	2400000	2590000	2020000	2810000	2630000	3850000	3460000	3450000
pmf0234	563.1	443.1	3.53	564.15	[M-H]-	-	Isoschaftoside	Flavonoid	13100000	12200000	11600000	11100000	13600000	13700000	14400000	12500000	11000000	11800000	11900000	12500000	12500000	11700000	12700000	12400000
pmf0237	565.1	139.1	4.68	564.13	[M+H]+	-	Theaflavin	Polyphenol	387000	417000	400000	385000	125000	116000	110000	150000	175000	133000	192000	227000	222000	381000	373000	371000
pmf0243	271.1	98.9	12.27	270.11	[M+H]+	-	Benzyl β-D-Glucopyranoside	Others	1680000	1640000	1760000	1650000	1540000	1630000	1570000	1720000	1680000	1590000	1670000	1640000	1630000	1700000	1650000	1710000
pmf0247	449.1	299.2	3.46	448.1	[M+H]+	C10114	Orientin	Flavonoid	7470000	6670000	5720000	5980000	5350000	6730000	5710000	6720000	5570000	5390000	6350000	5480000	6030000	7000000	7000000	5600000
pmf0253	226.1	148.3	4.22	225.1	[M+H]+	C11263	6-Benzylaminopurine	Nucleotide and derivates	48900	60400	68300	79600	67600	110000	87000	72900	67600	64600	48900	104000	84000	9	47000	80800
pmf0255	1032.5	870.7	4.84	1033.55	[M-H]-	C10827	Tomatine	Alkaloids	94700	92200	93000	78500	85100	84700	102000	77400	101000	88900	99100	91300	71600	84900	75700	94900
pmf0256	101.1	84.7	1.28	102.1	[M-H]-	-	3-Methyl-1-pentanol	Alcohols	8830000	8540000	7960000	8980000	8820000	8490000	8150000	8110000	8380000	8350000	8010000	7440000	8030000	8070000	7850000	7660000
pmf0264	255.1	157	3.67	290.03	[M]+	-	Apigeninidin chloride	Anthocyanins	77900	74600	62900	36400	53300	50100	38100	63300	55200	28200	68800	59400	34700	57700	69700	50900
pmf0267	160	115.9	4.37	161.05	[M-H]-	C19837	Indole-3-carboxylic	Alkaloids	15400	23200	20900	8930	11600	12500	13000	11800	11300	11400	12400	17500	20600	13100	9430	17900
pmf0271	165	146.8	3.86	164.05	[M+H]+	C00811	(E)-p-coumaric acid	Phenylpropanoids	692000	802000	540000	577000	671000	705000	609000	551000	673000	554000	493000	585000	355000	854000	954000	750000
pmf0274	301	211.4	5.13	302.04	[M-H]-	-	Herbacetin	Flavonoid	13500	19200	12900	15700	19900	24000	26900	18000	9120	14500	26600	27600	22700	14100	15200	13200
pmf0276	517.2	259.6	10.76	518.19	[M-H]-	C07667	Gossypol	Polyphenol	43100	37900	40200	33200	36700	40700	34000	39800	37800	50900	33300	44500	46100	32900	34200	41300
pmf0279	465.1	229.2	3.81	464.1	[M+H]+	-	Gossypitrin	Flavonoid	5140000	5680000	5020000	4740000	5120000	5290000	5180000	5990000	5670000	5960000	4990000	5020000	5690000	5280000	4680000	4690000
pmf0280	193	113.1	0.79	194.04	[M-H]-	C00333	D-Galacturonic acid	Organic acids and derivatives	11100000	10300000	10800000	10500000	11400000	11800000	12200000	11200000	10300000	10900000	12100000	12700000	13300000	11600000	11100000	12100000
pmf0282	341.1	113	0.73	342.12	[M-H]-	C05402	Melibiose	Carbohydrates	17200000	16700000	21900000	16800000	20100000	20100000	24600000	18400000	17000000	18500000	20400000	23700000	21700000	21500000	25900000	27000000
pmf0283	121.1	71	0.81	122.06	[M-H]-	-	Meso-Erythritol	Alcohols	9720	12500	5370	12600	5950	5220	9590	10400	10800	10900	7170	5770	12300	8880	16500	15100
pmf0284	177.1	162	4.65	178.06	[M-H]-	C02666	4-Hydroxy-3-methoxycinnamaldehyde	Phenylpropanoids	25900	20400	27900	23300	23300	20700	22200	31000	23800	25600	33700	35400	34800	27200	26700	27000
pmf0286	295.3	195.2	8.95	296.31	[M-H]-	C01389	Phytol	Terpene	203000	194000	178000	187000	173000	180000	185000	193000	200000	208000	164000	169000	170000	234000	231000	217000
pmf0289	336.2	148	4.36	335.16	[M+H]+	C16427	Riboprine	Nucleotide and derivates	1380000	1390000	1370000	1460000	1470000	1460000	1430000	1400000	1410000	1370000	902000	996000	1010000	886000	870000	915000
pmf0291	96	68	0.85	95.09	[M+H]+	-	4-Hydroxypyridine	Alkaloids	155000	158000	137000	193000	101000	168000	132000	101000	160000	195000	128000	128000	133000	143000	91500	119000
pmf0293	269.3	209.2	12.27	270.29	[M-H]-	-	1-Octadecanol	Lipids	1340000	1480000	1580000	1510000	1360000	1340000	1340000	1380000	1360000	1250000	1330000	1400000	1330000	1410000	1340000	1350000
pmf0295	325.1	163	2.83	324.08	[M+H]+	-	Skimmin	Phenylpropanoids	23000000	22300000	21500000	22900000	24000000	24600000	24700000	23400000	21500000	22000000	24700000	23500000	22900000	20700000	21500000	20500000
pmf0311	320.2	91	5.99	319.18	[M+H]+	C16790	Coronatine	Alkaloids	16800	12100	15300	17800	11200	13900	14900	21100	18800	16400	14400	16800	18700	15300	12400	17100
pmf0314	289.3	157	4.92	290.26	[M-H]-	-	ABIENOL	Others	207000	233000	198000	217000	202000	228000	221000	222000	212000	172000	218000	204000	197000	212000	203000	194000
pmf0320	197.1	155	4.27	196.07	[M+H]+	C10664	Acetosyringone	Phenylpropanoids	52300	77700	69800	49700	84700	71000	69800	53800	80400	61300	62200	72400	60400	69000	55900	90600
pmf0323	177.1	118	1.98	176.1	[M+H]+	-	(-)-Cotinine	Alkaloids	46900	43500	43600	40200	55900	38400	48800	64100	48600	62000	44400	65700	52800	43400	45400	55800
pmf0326	167.1	125	4.24	166.06	[M+H]+	C11380	Apocynin	Phenylpropanoids	181000	164000	188000	199000	215000	141000	160000	199000	193000	169000	208000	153000	197000	221000	170000	175000
pmf0338	385.2	153	3.37	386.19	[M-H]-	-	Roseoside	Terpene	253000	198000	188000	186000	163000	194000	202000	227000	225000	218000	211000	212000	218000	172000	161000	177000
pmf0341	455.1	215.2	5.41	454.14	[M+H]+	C10289	ε-Viniferin	Others	311000	221000	245000	221000	249000	273000	325000	346000	307000	341000	342000	319000	241000	302000	327000	205000
pmf0343	679.2	453.4	5.67	678.19	[M+H]+	-	α-Viniferin	Others	74900	96900	67600	60600	78200	103000	91000	77600	75700	50700	105000	83000	69800	106000	94700	76100
pmf0345	275.1	107	3.74	274.08	[M+H]+	C12128	(-)-Epiafzelechin	Polyphenol	6560000	6650000	6950000	6570000	6380000	6490000	6460000	5990000	5840000	5880000	6220000	6380000	6180000	6860000	7010000	7190000
pmf0347	215.1	137	6.34	214.1	[M+H]+	C10254	Dihydropinosylvin	Others	98100	108000	107000	112000	71500	79100	72400	96200	103000	98900	74900	69700	64500	101000	84600	104000
pmf0348	187.1	97	4.43	188.14	[M-H]-	-	2,6-Dimethyl-7-octene-2,3,6-triol	Alcohols	111000	103000	86400	114000	85000	77000	95100	100000	96100	78800	134000	141000	130000	171000	157000	173000
pmf0350	225.1	105	3.97	224.14	[M+H]+	C04166	Vomifoliol	Others	364000	336000	297000	359000	376000	364000	389000	388000	337000	446000	313000	311000	397000	302000	363000	279000
pmf0351	241.1	121	3.06	240.14	[M+H]+	-	Cucumegastigmane I	Others	178000	213000	192000	237000	201000	210000	216000	257000	202000	198000	142000	237000	217000	182000	193000	191000
pmf0359	325.1	119	2.89	324.08	[M+H]+	-	Skimmine	Phenylpropanoids	1420000	1420000	1390000	1290000	1480000	1520000	1400000	1250000	1340000	1470000	1490000	1450000	1360000	1240000	1240000	1210000
pmf0360	449.1	151	3.97	450.12	[M-H]-	C17449	Astilbin	Flavonoid	209000	177000	182000	206000	227000	241000	253000	210000	215000	216000	214000	213000	197000	228000	224000	252000
pmf0362	299.1	227	6.28	300.06	[M-H]-	-	Hydroxygenkwanin	Flavonoid	9800	11100	8380	9580	11700	9140	8690	8510	10100	9210	5380	4350	5080	5500	7280	9140
pmf0370	479.2	317	4.55	478.15	[M+H]+	-	Persicoside	Flavonoid	3170000	2760000	2780000	3320000	2980000	3070000	3010000	2320000	2770000	2600000	2640000	3030000	2800000	3260000	3190000	3170000
pmf0371	315.1	300	4.72	316.06	[M-H]-	C10119	Pedalitin	Flavonoid	102000	128000	106000	98000	96200	116000	107000	85700	62900	101000	48700	58400	155000	99400	76700	78100
pmf0374	477.1	314	4.19	478.11	[M-H]-	-	Isorhamnetin 3-O-glucoside	Flavonoid	1380000	1380000	1240000	1300000	1390000	1430000	1580000	1610000	1600000	1560000	1500000	1380000	1390000	1400000	1390000	1370000
pmf0380	459.1	139	3.45	458.08	[M+H]+	-	Gallocatechin gallate	Polyphenol	21000000	20300000	21000000	20500000	22400000	21700000	22000000	23000000	22500000	21900000	17900000	22200000	21500000	23200000	24100000	23500000
pmf0381	563.1	353	3.5	564.15	[M-H]-	-	Vicenin-3	Flavonoid	27400000	17300000	25800000	27200000	30100000	31000000	29600000	24700000	24800000	24900000	25100000	27700000	27600000	28400000	27500000	26600000
pmf0382	343.1	313	6.81	344.09	[M-H]-	C19807	5,7-Dihydroxy-3',4',5'-trimethoxyflavone	Flavonoid	35300	34700	36000	32100	40700	32000	34600	36900	36700	36000	21900	27100	22500	30400	22300	26900
pmf0396	281.2	105.1	12.24	280.24	[M+H]+	C01595	Linoleic acid	Lipids	17900	19400	16600	18800	15200	16200	13200	19600	19400	19200	18400	17200	15900	18100	13700	16800
pmf0398	313.3	159.2	11.15	312.3	[M+H]+	C06425	Arachidic acid	Lipids	71400	75900	65700	83500	108000	99000	99600	81000	77100	81000	94200	81600	115000	72900	82200	79500
pmf0399	309.3	227.3	10.72	310.29	[M-H]-	C16526	cis-Gondoic acid	Lipids	1040000	723000	550000	663000	454000	457000	594000	562000	571000	728000	473000	564000	524000	607000	472000	643000
pmf0402	367.4	285.4	10.84	368.37	[M-H]-	C08320	Lignoceric acid	Lipids	20200	19100	14800	15200	32300	25100	28400	27800	26200	35000	31300	25800	22400	29600	25800	26100
pmf0403	290.2	124	3.28	289.17	[M+H]+	C02046	L-Hyoscyamine	Alkaloids	2730000	3270000	3030000	3780000	3100000	2990000	3160000	2830000	2480000	2990000	2220000	3150000	2980000	2800000	3410000	2940000
pmf0406	283.1	135	7.12	284.11	[M-H]-	C10484	Phenethyl caffeate	Phenylpropanoids	4440	7370	5140	7610	4850	6560	6480	6420	4950	3080	5920	5970	5350	7600	7520	6550
pmf0408	639.2	161	3.62	640.2	[M-H]-	C10485	Plantamajoside	Organic acids and derivatives	128000	60000	95600	84200	84700	104000	65100	88900	90400	66700	73800	72300	70200	81200	84000	75900
pmf0415	195.1	137	4.84	194.09	[M+H]+	C17497	Zingerone	Phenylpropanoids	185000	157000	140000	163000	141000	112000	161000	142000	115000	143000	101000	124000	114000	130000	124000	112000
pmf0416	193.2	175	9	192.15	[M+H]+	C12286	α-Ionone	Others	116000	119000	112000	144000	135000	143000	172000	133000	126000	93800	161000	188000	179000	99300	108000	104000
pmf0417	595.2	287	3.7	596.17	[M-H]-	C09732	Eriocitrin	Flavonoid	4370000	4570000	4790000	4640000	5080000	5260000	5560000	5140000	5060000	5530000	4490000	4520000	4650000	4150000	3810000	4580000
pmf0419	285.1	121	2.65	286.11	[M-H]-	C01451	Salicin	Organic acids and derivatives	334000	353000	329000	352000	341000	340000	366000	345000	408000	368000	376000	409000	385000	350000	380000	370000
pmf0421	417.1	297	4.57	418.13	[M-H]-	C10305	Aloin A	Quinones	18400	15200	12800	9910	5870	7520	7280	8840	6090	7490	7310	5380	7890	13300	5620	9350
pmf0423	359.1	197	3.33	358.13	[M+H]+	C17071	Sweroside	Terpene	14200000	14300000	14800000	15200000	14700000	13900000	14500000	15200000	16500000	15700000	13800000	14500000	14600000	14700000	15900000	14700000
pmf0424	517.1	163.1	3.98	516.13	[M+H]+	-	Isochlorogenic acid B	Organic acids and derivatives	83800	66600	57400	61100	87100	72900	62000	60900	71100	74400	52600	67900	51600	88700	39400	57200
pmf0425	149	87	0.84	150.02	[M-H]-	C02107	D-tartaric acid	Organic acids and derivatives	191000	161000	180000	203000	246000	232000	184000	259000	274000	199000	219000	295000	250000	277000	180000	228000
pmf0426	939	769	3.76	940.12	[M-H]-	C04576	Pentagalloylglucose	Organic acids and derivatives	17000	25200	24000	24200	25600	14300	9	23800	19500	14700	15000	12300	12500	20000	21500	19000
pmf0433	375.1	195.1	3.08	374.12	[M+H]+	C09800	Swertiamarin	Terpene	442000	530000	524000	510000	433000	471000	495000	325000	470000	341000	402000	334000	495000	535000	498000	460000
pmf0434	389.1	227.1	3.26	390.15	[M-H]-	C01433	Loganin	Terpene	213000	213000	221000	210000	249000	255000	270000	240000	232000	252000	269000	261000	249000	257000	268000	277000
pmf0438	306.2	170.1	8.04	307.21	[M-H]-	C16952	Dihydrocapsaicin	Alkaloids	4060	3770	4820	4060	9	9	9	9	2670	9	9	9	9	9	9	9
pmf0440	163.1	91.1	6.04	162.07	[M+H]+	C10475	4-Methoxycinna Maldehyde	Phenylpropanoids	680000	729000	701000	652000	760000	912000	1100000	804000	1060000	917000	955000	900000	893000	871000	1010000	925000
pmf0441	206.1	147.1	3.84	207.09	[M-H]-	C03519	N-Acetyl-L-phenylalanine	Amino acid and derivatives	531000	533000	492000	514000	555000	523000	597000	505000	567000	547000	547000	570000	574000	593000	606000	623000
pmf0446	379.1	199	3.26	356.11	[M+H]+	C09782	Gentiopicroside	Terpene	346000	424000	418000	370000	314000	295000	291000	416000	363000	325000	392000	358000	394000	401000	356000	382000
pmf0449	375.1	169.1	2.61	376.14	[M-H]-	C01512	Loganic acid	Terpene	58700	63800	56200	41100	66300	54100	54000	66500	62000	56500	49100	47900	41400	60000	71300	66800
pmf0455	432.3	415	3.4	431.34	[M+H]+	C10830	Peimine	Alkaloids	3420000	3460000	3590000	3490000	2750000	2840000	2560000	3730000	3800000	4470000	2950000	2860000	2840000	2500000	2680000	2670000
pmf0458	295.2	277	7.08	294.18	[M+H]+	C10462	6-Gingerol	Polyphenol	180000	170000	154000	143000	168000	162000	186000	190000	177000	182000	135000	137000	141000	161000	174000	190000
pmf0462	302.2	138.1	2.64	301.14	[M+H]+	C10677	Febrifugine	Alkaloids	32300	31800	41400	42100	21900	47800	36100	35300	9	29100	31200	30700	43800	29800	17700	28000
pmf0472	565.2	271.1	4.06	564.15	[M+H]+	C04858	Apiin	Flavonoid	30200000	30900000	31500000	31200000	30700000	28500000	27500000	31100000	29500000	29500000	29900000	30400000	32100000	30500000	30600000	30000000
pmf0474	373.1	123	2.15	374.12	[M-H]-	C11673	Geniposidic acid	Terpene	143000	112000	118000	127000	134000	111000	127000	125000	112000	105000	122000	108000	119000	115000	104000	104000
pmf0477	529.4	403	10	528.38	[M+H]+	C17044	Pachymic acid	Terpene	368000	446000	384000	378000	430000	401000	428000	312000	350000	320000	348000	279000	303000	482000	397000	427000
pmf0482	515.1	191	3.13	516.13	[M-H]-	C10445	Cynarin	Organic acids and derivatives	246000	216000	182000	155000	176000	182000	182000	171000	139000	167000	251000	235000	233000	253000	238000	206000
pmf0484	132.1	86	1.35	131.09	[M+H]+	C01933	alpha-Aminocaproic acid	Amino acid and derivatives	56700000	56500000	59700000	59600000	29600000	27200000	28900000	39400000	37600000	38800000	45700000	48700000	46500000	91800000	102000000	91600000
pmf0485	503.2	179	0.8	504.17	[M-H]-	C00713	Panose	Carbohydrates	1220000	1720000	1380000	1770000	1760000	1790000	1540000	1720000	1660000	1430000	2090000	1750000	1890000	1780000	2050000	2960000
pmf0487	955.4	793.5	5.5	956.5	[M-H]-	C17543	Ginsenoside Ro	Terpene	45300	47800	38300	40500	50700	42300	66500	36000	39800	38800	32800	30200	30500	40000	46100	39700
pmf0493	439	349.1	3.14	416.11	[M+Na]+	C10524	Puararin	Flavonoid	119000	137000	156000	127000	141000	123000	78800	111000	89200	109000	166000	112000	127000	117000	129000	147000
pmf0496	479.2	120.9	3.49	480.16	[M-H]-	C17457	Albiflorin	Terpene	26400	29700	24600	14000	32300	26200	53500	15100	37800	44900	26400	32400	34600	32100	25400	28000
pmf0498	741	579.1	3.39	742.27	[M-H]-	C20786	Eleutheroside E	Phenylpropanoids	25000	22800	20500	20700	30900	23200	29400	28400	26000	15600	16800	26600	17900	29500	23500	23500
pmf0505	473.4	409	9.27	472.36	[M+H]+	-	Maslinic acid	Terpene	41900	34900	34800	32500	35900	34600	34500	48500	37500	41600	30000	28600	38500	56100	48400	51800
pmf0509	153.2	71	12.43	152.12	[M+H]+	C00809	(-)-Camphor	Terpene	8250000	8620000	9120000	9260000	7950000	8100000	8030000	9060000	8770000	8820000	8920000	9800000	8280000	9910000	8990000	9170000
pmf0511	585.4	371	11.29	584.42	[M+H]+	C08584	Capsanthin	Terpene	183000	201000	178000	183000	163000	179000	184000	183000	186000	185000	187000	190000	197000	193000	186000	181000
pmf0512	87.9	44	0.86	89.01	[M-H]-	C01444	Oxamate	Phenylpropanoids	33600	38600	42300	44600	42300	41900	38000	34600	44200	49100	59800	34900	50300	34800	45900	56500
pmf0516	421.1	301	3.16	422.08	[M-H]-	C10077	Mangiferin	Others	22900	18600	19400	22000	35500	14800	32400	30100	21700	22800	22600	25900	15700	29300	24600	25300
pmf0519	327.1	207.2	2.78	328.08	[M-H]-	C09919	Bergenin	Others	15600	37100	54200	29500	56500	48800	17200	25400	29900	39800	27700	42700	23100	30000	31100	62500
pmf0528	191.1	148	0.85	190.11	[M+H]+	C10763	Cytisine	Alkaloids	31500	39100	23600	23100	27300	33700	27000	42900	45800	50700	35600	35800	25100	34900	59900	41600
pmf0533	557.2	395	4.75	534.21	[M+Na]+	C17048	Phillyroside	Phenylpropanoids	294000	279000	264000	241000	371000	360000	368000	299000	281000	293000	279000	297000	310000	257000	213000	420000
pmf0534	165.1	123	7.13	164.08	[M+H]+	C09904	Hinokitiol	Others	274000	276000	297000	280000	232000	410000	414000	311000	296000	344000	383000	328000	292000	392000	309000	404000
pmf0541	287.1	155	4.87	288.1	[M-H]-	C17412	Shikonin	Quinones	2220000	2310000	2400000	2220000	2400000	2520000	2330000	2550000	2310000	2270000	2350000	2510000	2280000	2330000	2210000	2140000
pmf0543	415.1	145	5.96	414.13	[M+H]+	C10874	Podophyllotoxin	Phenylpropanoids	202000	202000	208000	195000	168000	191000	199000	157000	164000	179000	211000	226000	221000	237000	235000	262000
pmf0548	563	353	3.34	596.14	[M-H]-	C10181	Schaftoside	Flavonoid	12600000	11900000	11600000	10900000	13100000	13300000	13400000	11500000	10700000	11900000	12000000	12800000	9230000	12600000	12100000	11700000
pmf0550	609.2	301	4.15	608.17	[M+H]+	C10039	Diosmin	Flavonoid	13100000	12700000	12900000	12900000	12000000	12200000	11800000	13900000	12000000	12700000	14600000	13800000	12400000	11700000	11600000	12200000
pmf0552	579.1	403	8.75	580.14	[M-H]-	C10182	Sciadopitysin	Flavonoid	3170	3280	2990	2570	4480	2270	2700	1730	2160	2670	1270	1530	17000	419	1260	824
pmf0556	945.6	783.5	4.37	946.55	[M-H]-	C08944	Ginsenoside Re	Terpene	120000	45200	106000	87900	119000	9	134000	9	99100	120000	103000	92400	133000	148000	127000	109000
pmf0557	327	171	6.09	350.03	[M]-	C19371	Acid orange 20	Alkaloids	7480	8410	4480	8270	8340	7200	7310	4850	6290	7990	7450	6400	7580	8080	11100	6470
pmf0558	187	131	6	186.03	[M+H]+	C09060	Angelicin	Phenylpropanoids	203000	276000	195000	138000	213000	193000	142000	191000	294000	244000	193000	225000	171000	222000	211000	179000
pmf0561	945.6	783.4	6	946.55	[M-H]-	C20725	Ginsenoside Rd	Terpene	15500	9240	10800	11200	12900	11700	15300	14400	10800	17000	16000	19200	19000	12200	11600	11400
pmf0562	265.1	245	8.46	266.13	[M-H]-	C10651	Magnolol	Phenylpropanoids	1120	987	1370	1390	1670	1850	1420	951	1480	1470	1760	802	1400	2090	1400	1470
pmf0565	175	112.9	0.79	176.04	[M-H]-	-	L-Dencichin	Alkaloids	222000	228000	163000	217000	451000	652000	551000	320000	293000	247000	552000	696000	915000	279000	189000	252000
pmf0567	299.1	211	5.72	300.06	[M-H]-	C10534	Tectorigenin	Flavonoid	12000	7060	11500	6980	7970	7700	10300	8580	7550	12800	8000	3880	5800	3930	5970	6030
pmf0577	197.1	123	4.12	196.07	[M+H]+	C16778	Cantharidin	Terpene	49600	61700	87400	55300	95400	81700	90400	88400	74600	66100	98000	90100	36900	89100	46300	96600
pmf0578	191	111	1.18	192.03	[M-H]-	-	Citric acid monohydrate	Organic acids and derivatives	13200000	12000000	11700000	10700000	11100000	13200000	11300000	10300000	11700000	9410000	12300000	11500000	13600000	11800000	9680000	10200000
pmf0579	329.2	285	8.36	330.18	[M-H]-	C09069	Carnosol	Others	37000	40800	44100	38000	7950	6360	3250	16500	7750	7680	5240	3780	3370	15100	7040	5010
pmf0583	435.1	167	4.36	436.14	[M-H]-	C01604	Phloridzin	Flavonoid	14700000	14400000	14000000	13400000	17600000	15200000	16800000	15500000	16000000	16600000	15600000	16400000	15000000	15400000	16000000	15100000
pmf0585	116.1	70	0.79	115.06	[M+H]+	C16435	Proline	Amino acid and derivatives	1390000	1430000	1520000	1500000	963000	918000	976000	990000	902000	1090000	1190000	1340000	1120000	1770000	1850000	1710000
pmf0587	132	88	0.78	133.04	[M-H]-	C16433	Aspartic acid	Amino acid and derivatives	3220000	3160000	3030000	3220000	2740000	2700000	2860000	2530000	2580000	2460000	3660000	3550000	3720000	4140000	4290000	4020000
pmf0589	146	102	0.76	147.05	[M-H]-	-	Glutamic acid	Amino acid and derivatives	16900000	19200000	16300000	19000000	21100000	21900000	21800000	19300000	19800000	18100000	18900000	16100000	18100000	16100000	16200000	16600000
pmf0593	118.2	55.1	0.84	117.15	[M+H]+	C06417	D-(-)-Valine	Amino acid and derivatives	38800000	38300000	37400000	37500000	16700000	14900000	16200000	26800000	22000000	25600000	32400000	36700000	33200000	70200000	76700000	72700000
pmf0594	166.2	77	1.92	165.19	[M+H]+	C02265	D-(+)-Phenylalanine	Amino acid and derivatives	2570000	2160000	2420000	2270000	766000	695000	735000	1290000	1300000	1260000	2100000	2270000	2300000	5690000	5740000	6030000
pmf0598	135.1	99.8	12.49	136.13	[M-H]-	C06306	(+)-alpha-Pinene	Terpene	175000	185000	164000	171000	227000	212000	212000	195000	207000	213000	217000	216000	208000	195000	212000	226000
pmf0604	205.2	149	9.69	204.19	[M+H]+	C09629	β-Caryophyllene	Terpene	3700000	3760000	3790000	3980000	3700000	3700000	3790000	3070000	3720000	3370000	3060000	3350000	3950000	4500000	4320000	4780000
pmf0605	355.1	102.8	8.45	354.15	[M+H]+	C17499	Notopterol	Phenylpropanoids	156000	146000	139000	129000	128000	125000	117000	118000	126000	118000	114000	128000	142000	132000	131000	134000
pmf0606	177	133.1	7.19	178.05	[M-H]-	-	Pectin (Technical Grade)	Others	232000	225000	225000	206000	226000	221000	381000	197000	258000	194000	247000	398000	270000	277000	420000	333000
pmf0608	161	133.1	4.15	162.03	[M-H]-	C09315	Umbelliferone	Phenylpropanoids	617000	578000	546000	571000	540000	531000	594000	606000	723000	631000	449000	468000	417000	634000	592000	586000
pmf0613	155.1	114	12.35	154.14	[M+H]+	C16772	α-Terpineol	Terpene	10200000	10900000	11500000	12300000	10100000	10500000	10500000	11400000	11000000	11400000	11800000	11100000	11300000	12500000	12000000	11600000
pmf0614	625.4	301	2	625.4	Protonated	-	Peonidin 3, 5-diglucoside chloride	Anthocyanins	708000	516000	554000	495000	603000	513000	719000	771000	584000	853000	666000	830000	711000	543000	620000	504000
pmf0615	641.4	317	2.08	641.4	Protonated	-	Petunidin 3, 5-diglucoside	Anthocyanins	77700	62700	57700	53200	64300	54000	78000	76000	74300	63400	64100	55100	69400	78400	97000	51600
pmf0616	697.1	535.1	3.03	697.1	Protonated	-	Malvidin 3-acetyl-5-diglucoside	Anthocyanins	435000	304000	436000	316000	344000	374000	318000	386000	288000	306000	279000	314000	440000	419000	303000	338000
