# Supplementary material for: Fulvic acid ameliorates drought stress-induced damage in tea plants by regulating the ascorbate metabolism and flavonoids biosynthesis
Source: BMC Genomics. 2020 Jun 18;21:411. doi: 10.1186/s12864-020-06815-4 (PMC7301537; doi:10.1186/s12864-020-06815-4)
Supplement: Supplementary file 7 — Additional file 7. The information of DEMs in 4FADvs4WD and 8FADvs8WD. [file 12864_2020_6815_MOESM7_ESM.xlsx]

## Sheet: DEMs in 4FADvs4WD
Index	Compounds	Class	4WD1	4WD2	4WD3	4FAD1	4FAD2	4FAD3	VIP	Fold_Change	Log2FC	Type
pmb0142	Caffeic aldehyde	Phenylpropanoids	596000	625000	641000	1020000	1070000	1010000	1.55048	1.66488	0.735415	up
pme0300	trans-Cinnamate	Phenylpropanoids	9	9	9	147000	92400	9	1.10227	8867	13.1142	up
pme0426	4-Methylcatechol	Polyphenol	16100	21500	19400	34400	28800	26200	1.38581	1.56842	0.649313	up
pmb2684	Cyclic AMP	Nucleotide and derivates	38600	44800	40700	84700	89200	84000	1.54684	2.07816	1.05531	up
pme0031	Thymine	Nucleotide and derivates	162000	208000	172000	337000	291000	325000	1.49098	1.7583	0.814183	up
pme1109	Guanine	Nucleotide and derivates	1570000	1710000	1490000	3000000	2420000	2820000	1.50317	1.72746	0.788655	up
pme2746	Flavin adenine dinucleotide (FAD)	Nucleotide and derivates	138000	113000	125000	229000	146000	189000	1.26121	1.5	0.584963	up
pmb0629	Chrysoeriol 6-C-hexoside	Flavone	106000	214000	214000	429000	469000	359000	1.36708	2.35393	1.23507	up
pme0196	Kaempferol	Flavonol	100000	115000	132000	206000	199000	175000	1.46531	1.67147	0.741117	up
pme3288	3,7-Di-O-methylquercetin	Flavonol	9	9	9	5910	4590	4450	1.55909	553.704	9.11297	up
pme3514	Morin	Flavonol	2240000	2290000	2370000	3650000	4020000	3740000	1.54614	1.65362	0.725631	up
pmf0151	Quercetin	Flavonoid	1780000	2100000	1980000	2750000	3150000	3140000	1.49241	1.54266	0.625422	up
pmf0274	Herbacetin	Flavonoid	18000	9120	14500	19900	24000	26900	1.23019	1.70111	0.766472	up
pmf0565	L-Dencichin	Alkaloids	320000	293000	247000	451000	652000	551000	1.44659	1.92326	0.943551	up
pme2111	L-ascorbate	Vitamins and derivatives	3800000	3910000	602000	12300000	21300000	19500000	1.33395	6.38835	2.67544	up
pme1851	Creatine	Organic acids and derivatives	7450000	6810000	7580000	12500000	12400000	12900000	1.54692	1.73077	0.791413	up
pmf0129	Benzyl salicylate	Organic acids and derivatives	67300	64700	60400	122000	120000	144000	1.53215	2.00624	1.00449	up
pmb0168	PC 16:1/14:1	Lipids	7980	10700	10700	43100	29300	36700	1.52092	3.71341	1.89274	up
pmb0856	LysoPE 18:1 (2n isomer)	Lipids	82400	70800	75900	141000	125000	97200	1.38178	1.58533	0.664787	up
pmb3117	LysoPE 16:0	Lipids	46300	42200	49500	103000	81500	71000	1.45321	1.85145	0.888655	up
pmd0160	LysoPE 16:0 (2n isomer)	Lipids	194000	172000	204000	409000	310000	232000	1.27608	1.66842	0.738483	up
pme0021	L-Phenylalanine	Amino acid and derivatives	3290000	3120000	3260000	1690000	1630000	1740000	1.55512	0.523268	-0.934379	down
pme0039	L-Valine	Amino acid and derivatives	11100000	9180000	10600000	7150000	6000000	6440000	1.47816	0.634391	-0.656555	down
pme0050	L-Tryptophan	Amino acid and derivatives	3470000	3630000	3460000	2430000	2230000	2290000	1.54418	0.658144	-0.603525	down
pme0129	D-Alanyl-D-Alanine	Amino acid and derivatives	81100	92300	47000	32800	44200	57200	1.05518	0.608893	-0.71574	down
pme1070	L-(-)-Tyrosine	Amino acid and derivatives	530000	440000	560000	330000	285000	325000	1.46888	0.614379	-0.702799	down
pme1408	L-Glutamine	Amino acid and derivatives	947000	935000	883000	597000	649000	597000	1.53671	0.666546	-0.585223	down
pme2634	Dl-Norvaline	Amino acid and derivatives	8320000	7140000	8090000	5630000	4690000	5250000	1.4756	0.661146	-0.596958	down
pmf0016	DL-Methionine	Amino acid and derivatives	357000	424000	312000	189000	214000	268000	1.36523	0.613907	-0.703909	down
pmf0593	D-(-)-Valine	Amino acid and derivatives	26800000	22000000	25600000	16700000	14900000	16200000	1.48896	0.642473	-0.638292	down
pmf0594	D-(+)-Phenylalanine	Amino acid and derivatives	1290000	1300000	1260000	766000	695000	735000	1.55107	0.57039	-0.80998	down
pme1640	sesamolin	Phenylpropanoids	13000000	14800000	5260000	4590000	4030000	6070000	1.13174	0.444344	-1.17025	down
pme1646	Pinoresinol	Phenylpropanoids	2940000	3220000	3230000	1910000	1990000	1920000	1.54471	0.619808	-0.690106	down
pmf0283	Meso-Erythritol	Alcohols	10400	10800	10900	5950	5220	9590	1.22566	0.646729	-0.628767	down
pmc0274	6-Methylmercaptopurine	Nucleotide and derivates	15000000	13500000	14600000	8180000	8400000	8060000	1.54844	0.571694	-0.806686	down
pme0166	1-Methylxanthine	Nucleotide and derivates	84200	121000	80900	66500	52800	53900	1.33576	0.605383	-0.724081	down
pme3968	7-methylguanine	Nucleotide and derivates	2200000	2420000	2420000	1020000	1550000	1460000	1.41198	0.572443	-0.804796	down
pme1518	Nobiletin	Flavone	4180000	4420000	5040000	619000	579000	578000	1.55709	0.130205	-2.94114	down
pme1550	Tangeretin	Flavone	2190000	2170000	2710000	502000	495000	495000	1.553	0.211033	-2.24446	down
pme2786	N-Acetyl-5-hydroxytryptamine	Alkaloids	4690000	4660000	4300000	2910000	2890000	2800000	1.5463	0.630037	-0.666492	down
pmf0528	Cytisine	Alkaloids	42900	45800	50700	27300	33700	27000	1.46025	0.631277	-0.663655	down
pma0134	D(-)-Threose	Carbohydrates	1230000	1300000	1250000	484000	438000	482000	1.5555	0.371429	-1.42884	down
pmf0181	Saikosaponin B4	Terpene	17600	26000	17500	11300	10900	6220	1.33915	0.465139	-1.10427	down
pmf0188	Saikosaponin B3	Terpene	14600	14900	18700	9130	6620	10600	1.38447	0.54668	-0.87123	down
pmb1096	Indole	Indole derivatives	17300000	18300000	17100000	11000000	11100000	10900000	1.55307	0.626186	-0.675337	down
pma6281	Methylglutaric acid	Organic acids and derivatives	10700	8440	10500	5910	6400	5660	1.47708	0.606275	-0.721955	down
pme3011	γ-aminobutyric acid	Organic acids and derivatives	214000	209000	248000	104000	172000	104000	1.34256	0.566319	-0.820313	down
pme3085	2-(Formylamino)benzoic acid	Organic acids and derivatives	193000	209000	210000	148000	101000	158000	1.297	0.665033	-0.588503	down
pmf0096	Oxalic acid	Organic acids and derivatives	150000	232000	128000	59300	61900	88000	1.3964	0.410196	-1.28561	down
pmb0159	DGMG (18:2) isomer2	Lipids	715000	802000	755000	477000	494000	431000	1.52397	0.617077	-0.696476	down
pmb0163	DGMG (18:2) isomer3	Lipids	746000	862000	757000	401000	457000	424000	1.53091	0.542072	-0.883444	down
pmb1656	MAG (18:3) isomer4	Lipids	319000	306000	258000	204000	196000	182000	1.47056	0.659117	-0.601394	down
pmb2444	MAG (18:3) isomer1	Lipids	23100000	21300000	20100000	13300000	12600000	14800000	1.5058	0.631008	-0.66427	down

## Sheet: DEMs in 8FADvs8WD
Index	Compounds	Class	8WD1	8WD2	8WD3	8FAD1	8FAD2	8FAD3	VIP	Fold_Change	Log2FC	Type
pmb0449	2-Aminoadipic acid (L-Homoglutamic acid)	Amino acid and derivatives	3580000	3790000	3540000	2010000	2140000	1770000	1.44331	0.542621	-0.881982	down
pmb2855	L-Glutamine O-hexside	Amino acid and derivatives	36000	106000	24100	154000	248000	140000	1.20378	3.26309	1.70624	up
pme0019	L-Leucine	Amino acid and derivatives	5250000	6150000	5650000	2690000	2870000	2700000	1.45628	0.484457	-1.04556	down
pme0021	L-Phenylalanine	Amino acid and derivatives	14900000	15000000	15500000	5820000	5950000	6180000	1.46898	0.395374	-1.33871	down
pme0036	L-Histidine	Amino acid and derivatives	217000	268000	255000	115000	98100	98700	1.44426	0.421351	-1.2469	down
pme0039	L-Valine	Amino acid and derivatives	30200000	32600000	30300000	13700000	14600000	13200000	1.46372	0.445757	-1.16567	down
pme0041	L-Isoleucine	Amino acid and derivatives	5800000	6730000	6090000	3040000	3140000	3000000	1.45803	0.493018	-1.02029	down
pme0050	L-Tryptophan	Amino acid and derivatives	5730000	5840000	5590000	2800000	3020000	2840000	1.46608	0.504662	-0.986611	down
pme0057	DL-Homocysteine	Amino acid and derivatives	245000	267000	236000	177000	126000	113000	1.33369	0.55615	-0.846455	down
pme0066	Guanidineacetic acid	Amino acid and derivatives	166000	168000	211000	123000	135000	94200	1.2598	0.646239	-0.629861	down
pme0075	N-Acetyl-L-glutamic acid	Amino acid and derivatives	217000	170000	264000	337000	366000	357000	1.30601	1.62826	0.703335	up
pme0174	N-Propionylglycine	Amino acid and derivatives	1790000	1830000	1900000	735000	1040000	863000	1.4191	0.477899	-1.06522	down
pme0225	L-Asparagine	Amino acid and derivatives	831000	798000	814000	274000	370000	334000	1.44409	0.400327	-1.32075	down
pme1070	L-(-)-Tyrosine	Amino acid and derivatives	1110000	1020000	1170000	475000	532000	588000	1.44184	0.483333	-1.04891	down
pme1086	Glutathione reduced form	Amino acid and derivatives	4140000	16500000	6340000	20500000	22300000	24400000	1.17141	2.49073	1.31657	up
pme1210	L-Methionine	Amino acid and derivatives	1100000	1290000	1250000	469000	517000	512000	1.45811	0.411538	-1.2809	down
pme1286	S-(5'-Adenosy)-L-homocysteine	Amino acid and derivatives	1340000	1570000	1470000	842000	1140000	892000	1.32347	0.656164	-0.607871	down
pme1408	L-Glutamine	Amino acid and derivatives	2050000	1860000	2200000	1280000	1110000	1280000	1.42106	0.600655	-0.735392	down
pme1988	L-Alanine	Amino acid and derivatives	1370000	1500000	1220000	716000	797000	698000	1.4309	0.540587	-0.887402	down
pme2527	L(+)-Ornithine	Amino acid and derivatives	290000	146000	225000	137000	154000	130000	1.04362	0.636914	-0.65083	down
pme2634	Dl-Norvaline	Amino acid and derivatives	23400000	24900000	22900000	10600000	11500000	10700000	1.4641	0.460674	-1.11818	down
pme3179	CYS-GLY	Amino acid and derivatives	399000	2210000	539000	2700000	3260000	2660000	1.13907	2.73825	1.45325	up
pmf0016	DL-Methionine	Amino acid and derivatives	825000	928000	990000	407000	482000	427000	1.44209	0.479767	-1.0596	down
pmf0484	alpha-Aminocaproic acid	Amino acid and derivatives	91800000	102000000	91600000	45700000	48700000	46500000	1.46082	0.493693	-1.01831	down
pmf0593	D-(-)-Valine	Amino acid and derivatives	70200000	76700000	72700000	32400000	36700000	33200000	1.4599	0.465847	-1.10207	down
pmf0594	D-(+)-Phenylalanine	Amino acid and derivatives	5690000	5740000	6030000	2100000	2270000	2300000	1.467	0.382016	-1.38829	down
pma6561	Caffeic acid O-glucoside	Phenylpropanoids	832000	866000	842000	464000	455000	441000	1.46769	0.535433	-0.901222	down
pmb0142	Caffeic aldehyde	Phenylpropanoids	1270000	1250000	1210000	1980000	1950000	1920000	1.4665	1.56836	0.649261	up
pmb0423	Hydroxy-methoxycinnamate	Phenylpropanoids	10500000	10300000	10600000	5590000	5710000	5580000	1.4696	0.53758	-0.89545	down
pmb1178	O-Feruloyl 2-hydroxylcoumarin	Phenylpropanoids	134000	131000	111000	49200	96300	63200	1.22973	0.555053	-0.849302	down
pmb2620	3,4-Dimethoxycinnamic acid	Phenylpropanoids	1220000	1220000	1250000	458000	459000	457000	1.47031	0.372358	-1.42524	down
pme0300	trans-Cinnamate	Phenylpropanoids	459000	389000	404000	177000	147000	143000	1.44989	0.373003	-1.42274	down
pme0305	Ferulic acid	Phenylpropanoids	344000	333000	348000	97600	109000	102000	1.46812	0.301073	-1.73181	down
pme0422	3-Hydroxy-4-methoxycinnamic acid	Phenylpropanoids	340000	391000	346000	117000	113000	126000	1.46325	0.330548	-1.59707	down
pme0428	3,4,5-Trimethoxycinnamic acid	Phenylpropanoids	27000	20800	26600	17100	16000	15400	1.35335	0.651882	-0.617318	down
pme1640	sesamolin	Phenylpropanoids	13000000	14100000	5030000	3990000	4840000	4990000	1.09284	0.430128	-1.21716	down
pme1646	Pinoresinol	Phenylpropanoids	9010000	9310000	8560000	4730000	4460000	4920000	1.46044	0.524926	-0.929815	down
pme3246	Coniferin	Phenylpropanoids	4870000	5280000	4850000	2350000	2500000	2520000	1.46312	0.491333	-1.02523	down
pmf0013	7-Methoxycoumarin	Phenylpropanoids	5910000	5930000	6220000	3530000	3740000	3580000	1.46415	0.600775	-0.735103	down
pmf0095	Methyl ferulate	Phenylpropanoids	2340000	2340000	2460000	839000	879000	882000	1.46901	0.364146	-1.45741	down
pmf0271	(E)-p-coumaric acid	Phenylpropanoids	854000	954000	750000	493000	585000	355000	1.29089	0.560203	-0.835978	down
pme0426	4-Methylcatechol	Polyphenol	20300	29300	16400	43000	33800	32700	1.19434	1.65909	0.730393	up
pme1824	Protocatechuic acid	Polyphenol	662000	759000	728000	572000	473000	369000	1.25188	0.65798	-0.603883	down
pmf0237	Theaflavin	Polyphenol	381000	373000	371000	192000	227000	222000	1.4453	0.569778	-0.811529	down
pmb2684	Cyclic AMP	Nucleotide and derivates	56700	53700	43200	108000	102000	103000	1.43132	2.03776	1.02698	up
pmc0274	6-Methylmercaptopurine	Nucleotide and derivates	57400000	59300000	62800000	24300000	25400000	25500000	1.46696	0.418942	-1.25518	down
pme0031	Thymine	Nucleotide and derivates	208000	165000	211000	350000	322000	445000	1.36988	1.91267	0.935589	up
pme0163	β-Nicotinamide mononucleotide	Nucleotide and derivates	1150000	915000	1000000	611000	813000	599000	1.28064	0.660033	-0.599391	down
pme0230	Adenosine	Nucleotide and derivates	6810000	6380000	6930000	4300000	4370000	4340000	1.46069	0.64662	-0.629009	down
pme1109	Guanine	Nucleotide and derivates	1600000	1800000	1650000	3080000	3530000	3080000	1.44817	1.91881	0.940213	up
pme1376	2'-Deoxycytidine-5'-monophosphate	Nucleotide and derivates	78500	135000	96600	195000	184000	158000	1.2642	1.7317	0.792189	up
pme2746	Flavin adenine dinucleotide (FAD)	Nucleotide and derivates	126000	163000	207000	245000	248000	286000	1.2346	1.57056	0.651283	up
pme3835	Guanosine 3',5'-cyclic monophosphate	Nucleotide and derivates	93500	98300	73900	117000	185000	137000	1.23099	1.65224	0.724423	up
pme3968	7-methylguanine	Nucleotide and derivates	10900000	10900000	10100000	4780000	4770000	4830000	1.46734	0.450784	-1.14949	down
pmb0727	Tricin O-glycerol	Flavone	291000	234000	238000	153000	137000	175000	1.3645	0.609436	-0.714452	down
pmb2954	Luteolin O-hexosyl-O-hexosyl-O-hexoside	Flavone	20800	14700	22800	34800	27800	27600	1.21106	1.54717	0.629632	up
pme0359	Apigenin 5-O-glucoside	Flavone	2450000	2340000	2470000	3710000	4330000	4180000	1.44397	1.6832	0.751203	up
pme1541	Acacetin	Flavone	12000	8680	10700	4900	6540	5440	1.361	0.537922	-0.89453	down
pmb3026	Quercetin O-acetylhexoside	Flavonol	4080000	4230000	4150000	5830000	6420000	6750000	1.43889	1.52488	0.608695	up
pme0196	Kaempferol	Flavonol	125000	139000	146000	229000	236000	291000	1.41222	1.8439	0.882762	up
pme1478	Myricetin	Flavonol	1240000	1210000	1240000	1830000	2100000	1760000	1.42578	1.54201	0.624808	up
pme1588	Isorhamnetin	Flavonol	11100	11000	7610	21800	22700	24300	1.40859	2.31572	1.21146	up
pme3288	3,7-Di-O-methylquercetin	Flavonol	9	9	5510	31100	31200	34900	1.19964	17.5832	4.13613	up
pme3514	Morin	Flavonol	2360000	2400000	2440000	5010000	4860000	5210000	1.46781	2.09444	1.06657	up
pmf0151	Quercetin	Flavonoid	2120000	2010000	2570000	4600000	3890000	4370000	1.41808	1.9194	0.940658	up
pmf0274	Herbacetin	Flavonoid	14100	15200	13200	26600	27600	22700	1.42845	1.80941	0.855521	up
pmb2979	Hesperetin O-malonylhexoside	Flavanone	481000	400000	431000	241000	250000	253000	1.44315	0.567073	-0.818393	down
pmb1240	Phellodensin F	Others	1350000	1510000	1480000	910000	856000	941000	1.44511	0.623733	-0.681	down
pme2830	O-Phosphorylethanolamine	Others	30600	24000	28000	17700	13200	15800	1.37118	0.565375	-0.822719	down
pmf0416	α-Ionone	Others	99300	108000	104000	161000	188000	179000	1.44288	1.69611	0.762232	up
pmf0579	Carnosol	Others	15100	7040	5010	5240	3780	3370	1.03086	0.456354	-1.13178	down
pma6270	sn-Glycero-3-phosphocholine	Alkaloids	1230000	1700000	1310000	2140000	2740000	2200000	1.32173	1.66981	0.739685	up
pmb0782	Piperidine	Alkaloids	21700000	26600000	22700000	11500000	12700000	11400000	1.43998	0.501408	-0.995942	down
pmf0565	L-Dencichin	Alkaloids	279000	189000	252000	552000	696000	915000	1.39071	3.00417	1.58696	up
pmb2653	D(+)-Melezitose O-rhamnoside	Carbohydrates	642000	688000	719000	336000	366000	321000	1.45517	0.499268	-1.00211	down
pmf0505	Maslinic acid	Terpene	56100	48400	51800	30000	28600	38500	1.35576	0.621241	-0.686775	down
pmf0561	Ginsenoside Rd	Terpene	12200	11600	11400	16000	19200	19000	1.41148	1.53977	0.622717	up
pma1751	Nicotinic acid-hexoside	Vitamins and derivatives	2240000	2610000	2320000	3460000	3990000	3670000	1.41542	1.55091	0.633112	up
pme1709	Nicotinic Acid Methyl Ester (Methyl Nicotinate)	Vitamins and derivatives	2660000	2540000	2890000	1830000	1800000	1710000	1.44022	0.660074	-0.5993	down
pme2111	L-ascorbate	Vitamins and derivatives	707000	645000	766000	19000000	28800000	33700000	1.46333	38.4797	5.26603	up
pme3292	Prunetin	Isoflavone	9920	10500	12500	7100	7380	6950	1.3935	0.650972	-0.619332	down
pmb0818	Methoxyindoleacetic acid	Indole derivatives	7170000	7370000	6970000	3540000	3670000	3810000	1.46578	0.51232	-0.964883	down
pmb1096	Indole	Indole derivatives	29400000	28700000	30100000	14800000	15400000	15000000	1.46846	0.512472	-0.964456	down
pma3649	5-Aminolevulinate	Organic acids and derivatives	58000000	45900000	59500000	26000000	19600000	26200000	1.40634	0.439412	-1.18635	down
pma6281	Methylglutaric acid	Organic acids and derivatives	21800	18200	18300	13800	8410	15800	1.1067	0.651973	-0.617117	down
pmb3059	Quinic acid O-di-glucuronic acid	Organic acids and derivatives	9	9	9	6250	9	6760	1.04011	482.185	8.91344	up
pmb3075	3-O-p-Coumaroyl shikimic acid	Organic acids and derivatives	21100	15300	31000	39100	33600	30000	1.0625	1.52374	0.607616	up
pmb3101	2-Isopropylmalate	Organic acids and derivatives	455000	496000	398000	123000	112000	119000	1.46232	0.262417	-1.93007	down
pme0274	6-Aminocaproic acid	Organic acids and derivatives	1570000	1860000	1620000	730000	880000	887000	1.43192	0.494455	-1.01609	down
pme0309	Methyl gallate	Organic acids and derivatives	2260000	2070000	2210000	1150000	1170000	1210000	1.46362	0.539755	-0.889622	down
pme0397	Shikimic acid	Organic acids and derivatives	2900000	3170000	3140000	1650000	2030000	2280000	1.34341	0.647123	-0.627889	down
pme0486	Methylmalonic acid	Organic acids and derivatives	156000000	177000000	155000000	84700000	95900000	84300000	1.44232	0.542828	-0.881433	down
pme1830	Succinic acid	Organic acids and derivatives	9180000	10400000	9100000	4970000	5590000	4980000	1.44453	0.541841	-0.884059	down
pme2362	Mandelic acid	Organic acids and derivatives	297000	330000	281000	492000	485000	497000	1.44347	1.62335	0.698972	up
pme2550	Cis-Aconitic acid	Organic acids and derivatives	992000	954000	950000	519000	696000	657000	1.3613	0.646409	-0.629481	down
pme2589	Oxoadipic acid	Organic acids and derivatives	290000	214000	216000	94000	47500	57500	1.3906	0.276389	-1.85523	down
pme2603	3-Hydroxyanthranilic acid	Organic acids and derivatives	19800	25100	20000	38600	39000	26500	1.23771	1.60401	0.68168	up
pme2761	4-Hydroxy-2-oxoglutaric acid	Organic acids and derivatives	724000	547000	542000	281000	444000	344000	1.25731	0.58963	-0.762117	down
pme3011	γ-aminobutyric acid	Organic acids and derivatives	495000	584000	451000	286000	280000	256000	1.41957	0.537255	-0.896321	down
pme3096	Aminomalonic acid	Organic acids and derivatives	5550000	6430000	5510000	2820000	3340000	2850000	1.4347	0.515152	-0.956931	down
pme3346	5-hydroxyhexanoic acid	Organic acids and derivatives	132000	139000	131000	47500	34800	39900	1.45332	0.30398	-1.71795	down
pmf0066	2'-Acetylacteoside	Organic acids and derivatives	41200	77800	55700	31900	30000	33800	1.22862	0.547796	-0.868289	down
pmf0129	Benzyl salicylate	Organic acids and derivatives	103000	90900	91900	47700	39200	38600	1.44428	0.439118	-1.18732	down
pmf0426	Pentagalloylglucose	Organic acids and derivatives	20000	21500	19000	15000	12300	12500	1.38891	0.657851	-0.604167	down
pma0461	14,15-Dehydrocrepenynic acid	Lipids	403000	386000	388000	105000	120000	89300	1.45819	0.267035	-1.9049	down
pmb0159	DGMG (18:2) isomer2	Lipids	801000	803000	895000	501000	513000	511000	1.45414	0.610244	-0.712542	down
pmb0161	DGMG (18:2) isomer1	Lipids	831000	893000	740000	467000	564000	590000	1.35138	0.657873	-0.604118	down
pmb0163	DGMG (18:2) isomer3	Lipids	763000	839000	727000	451000	536000	478000	1.41436	0.629025	-0.66881	down
pmb0165	LysoPC 16:1	Lipids	68700	74900	82800	40000	47100	58600	1.29055	0.643551	-0.635873	down
pmb0168	PC 16:1/14:1	Lipids	18100	24700	23200	88300	68600	97200	1.43955	3.85	1.94486	up
pmb0296	MAG (18:1) isomer2	Lipids	419000	360000	389000	188000	208000	198000	1.45319	0.508562	-0.975505	down
pmb0852	LysoPC 18:2	Lipids	8990000	10200000	10000000	6260000	5430000	6900000	1.38711	0.636862	-0.650947	down
pmb0854	LysoPC 18:3	Lipids	4520000	4910000	4270000	2800000	2340000	2620000	1.43183	0.566423	-0.820047	down
pmb0855	LysoPC 16:0	Lipids	69600000	75600000	74900000	46600000	43400000	47900000	1.44998	0.626533	-0.674537	down
pmb0863	LysoPC 16:2 (2n isomer)	Lipids	168000	194000	180000	82200	76100	80300	1.46054	0.440221	-1.1837	down
pmb0866	LysoPC 14:0	Lipids	179000	190000	178000	68100	85100	98000	1.41832	0.459232	-1.1227	down
pmb0882	LysoPC 18:1	Lipids	384000	469000	419000	284000	243000	241000	1.40307	0.603774	-0.72792	down
pmb1626	MGMG (18:2) isomer1	Lipids	189000	152000	141000	94500	76900	95600	1.37277	0.553942	-0.852193	down
pmb2260	LysoPC 15:1	Lipids	23300	26600	27100	16200	14700	15700	1.43549	0.605195	-0.724528	down
pmb2319	LysoPC 15:0	Lipids	122000	154000	129000	64200	64700	72900	1.43122	0.498272	-1.005	down
pmb2406	LysoPC 17:0	Lipids	353000	374000	373000	218000	198000	218000	1.4572	0.576364	-0.794949	down
pmb2784	13-HOTrE	Lipids	9650	8130	11900	14200	20100	23700	1.27877	1.95418	0.966562	up
pmd0130	LysoPC 14:0 (2n isomer)	Lipids	325000	340000	334000	142000	166000	168000	1.45431	0.476476	-1.06952	down
pmd0132	LysoPC 16:0 (2n isomer)	Lipids	70900000	74700000	74000000	45100000	41800000	47200000	1.45249	0.610656	-0.711569	down
