# Supplementary material for: Fulvic acid ameliorates drought stress-induced damage in tea plants by regulating the ascorbate metabolism and flavonoids biosynthesis
Source: BMC Genomics. 2020 Jun 18;21:411. doi: 10.1186/s12864-020-06815-4 (PMC7301537; doi:10.1186/s12864-020-06815-4)
Supplement: Supplementary file 8 — Additional file 8. The summary of DEMs in 4FADvs4WD and 8FADvs8WD. [file 12864_2020_6815_MOESM8_ESM.xlsx]

## Sheet: Summary of DEMs
Index	Compounds	Class	4FADvs4WD			8FADvs8WD
			Fold_Change	Log2FC	Type	Fold_Change	Log2FC	Type
pmf0283	Meso-Erythritol	Alcohols	0.646729	-0.628767	down
pma6270	sn-Glycero-3-phosphocholine	Alkaloids				1.66981	0.739685	up
pmb0782	Piperidine	Alkaloids				0.501408	-0.995942	down
pme2786	N-Acetyl-5-hydroxytryptamine	Alkaloids	0.630037	-0.666492	down
pmf0528	Cytisine	Alkaloids	0.631277	-0.663655	down
pmf0565	L-Dencichin	Alkaloids	1.92326	0.943551	up	3.00417	1.58696	up
pme3179	CYS-GLY	Amino acid and derivatives				2.73825	1.45325	up
pmb0449	2-Aminoadipic acid (L-Homoglutamic acid)	Amino acid and derivatives				0.542621	-0.881982	down
pmb2855	L-Glutamine O-hexside	Amino acid and derivatives				3.26309	1.70624	up
pme0019	L-Leucine	Amino acid and derivatives				0.484457	-1.04556	down
pme0021	L-Phenylalanine	Amino acid and derivatives	0.523268	-0.934379	down	0.395374	-1.33871	down
pme0036	L-Histidine	Amino acid and derivatives				0.421351	-1.2469	down
pme0039	L-Valine	Amino acid and derivatives	0.634391	-0.656555	down	0.445757	-1.16567	down
pme0041	L-Isoleucine	Amino acid and derivatives				0.493018	-1.02029	down
pme0050	L-Tryptophan	Amino acid and derivatives	0.658144	-0.603525	down	0.504662	-0.986611	down
pme0057	DL-Homocysteine	Amino acid and derivatives				0.55615	-0.846455	down
pme0066	Guanidineacetic acid	Amino acid and derivatives				0.646239	-0.629861	down
pme0075	N-Acetyl-L-glutamic acid	Amino acid and derivatives				1.62826	0.703335	up
pme0129	D-Alanyl-D-Alanine	Amino acid and derivatives	0.608893	-0.71574	down
pme0174	N-Propionylglycine	Amino acid and derivatives				0.477899	-1.06522	down
pme0225	L-Asparagine	Amino acid and derivatives				0.400327	-1.32075	down
pme1070	L-(-)-Tyrosine	Amino acid and derivatives	0.614379	-0.702799	down	0.483333	-1.04891	down
pme1086	Glutathione reduced form	Amino acid and derivatives				2.49073	1.31657	up
pme1210	L-Methionine	Amino acid and derivatives				0.411538	-1.2809	down
pme1286	S-(5'-Adenosy)-L-homocysteine	Amino acid and derivatives				0.656164	-0.607871	down
pme1408	L-Glutamine	Amino acid and derivatives	0.666546	-0.585223	down	0.600655	-0.735392	down
pme1988	L-Alanine	Amino acid and derivatives				0.540587	-0.887402	down
pme2527	L(+)-Ornithine	Amino acid and derivatives				0.636914	-0.65083	down
pme2634	Dl-Norvaline	Amino acid and derivatives	0.661146	-0.596958	down	0.460674	-1.11818	down
pmf0016	DL-Methionine	Amino acid and derivatives	0.613907	-0.703909	down	0.479767	-1.0596	down
pmf0484	alpha-Aminocaproic acid	Amino acid and derivatives				0.493693	-1.01831	down
pmf0593	D-(-)-Valine	Amino acid and derivatives	0.642473	-0.638292	down	0.465847	-1.10207	down
pmf0594	D-(+)-Phenylalanine	Amino acid and derivatives	0.57039	-0.80998	down	0.382016	-1.38829	down
pma0134	D(-)-Threose	Carbohydrates	0.371429	-1.42884	down
pmb2653	D(+)-Melezitose O-rhamnoside	Carbohydrates				0.499268	-1.00211	down
pmb2979	Hesperetin O-malonylhexoside	Flavanone				0.567073	-0.818393	down
pmb0629	Chrysoeriol 6-C-hexoside	Flavone	2.35393	1.23507	up
pmb0727	Tricin O-glycerol	Flavone				0.609436	-0.714452	down
pmb2954	Luteolin O-hexosyl-O-hexosyl-O-hexoside	Flavone				1.54717	0.629632	up
pme0359	Apigenin 5-O-glucoside	Flavone				1.6832	0.751203	up
pme1518	Nobiletin	Flavone	0.130205	-2.94114	down
pme1541	Acacetin	Flavone				0.537922	-0.89453	down
pme1550	Tangeretin	Flavone	0.211033	-2.24446	down
pmf0151	Quercetin	Flavonoid	1.54266	0.625422	up	1.9194	0.940658	up
pmf0274	Herbacetin	Flavonoid	1.70111	0.766472	up	1.80941	0.855521	up
pme3288	3,7-Di-O-methylquercetin	Flavonol	553.704	9.11297	up	17.5832	4.13613	up
pme3514	Morin	Flavonol	1.65362	0.725631	up	2.09444	1.06657	up
pmb3026	Quercetin O-acetylhexoside	Flavonol				1.52488	0.608695	up
pme0196	Kaempferol	Flavonol	1.67147	0.741117	up	1.8439	0.882762	up
pme1478	Myricetin	Flavonol				1.54201	0.624808	up
pme1588	Isorhamnetin	Flavonol				2.31572	1.21146	up
pmb0818	Methoxyindoleacetic acid	Indole derivatives				0.51232	-0.964883	down
pmb1096	Indole	Indole derivatives	0.626186	-0.675337	down	0.512472	-0.964456	down
pme3292	Prunetin	Isoflavone				0.650972	-0.619332	down
pma0461	14,15-Dehydrocrepenynic acid	Lipids				0.267035	-1.9049	down
pmb0159	DGMG (18:2) isomer2	Lipids	0.617077	-0.696476	down	0.610244	-0.712542	down
pmb0161	DGMG (18:2) isomer1	Lipids				0.657873	-0.604118	down
pmb0163	DGMG (18:2) isomer3	Lipids	0.542072	-0.883444	down	0.629025	-0.66881	down
pmb0165	LysoPC 16:1	Lipids				0.643551	-0.635873	down
pmb0168	PC 16:1/14:1	Lipids	3.71341	1.89274	up	3.85	1.94486	up
pmb0296	MAG (18:1) isomer2	Lipids				0.508562	-0.975505	down
pmb0852	LysoPC 18:2	Lipids				0.636862	-0.650947	down
pmb0854	LysoPC 18:3	Lipids				0.566423	-0.820047	down
pmb0855	LysoPC 16:0	Lipids				0.626533	-0.674537	down
pmb0856	LysoPE 18:1 (2n isomer)	Lipids	1.58533	0.664787	up
pmb0863	LysoPC 16:2 (2n isomer)	Lipids				0.440221	-1.1837	down
pmb0866	LysoPC 14:0	Lipids				0.459232	-1.1227	down
pmb0882	LysoPC 18:1	Lipids				0.603774	-0.72792	down
pmb1626	MGMG (18:2) isomer1	Lipids				0.553942	-0.852193	down
pmb1656	MAG (18:3) isomer4	Lipids	0.659117	-0.601394	down
pmb2260	LysoPC 15:1	Lipids				0.605195	-0.724528	down
pmb2319	LysoPC 15:0	Lipids				0.498272	-1.005	down
pmb2406	LysoPC 17:0	Lipids				0.576364	-0.794949	down
pmb2444	MAG (18:3) isomer1	Lipids	0.631008	-0.66427	down
pmb2784	13-HOTrE	Lipids				1.95418	0.966562	up
pmb3117	LysoPE 16:0	Lipids	1.85145	0.888655	up
pmd0130	LysoPC 14:0 (2n isomer)	Lipids				0.476476	-1.06952	down
pmd0132	LysoPC 16:0 (2n isomer)	Lipids				0.610656	-0.711569	down
pmd0160	LysoPE 16:0 (2n isomer)	Lipids	1.66842	0.738483	up
pme3835	Guanosine 3',5'-cyclic monophosphate	Nucleotide and derivates				1.65224	0.724423	up
pmb2684	Cyclic AMP	Nucleotide and derivates	2.07816	1.05531	up	2.03776	1.02698	up
pmc0274	6-Methylmercaptopurine	Nucleotide and derivates	0.571694	-0.806686	down	0.418942	-1.25518	down
pme0031	Thymine	Nucleotide and derivates				1.91267	0.935589	up
pme0031	Thymine	Nucleotide and derivates	1.7583	0.814183	up
pme0163	β-Nicotinamide mononucleotide	Nucleotide and derivates				0.660033	-0.599391	down
pme0166	1-Methylxanthine	Nucleotide and derivates	0.605383	-0.724081	down
pme0230	Adenosine	Nucleotide and derivates				0.64662	-0.629009	down
pme1109	Guanine	Nucleotide and derivates	1.72746	0.788655	up	1.91881	0.940213	up
pme1376	2'-Deoxycytidine-5'-monophosphate	Nucleotide and derivates				1.7317	0.792189	up
pme2746	Flavin adenine dinucleotide (FAD)	Nucleotide and derivates	1.5	0.584963	up	1.57056	0.651283	up
pme3968	7-methylguanine	Nucleotide and derivates	0.572443	-0.804796	down	0.450784	-1.14949	down
pme3346	5-hydroxyhexanoic acid	Organic acids and derivatives				0.30398	-1.71795	down
pma3649	5-Aminolevulinate	Organic acids and derivatives				0.439412	-1.18635	down
pma6281	Methylglutaric acid	Organic acids and derivatives	0.606275	-0.721955	down	0.651973	-0.617117	down
pmb3059	Quinic acid O-di-glucuronic acid	Organic acids and derivatives				482.185	8.91344	up
pmb3075	3-O-p-Coumaroyl shikimic acid	Organic acids and derivatives				1.52374	0.607616	up
pmb3101	2-Isopropylmalate	Organic acids and derivatives				0.262417	-1.93007	down
pme0274	6-Aminocaproic acid	Organic acids and derivatives				0.494455	-1.01609	down
pme0309	Methyl gallate	Organic acids and derivatives				0.539755	-0.889622	down
pme0397	Shikimic acid	Organic acids and derivatives				0.647123	-0.627889	down
pme0486	Methylmalonic acid	Organic acids and derivatives				0.542828	-0.881433	down
pme1830	Succinic acid	Organic acids and derivatives				0.541841	-0.884059	down
pme1851	Creatine	Organic acids and derivatives	1.73077	0.791413	up
pme2362	Mandelic acid	Organic acids and derivatives				1.62335	0.698972	up
pme2550	Cis-Aconitic acid	Organic acids and derivatives				0.646409	-0.629481	down
pme2589	Oxoadipic acid	Organic acids and derivatives				0.276389	-1.85523	down
pme2603	3-Hydroxyanthranilic acid	Organic acids and derivatives				1.60401	0.68168	up
pme2761	4-Hydroxy-2-oxoglutaric acid	Organic acids and derivatives				0.58963	-0.762117	down
pme3011	γ-aminobutyric acid	Organic acids and derivatives	0.566319	-0.820313	down	0.537255	-0.896321	down
pme3085	2-(Formylamino)benzoic acid	Organic acids and derivatives	0.665033	-0.588503	down
pme3096	Aminomalonic acid	Organic acids and derivatives				0.515152	-0.956931	down
pmf0066	2'-Acetylacteoside	Organic acids and derivatives				0.547796	-0.868289	down
pmf0096	Oxalic acid	Organic acids and derivatives	0.410196	-1.28561	down
pmf0129	Benzyl salicylate	Organic acids and derivatives	2.00624	1.00449	up	0.439118	-1.18732	down
pmf0426	Pentagalloylglucose	Organic acids and derivatives				0.657851	-0.604167	down
pmb1240	Phellodensin F	Others				0.623733	-0.681	down
pme2830	O-Phosphorylethanolamine	Others				0.565375	-0.822719	down
pmf0416	α-Ionone	Others				1.69611	0.762232	up
pmf0579	Carnosol	Others				0.456354	-1.13178	down
pme3246	Coniferin	Phenylpropanoids				0.491333	-1.02523	down
pma6561	Caffeic acid O-glucoside	Phenylpropanoids				0.535433	-0.901222	down
pmb0142	Caffeic aldehyde	Phenylpropanoids	1.66488	0.735415	up	1.56836	0.649261	up
pmb0423	Hydroxy-methoxycinnamate	Phenylpropanoids				0.53758	-0.89545	down
pmb1178	O-Feruloyl 2-hydroxylcoumarin	Phenylpropanoids				0.555053	-0.849302	down
pmb2620	3,4-Dimethoxycinnamic acid	Phenylpropanoids				0.372358	-1.42524	down
pme0300	trans-Cinnamate	Phenylpropanoids	8867	13.1142	up	0.373003	-1.42274	down
pme0305	Ferulic acid	Phenylpropanoids				0.301073	-1.73181	down
pme0422	3-Hydroxy-4-methoxycinnamic acid	Phenylpropanoids				0.330548	-1.59707	down
pme0428	3,4,5-Trimethoxycinnamic acid	Phenylpropanoids				0.651882	-0.617318	down
pme1640	sesamolin	Phenylpropanoids	0.444344	-1.17025	down	0.430128	-1.21716	down
pme1646	Pinoresinol	Phenylpropanoids	0.619808	-0.690106	down	0.524926	-0.929815	down
pmf0013	7-Methoxycoumarin	Phenylpropanoids				0.600775	-0.735103	down
pmf0095	Methyl ferulate	Phenylpropanoids				0.364146	-1.45741	down
pmf0271	(E)-p-coumaric acid	Phenylpropanoids				0.560203	-0.835978	down
pme0426	4-Methylcatechol	Polyphenol	1.56842	0.649313	up	1.65909	0.730393	up
pme1824	Protocatechuic acid	Polyphenol				0.65798	-0.603883	down
pmf0237	Theaflavin	Polyphenol				0.569778	-0.811529	down
pmf0181	Saikosaponin B4	Terpene	0.465139	-1.10427	down
pmf0188	Saikosaponin B3	Terpene	0.54668	-0.87123	down
pmf0505	Maslinic acid	Terpene				0.621241	-0.686775	down
pmf0561	Ginsenoside Rd	Terpene				1.53977	0.622717	up
pma1751	Nicotinic acid-hexoside	Vitamins and derivatives				1.55091	0.633112	up
pme1709	Nicotinic Acid Methyl Ester (Methyl Nicotinate)	Vitamins and derivatives				0.660074	-0.5993	down
pme2111	L-ascorbate	Vitamins and derivatives	6.38835	2.67544	up	38.4797	5.26603	up
