# Supplementary material for: Fulvic acid ameliorates drought stress-induced damage in tea plants by regulating the ascorbate metabolism and flavonoids biosynthesis
Source: BMC Genomics. 2020 Jun 18;21:411. doi: 10.1186/s12864-020-06815-4 (PMC7301537; doi:10.1186/s12864-020-06815-4)
Supplement: Supplementary file 9 — Additional file 9. The information of co-expression network of DEGs and DEMs. [file 12864_2020_6815_MOESM9_ESM.xlsx]

## Sheet: co-expression in 4FADvs4WD
geneName	metaName	PCC	PCCP
TEA000118	D(-)-Threose	0.991	0.000133436
TEA000385	D(-)-Threose	0.991	0.000131924
TEA000404	D(-)-Threose	-0.921	0.00922895
TEA000429	D(-)-Threose	0.938	0.00556596
TEA000477	D(-)-Threose	0.954	0.00314421
TEA000502	D(-)-Threose	-0.975	0.000909806
TEA000515	D(-)-Threose	0.99	0.000163413
TEA000533	D(-)-Threose	0.954	0.00310326
TEA000564	D(-)-Threose	0.939	0.00555575
TEA000885	D(-)-Threose	0.932	0.00685721
TEA000992	D(-)-Threose	0.953	0.00329641
TEA001040	D(-)-Threose	0.968	0.0015028
TEA001041	D(-)-Threose	-0.996	1.90209e-05
TEA001102	D(-)-Threose	-0.975	0.000912824
TEA001121	D(-)-Threose	0.947	0.00410054
TEA001555	D(-)-Threose	-0.93	0.00718971
TEA001615	D(-)-Threose	0.983	0.000444231
TEA001659	D(-)-Threose	0.976	0.000864408
TEA001663	D(-)-Threose	0.974	0.0010041
TEA001739	D(-)-Threose	0.979	0.00063655
TEA001751	D(-)-Threose	-0.99	0.000135605
TEA001836	D(-)-Threose	0.993	8.39524e-05
TEA001885	D(-)-Threose	0.944	0.00469728
TEA001934	D(-)-Threose	-0.967	0.00163038
TEA001987	D(-)-Threose	-0.947	0.00415367
TEA002038	D(-)-Threose	0.989	0.000169353
TEA002412	D(-)-Threose	0.975	0.000898496
TEA002498	D(-)-Threose	0.929	0.00745907
TEA002620	D(-)-Threose	0.946	0.00431788
TEA002871	D(-)-Threose	0.988	0.000231544
TEA002972	D(-)-Threose	-0.956	0.00289607
TEA002984	D(-)-Threose	-0.949	0.00384482
TEA003261	D(-)-Threose	0.96	0.00238939
TEA003345	D(-)-Threose	-0.944	0.00466572
TEA003382	D(-)-Threose	0.984	0.000396683
TEA003476	D(-)-Threose	-0.935	0.00621929
TEA003677	D(-)-Threose	0.952	0.00345068
TEA003787	D(-)-Threose	-0.939	0.00553166
TEA003830	D(-)-Threose	0.994	6.10949e-05
TEA004020	D(-)-Threose	0.921	0.00909957
TEA004148	D(-)-Threose	0.982	0.00046143
TEA004259	D(-)-Threose	0.992	8.43045e-05
TEA004268	D(-)-Threose	-0.965	0.00179415
TEA004294	D(-)-Threose	-0.944	0.00458027
TEA004459	D(-)-Threose	0.933	0.00656914
TEA004491	D(-)-Threose	0.987	0.000237828
TEA004541	D(-)-Threose	0.934	0.00643388
TEA004543	D(-)-Threose	0.995	3.45945e-05
TEA004639	D(-)-Threose	0.998	7.8411e-06
TEA004648	D(-)-Threose	0.927	0.00784782
TEA004655	D(-)-Threose	0.952	0.0034636
TEA004679	D(-)-Threose	-0.938	0.00559562
TEA004814	D(-)-Threose	0.955	0.00298477
TEA004887	D(-)-Threose	0.963	0.00204435
TEA005026	D(-)-Threose	-0.927	0.0077113
TEA005344	D(-)-Threose	0.927	0.00772414
TEA005365	D(-)-Threose	-0.949	0.00380002
TEA005457	D(-)-Threose	0.985	0.000341029
TEA005525	D(-)-Threose	-0.996	2.21652e-05
TEA005540	D(-)-Threose	0.921	0.00907864
TEA005634	D(-)-Threose	0.987	0.000254361
TEA005792	D(-)-Threose	-0.987	0.000242444
TEA005801	D(-)-Threose	-0.94	0.00537518
TEA005835	D(-)-Threose	-0.96	0.00234105
TEA005893	D(-)-Threose	0.99	0.000159087
TEA005980	D(-)-Threose	0.966	0.00167521
TEA006051	D(-)-Threose	-0.988	0.000213934
TEA006243	D(-)-Threose	0.95	0.00369081
TEA006245	D(-)-Threose	0.955	0.00294142
TEA006408	D(-)-Threose	-0.992	0.000104684
TEA006411	D(-)-Threose	-0.955	0.00304902
TEA006526	D(-)-Threose	-0.948	0.00403713
TEA006732	D(-)-Threose	0.922	0.00893421
TEA006834	D(-)-Threose	0.985	0.000344184
TEA006855	D(-)-Threose	0.973	0.00109246
TEA007167	D(-)-Threose	0.959	0.00252169
TEA007171	D(-)-Threose	0.993	8.178e-05
TEA007178	D(-)-Threose	0.989	0.000194966
TEA007181	D(-)-Threose	0.961	0.00220157
TEA007352	D(-)-Threose	0.997	1.17722e-05
TEA007376	D(-)-Threose	0.939	0.0054143
TEA007435	D(-)-Threose	0.989	0.00016581
TEA007487	D(-)-Threose	0.996	1.86836e-05
TEA007539	D(-)-Threose	0.995	3.49758e-05
TEA007543	D(-)-Threose	0.984	0.00038156
TEA007546	D(-)-Threose	0.995	3.0382e-05
TEA007550	D(-)-Threose	0.957	0.00278708
TEA007569	D(-)-Threose	-0.983	0.000455619
TEA007697	D(-)-Threose	0.975	0.000907847
TEA007874	D(-)-Threose	0.942	0.00502343
TEA007980	D(-)-Threose	0.967	0.00160398
TEA008006	D(-)-Threose	-0.923	0.00870056
TEA008320	D(-)-Threose	0.998	7.7318e-06
TEA008397	D(-)-Threose	-0.943	0.00478073
TEA008402	D(-)-Threose	-0.994	5.68364e-05
TEA008416	D(-)-Threose	0.984	0.000365427
TEA008603	D(-)-Threose	0.97	0.00134663
TEA008746	D(-)-Threose	0.964	0.00190364
TEA008848	D(-)-Threose	0.955	0.00298686
TEA009005	D(-)-Threose	-0.963	0.00204449
TEA009224	D(-)-Threose	-0.978	0.000743722
TEA009235	D(-)-Threose	0.971	0.00125433
TEA009260	D(-)-Threose	-0.997	1.48645e-05
TEA009643	D(-)-Threose	0.988	0.000229606
TEA009866	D(-)-Threose	-0.945	0.00439756
TEA009879	D(-)-Threose	0.922	0.00897864
TEA009890	D(-)-Threose	0.999	1.3527e-06
TEA009936	D(-)-Threose	-0.994	4.93191e-05
TEA010004	D(-)-Threose	-0.992	0.000100798
TEA010023	D(-)-Threose	0.937	0.00582212
TEA010053	D(-)-Threose	0.946	0.00422752
TEA010173	D(-)-Threose	0.969	0.0014302
TEA010182	D(-)-Threose	-0.934	0.00639853
TEA010367	D(-)-Threose	0.934	0.00631705
TEA010716	D(-)-Threose	0.979	0.000638434
TEA011180	D(-)-Threose	0.977	0.000798528
TEA011216	D(-)-Threose	0.975	0.000897005
TEA011236	D(-)-Threose	0.932	0.00674193
TEA011290	D(-)-Threose	-0.995	3.55699e-05
TEA011393	D(-)-Threose	-0.969	0.00143065
TEA011913	D(-)-Threose	0.988	0.000213234
TEA011943	D(-)-Threose	-0.927	0.00775591
TEA012004	D(-)-Threose	0.943	0.00480846
TEA012044	D(-)-Threose	0.944	0.00465443
TEA012109	D(-)-Threose	0.963	0.0020322
TEA012406	D(-)-Threose	-0.93	0.00720145
TEA012463	D(-)-Threose	0.996	2.20613e-05
TEA012471	D(-)-Threose	-0.964	0.00193988
TEA012490	D(-)-Threose	-0.954	0.00307459
TEA012596	D(-)-Threose	0.948	0.0039198
TEA012828	D(-)-Threose	0.968	0.00153561
TEA012955	D(-)-Threose	0.94	0.00535082
TEA012971	D(-)-Threose	0.941	0.00518003
TEA013295	D(-)-Threose	0.958	0.00259346
TEA013359	D(-)-Threose	-0.96	0.00236378
TEA013608	D(-)-Threose	-0.993	6.73616e-05
TEA013846	D(-)-Threose	-0.984	0.000392726
TEA013879	D(-)-Threose	-0.981	0.000566543
TEA013880	D(-)-Threose	-0.987	0.000253331
TEA013898	D(-)-Threose	0.97	0.00133856
TEA013924	D(-)-Threose	0.997	1.28204e-05
TEA013970	D(-)-Threose	0.946	0.00425978
TEA013992	D(-)-Threose	-0.967	0.00162057
TEA014137	D(-)-Threose	0.936	0.00607411
TEA014191	D(-)-Threose	-0.93	0.00715422
TEA014287	D(-)-Threose	0.965	0.00180799
TEA014370	D(-)-Threose	0.97	0.00130221
TEA014535	D(-)-Threose	0.96	0.00233906
TEA014578	D(-)-Threose	0.966	0.00175477
TEA014639	D(-)-Threose	0.99	0.000141268
TEA014695	D(-)-Threose	0.936	0.00602568
TEA015163	D(-)-Threose	0.92	0.00923414
TEA015197	D(-)-Threose	-0.931	0.0070154
TEA015286	D(-)-Threose	0.995	3.91306e-05
TEA015341	D(-)-Threose	0.966	0.00167338
TEA015646	D(-)-Threose	-0.962	0.00213038
TEA015698	D(-)-Threose	0.983	0.00042104
TEA016035	D(-)-Threose	0.954	0.00315918
TEA016147	D(-)-Threose	0.978	0.000726474
TEA016501	D(-)-Threose	0.926	0.00801168
TEA016603	D(-)-Threose	0.945	0.00446026
TEA016648	D(-)-Threose	0.979	0.000687087
TEA016911	D(-)-Threose	0.988	0.000222691
TEA016934	D(-)-Threose	-0.993	7.54131e-05
TEA016957	D(-)-Threose	-0.973	0.0010982
TEA017093	D(-)-Threose	0.995	3.72203e-05
TEA017242	D(-)-Threose	0.989	0.00019205
TEA017419	D(-)-Threose	0.989	0.000195736
TEA017420	D(-)-Threose	-0.949	0.00385975
TEA017567	D(-)-Threose	0.977	0.000777803
TEA017677	D(-)-Threose	-0.988	0.000206864
TEA017715	D(-)-Threose	0.986	0.000272206
TEA017775	D(-)-Threose	0.934	0.00646097
TEA017919	D(-)-Threose	-0.997	1.24955e-05
TEA017942	D(-)-Threose	0.995	3.81819e-05
TEA017971	D(-)-Threose	-0.985	0.000344242
TEA018091	D(-)-Threose	0.984	0.000363033
TEA018208	D(-)-Threose	0.922	0.0089336
TEA018346	D(-)-Threose	-0.966	0.00171181
TEA018509	D(-)-Threose	0.919	0.00955004
TEA018511	D(-)-Threose	-0.988	0.000221472
TEA018590	D(-)-Threose	0.96	0.00237946
TEA019101	D(-)-Threose	0.986	0.000285714
TEA019276	D(-)-Threose	0.981	0.000519061
TEA019280	D(-)-Threose	0.992	0.000100019
TEA019283	D(-)-Threose	0.957	0.00269947
TEA019293	D(-)-Threose	-0.981	0.000546759
TEA019334	D(-)-Threose	-0.991	0.000126327
TEA019530	D(-)-Threose	0.987	0.000269094
TEA019532	D(-)-Threose	0.997	1.11847e-05
TEA019699	D(-)-Threose	-0.998	3.7456e-06
TEA019806	D(-)-Threose	0.931	0.0070715
TEA019986	D(-)-Threose	-0.947	0.00415386
TEA020049	D(-)-Threose	0.934	0.00636252
TEA020138	D(-)-Threose	0.99	0.00015092
TEA020151	D(-)-Threose	0.924	0.00842454
TEA020170	D(-)-Threose	0.968	0.00154724
TEA020286	D(-)-Threose	0.919	0.0096218
TEA020296	D(-)-Threose	-0.945	0.00440197
TEA020432	D(-)-Threose	-0.996	2.41855e-05
TEA020450	D(-)-Threose	0.957	0.00273579
TEA020483	D(-)-Threose	0.991	0.000116083
TEA020498	D(-)-Threose	0.974	0.00101112
TEA020548	D(-)-Threose	0.946	0.00421878
TEA020617	D(-)-Threose	0.956	0.00283889
TEA020670	D(-)-Threose	-0.955	0.0029949
TEA020677	D(-)-Threose	0.994	5.10705e-05
TEA020827	D(-)-Threose	-0.955	0.00299415
TEA020993	D(-)-Threose	-0.97	0.00136805
TEA021104	D(-)-Threose	0.924	0.00855147
TEA021169	D(-)-Threose	0.993	7.65344e-05
TEA021215	D(-)-Threose	0.962	0.00213278
TEA021365	D(-)-Threose	0.929	0.00743583
TEA021420	D(-)-Threose	-0.994	5.8154e-05
TEA021431	D(-)-Threose	-0.993	8.25298e-05
TEA021502	D(-)-Threose	0.986	0.000288584
TEA022103	D(-)-Threose	-0.992	0.000103225
TEA022123	D(-)-Threose	0.957	0.00276527
TEA022147	D(-)-Threose	-0.985	0.000352453
TEA022180	D(-)-Threose	0.975	0.000907968
TEA022253	D(-)-Threose	0.964	0.00192003
TEA022464	D(-)-Threose	-0.928	0.00752161
TEA022579	D(-)-Threose	0.954	0.00306426
TEA022659	D(-)-Threose	-0.988	0.000226997
TEA022692	D(-)-Threose	-0.976	0.000843635
TEA022709	D(-)-Threose	-0.921	0.00916973
TEA022767	D(-)-Threose	-0.98	0.000588621
TEA022890	D(-)-Threose	-0.981	0.000535709
TEA022905	D(-)-Threose	-0.985	0.000349324
TEA023174	D(-)-Threose	-0.966	0.00174178
TEA023614	D(-)-Threose	-0.947	0.00416902
TEA023788	D(-)-Threose	0.986	0.0002736
TEA023824	D(-)-Threose	0.953	0.00332592
TEA023911	D(-)-Threose	0.997	1.17031e-05
TEA024007	D(-)-Threose	0.947	0.00407158
TEA024188	D(-)-Threose	-0.931	0.00703713
TEA024377	D(-)-Threose	0.961	0.00226925
TEA024528	D(-)-Threose	0.933	0.00657594
TEA024627	D(-)-Threose	0.94	0.00520609
TEA024808	D(-)-Threose	-0.997	1.25922e-05
TEA025114	D(-)-Threose	0.982	0.00046979
TEA025224	D(-)-Threose	0.951	0.00350147
TEA025316	D(-)-Threose	0.992	9.74401e-05
TEA025331	D(-)-Threose	0.978	0.00074789
TEA025499	D(-)-Threose	-0.987	0.000236316
TEA026037	D(-)-Threose	-0.927	0.00769809
TEA026196	D(-)-Threose	0.961	0.00226121
TEA026250	D(-)-Threose	0.948	0.0039231
TEA026293	D(-)-Threose	-0.948	0.00391502
TEA026442	D(-)-Threose	-0.972	0.00112969
TEA026594	D(-)-Threose	-0.969	0.00139067
TEA026645	D(-)-Threose	0.975	0.000923805
TEA026650	D(-)-Threose	0.938	0.00562064
TEA026778	D(-)-Threose	0.943	0.00478333
TEA026798	D(-)-Threose	-0.998	5.5493e-06
TEA026860	D(-)-Threose	0.996	2.84232e-05
TEA027059	D(-)-Threose	0.99	0.000142438
TEA027130	D(-)-Threose	-0.974	0.00102911
TEA027221	D(-)-Threose	-0.929	0.00731619
TEA027247	D(-)-Threose	0.965	0.00177707
TEA027382	D(-)-Threose	-0.943	0.00484752
TEA027422	D(-)-Threose	0.994	5.3398e-05
TEA027663	D(-)-Threose	0.964	0.00191498
TEA027861	D(-)-Threose	0.995	3.16118e-05
TEA028142	D(-)-Threose	0.992	0.000103853
TEA028512	D(-)-Threose	0.927	0.00789272
TEA028613	D(-)-Threose	-0.926	0.00802859
TEA028617	D(-)-Threose	0.983	0.000431524
TEA028672	D(-)-Threose	0.973	0.00110117
TEA028753	D(-)-Threose	-0.981	0.00051532
TEA028757	D(-)-Threose	0.925	0.00812731
TEA029175	D(-)-Threose	-0.983	0.00044726
TEA029211	D(-)-Threose	0.973	0.00110133
TEA029619	D(-)-Threose	-0.945	0.00452481
TEA029700	D(-)-Threose	0.99	0.000152768
TEA029716	D(-)-Threose	0.997	1.80871e-05
TEA029983	D(-)-Threose	0.987	0.000270196
TEA030264	D(-)-Threose	0.987	0.000248332
TEA030277	D(-)-Threose	-0.985	0.000320182
TEA030306	D(-)-Threose	0.936	0.00594566
TEA030484	D(-)-Threose	0.933	0.00661024
TEA030742	D(-)-Threose	-0.98	0.000582221
TEA030743	D(-)-Threose	-0.966	0.0016899
TEA030887	D(-)-Threose	0.989	0.000169405
TEA030958	D(-)-Threose	-0.929	0.00737522
TEA031095	D(-)-Threose	-0.986	0.000299017
TEA031133	D(-)-Threose	-0.949	0.00388158
TEA031244	D(-)-Threose	0.927	0.00782252
TEA031326	D(-)-Threose	-0.974	0.00102181
TEA031546	D(-)-Threose	0.956	0.00289182
TEA031959	D(-)-Threose	0.944	0.00468247
TEA032024	D(-)-Threose	-0.972	0.00120466
TEA032106	D(-)-Threose	-0.972	0.00119425
TEA032117	D(-)-Threose	0.98	0.000578584
TEA032236	D(-)-Threose	-0.971	0.00124025
TEA032356	D(-)-Threose	0.974	0.00104152
TEA032410	D(-)-Threose	0.994	5.02301e-05
TEA032434	D(-)-Threose	0.996	2.84442e-05
TEA032578	D(-)-Threose	0.931	0.0069992
TEA032585	D(-)-Threose	0.957	0.00267214
TEA032929	D(-)-Threose	0.96	0.0023935
TEA033022	D(-)-Threose	0.988	0.000232437
TEA033044	D(-)-Threose	-0.993	7.95952e-05
TEA033232	D(-)-Threose	0.979	0.000684645
TEA033264	D(-)-Threose	0.976	0.00085315
TEA033355	D(-)-Threose	0.994	5.30786e-05
TEA033421	D(-)-Threose	0.969	0.00140505
TEA033461	D(-)-Threose	-0.978	0.000728438
TEA033490	D(-)-Threose	0.989	0.00016924
TEA033515	D(-)-Threose	-0.98	0.000586683
TEA033527	D(-)-Threose	-0.983	0.00044879
TEA033557	D(-)-Threose	0.978	0.000720761
TEA033642	D(-)-Threose	0.939	0.00541993
TEA033798	D(-)-Threose	0.994	5.51219e-05
TEA033869	D(-)-Threose	0.926	0.00801896
TEA000051	Methylglutaric acid	-0.943	0.00476008
TEA000118	Methylglutaric acid	0.945	0.00448936
TEA000385	Methylglutaric acid	0.927	0.00771365
TEA000404	Methylglutaric acid	-0.923	0.00867463
TEA000429	Methylglutaric acid	0.941	0.00504713
TEA000515	Methylglutaric acid	0.971	0.00124696
TEA000813	Methylglutaric acid	0.958	0.00256487
TEA001041	Methylglutaric acid	-0.94	0.00535394
TEA001555	Methylglutaric acid	-0.968	0.00148227
TEA001560	Methylglutaric acid	-0.933	0.00662496
TEA001615	Methylglutaric acid	0.975	0.000900573
TEA001659	Methylglutaric acid	0.98	0.000579011
TEA001663	Methylglutaric acid	0.922	0.00892343
TEA001739	Methylglutaric acid	0.949	0.0037659
TEA001751	Methylglutaric acid	-0.96	0.00231728
TEA001836	Methylglutaric acid	0.958	0.00258963
TEA001885	Methylglutaric acid	0.949	0.00390353
TEA001934	Methylglutaric acid	-0.95	0.00374285
TEA002038	Methylglutaric acid	0.939	0.00547484
TEA002620	Methylglutaric acid	0.941	0.0050912
TEA002871	Methylglutaric acid	0.921	0.00909225
TEA002972	Methylglutaric acid	-0.958	0.00264772
TEA002984	Methylglutaric acid	-0.997	1.49656e-05
TEA003261	Methylglutaric acid	0.928	0.00768431
TEA003382	Methylglutaric acid	0.948	0.00397153
TEA003677	Methylglutaric acid	0.952	0.00336674
TEA003830	Methylglutaric acid	0.944	0.00466609
TEA004083	Methylglutaric acid	0.946	0.00423541
TEA004148	Methylglutaric acid	0.954	0.00311542
TEA004268	Methylglutaric acid	-0.959	0.00247787
TEA004459	Methylglutaric acid	0.96	0.00236778
TEA004541	Methylglutaric acid	0.967	0.00165411
TEA004543	Methylglutaric acid	0.953	0.00322436
TEA004639	Methylglutaric acid	0.935	0.0062433
TEA004802	Methylglutaric acid	0.932	0.00677164
TEA004814	Methylglutaric acid	0.927	0.00780289
TEA005634	Methylglutaric acid	0.943	0.00475128
TEA005792	Methylglutaric acid	-0.941	0.00504438
TEA005835	Methylglutaric acid	-0.964	0.00194936
TEA006051	Methylglutaric acid	-0.963	0.00204452
TEA006408	Methylglutaric acid	-0.921	0.00915847
TEA006834	Methylglutaric acid	0.952	0.00336462
TEA007171	Methylglutaric acid	0.944	0.00464683
TEA007178	Methylglutaric acid	0.919	0.00956177
TEA007352	Methylglutaric acid	0.95	0.00369375
TEA007435	Methylglutaric acid	0.934	0.00643123
TEA007539	Methylglutaric acid	0.958	0.00262056
TEA007543	Methylglutaric acid	0.963	0.00207888
TEA007546	Methylglutaric acid	0.955	0.00303239
TEA007550	Methylglutaric acid	0.956	0.00291634
TEA007569	Methylglutaric acid	-0.97	0.0013694
TEA007874	Methylglutaric acid	0.97	0.00132819
TEA007999	Methylglutaric acid	-0.971	0.00121237
TEA008320	Methylglutaric acid	0.949	0.003874
TEA008397	Methylglutaric acid	-0.997	1.38178e-05
TEA008402	Methylglutaric acid	-0.952	0.00339929
TEA008603	Methylglutaric acid	0.922	0.00888186
TEA008746	Methylglutaric acid	0.934	0.00634436
TEA008848	Methylglutaric acid	0.978	0.000689745
TEA008863	Methylglutaric acid	-0.959	0.00253314
TEA009005	Methylglutaric acid	-0.925	0.00813587
TEA009260	Methylglutaric acid	-0.929	0.0073535
TEA009643	Methylglutaric acid	0.938	0.00562264
TEA009866	Methylglutaric acid	-0.95	0.00374081
TEA009890	Methylglutaric acid	0.941	0.00513867
TEA009936	Methylglutaric acid	-0.961	0.00225936
TEA010004	Methylglutaric acid	-0.94	0.00530501
TEA010023	Methylglutaric acid	0.93	0.00709182
TEA010173	Methylglutaric acid	0.934	0.00644272
TEA010367	Methylglutaric acid	0.939	0.00542043
TEA010749	Methylglutaric acid	0.928	0.00760422
TEA011180	Methylglutaric acid	0.959	0.00244422
TEA011236	Methylglutaric acid	0.919	0.00955495
TEA011290	Methylglutaric acid	-0.949	0.00385732
TEA011393	Methylglutaric acid	-0.974	0.00104084
TEA011913	Methylglutaric acid	0.928	0.00750978
TEA012044	Methylglutaric acid	0.963	0.00207367
TEA012076	Methylglutaric acid	0.969	0.00146325
TEA012406	Methylglutaric acid	-0.937	0.00582627
TEA012463	Methylglutaric acid	0.949	0.00384989
TEA012490	Methylglutaric acid	-0.928	0.0075942
TEA012565	Methylglutaric acid	-0.953	0.00328833
TEA012828	Methylglutaric acid	0.928	0.00768129
TEA012955	Methylglutaric acid	0.987	0.000236828
TEA013332	Methylglutaric acid	-0.97	0.00136389
TEA013608	Methylglutaric acid	-0.961	0.00226594
TEA013880	Methylglutaric acid	-0.952	0.00346653
TEA013924	Methylglutaric acid	0.937	0.00574099
TEA014287	Methylglutaric acid	0.948	0.00397721
TEA014292	Methylglutaric acid	0.96	0.00232027
TEA014353	Methylglutaric acid	0.965	0.0018623
TEA014370	Methylglutaric acid	0.942	0.0049982
TEA014578	Methylglutaric acid	0.956	0.00281258
TEA014639	Methylglutaric acid	0.953	0.00323659
TEA015109	Methylglutaric acid	-0.924	0.00835476
TEA015197	Methylglutaric acid	-0.942	0.00489893
TEA015646	Methylglutaric acid	-0.936	0.00596166
TEA015698	Methylglutaric acid	0.931	0.00707082
TEA016147	Methylglutaric acid	0.95	0.003735
TEA016454	Methylglutaric acid	-0.938	0.00556977
TEA016648	Methylglutaric acid	0.934	0.00643127
TEA016911	Methylglutaric acid	0.974	0.00103191
TEA017093	Methylglutaric acid	0.924	0.008355
TEA017419	Methylglutaric acid	0.921	0.00916696
TEA017420	Methylglutaric acid	-0.985	0.000347042
TEA017677	Methylglutaric acid	-0.939	0.00551302
TEA017715	Methylglutaric acid	0.927	0.00774348
TEA017775	Methylglutaric acid	0.954	0.0031672
TEA017919	Methylglutaric acid	-0.926	0.00811453
TEA017942	Methylglutaric acid	0.934	0.00632231
TEA018123	Methylglutaric acid	-0.933	0.00650362
TEA018136	Methylglutaric acid	-0.947	0.00417598
TEA018511	Methylglutaric acid	-0.956	0.00284525
TEA019101	Methylglutaric acid	0.942	0.00491851
TEA019276	Methylglutaric acid	0.966	0.00168967
TEA019280	Methylglutaric acid	0.963	0.0019972
TEA019283	Methylglutaric acid	0.967	0.00165621
TEA019293	Methylglutaric acid	-0.977	0.000771501
TEA019334	Methylglutaric acid	-0.967	0.00161731
TEA019699	Methylglutaric acid	-0.93	0.00719095
TEA019806	Methylglutaric acid	0.924	0.00841166
TEA019986	Methylglutaric acid	-0.963	0.0020313
TEA020004	Methylglutaric acid	-0.929	0.00734366
TEA020138	Methylglutaric acid	0.92	0.00928659
TEA020151	Methylglutaric acid	0.927	0.00774805
TEA020296	Methylglutaric acid	-0.958	0.00257234
TEA020450	Methylglutaric acid	0.98	0.000607301
TEA020483	Methylglutaric acid	0.938	0.0056385
TEA020498	Methylglutaric acid	0.969	0.00142598
TEA020562	Methylglutaric acid	-0.98	0.000610774
TEA020677	Methylglutaric acid	0.937	0.00588722
TEA021137	Methylglutaric acid	0.94	0.00525078
TEA021169	Methylglutaric acid	0.945	0.00441271
TEA021431	Methylglutaric acid	-0.929	0.00743545
TEA022103	Methylglutaric acid	-0.942	0.00494418
TEA022123	Methylglutaric acid	0.932	0.00668889
TEA022147	Methylglutaric acid	-0.944	0.00467104
TEA022180	Methylglutaric acid	0.922	0.0089201
TEA022579	Methylglutaric acid	0.946	0.00431297
TEA022692	Methylglutaric acid	-0.924	0.0084093
TEA022890	Methylglutaric acid	-0.931	0.00697575
TEA023788	Methylglutaric acid	0.931	0.00707454
TEA024007	Methylglutaric acid	0.971	0.00124114
TEA024384	Methylglutaric acid	-0.959	0.00248014
TEA024528	Methylglutaric acid	0.944	0.00462041
TEA024615	Methylglutaric acid	0.955	0.0030314
TEA024627	Methylglutaric acid	0.978	0.000753655
TEA024808	Methylglutaric acid	-0.95	0.00369044
TEA025114	Methylglutaric acid	0.935	0.00618699
TEA025199	Methylglutaric acid	0.939	0.0054181
TEA025316	Methylglutaric acid	0.917	0.00995327
TEA025856	Methylglutaric acid	-0.962	0.00210942
TEA026196	Methylglutaric acid	0.946	0.0043652
TEA026442	Methylglutaric acid	-0.979	0.000682497
TEA026594	Methylglutaric acid	-0.926	0.00801924
TEA026645	Methylglutaric acid	0.964	0.00197404
TEA026798	Methylglutaric acid	-0.931	0.00696893
TEA026860	Methylglutaric acid	0.931	0.00703996
TEA027130	Methylglutaric acid	-0.97	0.00129969
TEA027247	Methylglutaric acid	0.958	0.00262743
TEA027418	Methylglutaric acid	-0.95	0.00375783
TEA027422	Methylglutaric acid	0.945	0.00443945
TEA027663	Methylglutaric acid	0.947	0.00418667
TEA028617	Methylglutaric acid	0.935	0.00619993
TEA028757	Methylglutaric acid	0.94	0.00525357
TEA029175	Methylglutaric acid	-0.935	0.00624669
TEA029619	Methylglutaric acid	-0.957	0.00273693
TEA029716	Methylglutaric acid	0.951	0.00358095
TEA029983	Methylglutaric acid	0.969	0.00145226
TEA030264	Methylglutaric acid	0.922	0.00897172
TEA030306	Methylglutaric acid	0.97	0.0013156
TEA030742	Methylglutaric acid	-0.982	0.000462089
TEA030743	Methylglutaric acid	-0.932	0.00672664
TEA030887	Methylglutaric acid	0.936	0.00593608
TEA030958	Methylglutaric acid	-0.92	0.00938665
TEA031095	Methylglutaric acid	-0.954	0.00311046
TEA031185	Methylglutaric acid	-0.951	0.00359884
TEA031197	Methylglutaric acid	0.929	0.0074497
TEA032024	Methylglutaric acid	-0.935	0.00616198
TEA032046	Methylglutaric acid	0.925	0.00815828
TEA032085	Methylglutaric acid	0.936	0.00605558
TEA032236	Methylglutaric acid	-0.985	0.00033661
TEA032410	Methylglutaric acid	0.956	0.00291281
TEA032434	Methylglutaric acid	0.956	0.00284864
TEA032585	Methylglutaric acid	0.963	0.00199482
TEA032929	Methylglutaric acid	0.968	0.00154206
TEA033022	Methylglutaric acid	0.973	0.001101
TEA033044	Methylglutaric acid	-0.94	0.0053228
TEA033232	Methylglutaric acid	0.983	0.000435033
TEA033264	Methylglutaric acid	0.984	0.000385696
TEA033421	Methylglutaric acid	0.959	0.00248049
TEA033461	Methylglutaric acid	-0.956	0.00281507
TEA033527	Methylglutaric acid	-0.979	0.000660823
TEA033869	Methylglutaric acid	0.958	0.00259049
TEA000118	Caffeic aldehyde	-0.988	0.000207445
TEA000385	Caffeic aldehyde	-0.978	0.000704384
TEA000404	Caffeic aldehyde	0.949	0.00389326
TEA000429	Caffeic aldehyde	-0.931	0.00707028
TEA000477	Caffeic aldehyde	-0.944	0.00465786
TEA000502	Caffeic aldehyde	0.964	0.00191808
TEA000515	Caffeic aldehyde	-0.99	0.000143637
TEA000533	Caffeic aldehyde	-0.927	0.00781504
TEA000564	Caffeic aldehyde	-0.939	0.00539985
TEA000885	Caffeic aldehyde	-0.935	0.00626932
TEA000992	Caffeic aldehyde	-0.961	0.00222926
TEA001040	Caffeic aldehyde	-0.974	0.00101969
TEA001041	Caffeic aldehyde	0.994	5.19291e-05
TEA001102	Caffeic aldehyde	0.989	0.000179067
TEA001121	Caffeic aldehyde	-0.929	0.00741414
TEA001555	Caffeic aldehyde	0.923	0.00860504
TEA001615	Caffeic aldehyde	-0.991	0.000116492
TEA001659	Caffeic aldehyde	-0.981	0.000558779
TEA001663	Caffeic aldehyde	-0.984	0.000392039
TEA001739	Caffeic aldehyde	-0.968	0.00155147
TEA001751	Caffeic aldehyde	0.984	0.00037084
TEA001836	Caffeic aldehyde	-0.987	0.000244029
TEA001885	Caffeic aldehyde	-0.953	0.00332117
TEA001934	Caffeic aldehyde	0.976	0.000868916
TEA001987	Caffeic aldehyde	0.927	0.00781792
TEA002038	Caffeic aldehyde	-0.977	0.00079058
TEA002412	Caffeic aldehyde	-0.975	0.000913468
TEA002620	Caffeic aldehyde	-0.944	0.00464974
TEA002871	Caffeic aldehyde	-0.983	0.000413192
TEA002972	Caffeic aldehyde	0.944	0.004552
TEA002984	Caffeic aldehyde	0.956	0.00281293
TEA003106	Caffeic aldehyde	0.944	0.00468382
TEA003261	Caffeic aldehyde	-0.946	0.00422845
TEA003345	Caffeic aldehyde	0.927	0.00775835
TEA003382	Caffeic aldehyde	-0.981	0.000561789
TEA003476	Caffeic aldehyde	0.93	0.00711516
TEA003677	Caffeic aldehyde	-0.963	0.00197792
TEA003787	Caffeic aldehyde	0.952	0.00336507
TEA003830	Caffeic aldehyde	-0.989	0.000181976
TEA004148	Caffeic aldehyde	-0.985	0.000337884
TEA004191	Caffeic aldehyde	-0.918	0.00979725
TEA004259	Caffeic aldehyde	-0.988	0.000202436
TEA004268	Caffeic aldehyde	0.969	0.00142206
TEA004294	Caffeic aldehyde	0.952	0.00343831
TEA004459	Caffeic aldehyde	-0.963	0.00206385
TEA004491	Caffeic aldehyde	-0.989	0.0001685
TEA004541	Caffeic aldehyde	-0.921	0.00901592
TEA004543	Caffeic aldehyde	-0.997	1.70085e-05
TEA004639	Caffeic aldehyde	-0.99	0.000155197
TEA004648	Caffeic aldehyde	-0.918	0.00973925
TEA004655	Caffeic aldehyde	-0.94	0.00537584
TEA004679	Caffeic aldehyde	0.922	0.00897058
TEA004814	Caffeic aldehyde	-0.942	0.00489522
TEA004887	Caffeic aldehyde	-0.938	0.00573571
TEA005365	Caffeic aldehyde	0.954	0.00313085
TEA005457	Caffeic aldehyde	-0.974	0.00101909
TEA005525	Caffeic aldehyde	0.984	0.000403881
TEA005540	Caffeic aldehyde	-0.927	0.00779341
TEA005634	Caffeic aldehyde	-0.996	3.00411e-05
TEA005792	Caffeic aldehyde	0.982	0.000500289
TEA005801	Caffeic aldehyde	0.958	0.00266808
TEA005835	Caffeic aldehyde	0.956	0.00284568
TEA005893	Caffeic aldehyde	-0.979	0.000640212
TEA005980	Caffeic aldehyde	-0.946	0.00429616
TEA006051	Caffeic aldehyde	0.996	2.44306e-05
TEA006243	Caffeic aldehyde	-0.94	0.00535342
TEA006245	Caffeic aldehyde	-0.969	0.00144424
TEA006408	Caffeic aldehyde	0.992	0.000108047
TEA006411	Caffeic aldehyde	0.954	0.00316971
TEA006526	Caffeic aldehyde	0.94	0.0052837
TEA006732	Caffeic aldehyde	-0.936	0.00605954
TEA006834	Caffeic aldehyde	-0.979	0.000667062
TEA006855	Caffeic aldehyde	-0.981	0.000545594
TEA007167	Caffeic aldehyde	-0.947	0.004064
TEA007171	Caffeic aldehyde	-0.986	0.000309324
TEA007178	Caffeic aldehyde	-0.977	0.000773641
TEA007181	Caffeic aldehyde	-0.941	0.00506716
TEA007352	Caffeic aldehyde	-0.996	2.33783e-05
TEA007376	Caffeic aldehyde	-0.926	0.0081058
TEA007435	Caffeic aldehyde	-0.992	9.43031e-05
TEA007487	Caffeic aldehyde	-0.994	6.06159e-05
TEA007539	Caffeic aldehyde	-0.993	7.05437e-05
TEA007543	Caffeic aldehyde	-0.984	0.000399523
TEA007546	Caffeic aldehyde	-0.991	0.000125755
TEA007550	Caffeic aldehyde	-0.952	0.00342293
TEA007569	Caffeic aldehyde	0.986	0.000278981
TEA007697	Caffeic aldehyde	-0.96	0.00241424
TEA007874	Caffeic aldehyde	-0.939	0.00542244
TEA007980	Caffeic aldehyde	-0.948	0.00399384
TEA008320	Caffeic aldehyde	-0.997	1.41054e-05
TEA008397	Caffeic aldehyde	0.95	0.0036668
TEA008402	Caffeic aldehyde	0.99	0.000143369
TEA008416	Caffeic aldehyde	-0.974	0.00104348
TEA008603	Caffeic aldehyde	-0.952	0.00346158
TEA008746	Caffeic aldehyde	-0.962	0.0021496
TEA008848	Caffeic aldehyde	-0.954	0.00314656
TEA009005	Caffeic aldehyde	0.976	0.000836434
TEA009224	Caffeic aldehyde	0.952	0.00344048
TEA009235	Caffeic aldehyde	-0.974	0.00103547
TEA009260	Caffeic aldehyde	0.995	4.06024e-05
TEA009643	Caffeic aldehyde	-0.99	0.000138227
TEA009866	Caffeic aldehyde	0.936	0.00604024
TEA009890	Caffeic aldehyde	-0.997	1.81067e-05
TEA009936	Caffeic aldehyde	0.995	3.47165e-05
TEA010004	Caffeic aldehyde	0.986	0.000298064
TEA010053	Caffeic aldehyde	-0.919	0.00956887
TEA010173	Caffeic aldehyde	-0.961	0.00228405
TEA010182	Caffeic aldehyde	0.936	0.00599952
TEA010367	Caffeic aldehyde	-0.94	0.00535295
TEA010716	Caffeic aldehyde	-0.987	0.000257939
TEA011180	Caffeic aldehyde	-0.972	0.00114536
TEA011216	Caffeic aldehyde	-0.982	0.000495881
TEA011236	Caffeic aldehyde	-0.924	0.0085375
TEA011290	Caffeic aldehyde	0.994	5.43241e-05
TEA011393	Caffeic aldehyde	0.972	0.00119707
TEA011818	Caffeic aldehyde	0.924	0.00849389
TEA011913	Caffeic aldehyde	-0.995	4.3991e-05
TEA011943	Caffeic aldehyde	0.955	0.00304778
TEA012004	Caffeic aldehyde	-0.948	0.00405028
TEA012044	Caffeic aldehyde	-0.953	0.00328031
TEA012109	Caffeic aldehyde	-0.94	0.00521434
TEA012406	Caffeic aldehyde	0.957	0.00271074
TEA012463	Caffeic aldehyde	-0.996	1.93586e-05
TEA012471	Caffeic aldehyde	0.935	0.00625891
TEA012490	Caffeic aldehyde	0.955	0.00304073
TEA012596	Caffeic aldehyde	-0.947	0.00406452
TEA012828	Caffeic aldehyde	-0.98	0.000602775
TEA012955	Caffeic aldehyde	-0.947	0.00414518
TEA012971	Caffeic aldehyde	-0.929	0.00747739
TEA013295	Caffeic aldehyde	-0.969	0.00138147
TEA013359	Caffeic aldehyde	0.948	0.00394372
TEA013608	Caffeic aldehyde	0.992	8.51363e-05
TEA013846	Caffeic aldehyde	0.968	0.00151285
TEA013879	Caffeic aldehyde	0.967	0.00157314
TEA013880	Caffeic aldehyde	0.994	5.66203e-05
TEA013898	Caffeic aldehyde	-0.957	0.00278991
TEA013924	Caffeic aldehyde	-0.991	0.000118707
TEA013970	Caffeic aldehyde	-0.949	0.00377036
TEA013992	Caffeic aldehyde	0.956	0.00282178
TEA014137	Caffeic aldehyde	-0.941	0.00514524
TEA014191	Caffeic aldehyde	0.936	0.00592517
TEA014287	Caffeic aldehyde	-0.97	0.00137767
TEA014370	Caffeic aldehyde	-0.969	0.00141787
TEA014535	Caffeic aldehyde	-0.94	0.0052541
TEA014578	Caffeic aldehyde	-0.971	0.00128638
TEA014639	Caffeic aldehyde	-0.997	1.24208e-05
TEA014695	Caffeic aldehyde	-0.936	0.00592237
TEA015286	Caffeic aldehyde	-0.984	0.000364819
TEA015341	Caffeic aldehyde	-0.945	0.00451638
TEA015646	Caffeic aldehyde	0.982	0.000465431
TEA015698	Caffeic aldehyde	-0.986	0.000303223
TEA016035	Caffeic aldehyde	-0.922	0.00885381
TEA016147	Caffeic aldehyde	-0.99	0.000159663
TEA016501	Caffeic aldehyde	-0.931	0.0069946
TEA016603	Caffeic aldehyde	-0.927	0.00778443
TEA016648	Caffeic aldehyde	-0.987	0.000246722
TEA016911	Caffeic aldehyde	-0.989	0.000174703
TEA016934	Caffeic aldehyde	0.993	7.78278e-05
TEA016957	Caffeic aldehyde	0.976	0.000856277
TEA017093	Caffeic aldehyde	-0.985	0.00031796
TEA017242	Caffeic aldehyde	-0.985	0.000320058
TEA017419	Caffeic aldehyde	-0.987	0.000257002
TEA017420	Caffeic aldehyde	0.951	0.0035491
TEA017567	Caffeic aldehyde	-0.969	0.00144732
TEA017677	Caffeic aldehyde	0.995	3.72383e-05
TEA017715	Caffeic aldehyde	-0.98	0.000609262
TEA017775	Caffeic aldehyde	-0.938	0.00559709
TEA017919	Caffeic aldehyde	0.996	2.01671e-05
TEA017942	Caffeic aldehyde	-0.988	0.000226298
TEA017971	Caffeic aldehyde	0.981	0.000517634
TEA018091	Caffeic aldehyde	-0.974	0.00103721
TEA018346	Caffeic aldehyde	0.962	0.00219212
TEA018511	Caffeic aldehyde	0.979	0.000655216
TEA018590	Caffeic aldehyde	-0.974	0.00102133
TEA019101	Caffeic aldehyde	-0.987	0.000266074
TEA019276	Caffeic aldehyde	-0.98	0.000572185
TEA019280	Caffeic aldehyde	-0.996	2.71421e-05
TEA019283	Caffeic aldehyde	-0.945	0.00451078
TEA019293	Caffeic aldehyde	0.988	0.00022549
TEA019334	Caffeic aldehyde	0.99	0.000159616
TEA019530	Caffeic aldehyde	-0.985	0.000332523
TEA019532	Caffeic aldehyde	-0.995	3.27403e-05
TEA019699	Caffeic aldehyde	0.989	0.000183091
TEA019806	Caffeic aldehyde	-0.941	0.00512122
TEA019986	Caffeic aldehyde	0.973	0.00111438
TEA020004	Caffeic aldehyde	0.946	0.00437094
TEA020049	Caffeic aldehyde	-0.932	0.006837
TEA020138	Caffeic aldehyde	-0.98	0.000593772
TEA020151	Caffeic aldehyde	-0.93	0.00712353
TEA020170	Caffeic aldehyde	-0.969	0.00140608
TEA020286	Caffeic aldehyde	-0.932	0.00671932
TEA020296	Caffeic aldehyde	0.943	0.00484074
TEA020432	Caffeic aldehyde	0.984	0.000370872
TEA020450	Caffeic aldehyde	-0.965	0.00186582
TEA020483	Caffeic aldehyde	-0.994	5.1891e-05
TEA020498	Caffeic aldehyde	-0.977	0.000767739
TEA020548	Caffeic aldehyde	-0.936	0.00596592
TEA020562	Caffeic aldehyde	0.918	0.00979133
TEA020617	Caffeic aldehyde	-0.959	0.00246793
TEA020670	Caffeic aldehyde	0.951	0.00352619
TEA020677	Caffeic aldehyde	-0.993	7.98602e-05
TEA020827	Caffeic aldehyde	0.921	0.00914028
TEA020993	Caffeic aldehyde	0.959	0.00242972
TEA021169	Caffeic aldehyde	-0.993	8.29773e-05
TEA021215	Caffeic aldehyde	-0.954	0.00306973
TEA021365	Caffeic aldehyde	-0.955	0.0029334
TEA021420	Caffeic aldehyde	0.994	5.58544e-05
TEA021431	Caffeic aldehyde	0.986	0.000295853
TEA021502	Caffeic aldehyde	-0.971	0.00123228
TEA022103	Caffeic aldehyde	0.991	0.000134005
TEA022123	Caffeic aldehyde	-0.968	0.00149345
TEA022147	Caffeic aldehyde	0.977	0.000806409
TEA022180	Caffeic aldehyde	-0.974	0.00103417
TEA022253	Caffeic aldehyde	-0.95	0.00373378
TEA022579	Caffeic aldehyde	-0.948	0.00395423
TEA022659	Caffeic aldehyde	0.987	0.000266532
TEA022692	Caffeic aldehyde	0.978	0.000692503
TEA022709	Caffeic aldehyde	0.918	0.00985986
TEA022767	Caffeic aldehyde	0.99	0.000155774
TEA022890	Caffeic aldehyde	0.983	0.000425557
TEA022905	Caffeic aldehyde	0.971	0.00121631
TEA023174	Caffeic aldehyde	0.978	0.000715811
TEA023614	Caffeic aldehyde	0.919	0.00950164
TEA023774	Caffeic aldehyde	0.929	0.00742848
TEA023788	Caffeic aldehyde	-0.977	0.000776177
TEA023824	Caffeic aldehyde	-0.955	0.00293992
TEA023911	Caffeic aldehyde	-0.994	6.0388e-05
TEA024007	Caffeic aldehyde	-0.952	0.00345105
TEA024188	Caffeic aldehyde	0.925	0.00831517
TEA024377	Caffeic aldehyde	-0.962	0.00213644
TEA024528	Caffeic aldehyde	-0.932	0.0068399
TEA024627	Caffeic aldehyde	-0.957	0.00269161
TEA024808	Caffeic aldehyde	0.994	5.18312e-05
TEA025114	Caffeic aldehyde	-0.99	0.000135826
TEA025224	Caffeic aldehyde	-0.927	0.00780907
TEA025316	Caffeic aldehyde	-0.982	0.00047535
TEA025331	Caffeic aldehyde	-0.97	0.00131813
TEA025499	Caffeic aldehyde	0.972	0.00112425
TEA026196	Caffeic aldehyde	-0.959	0.00254441
TEA026219	Caffeic aldehyde	-0.929	0.00744848
TEA026250	Caffeic aldehyde	-0.955	0.00300267
TEA026293	Caffeic aldehyde	0.942	0.00495498
TEA026442	Caffeic aldehyde	0.977	0.000766372
TEA026594	Caffeic aldehyde	0.972	0.00113702
TEA026645	Caffeic aldehyde	-0.963	0.00206932
TEA026650	Caffeic aldehyde	-0.929	0.00744088
TEA026778	Caffeic aldehyde	-0.964	0.00189678
TEA026798	Caffeic aldehyde	0.993	7.23048e-05
TEA026860	Caffeic aldehyde	-0.998	5.1785e-06
TEA026873	Caffeic aldehyde	-0.934	0.00632156
TEA027059	Caffeic aldehyde	-0.986	0.000305541
TEA027130	Caffeic aldehyde	0.963	0.00198853
TEA027247	Caffeic aldehyde	-0.961	0.00220168
TEA027382	Caffeic aldehyde	0.917	0.00992975
TEA027418	Caffeic aldehyde	0.937	0.00574146
TEA027422	Caffeic aldehyde	-0.99	0.000145046
TEA027663	Caffeic aldehyde	-0.948	0.00396213
TEA027861	Caffeic aldehyde	-0.982	0.000459692
TEA028142	Caffeic aldehyde	-0.982	0.000458822
TEA028514	Caffeic aldehyde	0.947	0.00418437
TEA028617	Caffeic aldehyde	-0.975	0.000951788
TEA028672	Caffeic aldehyde	-0.957	0.00274255
TEA028753	Caffeic aldehyde	0.976	0.000825723
TEA029175	Caffeic aldehyde	0.964	0.00189411
TEA029211	Caffeic aldehyde	-0.957	0.00269709
TEA029619	Caffeic aldehyde	0.938	0.0056452
TEA029700	Caffeic aldehyde	-0.977	0.000785487
TEA029716	Caffeic aldehyde	-0.992	0.000103245
TEA029983	Caffeic aldehyde	-0.992	0.00010037
TEA030264	Caffeic aldehyde	-0.986	0.000293366
TEA030277	Caffeic aldehyde	0.983	0.000424654
TEA030306	Caffeic aldehyde	-0.954	0.00315598
TEA030484	Caffeic aldehyde	-0.945	0.00448893
TEA030632	Caffeic aldehyde	0.934	0.00631979
TEA030742	Caffeic aldehyde	0.985	0.000341063
TEA030743	Caffeic aldehyde	0.981	0.000533666
TEA030887	Caffeic aldehyde	-0.987	0.000239241
TEA030958	Caffeic aldehyde	0.937	0.00584353
TEA031095	Caffeic aldehyde	0.974	0.00100963
TEA031133	Caffeic aldehyde	0.97	0.00137014
TEA031244	Caffeic aldehyde	-0.933	0.00651685
TEA031326	Caffeic aldehyde	0.968	0.00150775
TEA031546	Caffeic aldehyde	-0.948	0.00392581
TEA032024	Caffeic aldehyde	0.981	0.000518141
TEA032046	Caffeic aldehyde	-0.938	0.00570864
TEA032106	Caffeic aldehyde	0.978	0.000727323
TEA032117	Caffeic aldehyde	-0.975	0.000962546
TEA032236	Caffeic aldehyde	0.982	0.000473432
TEA032356	Caffeic aldehyde	-0.98	0.000579779
TEA032410	Caffeic aldehyde	-0.991	0.000131485
TEA032434	Caffeic aldehyde	-0.994	4.73349e-05
TEA032578	Caffeic aldehyde	-0.924	0.00847035
TEA032585	Caffeic aldehyde	-0.966	0.00175747
TEA032929	Caffeic aldehyde	-0.949	0.00384226
TEA033022	Caffeic aldehyde	-0.99	0.000164752
TEA033044	Caffeic aldehyde	0.983	0.000418064
TEA033232	Caffeic aldehyde	-0.985	0.000336261
TEA033264	Caffeic aldehyde	-0.977	0.000819993
TEA033355	Caffeic aldehyde	-0.983	0.000452525
TEA033421	Caffeic aldehyde	-0.965	0.00185416
TEA033461	Caffeic aldehyde	0.971	0.00123522
TEA033490	Caffeic aldehyde	-0.972	0.00112875
TEA033515	Caffeic aldehyde	0.962	0.00210126
TEA033527	Caffeic aldehyde	0.987	0.000244512
TEA033557	Caffeic aldehyde	-0.985	0.000335753
TEA033642	Caffeic aldehyde	-0.938	0.00571551
TEA033798	Caffeic aldehyde	-0.989	0.000182414
TEA033869	Caffeic aldehyde	-0.928	0.00756309
TEA000118	DGMG (18:2) isomer2	0.987	0.000250694
TEA000385	DGMG (18:2) isomer2	0.994	6.08007e-05
TEA000429	DGMG (18:2) isomer2	0.978	0.000726717
TEA000502	DGMG (18:2) isomer2	-0.974	0.00103936
TEA000515	DGMG (18:2) isomer2	0.964	0.00196335
TEA000533	DGMG (18:2) isomer2	0.953	0.0032925
TEA000564	DGMG (18:2) isomer2	0.968	0.00149651
TEA001041	DGMG (18:2) isomer2	-0.982	0.00050848
TEA001102	DGMG (18:2) isomer2	-0.935	0.0062399
TEA001121	DGMG (18:2) isomer2	0.995	3.68251e-05
TEA001615	DGMG (18:2) isomer2	0.951	0.00361054
TEA001659	DGMG (18:2) isomer2	0.948	0.00405042
TEA001663	DGMG (18:2) isomer2	0.958	0.00255601
TEA001739	DGMG (18:2) isomer2	0.989	0.000181299
TEA001751	DGMG (18:2) isomer2	-0.977	0.000812575
TEA001836	DGMG (18:2) isomer2	0.97	0.00131191
TEA001934	DGMG (18:2) isomer2	-0.97	0.00136407
TEA001987	DGMG (18:2) isomer2	-0.94	0.0053063
TEA002038	DGMG (18:2) isomer2	0.99	0.000136832
TEA002412	DGMG (18:2) isomer2	0.96	0.00240722
TEA002498	DGMG (18:2) isomer2	0.974	0.00104367
TEA002871	DGMG (18:2) isomer2	0.981	0.000524845
TEA002972	DGMG (18:2) isomer2	-0.985	0.000320688
TEA002984	DGMG (18:2) isomer2	-0.924	0.00848289
TEA003261	DGMG (18:2) isomer2	0.995	3.43488e-05
TEA003345	DGMG (18:2) isomer2	-0.942	0.00501204
TEA003382	DGMG (18:2) isomer2	0.986	0.000290603
TEA003476	DGMG (18:2) isomer2	-0.967	0.00158211
TEA003787	DGMG (18:2) isomer2	-0.952	0.00337369
TEA003830	DGMG (18:2) isomer2	0.988	0.000225464
TEA004148	DGMG (18:2) isomer2	0.967	0.00164135
TEA004259	DGMG (18:2) isomer2	0.963	0.00202054
TEA004491	DGMG (18:2) isomer2	0.961	0.00227459
TEA004541	DGMG (18:2) isomer2	0.955	0.00294983
TEA004543	DGMG (18:2) isomer2	0.971	0.00125592
TEA004639	DGMG (18:2) isomer2	0.97	0.00135303
TEA004802	DGMG (18:2) isomer2	0.941	0.0050505
TEA004814	DGMG (18:2) isomer2	0.992	9.09089e-05
TEA004887	DGMG (18:2) isomer2	0.964	0.00193637
TEA005344	DGMG (18:2) isomer2	0.923	0.00859984
TEA005365	DGMG (18:2) isomer2	-0.97	0.00130233
TEA005457	DGMG (18:2) isomer2	0.996	2.19108e-05
TEA005525	DGMG (18:2) isomer2	-0.967	0.00158518
TEA005540	DGMG (18:2) isomer2	0.928	0.00749723
TEA005634	DGMG (18:2) isomer2	0.933	0.00654522
TEA005792	DGMG (18:2) isomer2	-0.979	0.00067201
TEA005801	DGMG (18:2) isomer2	-0.933	0.00665158
TEA005835	DGMG (18:2) isomer2	-0.984	0.000388936
TEA005893	DGMG (18:2) isomer2	0.994	5.39524e-05
TEA005980	DGMG (18:2) isomer2	0.93	0.00719715
TEA006051	DGMG (18:2) isomer2	-0.953	0.00329628
TEA006243	DGMG (18:2) isomer2	0.946	0.00436792
TEA006245	DGMG (18:2) isomer2	0.941	0.00520152
TEA006408	DGMG (18:2) isomer2	-0.979	0.000647062
TEA006411	DGMG (18:2) isomer2	-0.924	0.00851015
TEA006526	DGMG (18:2) isomer2	-0.968	0.0014847
TEA006834	DGMG (18:2) isomer2	0.988	0.000202868
TEA006855	DGMG (18:2) isomer2	0.959	0.00248756
TEA007167	DGMG (18:2) isomer2	0.945	0.00443705
TEA007171	DGMG (18:2) isomer2	0.964	0.00193394
TEA007178	DGMG (18:2) isomer2	0.984	0.000404901
TEA007181	DGMG (18:2) isomer2	0.957	0.00274568
TEA007352	DGMG (18:2) isomer2	0.97	0.00130442
TEA007435	DGMG (18:2) isomer2	0.967	0.00163674
TEA007487	DGMG (18:2) isomer2	0.973	0.00111954
TEA007539	DGMG (18:2) isomer2	0.972	0.00117888
TEA007543	DGMG (18:2) isomer2	0.982	0.000501863
TEA007546	DGMG (18:2) isomer2	0.974	0.000986532
TEA007550	DGMG (18:2) isomer2	0.984	0.000391025
TEA007569	DGMG (18:2) isomer2	-0.953	0.00324746
TEA007697	DGMG (18:2) isomer2	0.985	0.000339321
TEA007874	DGMG (18:2) isomer2	0.946	0.00437056
TEA007980	DGMG (18:2) isomer2	0.973	0.0010914
TEA008320	DGMG (18:2) isomer2	0.968	0.00154981
TEA008397	DGMG (18:2) isomer2	-0.919	0.00964155
TEA008402	DGMG (18:2) isomer2	-0.983	0.000412647
TEA008416	DGMG (18:2) isomer2	0.946	0.00435571
TEA008603	DGMG (18:2) isomer2	0.998	7.3314e-06
TEA008746	DGMG (18:2) isomer2	0.988	0.000228514
TEA008848	DGMG (18:2) isomer2	0.972	0.00118325
TEA009224	DGMG (18:2) isomer2	-0.981	0.00053409
TEA009235	DGMG (18:2) isomer2	0.968	0.00149991
TEA009260	DGMG (18:2) isomer2	-0.975	0.000915567
TEA009643	DGMG (18:2) isomer2	0.979	0.000638342
TEA009866	DGMG (18:2) isomer2	-0.977	0.000765595
TEA009879	DGMG (18:2) isomer2	0.922	0.00888861
TEA009890	DGMG (18:2) isomer2	0.968	0.00153913
TEA009936	DGMG (18:2) isomer2	-0.966	0.00171268
TEA010004	DGMG (18:2) isomer2	-0.972	0.0011879
TEA010023	DGMG (18:2) isomer2	0.947	0.00417732
TEA010053	DGMG (18:2) isomer2	0.99	0.000156335
TEA010173	DGMG (18:2) isomer2	0.928	0.00757251
TEA010367	DGMG (18:2) isomer2	0.922	0.00878851
TEA010716	DGMG (18:2) isomer2	0.928	0.00754374
TEA010864	DGMG (18:2) isomer2	-0.923	0.00874026
TEA011180	DGMG (18:2) isomer2	0.957	0.00267345
TEA011216	DGMG (18:2) isomer2	0.918	0.00978785
TEA011236	DGMG (18:2) isomer2	0.985	0.000352266
TEA011290	DGMG (18:2) isomer2	-0.978	0.000709187
TEA011393	DGMG (18:2) isomer2	-0.941	0.00512278
TEA011913	DGMG (18:2) isomer2	0.966	0.00167968
TEA012004	DGMG (18:2) isomer2	0.959	0.00249897
TEA012044	DGMG (18:2) isomer2	0.961	0.00224025
TEA012109	DGMG (18:2) isomer2	0.987	0.000271297
TEA012255	DGMG (18:2) isomer2	-0.918	0.00991598
TEA012463	DGMG (18:2) isomer2	0.974	0.00104105
TEA012471	DGMG (18:2) isomer2	-0.976	0.000870417
TEA012490	DGMG (18:2) isomer2	-0.978	0.000688516
TEA012632	DGMG (18:2) isomer2	-0.928	0.00767816
TEA012828	DGMG (18:2) isomer2	0.923	0.00874526
TEA012971	DGMG (18:2) isomer2	0.99	0.000157782
TEA013295	DGMG (18:2) isomer2	0.93	0.00724196
TEA013359	DGMG (18:2) isomer2	-0.965	0.00185021
TEA013608	DGMG (18:2) isomer2	-0.974	0.00102322
TEA013846	DGMG (18:2) isomer2	-0.993	6.90491e-05
TEA013879	DGMG (18:2) isomer2	-0.981	0.000557126
TEA013880	DGMG (18:2) isomer2	-0.969	0.00147043
TEA013898	DGMG (18:2) isomer2	0.934	0.00629842
TEA013924	DGMG (18:2) isomer2	0.981	0.00051303
TEA013970	DGMG (18:2) isomer2	0.963	0.00206139
TEA013992	DGMG (18:2) isomer2	-0.955	0.00297527
TEA014137	DGMG (18:2) isomer2	0.948	0.00397884
TEA014287	DGMG (18:2) isomer2	0.967	0.00163733
TEA014301	DGMG (18:2) isomer2	0.93	0.00715517
TEA014370	DGMG (18:2) isomer2	0.988	0.000206465
TEA014535	DGMG (18:2) isomer2	0.997	1.50312e-05
TEA014578	DGMG (18:2) isomer2	0.975	0.000966656
TEA014639	DGMG (18:2) isomer2	0.964	0.00193557
TEA014695	DGMG (18:2) isomer2	0.926	0.00793551
TEA015197	DGMG (18:2) isomer2	-0.939	0.00550339
TEA015286	DGMG (18:2) isomer2	0.986	0.000302065
TEA015341	DGMG (18:2) isomer2	0.981	0.000554183
TEA015698	DGMG (18:2) isomer2	0.966	0.00167041
TEA015869	DGMG (18:2) isomer2	0.924	0.00843011
TEA016035	DGMG (18:2) isomer2	0.981	0.000528824
TEA016147	DGMG (18:2) isomer2	0.956	0.00287183
TEA016452	DGMG (18:2) isomer2	0.959	0.00244107
TEA016603	DGMG (18:2) isomer2	0.918	0.00976652
TEA016648	DGMG (18:2) isomer2	0.938	0.0057008
TEA016911	DGMG (18:2) isomer2	0.961	0.00224137
TEA016934	DGMG (18:2) isomer2	-0.96	0.00240508
TEA016957	DGMG (18:2) isomer2	-0.946	0.00429696
TEA017093	DGMG (18:2) isomer2	0.987	0.000241762
TEA017100	DGMG (18:2) isomer2	0.977	0.000809067
TEA017242	DGMG (18:2) isomer2	0.981	0.000523694
TEA017284	DGMG (18:2) isomer2	0.953	0.00326093
TEA017419	DGMG (18:2) isomer2	0.946	0.00435749
TEA017420	DGMG (18:2) isomer2	-0.933	0.00653133
TEA017567	DGMG (18:2) isomer2	0.988	0.000215155
TEA017677	DGMG (18:2) isomer2	-0.966	0.00175785
TEA017715	DGMG (18:2) isomer2	0.989	0.000197525
TEA017775	DGMG (18:2) isomer2	0.963	0.00204356
TEA017919	DGMG (18:2) isomer2	-0.97	0.00131079
TEA017942	DGMG (18:2) isomer2	0.989	0.000170068
TEA017971	DGMG (18:2) isomer2	-0.967	0.00163793
TEA018091	DGMG (18:2) isomer2	0.993	7.24259e-05
TEA018346	DGMG (18:2) isomer2	-0.922	0.00893899
TEA018511	DGMG (18:2) isomer2	-0.968	0.00153838
TEA018590	DGMG (18:2) isomer2	0.925	0.00819317
TEA018962	DGMG (18:2) isomer2	-0.925	0.00821086
TEA019101	DGMG (18:2) isomer2	0.952	0.00341228
TEA019276	DGMG (18:2) isomer2	0.958	0.00263644
TEA019280	DGMG (18:2) isomer2	0.964	0.00194994
TEA019283	DGMG (18:2) isomer2	0.972	0.00113938
TEA019293	DGMG (18:2) isomer2	-0.958	0.00255877
TEA019334	DGMG (18:2) isomer2	-0.963	0.00200307
TEA019530	DGMG (18:2) isomer2	0.944	0.00459704
TEA019532	DGMG (18:2) isomer2	0.972	0.00117639
TEA019699	DGMG (18:2) isomer2	-0.981	0.000531612
TEA019806	DGMG (18:2) isomer2	0.945	0.00437639
TEA019829	DGMG (18:2) isomer2	-0.918	0.00984232
TEA020138	DGMG (18:2) isomer2	0.994	4.63671e-05
TEA020151	DGMG (18:2) isomer2	0.962	0.00213209
TEA020170	DGMG (18:2) isomer2	0.958	0.00261421
TEA020296	DGMG (18:2) isomer2	-0.964	0.00195182
TEA020432	DGMG (18:2) isomer2	-0.966	0.00175915
TEA020483	DGMG (18:2) isomer2	0.955	0.00303247
TEA020498	DGMG (18:2) isomer2	0.937	0.00581898
TEA020548	DGMG (18:2) isomer2	0.947	0.00409082
TEA020562	DGMG (18:2) isomer2	-0.929	0.00736046
TEA020677	DGMG (18:2) isomer2	0.983	0.000431267
TEA020827	DGMG (18:2) isomer2	-0.944	0.00465325
TEA020843	DGMG (18:2) isomer2	0.967	0.00163184
TEA020993	DGMG (18:2) isomer2	-0.964	0.00188689
TEA021104	DGMG (18:2) isomer2	0.958	0.00264147
TEA021137	DGMG (18:2) isomer2	0.948	0.00399494
TEA021169	DGMG (18:2) isomer2	0.95	0.00371054
TEA021420	DGMG (18:2) isomer2	-0.955	0.00297051
TEA021431	DGMG (18:2) isomer2	-0.989	0.000171806
TEA021502	DGMG (18:2) isomer2	0.985	0.000321173
TEA022103	DGMG (18:2) isomer2	-0.978	0.000727909
TEA022123	DGMG (18:2) isomer2	0.962	0.00213925
TEA022147	DGMG (18:2) isomer2	-0.941	0.00516629
TEA022180	DGMG (18:2) isomer2	0.964	0.00196413
TEA022253	DGMG (18:2) isomer2	0.993	8.11547e-05
TEA022464	DGMG (18:2) isomer2	-0.975	0.000920173
TEA022579	DGMG (18:2) isomer2	0.981	0.00051127
TEA022659	DGMG (18:2) isomer2	-0.958	0.00260717
TEA022692	DGMG (18:2) isomer2	-0.939	0.00541797
TEA022709	DGMG (18:2) isomer2	-0.925	0.00812137
TEA022767	DGMG (18:2) isomer2	-0.95	0.00368881
TEA022890	DGMG (18:2) isomer2	-0.955	0.00293475
TEA022905	DGMG (18:2) isomer2	-0.986	0.000298678
TEA023174	DGMG (18:2) isomer2	-0.953	0.00333038
TEA023193	DGMG (18:2) isomer2	-0.928	0.00757938
TEA023614	DGMG (18:2) isomer2	-0.942	0.00495516
TEA023788	DGMG (18:2) isomer2	0.993	7.78327e-05
TEA023824	DGMG (18:2) isomer2	0.935	0.00616321
TEA023911	DGMG (18:2) isomer2	0.96	0.0023715
TEA024007	DGMG (18:2) isomer2	0.946	0.00426895
TEA024528	DGMG (18:2) isomer2	0.975	0.000901376
TEA024627	DGMG (18:2) isomer2	0.932	0.0067793
TEA024808	DGMG (18:2) isomer2	-0.969	0.00146865
TEA025114	DGMG (18:2) isomer2	0.951	0.00361236
TEA025199	DGMG (18:2) isomer2	0.933	0.00649969
TEA025224	DGMG (18:2) isomer2	0.922	0.00881795
TEA025316	DGMG (18:2) isomer2	0.97	0.0012997
TEA025331	DGMG (18:2) isomer2	0.942	0.00497861
TEA025499	DGMG (18:2) isomer2	-0.984	0.000382973
TEA025954	DGMG (18:2) isomer2	0.94	0.00530396
TEA026037	DGMG (18:2) isomer2	-0.948	0.00399548
TEA026196	DGMG (18:2) isomer2	0.952	0.00342129
TEA026250	DGMG (18:2) isomer2	0.925	0.00812402
TEA026260	DGMG (18:2) isomer2	-0.932	0.00682749
TEA026293	DGMG (18:2) isomer2	-0.935	0.00614728
TEA026442	DGMG (18:2) isomer2	-0.93	0.00710141
TEA026512	DGMG (18:2) isomer2	0.925	0.00829075
TEA026645	DGMG (18:2) isomer2	0.977	0.00077139
TEA026798	DGMG (18:2) isomer2	-0.981	0.000534941
TEA026860	DGMG (18:2) isomer2	0.957	0.00276228
TEA027059	DGMG (18:2) isomer2	0.974	0.001029
TEA027130	DGMG (18:2) isomer2	-0.97	0.00136765
TEA027221	DGMG (18:2) isomer2	-0.954	0.00311704
TEA027247	DGMG (18:2) isomer2	0.966	0.0016861
TEA027382	DGMG (18:2) isomer2	-0.922	0.00892191
TEA027422	DGMG (18:2) isomer2	0.971	0.00123836
TEA027663	DGMG (18:2) isomer2	0.98	0.000604879
TEA027861	DGMG (18:2) isomer2	0.986	0.000285037
TEA028142	DGMG (18:2) isomer2	0.967	0.00159867
TEA028512	DGMG (18:2) isomer2	0.951	0.00352549
TEA028617	DGMG (18:2) isomer2	0.993	6.60421e-05
TEA028753	DGMG (18:2) isomer2	-0.965	0.00183833
TEA028757	DGMG (18:2) isomer2	0.957	0.00279427
TEA029064	DGMG (18:2) isomer2	0.935	0.00615539
TEA029175	DGMG (18:2) isomer2	-0.984	0.000386642
TEA029211	DGMG (18:2) isomer2	0.949	0.00384145
TEA029249	DGMG (18:2) isomer2	-0.923	0.00863568
TEA029619	DGMG (18:2) isomer2	-0.926	0.00808372
TEA029700	DGMG (18:2) isomer2	0.946	0.00430406
TEA029716	DGMG (18:2) isomer2	0.976	0.000835622
TEA029983	DGMG (18:2) isomer2	0.967	0.00165161
TEA030264	DGMG (18:2) isomer2	0.985	0.000333019
TEA030277	DGMG (18:2) isomer2	-0.976	0.000866516
TEA030306	DGMG (18:2) isomer2	0.932	0.00673014
TEA030309	DGMG (18:2) isomer2	0.955	0.00293953
TEA030447	DGMG (18:2) isomer2	0.959	0.00245463
TEA030599	DGMG (18:2) isomer2	0.977	0.000780441
TEA030742	DGMG (18:2) isomer2	-0.955	0.00300632
TEA030743	DGMG (18:2) isomer2	-0.951	0.00348888
TEA030809	DGMG (18:2) isomer2	0.957	0.00277946
TEA030887	DGMG (18:2) isomer2	0.977	0.000757218
TEA030958	DGMG (18:2) isomer2	-0.95	0.00371762
TEA031095	DGMG (18:2) isomer2	-0.984	0.000394771
TEA031133	DGMG (18:2) isomer2	-0.923	0.00876805
TEA031197	DGMG (18:2) isomer2	0.936	0.00604481
TEA031326	DGMG (18:2) isomer2	-0.959	0.0025004
TEA031546	DGMG (18:2) isomer2	0.926	0.0079478
TEA031959	DGMG (18:2) isomer2	0.947	0.00414918
TEA032024	DGMG (18:2) isomer2	-0.967	0.00165986
TEA032106	DGMG (18:2) isomer2	-0.935	0.00617499
TEA032117	DGMG (18:2) isomer2	0.974	0.000999785
TEA032236	DGMG (18:2) isomer2	-0.946	0.00430042
TEA032356	DGMG (18:2) isomer2	0.963	0.00200018
TEA032410	DGMG (18:2) isomer2	0.973	0.00110668
TEA032434	DGMG (18:2) isomer2	0.972	0.00113785
TEA032578	DGMG (18:2) isomer2	0.978	0.000708882
TEA032585	DGMG (18:2) isomer2	0.95	0.00372275
TEA032929	DGMG (18:2) isomer2	0.978	0.000703282
TEA033022	DGMG (18:2) isomer2	0.961	0.00227896
TEA033044	DGMG (18:2) isomer2	-0.99	0.000139462
TEA033135	DGMG (18:2) isomer2	0.919	0.00956507
TEA033232	DGMG (18:2) isomer2	0.95	0.00365641
TEA033264	DGMG (18:2) isomer2	0.964	0.00192208
TEA033355	DGMG (18:2) isomer2	0.988	0.000201343
TEA033421	DGMG (18:2) isomer2	0.978	0.000718084
TEA033461	DGMG (18:2) isomer2	-0.954	0.00313158
TEA033490	DGMG (18:2) isomer2	0.984	0.000384353
TEA033515	DGMG (18:2) isomer2	-0.974	0.000982853
TEA033527	DGMG (18:2) isomer2	-0.96	0.00235217
TEA033557	DGMG (18:2) isomer2	0.92	0.00935946
TEA033642	DGMG (18:2) isomer2	0.946	0.00423854
TEA033798	DGMG (18:2) isomer2	0.972	0.00119609
TEA033869	DGMG (18:2) isomer2	0.946	0.00424498
TEA000118	DGMG (18:2) isomer3	0.986	0.000304925
TEA000385	DGMG (18:2) isomer3	0.981	0.000513941
TEA000429	DGMG (18:2) isomer3	0.971	0.00121069
TEA000502	DGMG (18:2) isomer3	-0.982	0.000467027
TEA000515	DGMG (18:2) isomer3	0.962	0.00211733
TEA000533	DGMG (18:2) isomer3	0.924	0.00835037
TEA000564	DGMG (18:2) isomer3	0.966	0.0017413
TEA000992	DGMG (18:2) isomer3	0.941	0.00515773
TEA001040	DGMG (18:2) isomer3	0.918	0.00982932
TEA001041	DGMG (18:2) isomer3	-0.983	0.000436895
TEA001102	DGMG (18:2) isomer3	-0.948	0.00397897
TEA001121	DGMG (18:2) isomer3	0.975	0.000916812
TEA001290	DGMG (18:2) isomer3	0.952	0.00340549
TEA001544	DGMG (18:2) isomer3	-0.933	0.00649089
TEA001615	DGMG (18:2) isomer3	0.954	0.00306061
TEA001659	DGMG (18:2) isomer3	0.934	0.00638472
TEA001663	DGMG (18:2) isomer3	0.951	0.00354861
TEA001739	DGMG (18:2) isomer3	0.965	0.00185271
TEA001751	DGMG (18:2) isomer3	-0.964	0.00188872
TEA001836	DGMG (18:2) isomer3	0.974	0.00098068
TEA001885	DGMG (18:2) isomer3	0.929	0.00744131
TEA001934	DGMG (18:2) isomer3	-0.963	0.00201524
TEA002038	DGMG (18:2) isomer3	0.987	0.000241304
TEA002412	DGMG (18:2) isomer3	0.992	0.000104073
TEA002498	DGMG (18:2) isomer3	0.985	0.000332106
TEA002871	DGMG (18:2) isomer3	0.996	1.89219e-05
TEA002972	DGMG (18:2) isomer3	-0.962	0.00211967
TEA003261	DGMG (18:2) isomer3	0.983	0.00042829
TEA003382	DGMG (18:2) isomer3	0.967	0.00159462
TEA003476	DGMG (18:2) isomer3	-0.975	0.000908026
TEA003787	DGMG (18:2) isomer3	-0.954	0.00318421
TEA003830	DGMG (18:2) isomer3	0.985	0.000339092
TEA004148	DGMG (18:2) isomer3	0.947	0.00414355
TEA004259	DGMG (18:2) isomer3	0.981	0.000520437
TEA004294	DGMG (18:2) isomer3	-0.951	0.00353127
TEA004491	DGMG (18:2) isomer3	0.954	0.00308916
TEA004541	DGMG (18:2) isomer3	0.943	0.00484766
TEA004543	DGMG (18:2) isomer3	0.977	0.00080512
TEA004639	DGMG (18:2) isomer3	0.966	0.00171357
TEA004802	DGMG (18:2) isomer3	0.924	0.00850044
TEA004814	DGMG (18:2) isomer3	0.958	0.00258545
TEA004887	DGMG (18:2) isomer3	0.93	0.00707763
TEA004946	DGMG (18:2) isomer3	0.92	0.0092458
TEA005026	DGMG (18:2) isomer3	-0.947	0.00412401
TEA005365	DGMG (18:2) isomer3	-0.964	0.00189003
TEA005457	DGMG (18:2) isomer3	0.99	0.000162437
TEA005525	DGMG (18:2) isomer3	-0.974	0.00103619
TEA005540	DGMG (18:2) isomer3	0.971	0.00126136
TEA005634	DGMG (18:2) isomer3	0.955	0.00298915
TEA005774	DGMG (18:2) isomer3	0.944	0.00461975
TEA005792	DGMG (18:2) isomer3	-0.957	0.00277701
TEA005801	DGMG (18:2) isomer3	-0.953	0.00320499
TEA005835	DGMG (18:2) isomer3	-0.968	0.00154316
TEA005893	DGMG (18:2) isomer3	0.991	0.000122477
TEA005980	DGMG (18:2) isomer3	0.962	0.00213455
TEA006051	DGMG (18:2) isomer3	-0.954	0.00315397
TEA006188	DGMG (18:2) isomer3	0.928	0.00751257
TEA006245	DGMG (18:2) isomer3	0.947	0.00412852
TEA006408	DGMG (18:2) isomer3	-0.986	0.000288954
TEA006411	DGMG (18:2) isomer3	-0.969	0.00138642
TEA006526	DGMG (18:2) isomer3	-0.935	0.00624062
TEA006834	DGMG (18:2) isomer3	0.988	0.000214506
TEA006855	DGMG (18:2) isomer3	0.952	0.00334825
TEA007015	DGMG (18:2) isomer3	0.942	0.00497115
TEA007171	DGMG (18:2) isomer3	0.952	0.00336701
TEA007178	DGMG (18:2) isomer3	0.962	0.00209253
TEA007352	DGMG (18:2) isomer3	0.977	0.000816594
TEA007435	DGMG (18:2) isomer3	0.987	0.00025547
TEA007487	DGMG (18:2) isomer3	0.985	0.000320003
TEA007539	DGMG (18:2) isomer3	0.975	0.000949854
TEA007543	DGMG (18:2) isomer3	0.982	0.00050885
TEA007546	DGMG (18:2) isomer3	0.976	0.000845077
TEA007550	DGMG (18:2) isomer3	0.975	0.000943591
TEA007569	DGMG (18:2) isomer3	-0.939	0.00538608
TEA007697	DGMG (18:2) isomer3	0.998	8.7827e-06
TEA007980	DGMG (18:2) isomer3	0.994	5.66313e-05
TEA008320	DGMG (18:2) isomer3	0.972	0.00115884
TEA008402	DGMG (18:2) isomer3	-0.983	0.000406919
TEA008416	DGMG (18:2) isomer3	0.976	0.000882241
TEA008603	DGMG (18:2) isomer3	0.982	0.000463026
TEA008746	DGMG (18:2) isomer3	0.966	0.00176095
TEA008848	DGMG (18:2) isomer3	0.95	0.00373186
TEA009005	DGMG (18:2) isomer3	-0.93	0.0072359
TEA009224	DGMG (18:2) isomer3	-0.966	0.00172337
TEA009235	DGMG (18:2) isomer3	0.989	0.000175625
TEA009260	DGMG (18:2) isomer3	-0.987	0.000260095
TEA009643	DGMG (18:2) isomer3	0.982	0.000489182
TEA009866	DGMG (18:2) isomer3	-0.972	0.00113564
TEA009890	DGMG (18:2) isomer3	0.973	0.00110619
TEA009936	DGMG (18:2) isomer3	-0.968	0.00150141
TEA010004	DGMG (18:2) isomer3	-0.987	0.000245053
TEA010053	DGMG (18:2) isomer3	0.968	0.00148607
TEA010173	DGMG (18:2) isomer3	0.954	0.00313059
TEA010182	DGMG (18:2) isomer3	-0.928	0.00767227
TEA010716	DGMG (18:2) isomer3	0.957	0.00276994
TEA011180	DGMG (18:2) isomer3	0.931	0.00707345
TEA011216	DGMG (18:2) isomer3	0.936	0.00594128
TEA011236	DGMG (18:2) isomer3	0.963	0.0020595
TEA011290	DGMG (18:2) isomer3	-0.984	0.000403418
TEA011393	DGMG (18:2) isomer3	-0.917	0.00995126
TEA011913	DGMG (18:2) isomer3	0.974	0.000970747
TEA012004	DGMG (18:2) isomer3	0.955	0.00294626
TEA012044	DGMG (18:2) isomer3	0.956	0.00283927
TEA012109	DGMG (18:2) isomer3	0.989	0.000177119
TEA012255	DGMG (18:2) isomer3	-0.931	0.00707074
TEA012463	DGMG (18:2) isomer3	0.98	0.000621563
TEA012471	DGMG (18:2) isomer3	-0.958	0.00257992
TEA012490	DGMG (18:2) isomer3	-0.984	0.000388609
TEA012971	DGMG (18:2) isomer3	0.976	0.000876126
TEA013359	DGMG (18:2) isomer3	-0.983	0.000440768
TEA013608	DGMG (18:2) isomer3	-0.977	0.000793602
TEA013846	DGMG (18:2) isomer3	-0.983	0.000419182
TEA013879	DGMG (18:2) isomer3	-0.998	5.6495e-06
TEA013880	DGMG (18:2) isomer3	-0.968	0.00152533
TEA013898	DGMG (18:2) isomer3	0.923	0.0085859
TEA013924	DGMG (18:2) isomer3	0.974	0.000991968
TEA013970	DGMG (18:2) isomer3	0.983	0.00043383
TEA013992	DGMG (18:2) isomer3	-0.989	0.000179489
TEA014191	DGMG (18:2) isomer3	-0.951	0.00352437
TEA014287	DGMG (18:2) isomer3	0.983	0.00042138
TEA014301	DGMG (18:2) isomer3	0.959	0.00250047
TEA014370	DGMG (18:2) isomer3	0.983	0.000452848
TEA014535	DGMG (18:2) isomer3	0.988	0.000225825
TEA014578	DGMG (18:2) isomer3	0.976	0.000824147
TEA014639	DGMG (18:2) isomer3	0.967	0.00159056
TEA015109	DGMG (18:2) isomer3	-0.922	0.00882913
TEA015286	DGMG (18:2) isomer3	0.992	8.96901e-05
TEA015291	DGMG (18:2) isomer3	-0.924	0.0085447
TEA015341	DGMG (18:2) isomer3	0.953	0.00322039
TEA015646	DGMG (18:2) isomer3	-0.927	0.00779749
TEA015698	DGMG (18:2) isomer3	0.949	0.00382726
TEA016035	DGMG (18:2) isomer3	0.971	0.00127189
TEA016147	DGMG (18:2) isomer3	0.97	0.00130808
TEA016351	DGMG (18:2) isomer3	0.953	0.00327224
TEA016452	DGMG (18:2) isomer3	0.933	0.00651059
TEA016501	DGMG (18:2) isomer3	0.934	0.00647778
TEA016603	DGMG (18:2) isomer3	0.967	0.00165617
TEA016648	DGMG (18:2) isomer3	0.925	0.00813117
TEA016702	DGMG (18:2) isomer3	0.935	0.00612008
TEA016911	DGMG (18:2) isomer3	0.96	0.0023529
TEA016934	DGMG (18:2) isomer3	-0.984	0.000390097
TEA016957	DGMG (18:2) isomer3	-0.948	0.00397063
TEA017093	DGMG (18:2) isomer3	0.992	0.000102459
TEA017100	DGMG (18:2) isomer3	0.93	0.00714569
TEA017242	DGMG (18:2) isomer3	0.992	8.5075e-05
TEA017284	DGMG (18:2) isomer3	0.931	0.006969
TEA017419	DGMG (18:2) isomer3	0.975	0.000915777
TEA017420	DGMG (18:2) isomer3	-0.942	0.00494181
TEA017567	DGMG (18:2) isomer3	0.999	2.4063e-06
TEA017677	DGMG (18:2) isomer3	-0.978	0.000712571
TEA017715	DGMG (18:2) isomer3	0.97	0.00135432
TEA017775	DGMG (18:2) isomer3	0.93	0.00724935
TEA017919	DGMG (18:2) isomer3	-0.984	0.00040311
TEA017942	DGMG (18:2) isomer3	0.986	0.000293975
TEA017971	DGMG (18:2) isomer3	-0.994	5.78795e-05
TEA018091	DGMG (18:2) isomer3	0.997	1.72785e-05
TEA018197	DGMG (18:2) isomer3	-0.943	0.00479358
TEA018509	DGMG (18:2) isomer3	0.929	0.00728832
TEA018511	DGMG (18:2) isomer3	-0.972	0.00119891
TEA018922	DGMG (18:2) isomer3	-0.931	0.00698937
TEA018962	DGMG (18:2) isomer3	-0.927	0.0077111
TEA019101	DGMG (18:2) isomer3	0.978	0.000730856
TEA019276	DGMG (18:2) isomer3	0.938	0.00569496
TEA019280	DGMG (18:2) isomer3	0.969	0.00145477
TEA019283	DGMG (18:2) isomer3	0.958	0.00260085
TEA019293	DGMG (18:2) isomer3	-0.963	0.00200039
TEA019334	DGMG (18:2) isomer3	-0.966	0.00172796
TEA019530	DGMG (18:2) isomer3	0.955	0.00305716
TEA019532	DGMG (18:2) isomer3	0.981	0.000559459
TEA019699	DGMG (18:2) isomer3	-0.981	0.000565441
TEA019806	DGMG (18:2) isomer3	0.966	0.00166476
TEA019829	DGMG (18:2) isomer3	-0.95	0.003641
TEA019986	DGMG (18:2) isomer3	-0.917	0.00997263
TEA020138	DGMG (18:2) isomer3	0.987	0.000248129
TEA020151	DGMG (18:2) isomer3	0.936	0.00609286
TEA020170	DGMG (18:2) isomer3	0.947	0.00419182
TEA020296	DGMG (18:2) isomer3	-0.971	0.00124209
TEA020432	DGMG (18:2) isomer3	-0.965	0.0017861
TEA020483	DGMG (18:2) isomer3	0.978	0.000725443
TEA020498	DGMG (18:2) isomer3	0.919	0.00951145
TEA020548	DGMG (18:2) isomer3	0.981	0.000526827
TEA020562	DGMG (18:2) isomer3	-0.93	0.00727722
TEA020670	DGMG (18:2) isomer3	-0.923	0.00860802
TEA020677	DGMG (18:2) isomer3	0.982	0.000488068
TEA020827	DGMG (18:2) isomer3	-0.928	0.00760563
TEA020843	DGMG (18:2) isomer3	0.953	0.00328496
TEA020993	DGMG (18:2) isomer3	-0.928	0.00759961
TEA021104	DGMG (18:2) isomer3	0.963	0.00207516
TEA021137	DGMG (18:2) isomer3	0.935	0.00615043
TEA021169	DGMG (18:2) isomer3	0.947	0.00414177
TEA021215	DGMG (18:2) isomer3	0.952	0.00342864
TEA021420	DGMG (18:2) isomer3	-0.953	0.0032162
TEA021431	DGMG (18:2) isomer3	-0.993	8.19196e-05
TEA021502	DGMG (18:2) isomer3	0.995	3.62007e-05
TEA022103	DGMG (18:2) isomer3	-0.966	0.00175619
TEA022123	DGMG (18:2) isomer3	0.954	0.0031748
TEA022147	DGMG (18:2) isomer3	-0.94	0.00533896
TEA022180	DGMG (18:2) isomer3	0.992	8.47701e-05
TEA022253	DGMG (18:2) isomer3	0.983	0.00044369
TEA022464	DGMG (18:2) isomer3	-0.972	0.00113838
TEA022579	DGMG (18:2) isomer3	0.944	0.00461745
TEA022659	DGMG (18:2) isomer3	-0.986	0.000274312
TEA022709	DGMG (18:2) isomer3	-0.974	0.000994269
TEA022767	DGMG (18:2) isomer3	-0.975	0.000963426
TEA022890	DGMG (18:2) isomer3	-0.986	0.000313316
TEA022905	DGMG (18:2) isomer3	-0.987	0.000243948
TEA023174	DGMG (18:2) isomer3	-0.959	0.00252507
TEA023193	DGMG (18:2) isomer3	-0.932	0.00686342
TEA023614	DGMG (18:2) isomer3	-0.941	0.00514257
TEA023788	DGMG (18:2) isomer3	0.975	0.00096568
TEA023911	DGMG (18:2) isomer3	0.978	0.000707907
TEA024007	DGMG (18:2) isomer3	0.961	0.00219974
TEA024377	DGMG (18:2) isomer3	0.923	0.00864179
TEA024528	DGMG (18:2) isomer3	0.949	0.00382104
TEA024808	DGMG (18:2) isomer3	-0.975	0.000963498
TEA025114	DGMG (18:2) isomer3	0.978	0.00074404
TEA025316	DGMG (18:2) isomer3	0.989	0.000179253
TEA025331	DGMG (18:2) isomer3	0.981	0.000562577
TEA025499	DGMG (18:2) isomer3	-0.993	6.79151e-05
TEA026037	DGMG (18:2) isomer3	-0.98	0.000608487
TEA026196	DGMG (18:2) isomer3	0.978	0.000701597
TEA026250	DGMG (18:2) isomer3	0.975	0.000946481
TEA026260	DGMG (18:2) isomer3	-0.942	0.005005
TEA026293	DGMG (18:2) isomer3	-0.968	0.0015201
TEA026442	DGMG (18:2) isomer3	-0.923	0.00860346
TEA026512	DGMG (18:2) isomer3	0.964	0.00190448
TEA026594	DGMG (18:2) isomer3	-0.921	0.00910029
TEA026645	DGMG (18:2) isomer3	0.964	0.00196962
TEA026706	DGMG (18:2) isomer3	0.931	0.00705081
TEA026798	DGMG (18:2) isomer3	-0.986	0.000281262
TEA026860	DGMG (18:2) isomer3	0.975	0.000954374
TEA027059	DGMG (18:2) isomer3	0.96	0.0023545
TEA027130	DGMG (18:2) isomer3	-0.955	0.00294448
TEA027221	DGMG (18:2) isomer3	-0.981	0.000522569
TEA027247	DGMG (18:2) isomer3	0.98	0.000593693
TEA027382	DGMG (18:2) isomer3	-0.962	0.00217168
TEA027422	DGMG (18:2) isomer3	0.984	0.000361017
TEA027663	DGMG (18:2) isomer3	0.944	0.00454426
TEA027861	DGMG (18:2) isomer3	0.982	0.000506006
TEA028142	DGMG (18:2) isomer3	0.989	0.000173739
TEA028512	DGMG (18:2) isomer3	0.954	0.00314243
TEA028617	DGMG (18:2) isomer3	0.993	6.5835e-05
TEA028672	DGMG (18:2) isomer3	0.922	0.0089365
TEA028753	DGMG (18:2) isomer3	-0.983	0.000418596
TEA029175	DGMG (18:2) isomer3	-0.968	0.0015396
TEA029211	DGMG (18:2) isomer3	0.978	0.000710818
TEA029619	DGMG (18:2) isomer3	-0.945	0.00440237
TEA029700	DGMG (18:2) isomer3	0.957	0.00272939
TEA029716	DGMG (18:2) isomer3	0.979	0.000656489
TEA029983	DGMG (18:2) isomer3	0.962	0.00212917
TEA030264	DGMG (18:2) isomer3	0.986	0.000291461
TEA030277	DGMG (18:2) isomer3	-0.98	0.000592967
TEA030309	DGMG (18:2) isomer3	0.972	0.00120633
TEA030447	DGMG (18:2) isomer3	0.934	0.00631254
TEA030599	DGMG (18:2) isomer3	0.931	0.00698303
TEA030632	DGMG (18:2) isomer3	-0.944	0.00458925
TEA030742	DGMG (18:2) isomer3	-0.951	0.00352112
TEA030743	DGMG (18:2) isomer3	-0.951	0.00349027
TEA030887	DGMG (18:2) isomer3	0.993	8.13468e-05
TEA031095	DGMG (18:2) isomer3	-0.969	0.00141342
TEA031133	DGMG (18:2) isomer3	-0.933	0.00658983
TEA031244	DGMG (18:2) isomer3	0.965	0.00181756
TEA031326	DGMG (18:2) isomer3	-0.979	0.000678632
TEA031546	DGMG (18:2) isomer3	0.975	0.000952302
TEA031959	DGMG (18:2) isomer3	0.949	0.00387011
TEA032024	DGMG (18:2) isomer3	-0.964	0.0018967
TEA032085	DGMG (18:2) isomer3	0.921	0.00912238
TEA032106	DGMG (18:2) isomer3	-0.973	0.00110374
TEA032117	DGMG (18:2) isomer3	0.998	6.9696e-06
TEA032129	DGMG (18:2) isomer3	-0.945	0.00446316
TEA032236	DGMG (18:2) isomer3	-0.944	0.00458065
TEA032356	DGMG (18:2) isomer3	0.97	0.00137411
TEA032410	DGMG (18:2) isomer3	0.979	0.000661264
TEA032434	DGMG (18:2) isomer3	0.976	0.000850537
TEA032578	DGMG (18:2) isomer3	0.951	0.0035983
TEA032585	DGMG (18:2) isomer3	0.97	0.0013709
TEA032728	DGMG (18:2) isomer3	-0.946	0.00432226
TEA032929	DGMG (18:2) isomer3	0.953	0.0032435
TEA033022	DGMG (18:2) isomer3	0.965	0.00183921
TEA033044	DGMG (18:2) isomer3	-0.988	0.000231409
TEA033232	DGMG (18:2) isomer3	0.946	0.00423166
TEA033264	DGMG (18:2) isomer3	0.959	0.00251342
TEA033355	DGMG (18:2) isomer3	0.992	9.52303e-05
TEA033421	DGMG (18:2) isomer3	0.983	0.00042561
TEA033461	DGMG (18:2) isomer3	-0.969	0.00145667
TEA033490	DGMG (18:2) isomer3	0.989	0.000173202
TEA033515	DGMG (18:2) isomer3	-0.987	0.000250558
TEA033527	DGMG (18:2) isomer3	-0.954	0.00307798
TEA033642	DGMG (18:2) isomer3	0.98	0.000595814
TEA033798	DGMG (18:2) isomer3	0.97	0.0013084
TEA033869	DGMG (18:2) isomer3	0.957	0.00274106
TEA000118	PC 16:1/14:1	-0.979	0.000665827
TEA000385	PC 16:1/14:1	-0.953	0.00325694
TEA000404	PC 16:1/14:1	0.925	0.00823069
TEA000429	PC 16:1/14:1	-0.969	0.00142645
TEA000502	PC 16:1/14:1	0.927	0.00788214
TEA000515	PC 16:1/14:1	-0.976	0.000856094
TEA000564	PC 16:1/14:1	-0.942	0.00491289
TEA000992	PC 16:1/14:1	-0.963	0.0020773
TEA001041	PC 16:1/14:1	0.974	0.00103046
TEA001102	PC 16:1/14:1	0.957	0.0027768
TEA001121	PC 16:1/14:1	-0.926	0.00805773
TEA001290	PC 16:1/14:1	-0.954	0.00318441
TEA001544	PC 16:1/14:1	0.947	0.00416498
TEA001615	PC 16:1/14:1	-0.984	0.000370773
TEA001659	PC 16:1/14:1	-0.964	0.00194151
TEA001663	PC 16:1/14:1	-0.959	0.00245753
TEA001739	PC 16:1/14:1	-0.951	0.00360599
TEA001751	PC 16:1/14:1	0.962	0.00214226
TEA001836	PC 16:1/14:1	-0.973	0.00110969
TEA001885	PC 16:1/14:1	-0.968	0.00152001
TEA001934	PC 16:1/14:1	0.982	0.000500707
TEA002038	PC 16:1/14:1	-0.965	0.00185537
TEA002412	PC 16:1/14:1	-0.972	0.00115076
TEA002498	PC 16:1/14:1	-0.943	0.00470221
TEA002871	PC 16:1/14:1	-0.978	0.000707642
TEA002972	PC 16:1/14:1	0.958	0.0026342
TEA002984	PC 16:1/14:1	0.965	0.00179943
TEA003106	PC 16:1/14:1	0.953	0.0032794
TEA003261	PC 16:1/14:1	-0.959	0.00243093
TEA003382	PC 16:1/14:1	-0.963	0.00202955
TEA003476	PC 16:1/14:1	0.935	0.00611511
TEA003677	PC 16:1/14:1	-0.94	0.00522633
TEA003787	PC 16:1/14:1	0.97	0.00132189
TEA003830	PC 16:1/14:1	-0.974	0.00101181
TEA004083	PC 16:1/14:1	-0.962	0.00211222
TEA004148	PC 16:1/14:1	-0.957	0.00272606
TEA004191	PC 16:1/14:1	-0.961	0.00229846
TEA004259	PC 16:1/14:1	-0.951	0.00360246
TEA004268	PC 16:1/14:1	0.926	0.0079176
TEA004294	PC 16:1/14:1	0.928	0.00765943
TEA004459	PC 16:1/14:1	-0.973	0.00110243
TEA004491	PC 16:1/14:1	-0.942	0.0048843
TEA004541	PC 16:1/14:1	-0.952	0.00344685
TEA004543	PC 16:1/14:1	-0.981	0.000551599
TEA004639	PC 16:1/14:1	-0.95	0.0036917
TEA004802	PC 16:1/14:1	-0.956	0.0028338
TEA004814	PC 16:1/14:1	-0.937	0.00574433
TEA004946	PC 16:1/14:1	-0.95	0.00367002
TEA005365	PC 16:1/14:1	0.956	0.00284689
TEA005457	PC 16:1/14:1	-0.956	0.00291239
TEA005525	PC 16:1/14:1	0.943	0.00472135
TEA005540	PC 16:1/14:1	-0.973	0.00111235
TEA005634	PC 16:1/14:1	-0.973	0.00107433
TEA005774	PC 16:1/14:1	-0.928	0.00754927
TEA005792	PC 16:1/14:1	0.947	0.00409552
TEA005801	PC 16:1/14:1	0.97	0.00129295
TEA005835	PC 16:1/14:1	0.974	0.000972185
TEA005893	PC 16:1/14:1	-0.959	0.0024716
TEA006051	PC 16:1/14:1	0.976	0.000866583
TEA006245	PC 16:1/14:1	-0.948	0.00405496
TEA006408	PC 16:1/14:1	0.973	0.00110604
TEA006411	PC 16:1/14:1	0.929	0.00737379
TEA006834	PC 16:1/14:1	-0.981	0.000554517
TEA006855	PC 16:1/14:1	-0.951	0.00353752
TEA007015	PC 16:1/14:1	-0.935	0.00611055
TEA007171	PC 16:1/14:1	-0.944	0.00463059
TEA007178	PC 16:1/14:1	-0.934	0.00630338
TEA007352	PC 16:1/14:1	-0.976	0.000890408
TEA007435	PC 16:1/14:1	-0.986	0.000313731
TEA007487	PC 16:1/14:1	-0.965	0.00181395
TEA007539	PC 16:1/14:1	-0.976	0.000838293
TEA007543	PC 16:1/14:1	-0.987	0.000233411
TEA007546	PC 16:1/14:1	-0.972	0.00113432
TEA007550	PC 16:1/14:1	-0.978	0.000742813
TEA007569	PC 16:1/14:1	0.961	0.00227698
TEA007697	PC 16:1/14:1	-0.959	0.00251963
TEA007810	PC 16:1/14:1	0.928	0.0075708
TEA007874	PC 16:1/14:1	-0.926	0.00795684
TEA007876	PC 16:1/14:1	0.935	0.00619472
TEA007980	PC 16:1/14:1	-0.933	0.00654836
TEA007999	PC 16:1/14:1	0.947	0.00409002
TEA008225	PC 16:1/14:1	0.917	0.00999475
TEA008320	PC 16:1/14:1	-0.971	0.0012095
TEA008397	PC 16:1/14:1	0.967	0.00157885
TEA008402	PC 16:1/14:1	0.978	0.000704948
TEA008416	PC 16:1/14:1	-0.934	0.00636888
TEA008603	PC 16:1/14:1	-0.948	0.00405785
TEA008746	PC 16:1/14:1	-0.96	0.00235565
TEA008848	PC 16:1/14:1	-0.97	0.00129602
TEA009005	PC 16:1/14:1	0.96	0.00233577
TEA009235	PC 16:1/14:1	-0.975	0.000931848
TEA009260	PC 16:1/14:1	0.974	0.000982411
TEA009643	PC 16:1/14:1	-0.981	0.000549117
TEA009866	PC 16:1/14:1	0.97	0.00132305
TEA009890	PC 16:1/14:1	-0.966	0.00170117
TEA009936	PC 16:1/14:1	0.976	0.000835714
TEA010004	PC 16:1/14:1	0.976	0.000841818
TEA010053	PC 16:1/14:1	-0.918	0.00989778
TEA010173	PC 16:1/14:1	-0.951	0.00351106
TEA010716	PC 16:1/14:1	-0.946	0.00434509
TEA011180	PC 16:1/14:1	-0.937	0.00578888
TEA011216	PC 16:1/14:1	-0.92	0.0093273
TEA011236	PC 16:1/14:1	-0.95	0.00371371
TEA011290	PC 16:1/14:1	0.981	0.000550237
TEA011393	PC 16:1/14:1	0.945	0.00449899
TEA011913	PC 16:1/14:1	-0.976	0.000829229
TEA011943	PC 16:1/14:1	0.928	0.00761971
TEA012004	PC 16:1/14:1	-0.936	0.00603931
TEA012044	PC 16:1/14:1	-0.987	0.000244409
TEA012109	PC 16:1/14:1	-0.942	0.00496248
TEA012406	PC 16:1/14:1	0.934	0.00638109
TEA012463	PC 16:1/14:1	-0.979	0.000633897
TEA012490	PC 16:1/14:1	0.982	0.00047784
TEA012828	PC 16:1/14:1	-0.931	0.00701782
TEA012955	PC 16:1/14:1	-0.936	0.00598224
TEA012971	PC 16:1/14:1	-0.952	0.00339911
TEA013295	PC 16:1/14:1	-0.922	0.00880424
TEA013359	PC 16:1/14:1	0.921	0.00911845
TEA013608	PC 16:1/14:1	0.981	0.000524232
TEA013679	PC 16:1/14:1	0.931	0.006899
TEA013846	PC 16:1/14:1	0.935	0.00622613
TEA013879	PC 16:1/14:1	0.963	0.00206668
TEA013880	PC 16:1/14:1	0.981	0.000564744
TEA013924	PC 16:1/14:1	-0.959	0.00242937
TEA013970	PC 16:1/14:1	-0.971	0.00124334
TEA013992	PC 16:1/14:1	0.938	0.00567628
TEA014191	PC 16:1/14:1	0.927	0.00776259
TEA014287	PC 16:1/14:1	-0.996	2.85535e-05
TEA014301	PC 16:1/14:1	-0.92	0.00934572
TEA014353	PC 16:1/14:1	-0.942	0.00500559
TEA014370	PC 16:1/14:1	-0.98	0.000610319
TEA014535	PC 16:1/14:1	-0.937	0.00586784
TEA014578	PC 16:1/14:1	-0.992	9.91253e-05
TEA014639	PC 16:1/14:1	-0.981	0.00055255
TEA015109	PC 16:1/14:1	0.932	0.00679254
TEA015286	PC 16:1/14:1	-0.961	0.0022367
TEA015291	PC 16:1/14:1	0.919	0.00966573
TEA015646	PC 16:1/14:1	0.97	0.00130968
TEA015698	PC 16:1/14:1	-0.949	0.0038947
TEA016147	PC 16:1/14:1	-0.993	8.40865e-05
TEA016192	PC 16:1/14:1	-0.957	0.00278189
TEA016351	PC 16:1/14:1	-0.934	0.006468
TEA016501	PC 16:1/14:1	-0.92	0.00936437
TEA016648	PC 16:1/14:1	-0.941	0.00508044
TEA016911	PC 16:1/14:1	-0.977	0.000790533
TEA016934	PC 16:1/14:1	0.972	0.00119496
TEA016957	PC 16:1/14:1	0.923	0.00865643
TEA017093	PC 16:1/14:1	-0.965	0.00176657
TEA017242	PC 16:1/14:1	-0.969	0.00143336
TEA017419	PC 16:1/14:1	-0.967	0.00160471
TEA017420	PC 16:1/14:1	0.979	0.000685397
TEA017567	PC 16:1/14:1	-0.969	0.00147086
TEA017677	PC 16:1/14:1	0.985	0.000337458
TEA017715	PC 16:1/14:1	-0.951	0.00359027
TEA017775	PC 16:1/14:1	-0.954	0.00317439
TEA017919	PC 16:1/14:1	0.972	0.00116129
TEA017942	PC 16:1/14:1	-0.967	0.00162552
TEA017971	PC 16:1/14:1	0.975	0.000896069
TEA018091	PC 16:1/14:1	-0.962	0.0021133
TEA018196	PC 16:1/14:1	-0.973	0.00105351
TEA018511	PC 16:1/14:1	0.966	0.00170342
TEA018590	PC 16:1/14:1	-0.926	0.00800722
TEA018922	PC 16:1/14:1	0.925	0.00814053
TEA019101	PC 16:1/14:1	-0.981	0.000527591
TEA019276	PC 16:1/14:1	-0.951	0.00355228
TEA019280	PC 16:1/14:1	-0.983	0.000452632
TEA019283	PC 16:1/14:1	-0.958	0.00258105
TEA019293	PC 16:1/14:1	0.99	0.000135327
TEA019334	PC 16:1/14:1	0.975	0.000906332
TEA019530	PC 16:1/14:1	-0.925	0.00829196
TEA019532	PC 16:1/14:1	-0.963	0.00205894
TEA019699	PC 16:1/14:1	0.958	0.00265302
TEA019806	PC 16:1/14:1	-0.988	0.000225316
TEA019986	PC 16:1/14:1	0.981	0.000528735
TEA020004	PC 16:1/14:1	0.955	0.0029831
TEA020138	PC 16:1/14:1	-0.958	0.00254916
TEA020151	PC 16:1/14:1	-0.952	0.00342578
TEA020170	PC 16:1/14:1	-0.922	0.0087796
TEA020283	PC 16:1/14:1	0.963	0.00204551
TEA020296	PC 16:1/14:1	0.984	0.000382878
TEA020432	PC 16:1/14:1	0.93	0.00719947
TEA020450	PC 16:1/14:1	-0.943	0.00477838
TEA020483	PC 16:1/14:1	-0.981	0.000539173
TEA020498	PC 16:1/14:1	-0.945	0.00443108
TEA020548	PC 16:1/14:1	-0.964	0.00194851
TEA020562	PC 16:1/14:1	0.971	0.00124799
TEA020677	PC 16:1/14:1	-0.973	0.00110669
TEA020843	PC 16:1/14:1	-0.936	0.0059867
TEA021104	PC 16:1/14:1	-0.934	0.00630591
TEA021137	PC 16:1/14:1	-0.96	0.00239331
TEA021169	PC 16:1/14:1	-0.951	0.00360413
TEA021215	PC 16:1/14:1	-0.927	0.00783551
TEA021365	PC 16:1/14:1	-0.931	0.00706034
TEA021420	PC 16:1/14:1	0.942	0.0048845
TEA021431	PC 16:1/14:1	0.972	0.00115298
TEA021502	PC 16:1/14:1	-0.947	0.00407691
TEA022103	PC 16:1/14:1	0.961	0.00224274
TEA022123	PC 16:1/14:1	-0.972	0.00119156
TEA022147	PC 16:1/14:1	0.937	0.00590932
TEA022180	PC 16:1/14:1	-0.984	0.000393231
TEA022253	PC 16:1/14:1	-0.932	0.00677155
TEA022579	PC 16:1/14:1	-0.942	0.00487883
TEA022659	PC 16:1/14:1	0.966	0.0017538
TEA022692	PC 16:1/14:1	0.921	0.00913436
TEA022709	PC 16:1/14:1	0.937	0.00582596
TEA022767	PC 16:1/14:1	0.978	0.000745618
TEA022890	PC 16:1/14:1	0.986	0.00028721
TEA022905	PC 16:1/14:1	0.937	0.00584691
TEA023174	PC 16:1/14:1	0.965	0.00185803
TEA023788	PC 16:1/14:1	-0.953	0.00331631
TEA023911	PC 16:1/14:1	-0.96	0.00231508
TEA024007	PC 16:1/14:1	-0.992	9.79666e-05
TEA024528	PC 16:1/14:1	-0.958	0.00256262
TEA024615	PC 16:1/14:1	-0.957	0.00279219
TEA024627	PC 16:1/14:1	-0.967	0.00161796
TEA024808	PC 16:1/14:1	0.972	0.00119855
TEA025114	PC 16:1/14:1	-0.989	0.000187871
TEA025316	PC 16:1/14:1	-0.963	0.00198646
TEA025331	PC 16:1/14:1	-0.946	0.00424962
TEA025499	PC 16:1/14:1	0.959	0.00253628
TEA026196	PC 16:1/14:1	-0.985	0.000348285
TEA026250	PC 16:1/14:1	-0.965	0.00186795
TEA026442	PC 16:1/14:1	0.957	0.00276509
TEA026512	PC 16:1/14:1	-0.965	0.00178832
TEA026594	PC 16:1/14:1	0.936	0.00594935
TEA026645	PC 16:1/14:1	-0.958	0.0026384
TEA026706	PC 16:1/14:1	-0.971	0.00126226
TEA026778	PC 16:1/14:1	-0.919	0.0096759
TEA026798	PC 16:1/14:1	0.969	0.00138271
TEA026860	PC 16:1/14:1	-0.973	0.00110692
TEA027020	PC 16:1/14:1	-0.92	0.00943096
TEA027059	PC 16:1/14:1	-0.939	0.0055448
TEA027130	PC 16:1/14:1	0.957	0.00269667
TEA027247	PC 16:1/14:1	-0.986	0.000283485
TEA027422	PC 16:1/14:1	-0.978	0.000715711
TEA027663	PC 16:1/14:1	-0.929	0.00733696
TEA027861	PC 16:1/14:1	-0.945	0.00440899
TEA028142	PC 16:1/14:1	-0.958	0.00256515
TEA028512	PC 16:1/14:1	-0.926	0.00804919
TEA028514	PC 16:1/14:1	0.939	0.00550177
TEA028617	PC 16:1/14:1	-0.975	0.000944937
TEA028753	PC 16:1/14:1	0.943	0.00484611
TEA029175	PC 16:1/14:1	0.939	0.00550945
TEA029619	PC 16:1/14:1	0.961	0.00227836
TEA029700	PC 16:1/14:1	-0.927	0.00775019
TEA029716	PC 16:1/14:1	-0.973	0.00111848
TEA029983	PC 16:1/14:1	-0.981	0.000548656
TEA030264	PC 16:1/14:1	-0.972	0.00119857
TEA030277	PC 16:1/14:1	0.952	0.00339478
TEA030306	PC 16:1/14:1	-0.964	0.00195376
TEA030447	PC 16:1/14:1	-0.921	0.00921775
TEA030484	PC 16:1/14:1	-0.951	0.00349161
TEA030632	PC 16:1/14:1	0.964	0.00192205
TEA030742	PC 16:1/14:1	0.979	0.000658749
TEA030743	PC 16:1/14:1	0.974	0.0010344
TEA030887	PC 16:1/14:1	-0.984	0.000365012
TEA030958	PC 16:1/14:1	0.928	0.00755844
TEA031095	PC 16:1/14:1	0.956	0.00282289
TEA031133	PC 16:1/14:1	0.955	0.00293207
TEA031197	PC 16:1/14:1	-0.948	0.00400789
TEA031244	PC 16:1/14:1	-0.961	0.00228204
TEA031326	PC 16:1/14:1	0.931	0.00691413
TEA031546	PC 16:1/14:1	-0.951	0.00352666
TEA032024	PC 16:1/14:1	0.977	0.000781678
TEA032046	PC 16:1/14:1	-0.93	0.00724328
TEA032085	PC 16:1/14:1	-0.944	0.00453575
TEA032106	PC 16:1/14:1	0.958	0.00262942
TEA032117	PC 16:1/14:1	-0.971	0.00125032
TEA032236	PC 16:1/14:1	0.985	0.000329587
TEA032356	PC 16:1/14:1	-0.961	0.00226842
TEA032410	PC 16:1/14:1	-0.977	0.000761126
TEA032434	PC 16:1/14:1	-0.978	0.000748445
TEA032578	PC 16:1/14:1	-0.92	0.00942462
TEA032585	PC 16:1/14:1	-0.999	3.0942e-06
TEA032728	PC 16:1/14:1	0.92	0.00928666
TEA032929	PC 16:1/14:1	-0.955	0.00304606
TEA033022	PC 16:1/14:1	-0.982	0.000486463
TEA033044	PC 16:1/14:1	0.968	0.00148785
TEA033232	PC 16:1/14:1	-0.978	0.00071486
TEA033264	PC 16:1/14:1	-0.981	0.000544111
TEA033355	PC 16:1/14:1	-0.959	0.00249885
TEA033421	PC 16:1/14:1	-0.986	0.000297986
TEA033461	PC 16:1/14:1	0.971	0.00127485
TEA033490	PC 16:1/14:1	-0.939	0.00548389
TEA033515	PC 16:1/14:1	0.925	0.00830753
TEA033527	PC 16:1/14:1	0.979	0.000660583
TEA033557	PC 16:1/14:1	-0.924	0.00839619
TEA033642	PC 16:1/14:1	-0.979	0.000653328
TEA033798	PC 16:1/14:1	-0.942	0.00498046
TEA033869	PC 16:1/14:1	-0.984	0.000398378
TEA000404	Chrysoeriol 6-C-hexoside	0.973	0.00104481
TEA001102	Chrysoeriol 6-C-hexoside	0.933	0.00666489
TEA001615	Chrysoeriol 6-C-hexoside	-0.921	0.00915707
TEA003106	Chrysoeriol 6-C-hexoside	0.951	0.00360313
TEA003677	Chrysoeriol 6-C-hexoside	-0.926	0.00811063
TEA004191	Chrysoeriol 6-C-hexoside	-0.93	0.00707927
TEA004459	Chrysoeriol 6-C-hexoside	-0.973	0.00105706
TEA005634	Chrysoeriol 6-C-hexoside	-0.93	0.00719047
TEA006051	Chrysoeriol 6-C-hexoside	0.922	0.00879179
TEA007753	Chrysoeriol 6-C-hexoside	0.944	0.00455715
TEA009005	Chrysoeriol 6-C-hexoside	0.938	0.00569397
TEA011818	Chrysoeriol 6-C-hexoside	0.965	0.00182921
TEA011943	Chrysoeriol 6-C-hexoside	0.948	0.00403376
TEA012406	Chrysoeriol 6-C-hexoside	0.958	0.00260559
TEA012828	Chrysoeriol 6-C-hexoside	-0.923	0.00875235
TEA013679	Chrysoeriol 6-C-hexoside	0.954	0.00308574
TEA015159	Chrysoeriol 6-C-hexoside	0.93	0.00712482
TEA015646	Chrysoeriol 6-C-hexoside	0.964	0.00192679
TEA016147	Chrysoeriol 6-C-hexoside	-0.925	0.00827278
TEA018123	Chrysoeriol 6-C-hexoside	0.938	0.00563797
TEA018196	Chrysoeriol 6-C-hexoside	-0.926	0.00810921
TEA019986	Chrysoeriol 6-C-hexoside	0.968	0.00151964
TEA020004	Chrysoeriol 6-C-hexoside	0.992	0.00010214
TEA021365	Chrysoeriol 6-C-hexoside	-0.948	0.00397305
TEA023774	Chrysoeriol 6-C-hexoside	0.937	0.00581052
TEA024615	Chrysoeriol 6-C-hexoside	-0.931	0.00701831
TEA026219	Chrysoeriol 6-C-hexoside	-0.944	0.0046471
TEA026778	Chrysoeriol 6-C-hexoside	-0.958	0.00260431
TEA026873	Chrysoeriol 6-C-hexoside	-0.951	0.00355596
TEA027418	Chrysoeriol 6-C-hexoside	0.938	0.00565714
TEA028500	Chrysoeriol 6-C-hexoside	0.951	0.00351948
TEA028514	Chrysoeriol 6-C-hexoside	0.988	0.000200637
TEA029919	Chrysoeriol 6-C-hexoside	0.925	0.00814492
TEA030743	Chrysoeriol 6-C-hexoside	0.923	0.00863666
TEA031133	Chrysoeriol 6-C-hexoside	0.935	0.00618936
TEA031898	Chrysoeriol 6-C-hexoside	0.977	0.000814814
TEA032046	Chrysoeriol 6-C-hexoside	-0.948	0.0040189
TEA032236	Chrysoeriol 6-C-hexoside	0.921	0.00915197
TEA000496	LysoPE 18:1 (2n isomer)	0.961	0.00220156
TEA000885	LysoPE 18:1 (2n isomer)	-0.919	0.00965956
TEA000992	LysoPE 18:1 (2n isomer)	-0.949	0.0038771
TEA001290	LysoPE 18:1 (2n isomer)	-0.932	0.00686232
TEA001709	LysoPE 18:1 (2n isomer)	0.945	0.00445287
TEA002116	LysoPE 18:1 (2n isomer)	0.963	0.002046
TEA002412	LysoPE 18:1 (2n isomer)	-0.923	0.00869444
TEA003202	LysoPE 18:1 (2n isomer)	-0.99	0.000140012
TEA004294	LysoPE 18:1 (2n isomer)	0.935	0.00623383
TEA004655	LysoPE 18:1 (2n isomer)	-0.936	0.006096
TEA004946	LysoPE 18:1 (2n isomer)	-0.936	0.00594853
TEA005026	LysoPE 18:1 (2n isomer)	0.944	0.00468306
TEA005774	LysoPE 18:1 (2n isomer)	-0.964	0.0019691
TEA005980	LysoPE 18:1 (2n isomer)	-0.967	0.00160706
TEA006188	LysoPE 18:1 (2n isomer)	-0.942	0.0049231
TEA006411	LysoPE 18:1 (2n isomer)	0.938	0.00564532
TEA006732	LysoPE 18:1 (2n isomer)	-0.958	0.00258628
TEA007980	LysoPE 18:1 (2n isomer)	-0.925	0.0081517
TEA008006	LysoPE 18:1 (2n isomer)	0.966	0.00175364
TEA008225	LysoPE 18:1 (2n isomer)	0.922	0.00884714
TEA008416	LysoPE 18:1 (2n isomer)	-0.955	0.00304892
TEA008936	LysoPE 18:1 (2n isomer)	-0.972	0.00119177
TEA009005	LysoPE 18:1 (2n isomer)	0.923	0.0085821
TEA010108	LysoPE 18:1 (2n isomer)	-0.93	0.00722361
TEA010173	LysoPE 18:1 (2n isomer)	-0.937	0.00589929
TEA013879	LysoPE 18:1 (2n isomer)	0.919	0.0094607
TEA013992	LysoPE 18:1 (2n isomer)	0.94	0.00532047
TEA014191	LysoPE 18:1 (2n isomer)	0.947	0.0041275
TEA016501	LysoPE 18:1 (2n isomer)	-0.98	0.00062096
TEA016603	LysoPE 18:1 (2n isomer)	-0.979	0.000663497
TEA016934	LysoPE 18:1 (2n isomer)	0.924	0.00847197
TEA017419	LysoPE 18:1 (2n isomer)	-0.942	0.00493418
TEA017971	LysoPE 18:1 (2n isomer)	0.929	0.0074207
TEA018197	LysoPE 18:1 (2n isomer)	0.97	0.00135515
TEA018509	LysoPE 18:1 (2n isomer)	-0.942	0.00494566
TEA019101	LysoPE 18:1 (2n isomer)	-0.926	0.0079399
TEA019829	LysoPE 18:1 (2n isomer)	0.943	0.00471694
TEA020135	LysoPE 18:1 (2n isomer)	-0.935	0.00627434
TEA020548	LysoPE 18:1 (2n isomer)	-0.93	0.00723905
TEA020670	LysoPE 18:1 (2n isomer)	0.964	0.00193421
TEA021215	LysoPE 18:1 (2n isomer)	-0.98	0.000617462
TEA022180	LysoPE 18:1 (2n isomer)	-0.922	0.00888871
TEA022659	LysoPE 18:1 (2n isomer)	0.929	0.00731626
TEA022890	LysoPE 18:1 (2n isomer)	0.925	0.00822088
TEA023752	LysoPE 18:1 (2n isomer)	-0.989	0.000176689
TEA023911	LysoPE 18:1 (2n isomer)	-0.922	0.008955
TEA024188	LysoPE 18:1 (2n isomer)	0.952	0.00342718
TEA024764	LysoPE 18:1 (2n isomer)	-0.97	0.0013171
TEA025316	LysoPE 18:1 (2n isomer)	-0.931	0.00704149
TEA025331	LysoPE 18:1 (2n isomer)	-0.962	0.00208331
TEA025338	LysoPE 18:1 (2n isomer)	-0.932	0.00676843
TEA025848	LysoPE 18:1 (2n isomer)	-0.938	0.00572235
TEA026250	LysoPE 18:1 (2n isomer)	-0.928	0.00751865
TEA026594	LysoPE 18:1 (2n isomer)	0.919	0.00954106
TEA027221	LysoPE 18:1 (2n isomer)	0.919	0.00949126
TEA027382	LysoPE 18:1 (2n isomer)	0.972	0.00115513
TEA028142	LysoPE 18:1 (2n isomer)	-0.936	0.0059565
TEA029013	LysoPE 18:1 (2n isomer)	-0.937	0.0058058
TEA029211	LysoPE 18:1 (2n isomer)	-0.946	0.00430045
TEA029557	LysoPE 18:1 (2n isomer)	-0.982	0.000457664
TEA029700	LysoPE 18:1 (2n isomer)	-0.922	0.00885176
TEA030484	LysoPE 18:1 (2n isomer)	-0.941	0.0050938
TEA030941	LysoPE 18:1 (2n isomer)	0.933	0.00666562
TEA031244	LysoPE 18:1 (2n isomer)	-0.935	0.00617146
TEA031546	LysoPE 18:1 (2n isomer)	-0.971	0.00129066
TEA032106	LysoPE 18:1 (2n isomer)	0.921	0.00918639
TEA032117	LysoPE 18:1 (2n isomer)	-0.918	0.00979841
TEA032129	LysoPE 18:1 (2n isomer)	0.962	0.0021117
TEA032722	LysoPE 18:1 (2n isomer)	0.977	0.00079805
TEA000118	Indole	0.997	1.53598e-05
TEA000385	Indole	0.994	5.32652e-05
TEA000429	Indole	0.961	0.00223746
TEA000477	Indole	0.926	0.00795681
TEA000502	Indole	-0.987	0.000269498
TEA000515	Indole	0.983	0.000440772
TEA000533	Indole	0.942	0.00494011
TEA000564	Indole	0.966	0.00170847
TEA000992	Indole	0.944	0.00455055
TEA001040	Indole	0.955	0.00297631
TEA001041	Indole	-0.998	7.0561e-06
TEA001102	Indole	-0.974	0.000996982
TEA001121	Indole	0.971	0.00125296
TEA001290	Indole	0.923	0.008686
TEA001544	Indole	-0.922	0.00888521
TEA001615	Indole	0.977	0.000801682
TEA001659	Indole	0.965	0.00183885
TEA001663	Indole	0.978	0.000737213
TEA001739	Indole	0.981	0.000528998
TEA001751	Indole	-0.985	0.00033229
TEA001836	Indole	0.988	0.000227317
TEA001885	Indole	0.934	0.00638447
TEA001934	Indole	-0.978	0.000695429
TEA001987	Indole	-0.931	0.00690099
TEA002038	Indole	0.993	6.70477e-05
TEA002412	Indole	0.987	0.000237174
TEA002498	Indole	0.96	0.00236388
TEA002871	Indole	0.997	1.12019e-05
TEA002972	Indole	-0.967	0.00162401
TEA002984	Indole	-0.939	0.00550084
TEA003106	Indole	-0.924	0.00843844
TEA003261	Indole	0.979	0.000681966
TEA003345	Indole	-0.941	0.00516917
TEA003382	Indole	0.987	0.000239816
TEA003476	Indole	-0.966	0.00175967
TEA003677	Indole	0.925	0.00812833
TEA003787	Indole	-0.961	0.00224847
TEA003830	Indole	0.997	1.05202e-05
TEA004148	Indole	0.978	0.000730801
TEA004259	Indole	0.993	7.67445e-05
TEA004268	Indole	-0.941	0.00514947
TEA004294	Indole	-0.951	0.00354926
TEA004459	Indole	0.929	0.00741563
TEA004491	Indole	0.984	0.000398546
TEA004541	Indole	0.941	0.00517639
TEA004543	Indole	0.993	6.65701e-05
TEA004639	Indole	0.988	0.00020564
TEA004655	Indole	0.932	0.00673166
TEA004802	Indole	0.923	0.00876751
TEA004814	Indole	0.969	0.00144438
TEA004887	Indole	0.956	0.00285677
TEA005026	Indole	-0.937	0.00579388
TEA005344	Indole	0.926	0.00792882
TEA005365	Indole	-0.972	0.00119778
TEA005457	Indole	0.996	2.63384e-05
TEA005525	Indole	-0.988	0.000215605
TEA005540	Indole	0.948	0.00393218
TEA005634	Indole	0.976	0.000829821
TEA005792	Indole	-0.983	0.00040645
TEA005801	Indole	-0.959	0.00246075
TEA005835	Indole	-0.973	0.00106117
TEA005893	Indole	0.998	5.7455e-06
TEA005980	Indole	0.96	0.00238685
TEA006051	Indole	-0.981	0.000563671
TEA006243	Indole	0.946	0.00427382
TEA006245	Indole	0.967	0.00164676
TEA006408	Indole	-0.998	7.0589e-06
TEA006411	Indole	-0.965	0.0018348
TEA006526	Indole	-0.959	0.00251698
TEA006834	Indole	0.993	8.04013e-05
TEA006855	Indole	0.978	0.000720456
TEA007167	Indole	0.944	0.00467686
TEA007171	Indole	0.98	0.000596543
TEA007178	Indole	0.986	0.00029653
TEA007181	Indole	0.949	0.00390833
TEA007352	Indole	0.993	6.9588e-05
TEA007435	Indole	0.994	5.69251e-05
TEA007487	Indole	0.998	8.8959e-06
TEA007539	Indole	0.991	0.000118209
TEA007543	Indole	0.99	0.000135435
TEA007546	Indole	0.991	0.000111837
TEA007550	Indole	0.974	0.00103766
TEA007569	Indole	-0.972	0.00120464
TEA007697	Indole	0.988	0.000209014
TEA007874	Indole	0.935	0.00619972
TEA007980	Indole	0.981	0.000529948
TEA008320	Indole	0.992	0.000103054
TEA008397	Indole	-0.934	0.00633979
TEA008402	Indole	-0.996	2.69814e-05
TEA008416	Indole	0.98	0.000587177
TEA008603	Indole	0.982	0.000461207
TEA008746	Indole	0.979	0.000683309
TEA008848	Indole	0.963	0.00207247
TEA009005	Indole	-0.948	0.00400323
TEA009224	Indole	-0.976	0.000874754
TEA009235	Indole	0.988	0.000221532
TEA009260	Indole	-0.998	5.1788e-06
TEA009643	Indole	0.995	3.98412e-05
TEA009866	Indole	-0.963	0.00197617
TEA009890	Indole	0.992	8.84977e-05
TEA009936	Indole	-0.988	0.000202287
TEA010004	Indole	-0.992	9.19864e-05
TEA010023	Indole	0.927	0.00774851
TEA010053	Indole	0.962	0.00217377
TEA010173	Indole	0.958	0.00257991
TEA010182	Indole	-0.936	0.00607682
TEA010367	Indole	0.923	0.00870622
TEA010716	Indole	0.976	0.000886169
TEA011180	Indole	0.964	0.00190194
TEA011216	Indole	0.966	0.00175149
TEA011236	Indole	0.959	0.0025391
TEA011290	Indole	-0.996	2.02646e-05
TEA011393	Indole	-0.954	0.00309119
TEA011913	Indole	0.992	0.000102191
TEA011943	Indole	-0.928	0.00756138
TEA012004	Indole	0.965	0.00182893
TEA012044	Indole	0.961	0.00221058
TEA012109	Indole	0.977	0.000779202
TEA012406	Indole	-0.919	0.0096538
TEA012463	Indole	0.995	3.61517e-05
TEA012471	Indole	-0.963	0.0020447
TEA012490	Indole	-0.978	0.000749213
TEA012828	Indole	0.953	0.00322903
TEA012955	Indole	0.921	0.00921222
TEA012971	Indole	0.967	0.00163311
TEA013295	Indole	0.951	0.00361296
TEA013359	Indole	-0.978	0.000743212
TEA013608	Indole	-0.992	0.0001043
TEA013846	Indole	-0.992	9.74424e-05
TEA013879	Indole	-0.991	0.000123046
TEA013880	Indole	-0.989	0.000193009
TEA013898	Indole	0.957	0.00279103
TEA013924	Indole	0.994	5.04869e-05
TEA013970	Indole	0.973	0.00109976
TEA013992	Indole	-0.979	0.000633475
TEA014137	Indole	0.941	0.00503718
TEA014191	Indole	-0.941	0.00507533
TEA014287	Indole	0.98	0.000585501
TEA014301	Indole	0.923	0.00860902
TEA014370	Indole	0.987	0.000268519
TEA014535	Indole	0.98	0.000581295
TEA014578	Indole	0.98	0.000568076
TEA014639	Indole	0.989	0.000190842
TEA014695	Indole	0.929	0.0074028
TEA015197	Indole	-0.919	0.00962507
TEA015286	Indole	0.999	2.7998e-06
TEA015291	Indole	-0.926	0.00796048
TEA015341	Indole	0.971	0.00128422
TEA015646	Indole	-0.951	0.00359491
TEA015698	Indole	0.98	0.000578128
TEA016035	Indole	0.963	0.00202426
TEA016147	Indole	0.983	0.000409566
TEA016452	Indole	0.923	0.00864691
TEA016501	Indole	0.925	0.00819003
TEA016603	Indole	0.95	0.00367435
TEA016648	Indole	0.966	0.00172939
TEA016911	Indole	0.981	0.000549531
TEA016934	Indole	-0.993	7.98984e-05
TEA016957	Indole	-0.974	0.00101082
TEA017093	Indole	0.999	2.1667e-06
TEA017100	Indole	0.935	0.00612349
TEA017242	Indole	0.998	5.3743e-06
TEA017419	Indole	0.983	0.000430032
TEA017420	Indole	-0.947	0.00406368
TEA017567	Indole	0.994	6.02996e-05
TEA017677	Indole	-0.992	9.46562e-05
TEA017715	Indole	0.99	0.000152849
TEA017775	Indole	0.948	0.00400254
TEA017919	Indole	-0.997	1.50966e-05
TEA017942	Indole	0.998	4.8831e-06
TEA017971	Indole	-0.992	9.50914e-05
TEA018091	Indole	0.997	1.44129e-05
TEA018346	Indole	-0.951	0.0035825
TEA018511	Indole	-0.982	0.000466419
TEA018590	Indole	0.955	0.00299516
TEA019101	Indole	0.984	0.000387145
TEA019276	Indole	0.97	0.00135445
TEA019280	Indole	0.988	0.000221337
TEA019283	Indole	0.962	0.00217277
TEA019293	Indole	-0.98	0.000618964
TEA019334	Indole	-0.984	0.000391482
TEA019530	Indole	0.979	0.000627794
TEA019532	Indole	0.997	1.62278e-05
TEA019699	Indole	-0.995	3.1518e-05
TEA019806	Indole	0.956	0.00284405
TEA019829	Indole	-0.926	0.00803583
TEA019986	Indole	-0.943	0.00472538
TEA020138	Indole	0.997	1.26743e-05
TEA020151	Indole	0.947	0.00416319
TEA020170	Indole	0.973	0.00109192
TEA020296	Indole	-0.962	0.00215736
TEA020432	Indole	-0.987	0.000270292
TEA020450	Indole	0.936	0.00603203
TEA020483	Indole	0.989	0.000191219
TEA020498	Indole	0.957	0.00275426
TEA020548	Indole	0.961	0.00230172
TEA020562	Indole	-0.926	0.00794445
TEA020617	Indole	0.936	0.00606641
TEA020670	Indole	-0.934	0.00635422
TEA020677	Indole	0.997	1.01241e-05
TEA020827	Indole	-0.942	0.00486762
[truncated: 7,708 more rows]

## Sheet: co-expression in 8FADvs8WD
geneName	metaName	PCC	PCCP
TEA000444	14,15-Dehydrocrepenynic acid	0.979	0.000671776
TEA003624	14,15-Dehydrocrepenynic acid	0.942	0.00487985
TEA003842	14,15-Dehydrocrepenynic acid	0.947	0.0041939
TEA003991	14,15-Dehydrocrepenynic acid	0.978	0.000735767
TEA004430	14,15-Dehydrocrepenynic acid	0.929	0.00741715
TEA005189	14,15-Dehydrocrepenynic acid	-0.923	0.00872186
TEA005849	14,15-Dehydrocrepenynic acid	0.959	0.00251704
TEA007525	14,15-Dehydrocrepenynic acid	-0.921	0.00920588
TEA007705	14,15-Dehydrocrepenynic acid	-0.941	0.00512424
TEA008069	14,15-Dehydrocrepenynic acid	0.954	0.00309365
TEA009345	14,15-Dehydrocrepenynic acid	-0.961	0.00225365
TEA009902	14,15-Dehydrocrepenynic acid	-0.931	0.00698379
TEA010805	14,15-Dehydrocrepenynic acid	-0.98	0.00057772
TEA011366	14,15-Dehydrocrepenynic acid	-0.944	0.00465716
TEA011741	14,15-Dehydrocrepenynic acid	0.962	0.00209065
TEA013126	14,15-Dehydrocrepenynic acid	0.919	0.00947652
TEA013350	14,15-Dehydrocrepenynic acid	0.939	0.00541636
TEA014579	14,15-Dehydrocrepenynic acid	-0.955	0.00304076
TEA014780	14,15-Dehydrocrepenynic acid	-0.952	0.00347089
TEA015505	14,15-Dehydrocrepenynic acid	-0.941	0.00515311
TEA016089	14,15-Dehydrocrepenynic acid	-0.929	0.00745233
TEA016443	14,15-Dehydrocrepenynic acid	-0.956	0.00281731
TEA016590	14,15-Dehydrocrepenynic acid	-0.935	0.00620518
TEA017086	14,15-Dehydrocrepenynic acid	-0.929	0.00734799
TEA018726	14,15-Dehydrocrepenynic acid	-0.949	0.00387385
TEA019228	14,15-Dehydrocrepenynic acid	-0.952	0.00334807
TEA019655	14,15-Dehydrocrepenynic acid	0.923	0.00870131
TEA021695	14,15-Dehydrocrepenynic acid	-0.949	0.00390196
TEA023120	14,15-Dehydrocrepenynic acid	-0.962	0.0021412
TEA023882	14,15-Dehydrocrepenynic acid	-0.951	0.00358216
TEA024014	14,15-Dehydrocrepenynic acid	0.929	0.00734424
TEA025671	14,15-Dehydrocrepenynic acid	-0.92	0.00942594
TEA027188	14,15-Dehydrocrepenynic acid	-0.954	0.00311526
TEA029243	14,15-Dehydrocrepenynic acid	0.973	0.00109604
TEA029679	14,15-Dehydrocrepenynic acid	-0.984	0.000363977
TEA030284	14,15-Dehydrocrepenynic acid	-0.972	0.00117522
TEA030993	14,15-Dehydrocrepenynic acid	-0.946	0.00434048
TEA031227	14,15-Dehydrocrepenynic acid	-0.935	0.00622818
TEA031318	14,15-Dehydrocrepenynic acid	0.933	0.00664068
TEA032116	14,15-Dehydrocrepenynic acid	0.974	0.00103346
TEA032273	14,15-Dehydrocrepenynic acid	-0.971	0.00125638
TEA034032	14,15-Dehydrocrepenynic acid	0.992	0.000101142
TEA000229	Nicotinic acid-hexoside	0.951	0.00350362
TEA000344	Nicotinic acid-hexoside	-0.958	0.00255825
TEA000764	Nicotinic acid-hexoside	0.944	0.00467301
TEA002397	Nicotinic acid-hexoside	-0.958	0.00255825
TEA003101	Nicotinic acid-hexoside	-0.972	0.00113573
TEA005899	Nicotinic acid-hexoside	-0.93	0.00722783
TEA006642	Nicotinic acid-hexoside	0.939	0.00542222
TEA006643	Nicotinic acid-hexoside	-0.975	0.000966535
TEA006799	Nicotinic acid-hexoside	0.995	3.54835e-05
TEA007055	Nicotinic acid-hexoside	0.977	0.000793825
TEA008203	Nicotinic acid-hexoside	0.964	0.00189888
TEA008238	Nicotinic acid-hexoside	-0.967	0.00158541
TEA008427	Nicotinic acid-hexoside	0.972	0.00120475
TEA008459	Nicotinic acid-hexoside	0.978	0.00069431
TEA009037	Nicotinic acid-hexoside	0.919	0.00962483
TEA009172	Nicotinic acid-hexoside	0.967	0.00159646
TEA011967	Nicotinic acid-hexoside	0.939	0.00541742
TEA012989	Nicotinic acid-hexoside	0.973	0.00110388
TEA013334	Nicotinic acid-hexoside	0.977	0.000756938
TEA013390	Nicotinic acid-hexoside	-0.958	0.00255825
TEA015264	Nicotinic acid-hexoside	0.986	0.000298795
TEA016489	Nicotinic acid-hexoside	0.938	0.00560232
TEA016698	Nicotinic acid-hexoside	0.927	0.00777885
TEA016723	Nicotinic acid-hexoside	0.947	0.00419042
TEA017113	Nicotinic acid-hexoside	0.922	0.00882731
TEA018656	Nicotinic acid-hexoside	0.976	0.000872121
TEA019064	Nicotinic acid-hexoside	-0.976	0.000842301
TEA020086	Nicotinic acid-hexoside	0.964	0.00191634
TEA020290	Nicotinic acid-hexoside	-0.937	0.00591756
TEA021057	Nicotinic acid-hexoside	0.964	0.00188271
TEA021385	Nicotinic acid-hexoside	0.936	0.00598868
TEA022536	Nicotinic acid-hexoside	0.984	0.000396575
TEA022950	Nicotinic acid-hexoside	0.972	0.00114499
TEA023160	Nicotinic acid-hexoside	-0.948	0.00393664
TEA023212	Nicotinic acid-hexoside	0.948	0.00402028
TEA023560	Nicotinic acid-hexoside	0.959	0.00254646
TEA023978	Nicotinic acid-hexoside	-0.958	0.00255825
TEA024073	Nicotinic acid-hexoside	0.982	0.000471184
TEA024278	Nicotinic acid-hexoside	-0.917	0.00998365
TEA024673	Nicotinic acid-hexoside	-0.949	0.00380765
TEA024678	Nicotinic acid-hexoside	-0.954	0.00308038
TEA024908	Nicotinic acid-hexoside	0.951	0.00350065
TEA026878	Nicotinic acid-hexoside	0.992	9.06438e-05
TEA027011	Nicotinic acid-hexoside	0.94	0.0052062
TEA027230	Nicotinic acid-hexoside	-0.958	0.00255825
TEA027245	Nicotinic acid-hexoside	0.951	0.00349012
TEA027273	Nicotinic acid-hexoside	-0.96	0.00238504
TEA027793	Nicotinic acid-hexoside	-0.958	0.00255825
TEA028347	Nicotinic acid-hexoside	0.943	0.00479307
TEA029069	Nicotinic acid-hexoside	0.971	0.00122669
TEA030362	Nicotinic acid-hexoside	0.975	0.000936827
TEA030390	Nicotinic acid-hexoside	0.946	0.00422688
TEA030648	Nicotinic acid-hexoside	0.93	0.00718268
TEA031479	Nicotinic acid-hexoside	0.934	0.00638581
TEA031862	Nicotinic acid-hexoside	0.968	0.00153139
TEA033117	Nicotinic acid-hexoside	0.921	0.00905352
TEA033257	Nicotinic acid-hexoside	-0.958	0.00255825
TEA033505	Nicotinic acid-hexoside	-0.958	0.00255825
TEA033536	Nicotinic acid-hexoside	-0.958	0.00255825
TEA000108	5-Aminolevulinate	-0.936	0.00605568
TEA000118	5-Aminolevulinate	0.987	0.000254831
TEA000233	5-Aminolevulinate	0.932	0.00669325
TEA000251	5-Aminolevulinate	-0.935	0.00625216
TEA000275	5-Aminolevulinate	0.917	0.00998478
TEA000316	5-Aminolevulinate	-0.931	0.00696492
TEA000385	5-Aminolevulinate	0.977	0.000788088
TEA000400	5-Aminolevulinate	-0.947	0.00410425
TEA000404	5-Aminolevulinate	-0.934	0.00642467
TEA000429	5-Aminolevulinate	0.924	0.00837173
TEA000515	5-Aminolevulinate	0.98	0.000572393
TEA000535	5-Aminolevulinate	-0.985	0.000354553
TEA000564	5-Aminolevulinate	0.955	0.00304847
TEA000579	5-Aminolevulinate	-0.965	0.0018021
TEA000598	5-Aminolevulinate	0.972	0.00117573
TEA000605	5-Aminolevulinate	0.929	0.00740178
TEA000641	5-Aminolevulinate	-0.921	0.00914038
TEA000757	5-Aminolevulinate	0.975	0.000929819
TEA000809	5-Aminolevulinate	-0.966	0.00167973
TEA000810	5-Aminolevulinate	0.966	0.00173418
TEA000831	5-Aminolevulinate	-0.984	0.000363993
TEA000955	5-Aminolevulinate	0.973	0.00107365
TEA000992	5-Aminolevulinate	0.944	0.00465095
TEA000998	5-Aminolevulinate	-0.932	0.00671377
TEA001006	5-Aminolevulinate	-0.928	0.00759413
TEA001040	5-Aminolevulinate	0.983	0.00043939
TEA001041	5-Aminolevulinate	-0.992	8.58324e-05
TEA001044	5-Aminolevulinate	0.969	0.00140753
TEA001121	5-Aminolevulinate	0.936	0.00605428
TEA001169	5-Aminolevulinate	0.985	0.000347925
TEA001206	5-Aminolevulinate	0.952	0.00335597
TEA001238	5-Aminolevulinate	-0.965	0.00185691
TEA001282	5-Aminolevulinate	0.955	0.00295932
TEA001380	5-Aminolevulinate	0.99	0.000147477
TEA001460	5-Aminolevulinate	0.961	0.00221029
TEA001486	5-Aminolevulinate	-0.924	0.00846794
TEA001525	5-Aminolevulinate	-0.976	0.00084221
TEA001530	5-Aminolevulinate	-0.952	0.00340615
TEA001544	5-Aminolevulinate	-0.921	0.0090614
TEA001578	5-Aminolevulinate	-0.99	0.000149044
TEA001615	5-Aminolevulinate	0.982	0.000465627
TEA001618	5-Aminolevulinate	0.984	0.000367768
TEA001634	5-Aminolevulinate	0.964	0.00189853
TEA001642	5-Aminolevulinate	-0.996	2.11379e-05
TEA001659	5-Aminolevulinate	0.971	0.00127277
TEA001663	5-Aminolevulinate	0.992	9.9182e-05
TEA001739	5-Aminolevulinate	0.963	0.00200374
TEA001747	5-Aminolevulinate	-0.985	0.000326625
TEA001751	5-Aminolevulinate	-0.977	0.000816876
TEA001753	5-Aminolevulinate	0.991	0.00012588
TEA001763	5-Aminolevulinate	-0.951	0.00354924
TEA001782	5-Aminolevulinate	0.971	0.00121679
TEA001864	5-Aminolevulinate	-0.956	0.00290492
TEA001868	5-Aminolevulinate	-0.947	0.00415318
TEA001873	5-Aminolevulinate	-0.976	0.000852935
TEA001883	5-Aminolevulinate	0.945	0.00449781
TEA001890	5-Aminolevulinate	0.989	0.000183392
TEA001891	5-Aminolevulinate	-0.976	0.000891226
TEA001934	5-Aminolevulinate	-0.979	0.000654948
TEA001944	5-Aminolevulinate	0.943	0.00481237
TEA001987	5-Aminolevulinate	-0.928	0.00768261
TEA002038	5-Aminolevulinate	0.971	0.00128655
TEA002040	5-Aminolevulinate	-0.974	0.000980235
TEA002087	5-Aminolevulinate	0.967	0.00163896
TEA002238	5-Aminolevulinate	0.923	0.0087031
TEA002340	5-Aminolevulinate	0.948	0.00398094
TEA002412	5-Aminolevulinate	0.975	0.000915021
TEA002441	5-Aminolevulinate	0.941	0.00516137
TEA002453	5-Aminolevulinate	-0.975	0.000959157
TEA002486	5-Aminolevulinate	-0.974	0.000984
TEA002508	5-Aminolevulinate	-0.993	6.95192e-05
TEA002523	5-Aminolevulinate	0.977	0.000818947
TEA002597	5-Aminolevulinate	0.971	0.00124466
TEA002602	5-Aminolevulinate	0.989	0.000174755
TEA002620	5-Aminolevulinate	0.924	0.00853828
TEA002761	5-Aminolevulinate	0.925	0.00825414
TEA002871	5-Aminolevulinate	0.982	0.000506806
TEA002976	5-Aminolevulinate	-0.955	0.00300518
TEA002984	5-Aminolevulinate	-0.939	0.00550888
TEA003068	5-Aminolevulinate	0.939	0.00542943
TEA003117	5-Aminolevulinate	0.917	0.00997441
TEA003140	5-Aminolevulinate	0.96	0.00236247
TEA003240	5-Aminolevulinate	-0.981	0.000566109
TEA003257	5-Aminolevulinate	-0.987	0.000235826
TEA003279	5-Aminolevulinate	-0.961	0.0022357
TEA003297	5-Aminolevulinate	0.932	0.00681361
TEA003314	5-Aminolevulinate	0.972	0.00114691
TEA003342	5-Aminolevulinate	-0.928	0.00768057
TEA003382	5-Aminolevulinate	0.981	0.00052888
TEA003420	5-Aminolevulinate	-0.962	0.00211043
TEA003427	5-Aminolevulinate	0.954	0.00305847
TEA003454	5-Aminolevulinate	0.985	0.00035803
TEA003519	5-Aminolevulinate	0.923	0.00870942
TEA003547	5-Aminolevulinate	-0.958	0.0026669
TEA003635	5-Aminolevulinate	0.921	0.00920983
TEA003638	5-Aminolevulinate	0.981	0.000553657
TEA003657	5-Aminolevulinate	0.956	0.00282932
TEA003664	5-Aminolevulinate	0.943	0.0048602
TEA003677	5-Aminolevulinate	0.943	0.00476342
TEA003717	5-Aminolevulinate	0.956	0.00280027
TEA003744	5-Aminolevulinate	-0.951	0.00355586
TEA003775	5-Aminolevulinate	0.976	0.000832214
TEA003797	5-Aminolevulinate	0.957	0.00277918
TEA003830	5-Aminolevulinate	0.987	0.000264646
TEA003922	5-Aminolevulinate	-0.977	0.000807624
TEA003966	5-Aminolevulinate	0.992	9.16989e-05
TEA003972	5-Aminolevulinate	0.965	0.00181629
TEA003987	5-Aminolevulinate	-0.959	0.00248307
TEA004027	5-Aminolevulinate	0.994	4.87893e-05
TEA004070	5-Aminolevulinate	-0.962	0.00218971
TEA004118	5-Aminolevulinate	0.937	0.00580129
TEA004148	5-Aminolevulinate	0.985	0.000354019
TEA004249	5-Aminolevulinate	-0.927	0.00777381
TEA004259	5-Aminolevulinate	0.99	0.000140938
TEA004268	5-Aminolevulinate	-0.957	0.00273753
TEA004322	5-Aminolevulinate	-0.975	0.000938627
TEA004380	5-Aminolevulinate	0.986	0.000311715
TEA004433	5-Aminolevulinate	0.97	0.00137365
TEA004491	5-Aminolevulinate	0.996	2.71384e-05
TEA004543	5-Aminolevulinate	0.992	0.000106135
TEA004639	5-Aminolevulinate	0.984	0.000393686
TEA004648	5-Aminolevulinate	0.919	0.0096294
TEA004655	5-Aminolevulinate	0.938	0.00560777
TEA004674	5-Aminolevulinate	0.933	0.00655701
TEA004692	5-Aminolevulinate	0.983	0.000441687
TEA004730	5-Aminolevulinate	-0.972	0.00119263
TEA004814	5-Aminolevulinate	0.944	0.00454576
TEA004885	5-Aminolevulinate	-0.925	0.00830214
TEA004887	5-Aminolevulinate	0.941	0.00519094
TEA004916	5-Aminolevulinate	0.981	0.000530339
TEA004926	5-Aminolevulinate	0.995	3.32914e-05
TEA004934	5-Aminolevulinate	-0.988	0.000227807
TEA005023	5-Aminolevulinate	0.945	0.00452014
TEA005061	5-Aminolevulinate	-0.981	0.000548662
TEA005110	5-Aminolevulinate	0.977	0.000801021
TEA005173	5-Aminolevulinate	0.919	0.00954802
TEA005179	5-Aminolevulinate	0.972	0.00117797
TEA005239	5-Aminolevulinate	-0.986	0.000277604
TEA005242	5-Aminolevulinate	-0.963	0.00200437
TEA005262	5-Aminolevulinate	-0.978	0.000692139
TEA005271	5-Aminolevulinate	-0.931	0.00698094
TEA005316	5-Aminolevulinate	0.972	0.00112775
TEA005319	5-Aminolevulinate	0.955	0.00305285
TEA005344	5-Aminolevulinate	0.919	0.00958075
TEA005356	5-Aminolevulinate	0.967	0.00160546
TEA005365	5-Aminolevulinate	-0.967	0.00165709
TEA005408	5-Aminolevulinate	0.926	0.00805638
TEA005425	5-Aminolevulinate	0.982	0.000475792
TEA005441	5-Aminolevulinate	0.967	0.00161941
TEA005457	5-Aminolevulinate	0.977	0.000800462
TEA005489	5-Aminolevulinate	-0.987	0.000254828
TEA005501	5-Aminolevulinate	0.986	0.000282169
TEA005525	5-Aminolevulinate	-0.976	0.000857807
TEA005531	5-Aminolevulinate	0.968	0.00150178
TEA005540	5-Aminolevulinate	0.925	0.00833197
TEA005618	5-Aminolevulinate	0.929	0.00736078
TEA005622	5-Aminolevulinate	-0.987	0.000264875
TEA005634	5-Aminolevulinate	0.987	0.000249974
TEA005654	5-Aminolevulinate	-0.962	0.00212241
TEA005725	5-Aminolevulinate	-0.946	0.0042412
TEA005740	5-Aminolevulinate	-0.959	0.00252545
TEA005801	5-Aminolevulinate	-0.967	0.00157947
TEA005835	5-Aminolevulinate	-0.951	0.00352804
TEA005889	5-Aminolevulinate	0.953	0.0032999
TEA005893	5-Aminolevulinate	0.981	0.000558076
TEA005895	5-Aminolevulinate	-0.97	0.00131532
TEA005964	5-Aminolevulinate	0.924	0.00839994
TEA006015	5-Aminolevulinate	0.965	0.00185228
TEA006051	5-Aminolevulinate	-0.991	0.000129521
TEA006064	5-Aminolevulinate	0.993	6.75109e-05
TEA006127	5-Aminolevulinate	-0.98	0.000613758
TEA006219	5-Aminolevulinate	0.921	0.00909638
TEA006243	5-Aminolevulinate	0.954	0.0031267
TEA006245	5-Aminolevulinate	0.983	0.000426367
TEA006316	5-Aminolevulinate	0.947	0.0040839
TEA006358	5-Aminolevulinate	0.966	0.00173291
TEA006418	5-Aminolevulinate	-0.98	0.000604077
TEA006434	5-Aminolevulinate	-0.924	0.00849638
TEA006446	5-Aminolevulinate	0.981	0.00054721
TEA006514	5-Aminolevulinate	0.955	0.00303134
TEA006516	5-Aminolevulinate	-0.928	0.00761204
TEA006526	5-Aminolevulinate	-0.957	0.00278857
TEA006532	5-Aminolevulinate	0.944	0.00461143
TEA006544	5-Aminolevulinate	0.93	0.00710516
TEA006565	5-Aminolevulinate	0.959	0.00244301
TEA006694	5-Aminolevulinate	0.974	0.00103602
TEA006732	5-Aminolevulinate	0.928	0.00765777
TEA006794	5-Aminolevulinate	-0.937	0.00585624
TEA006804	5-Aminolevulinate	-0.977	0.000766338
TEA006814	5-Aminolevulinate	-0.931	0.00692629
TEA006834	5-Aminolevulinate	0.973	0.00107167
TEA006855	5-Aminolevulinate	0.991	0.000111782
TEA006865	5-Aminolevulinate	-0.951	0.00359191
TEA006926	5-Aminolevulinate	0.989	0.000167122
TEA006948	5-Aminolevulinate	0.929	0.00738028
TEA007026	5-Aminolevulinate	-0.953	0.00324421
TEA007089	5-Aminolevulinate	0.959	0.00251615
TEA007163	5-Aminolevulinate	0.957	0.00271293
TEA007167	5-Aminolevulinate	0.947	0.00406276
TEA007168	5-Aminolevulinate	0.936	0.00593212
TEA007171	5-Aminolevulinate	0.978	0.000692149
TEA007172	5-Aminolevulinate	0.991	0.000110655
TEA007178	5-Aminolevulinate	0.978	0.000704426
TEA007181	5-Aminolevulinate	0.938	0.00571681
TEA007185	5-Aminolevulinate	-0.978	0.000746913
TEA007194	5-Aminolevulinate	0.97	0.00132397
TEA007244	5-Aminolevulinate	-0.996	1.96834e-05
TEA007334	5-Aminolevulinate	-0.958	0.00256866
TEA007373	5-Aminolevulinate	-0.957	0.00273345
TEA007403	5-Aminolevulinate	0.989	0.000174041
TEA007435	5-Aminolevulinate	0.989	0.000197036
TEA007447	5-Aminolevulinate	0.968	0.00148612
TEA007448	5-Aminolevulinate	-0.987	0.000250048
TEA007479	5-Aminolevulinate	0.966	0.00170995
TEA007539	5-Aminolevulinate	0.985	0.000325955
TEA007546	5-Aminolevulinate	0.982	0.000462781
TEA007569	5-Aminolevulinate	-0.979	0.000632941
TEA007631	5-Aminolevulinate	0.952	0.00340721
TEA007632	5-Aminolevulinate	-0.977	0.000792372
TEA007685	5-Aminolevulinate	-0.976	0.000864913
TEA007702	5-Aminolevulinate	0.949	0.00381379
TEA007731	5-Aminolevulinate	0.967	0.00161848
TEA007818	5-Aminolevulinate	0.933	0.0065813
TEA007846	5-Aminolevulinate	-0.937	0.00584056
TEA007980	5-Aminolevulinate	0.947	0.00414044
TEA007995	5-Aminolevulinate	0.993	6.92548e-05
TEA008001	5-Aminolevulinate	-0.953	0.00330763
TEA008035	5-Aminolevulinate	0.983	0.000410194
TEA008109	5-Aminolevulinate	-0.961	0.00223103
TEA008195	5-Aminolevulinate	0.937	0.00591425
TEA008208	5-Aminolevulinate	-0.987	0.000269783
TEA008212	5-Aminolevulinate	-0.956	0.00284403
TEA008241	5-Aminolevulinate	-0.979	0.000640307
TEA008264	5-Aminolevulinate	-0.976	0.000853846
TEA008283	5-Aminolevulinate	-0.989	0.000192208
TEA008306	5-Aminolevulinate	-0.988	0.000211929
TEA008320	5-Aminolevulinate	0.991	0.000123629
TEA008349	5-Aminolevulinate	0.952	0.00335016
TEA008355	5-Aminolevulinate	-0.975	0.000925535
TEA008397	5-Aminolevulinate	-0.93	0.00716328
TEA008402	5-Aminolevulinate	-0.985	0.000321016
TEA008416	5-Aminolevulinate	0.968	0.00149454
TEA008445	5-Aminolevulinate	-0.929	0.00736688
TEA008485	5-Aminolevulinate	0.942	0.00497526
TEA008514	5-Aminolevulinate	-0.932	0.00678994
TEA008603	5-Aminolevulinate	0.948	0.00393796
TEA008655	5-Aminolevulinate	-0.983	0.000451367
TEA008746	5-Aminolevulinate	0.967	0.00161944
TEA008848	5-Aminolevulinate	0.946	0.00424938
TEA008875	5-Aminolevulinate	-0.972	0.00116387
TEA008876	5-Aminolevulinate	-0.965	0.00183862
TEA008884	5-Aminolevulinate	0.934	0.00631621
TEA008918	5-Aminolevulinate	-0.952	0.00343874
TEA008963	5-Aminolevulinate	-0.993	7.93049e-05
TEA009005	5-Aminolevulinate	-0.962	0.00210236
TEA009016	5-Aminolevulinate	-0.936	0.00602803
TEA009073	5-Aminolevulinate	0.99	0.000149971
TEA009079	5-Aminolevulinate	0.978	0.000737726
TEA009175	5-Aminolevulinate	0.984	0.000361585
TEA009212	5-Aminolevulinate	-0.936	0.00606366
TEA009218	5-Aminolevulinate	0.98	0.000603388
TEA009224	5-Aminolevulinate	-0.947	0.00417241
TEA009235	5-Aminolevulinate	0.978	0.00069222
TEA009250	5-Aminolevulinate	0.954	0.00318934
TEA009260	5-Aminolevulinate	-0.992	8.71988e-05
TEA009294	5-Aminolevulinate	-0.983	0.000435338
TEA009331	5-Aminolevulinate	0.989	0.000169009
TEA009363	5-Aminolevulinate	0.979	0.000645372
TEA009488	5-Aminolevulinate	0.974	0.000978546
TEA009506	5-Aminolevulinate	0.984	0.000387591
TEA009643	5-Aminolevulinate	0.992	9.54929e-05
TEA009673	5-Aminolevulinate	0.99	0.000164336
TEA009732	5-Aminolevulinate	0.942	0.00493728
TEA009733	5-Aminolevulinate	0.994	6.09696e-05
TEA009781	5-Aminolevulinate	0.925	0.00829786
TEA009793	5-Aminolevulinate	-0.967	0.00163309
TEA009796	5-Aminolevulinate	0.991	0.000113764
TEA009803	5-Aminolevulinate	-0.989	0.00018917
TEA009866	5-Aminolevulinate	-0.926	0.00795024
TEA009890	5-Aminolevulinate	0.991	0.000122879
TEA009936	5-Aminolevulinate	-0.988	0.000225144
TEA009950	5-Aminolevulinate	-0.919	0.00966787
TEA010004	5-Aminolevulinate	-0.977	0.000815605
TEA010040	5-Aminolevulinate	-0.952	0.00345233
TEA010091	5-Aminolevulinate	0.952	0.00342949
TEA010100	5-Aminolevulinate	-0.946	0.00430214
TEA010161	5-Aminolevulinate	0.953	0.0032553
TEA010189	5-Aminolevulinate	0.919	0.00964571
TEA010224	5-Aminolevulinate	0.96	0.00241136
TEA010239	5-Aminolevulinate	0.976	0.000826035
TEA010278	5-Aminolevulinate	0.99	0.000148976
TEA010335	5-Aminolevulinate	-0.922	0.00890675
TEA010340	5-Aminolevulinate	0.997	1.39113e-05
TEA010345	5-Aminolevulinate	0.978	0.000719714
TEA010367	5-Aminolevulinate	0.941	0.00517717
TEA010409	5-Aminolevulinate	0.918	0.00973407
TEA010419	5-Aminolevulinate	0.984	0.00039171
TEA010433	5-Aminolevulinate	-0.934	0.00635332
TEA010517	5-Aminolevulinate	0.975	0.000920676
TEA010573	5-Aminolevulinate	-0.943	0.00470803
TEA010578	5-Aminolevulinate	-0.94	0.00524542
TEA010630	5-Aminolevulinate	-0.949	0.00377703
TEA010688	5-Aminolevulinate	0.962	0.00212339
TEA010716	5-Aminolevulinate	0.991	0.000126168
TEA010738	5-Aminolevulinate	0.97	0.00133439
TEA010813	5-Aminolevulinate	0.992	8.75608e-05
TEA010836	5-Aminolevulinate	0.931	0.00698444
TEA010854	5-Aminolevulinate	-0.994	5.55136e-05
TEA010875	5-Aminolevulinate	0.974	0.00103769
TEA010924	5-Aminolevulinate	0.985	0.000337128
TEA011013	5-Aminolevulinate	-0.937	0.00576111
TEA011181	5-Aminolevulinate	0.985	0.000335581
TEA011203	5-Aminolevulinate	-0.938	0.00559019
TEA011239	5-Aminolevulinate	0.959	0.00248326
TEA011261	5-Aminolevulinate	-0.958	0.00263271
TEA011290	5-Aminolevulinate	-0.99	0.000162551
TEA011358	5-Aminolevulinate	-0.927	0.00785592
TEA011382	5-Aminolevulinate	0.975	0.000959434
TEA011383	5-Aminolevulinate	0.939	0.00548091
TEA011478	5-Aminolevulinate	0.978	0.000745237
TEA011501	5-Aminolevulinate	0.955	0.00303612
TEA011526	5-Aminolevulinate	-0.969	0.00139712
TEA011564	5-Aminolevulinate	-0.962	0.00218927
TEA011610	5-Aminolevulinate	0.995	4.36519e-05
TEA011625	5-Aminolevulinate	0.979	0.000687088
TEA011706	5-Aminolevulinate	0.926	0.00793069
TEA011737	5-Aminolevulinate	-0.958	0.00261633
TEA011829	5-Aminolevulinate	0.989	0.000189512
TEA011840	5-Aminolevulinate	0.979	0.000644123
TEA011882	5-Aminolevulinate	0.92	0.0092297
TEA011963	5-Aminolevulinate	0.976	0.000825553
TEA011999	5-Aminolevulinate	0.946	0.00425657
TEA012004	5-Aminolevulinate	0.965	0.00181169
TEA012013	5-Aminolevulinate	0.925	0.00828574
TEA012044	5-Aminolevulinate	0.951	0.00356992
TEA012109	5-Aminolevulinate	0.933	0.00649645
TEA012117	5-Aminolevulinate	0.988	0.000218007
TEA012162	5-Aminolevulinate	0.938	0.00561091
TEA012191	5-Aminolevulinate	-0.979	0.00067195
TEA012205	5-Aminolevulinate	0.971	0.00122474
TEA012247	5-Aminolevulinate	0.933	0.00650815
TEA012252	5-Aminolevulinate	-0.966	0.00172197
TEA012289	5-Aminolevulinate	-0.98	0.000613902
TEA012308	5-Aminolevulinate	-0.954	0.00314758
TEA012406	5-Aminolevulinate	-0.96	0.00241963
TEA012445	5-Aminolevulinate	0.973	0.00107357
TEA012456	5-Aminolevulinate	-0.957	0.00274914
TEA012490	5-Aminolevulinate	-0.956	0.00292354
TEA012507	5-Aminolevulinate	0.948	0.0039651
TEA012544	5-Aminolevulinate	-0.982	0.000499512
TEA012596	5-Aminolevulinate	0.937	0.00580811
TEA012617	5-Aminolevulinate	-0.949	0.00389225
TEA012718	5-Aminolevulinate	-0.966	0.00169479
TEA012723	5-Aminolevulinate	-0.95	0.00372657
TEA012724	5-Aminolevulinate	0.978	0.000703948
TEA012787	5-Aminolevulinate	0.938	0.00559454
TEA012871	5-Aminolevulinate	0.955	0.00303019
TEA012904	5-Aminolevulinate	-0.95	0.00365302
TEA012924	5-Aminolevulinate	0.932	0.00678203
TEA012955	5-Aminolevulinate	0.93	0.00724585
TEA012971	5-Aminolevulinate	0.93	0.00719315
TEA013023	5-Aminolevulinate	0.923	0.00862159
TEA013085	5-Aminolevulinate	0.926	0.00810704
TEA013093	5-Aminolevulinate	-0.954	0.003098
TEA013121	5-Aminolevulinate	0.973	0.00109562
TEA013126	5-Aminolevulinate	0.94	0.0052953
TEA013201	5-Aminolevulinate	0.942	0.00499476
TEA013214	5-Aminolevulinate	0.971	0.00126226
TEA013237	5-Aminolevulinate	-0.97	0.00131307
TEA013239	5-Aminolevulinate	0.959	0.00254416
TEA013265	5-Aminolevulinate	0.951	0.00353784
TEA013273	5-Aminolevulinate	0.94	0.00524016
TEA013276	5-Aminolevulinate	-0.971	0.00124284
TEA013315	5-Aminolevulinate	-0.974	0.00102353
TEA013321	5-Aminolevulinate	-0.959	0.00246769
TEA013329	5-Aminolevulinate	0.959	0.00248346
TEA013402	5-Aminolevulinate	0.979	0.000629893
TEA013608	5-Aminolevulinate	-0.985	0.000332322
TEA013657	5-Aminolevulinate	0.964	0.00187223
TEA013715	5-Aminolevulinate	-0.945	0.00445212
TEA013724	5-Aminolevulinate	-0.927	0.00787882
TEA013734	5-Aminolevulinate	-0.946	0.00425633
TEA013781	5-Aminolevulinate	0.973	0.00106698
TEA013784	5-Aminolevulinate	0.976	0.000822882
TEA013804	5-Aminolevulinate	0.945	0.0044193
TEA013838	5-Aminolevulinate	-0.985	0.000354073
TEA013841	5-Aminolevulinate	0.964	0.00187436
TEA013880	5-Aminolevulinate	-0.994	5.58362e-05
TEA013886	5-Aminolevulinate	0.991	0.000125918
TEA013897	5-Aminolevulinate	0.991	0.000115824
TEA013924	5-Aminolevulinate	0.989	0.000184313
TEA013930	5-Aminolevulinate	0.987	0.000239568
TEA013970	5-Aminolevulinate	0.956	0.00288846
TEA013978	5-Aminolevulinate	-0.989	0.000181373
TEA013985	5-Aminolevulinate	0.982	0.000487279
TEA014035	5-Aminolevulinate	0.945	0.00452022
TEA014068	5-Aminolevulinate	0.943	0.00473896
TEA014108	5-Aminolevulinate	-0.987	0.000260134
TEA014118	5-Aminolevulinate	-0.974	0.00100712
TEA014137	5-Aminolevulinate	0.953	0.0032759
TEA014149	5-Aminolevulinate	-0.945	0.00437627
TEA014152	5-Aminolevulinate	0.962	0.00218705
TEA014202	5-Aminolevulinate	-0.958	0.00263282
TEA014370	5-Aminolevulinate	0.97	0.00132593
TEA014535	5-Aminolevulinate	0.942	0.00489486
TEA014633	5-Aminolevulinate	0.985	0.000341263
TEA014639	5-Aminolevulinate	0.995	3.64282e-05
TEA014650	5-Aminolevulinate	-0.985	0.000342813
TEA014695	5-Aminolevulinate	0.95	0.00372586
TEA014716	5-Aminolevulinate	0.93	0.00710179
TEA014720	5-Aminolevulinate	-0.982	0.000499937
TEA014781	5-Aminolevulinate	-0.945	0.00442792
TEA014841	5-Aminolevulinate	0.986	0.000307056
TEA014862	5-Aminolevulinate	-0.919	0.0096548
TEA014901	5-Aminolevulinate	0.92	0.00940147
TEA015017	5-Aminolevulinate	-0.993	8.33908e-05
TEA015035	5-Aminolevulinate	0.937	0.00581168
TEA015039	5-Aminolevulinate	-0.968	0.00151674
TEA015046	5-Aminolevulinate	0.934	0.00644218
TEA015163	5-Aminolevulinate	0.928	0.00762333
TEA015170	5-Aminolevulinate	0.988	0.000220899
TEA015178	5-Aminolevulinate	-0.963	0.00205994
TEA015243	5-Aminolevulinate	-0.978	0.000722593
TEA015245	5-Aminolevulinate	-0.996	3.01672e-05
TEA015286	5-Aminolevulinate	0.982	0.000485655
TEA015452	5-Aminolevulinate	1	2.693e-07
TEA015455	5-Aminolevulinate	0.959	0.00251197
TEA015570	5-Aminolevulinate	-0.949	0.00382877
TEA015593	5-Aminolevulinate	-0.947	0.00413784
TEA015632	5-Aminolevulinate	0.956	0.00291176
TEA015698	5-Aminolevulinate	0.99	0.000143094
TEA015704	5-Aminolevulinate	-0.931	0.00693757
TEA015729	5-Aminolevulinate	-0.976	0.00084249
TEA015730	5-Aminolevulinate	-0.986	0.000274033
TEA015838	5-Aminolevulinate	-0.936	0.00610524
TEA015857	5-Aminolevulinate	-0.969	0.00144749
TEA015892	5-Aminolevulinate	-0.938	0.00563008
TEA015893	5-Aminolevulinate	0.928	0.00767453
TEA015901	5-Aminolevulinate	0.987	0.000236343
TEA015902	5-Aminolevulinate	-0.978	0.000698074
TEA015964	5-Aminolevulinate	0.954	0.00308316
TEA016018	5-Aminolevulinate	0.923	0.00863655
TEA016023	5-Aminolevulinate	-0.982	0.000458318
TEA016027	5-Aminolevulinate	0.96	0.0023674
TEA016147	5-Aminolevulinate	0.988	0.000212488
TEA016156	5-Aminolevulinate	-0.988	0.000207056
TEA016193	5-Aminolevulinate	-0.987	0.000241034
TEA016215	5-Aminolevulinate	-0.978	0.000701237
TEA016219	5-Aminolevulinate	-0.991	0.000119194
TEA016225	5-Aminolevulinate	-0.981	0.000543807
TEA016257	5-Aminolevulinate	-0.976	0.000843949
TEA016295	5-Aminolevulinate	-0.963	0.00207455
TEA016501	5-Aminolevulinate	0.922	0.00888253
TEA016515	5-Aminolevulinate	-0.969	0.00146002
TEA016530	5-Aminolevulinate	0.929	0.00740871
TEA016550	5-Aminolevulinate	0.96	0.00236782
TEA016574	5-Aminolevulinate	0.979	0.000658691
TEA016599	5-Aminolevulinate	0.939	0.00548185
TEA016648	5-Aminolevulinate	0.988	0.000199605
TEA016662	5-Aminolevulinate	0.97	0.00131769
TEA016870	5-Aminolevulinate	0.933	0.00667453
TEA016911	5-Aminolevulinate	0.979	0.000674299
TEA016913	5-Aminolevulinate	-0.973	0.00104512
TEA016922	5-Aminolevulinate	0.919	0.00962725
TEA016942	5-Aminolevulinate	-0.948	0.00401676
TEA016969	5-Aminolevulinate	0.986	0.000287524
TEA017093	5-Aminolevulinate	0.982	0.000466231
TEA017118	5-Aminolevulinate	0.988	0.000231362
TEA017141	5-Aminolevulinate	-0.99	0.000136692
TEA017167	5-Aminolevulinate	0.977	0.000820376
TEA017242	5-Aminolevulinate	0.988	0.000205351
TEA017256	5-Aminolevulinate	-0.995	4.01193e-05
TEA017373	5-Aminolevulinate	-0.951	0.00355815
TEA017400	5-Aminolevulinate	0.965	0.00181771
TEA017419	5-Aminolevulinate	0.977	0.00079259
TEA017420	5-Aminolevulinate	-0.93	0.00710376
TEA017488	5-Aminolevulinate	-0.956	0.00282783
TEA017519	5-Aminolevulinate	0.961	0.00225213
TEA017567	5-Aminolevulinate	0.97	0.00134841
TEA017642	5-Aminolevulinate	0.985	0.000315351
TEA017682	5-Aminolevulinate	0.921	0.00920065
TEA017713	5-Aminolevulinate	0.969	0.00140743
TEA017715	5-Aminolevulinate	0.983	0.000435073
TEA017733	5-Aminolevulinate	0.982	0.000466355
TEA017775	5-Aminolevulinate	0.941	0.005156
TEA017916	5-Aminolevulinate	0.925	0.00822224
TEA017924	5-Aminolevulinate	-0.935	0.00618493
TEA017942	5-Aminolevulinate	0.986	0.000290105
TEA017971	5-Aminolevulinate	-0.977	0.000783613
TEA018091	5-Aminolevulinate	0.975	0.000950518
TEA018181	5-Aminolevulinate	-0.988	0.000208816
TEA018287	5-Aminolevulinate	0.931	0.00707418
TEA018384	5-Aminolevulinate	0.984	0.000396888
TEA018404	5-Aminolevulinate	-0.97	0.00130334
TEA018471	5-Aminolevulinate	-0.972	0.00118576
TEA018506	5-Aminolevulinate	0.922	0.00892987
TEA018511	5-Aminolevulinate	-0.965	0.00177452
TEA018518	5-Aminolevulinate	0.981	0.000535568
TEA018558	5-Aminolevulinate	-0.964	0.00190018
TEA018784	5-Aminolevulinate	0.984	0.000364768
TEA018809	5-Aminolevulinate	-0.947	0.00410886
TEA018895	5-Aminolevulinate	-0.956	0.00285002
TEA018905	5-Aminolevulinate	-0.956	0.00291619
TEA018939	5-Aminolevulinate	-0.975	0.000914262
TEA019055	5-Aminolevulinate	0.985	0.000344377
TEA019122	5-Aminolevulinate	0.921	0.00903834
TEA019129	5-Aminolevulinate	0.98	0.000616438
TEA019172	5-Aminolevulinate	0.961	0.00221211
TEA019183	5-Aminolevulinate	0.962	0.00211266
TEA019221	5-Aminolevulinate	0.928	0.00767438
TEA019238	5-Aminolevulinate	0.951	0.00359446
TEA019249	5-Aminolevulinate	-0.972	0.0012006
TEA019254	5-Aminolevulinate	-0.973	0.00104514
TEA019276	5-Aminolevulinate	0.973	0.00108987
TEA019280	5-Aminolevulinate	0.989	0.000183713
TEA019283	5-Aminolevulinate	0.93	0.00719718
TEA019293	5-Aminolevulinate	-0.979	0.000676128
TEA019334	5-Aminolevulinate	-0.979	0.000682381
TEA019348	5-Aminolevulinate	-0.97	0.00133255
TEA019367	5-Aminolevulinate	-0.996	2.44172e-05
TEA019411	5-Aminolevulinate	-0.922	0.00884014
TEA019463	5-Aminolevulinate	-0.98	0.000571542
TEA019490	5-Aminolevulinate	0.923	0.00872014
TEA019528	5-Aminolevulinate	0.975	0.000964347
TEA019530	5-Aminolevulinate	0.991	0.000129571
TEA019532	5-Aminolevulinate	0.996	2.27823e-05
TEA019534	5-Aminolevulinate	0.994	5.15496e-05
TEA019699	5-Aminolevulinate	-0.984	0.000359837
TEA019806	5-Aminolevulinate	0.94	0.00526705
TEA019887	5-Aminolevulinate	0.995	4.21512e-05
TEA019986	5-Aminolevulinate	-0.967	0.0016186
TEA020004	5-Aminolevulinate	-0.94	0.00527541
TEA020022	5-Aminolevulinate	0.955	0.00300649
TEA020049	5-Aminolevulinate	0.929	0.00748357
TEA020054	5-Aminolevulinate	-0.969	0.00143983
TEA020078	5-Aminolevulinate	-0.959	0.00251157
TEA020158	5-Aminolevulinate	0.923	0.00866089
TEA020170	5-Aminolevulinate	0.984	0.000389964
TEA020190	5-Aminolevulinate	0.97	0.00131392
TEA020220	5-Aminolevulinate	0.966	0.00166908
TEA020246	5-Aminolevulinate	0.993	8.24585e-05
TEA020365	5-Aminolevulinate	-0.966	0.00173393
TEA020389	5-Aminolevulinate	0.976	0.000842581
TEA020432	5-Aminolevulinate	-0.982	0.000494545
TEA020450	5-Aminolevulinate	0.949	0.00387385
TEA020497	5-Aminolevulinate	-0.968	0.00156548
TEA020527	5-Aminolevulinate	-0.979	0.000637791
TEA020537	5-Aminolevulinate	-0.977	0.000782339
TEA020538	5-Aminolevulinate	-0.952	0.00342696
TEA020548	5-Aminolevulinate	0.922	0.0088107
TEA020555	5-Aminolevulinate	0.991	0.000129512
TEA020581	5-Aminolevulinate	0.98	0.000616092
TEA020617	5-Aminolevulinate	0.966	0.00176481
TEA020670	5-Aminolevulinate	-0.931	0.00688149
TEA020677	5-Aminolevulinate	0.993	7.17679e-05
TEA020698	5-Aminolevulinate	0.96	0.00232682
TEA020746	5-Aminolevulinate	0.982	0.000492191
TEA020764	5-Aminolevulinate	-0.951	0.00351023
TEA020793	5-Aminolevulinate	-0.96	0.00241145
TEA020834	5-Aminolevulinate	-0.928	0.00763451
TEA020843	5-Aminolevulinate	0.918	0.0098579
TEA020891	5-Aminolevulinate	0.985	0.000344544
TEA020948	5-Aminolevulinate	-0.973	0.00112174
TEA020993	5-Aminolevulinate	-0.965	0.00180289
TEA021096	5-Aminolevulinate	0.959	0.00248035
TEA021098	5-Aminolevulinate	0.967	0.0016112
TEA021109	5-Aminolevulinate	0.979	0.000650896
TEA021122	5-Aminolevulinate	0.937	0.00589191
TEA021169	5-Aminolevulinate	0.985	0.000316847
TEA021215	5-Aminolevulinate	0.94	0.00534296
TEA021255	5-Aminolevulinate	0.935	0.00617704
TEA021261	5-Aminolevulinate	0.969	0.0014187
TEA021354	5-Aminolevulinate	-0.993	7.93899e-05
TEA021366	5-Aminolevulinate	0.947	0.00408981
TEA021420	5-Aminolevulinate	-0.995	3.70291e-05
TEA021486	5-Aminolevulinate	-0.964	0.00190824
TEA021502	5-Aminolevulinate	0.971	0.00122496
TEA021566	5-Aminolevulinate	0.94	0.00536677
TEA021614	5-Aminolevulinate	-0.944	0.00460909
TEA021648	5-Aminolevulinate	0.974	0.000996537
TEA021662	5-Aminolevulinate	0.96	0.00236255
TEA021667	5-Aminolevulinate	0.965	0.00183767
TEA021735	5-Aminolevulinate	0.979	0.00062912
TEA021789	5-Aminolevulinate	-0.949	0.00381873
TEA021820	5-Aminolevulinate	0.965	0.00183772
TEA021827	5-Aminolevulinate	0.983	0.000422737
TEA021896	5-Aminolevulinate	0.931	0.00705977
TEA021936	5-Aminolevulinate	-0.948	0.00396597
TEA021959	5-Aminolevulinate	0.986	0.000278883
TEA021970	5-Aminolevulinate	0.984	0.00036531
TEA021975	5-Aminolevulinate	0.97	0.00135995
TEA022072	5-Aminolevulinate	0.936	0.00599611
TEA022084	5-Aminolevulinate	-0.982	0.00048863
TEA022103	5-Aminolevulinate	-0.991	0.000118929
TEA022123	5-Aminolevulinate	0.976	0.000863956
TEA022147	5-Aminolevulinate	-0.962	0.00214101
TEA022152	5-Aminolevulinate	-0.963	0.00202934
TEA022180	5-Aminolevulinate	0.967	0.00161066
TEA022189	5-Aminolevulinate	0.941	0.00503348
TEA022190	5-Aminolevulinate	0.956	0.00288073
TEA022198	5-Aminolevulinate	0.927	0.00788393
TEA022237	5-Aminolevulinate	-0.925	0.0083157
TEA022348	5-Aminolevulinate	-0.984	0.000384169
TEA022351	5-Aminolevulinate	-0.968	0.00147354
TEA022434	5-Aminolevulinate	0.974	0.000967159
TEA022502	5-Aminolevulinate	-0.967	0.00161019
TEA022572	5-Aminolevulinate	-0.963	0.00208187
TEA022638	5-Aminolevulinate	0.971	0.00125919
TEA022659	5-Aminolevulinate	-0.986	0.00030874
TEA022664	5-Aminolevulinate	0.972	0.00112415
TEA022692	5-Aminolevulinate	-0.979	0.000628828
TEA022696	5-Aminolevulinate	-0.988	0.000231192
TEA022873	5-Aminolevulinate	-0.966	0.0017012
TEA022890	5-Aminolevulinate	-0.975	0.00090009
TEA022904	5-Aminolevulinate	-0.995	4.38136e-05
TEA022911	5-Aminolevulinate	0.928	0.00761323
TEA022953	5-Aminolevulinate	-0.927	0.00783215
TEA022973	5-Aminolevulinate	-0.971	0.00128409
TEA022979	5-Aminolevulinate	-0.927	0.00788553
TEA023164	5-Aminolevulinate	0.971	0.00125115
TEA023174	5-Aminolevulinate	-0.988	0.000205499
TEA023209	5-Aminolevulinate	-0.985	0.000315563
TEA023238	5-Aminolevulinate	-0.981	0.000564519
TEA023243	5-Aminolevulinate	-0.987	0.000252437
TEA023340	5-Aminolevulinate	-0.986	0.000299544
TEA023349	5-Aminolevulinate	0.931	0.00689103
TEA023430	5-Aminolevulinate	-0.967	0.001645
TEA023509	5-Aminolevulinate	0.933	0.00664224
TEA023609	5-Aminolevulinate	-0.921	0.00900925
TEA023614	5-Aminolevulinate	-0.93	0.00725851
TEA023661	5-Aminolevulinate	0.934	0.00645978
TEA023668	5-Aminolevulinate	-0.974	0.000988944
TEA023767	5-Aminolevulinate	-0.964	0.00193025
TEA023786	5-Aminolevulinate	0.986	0.000306549
TEA023788	5-Aminolevulinate	0.978	0.00069187
TEA023790	5-Aminolevulinate	-0.985	0.000317503
TEA023825	5-Aminolevulinate	0.974	0.000980932
TEA023872	5-Aminolevulinate	-0.994	5.63771e-05
TEA023891	5-Aminolevulinate	0.987	0.000257927
TEA023895	5-Aminolevulinate	0.917	0.00998104
TEA023911	5-Aminolevulinate	0.989	0.000181658
TEA023914	5-Aminolevulinate	-0.973	0.00105166
TEA023963	5-Aminolevulinate	-0.964	0.00196325
TEA023969	5-Aminolevulinate	-0.949	0.00383692
TEA024007	5-Aminolevulinate	0.937	0.00582532
TEA024026	5-Aminolevulinate	0.954	0.00310107
TEA024031	5-Aminolevulinate	0.974	0.00103133
TEA024110	5-Aminolevulinate	0.945	0.00445913
TEA024169	5-Aminolevulinate	0.961	0.00222759
TEA024188	5-Aminolevulinate	-0.917	0.00993055
TEA024254	5-Aminolevulinate	0.979	0.000663877
TEA024259	5-Aminolevulinate	0.992	0.00010587
TEA024283	5-Aminolevulinate	0.975	0.00092195
TEA024285	5-Aminolevulinate	0.948	0.00391827
TEA024345	5-Aminolevulinate	-0.942	0.00497756
TEA024350	5-Aminolevulinate	0.962	0.00208656
TEA024376	5-Aminolevulinate	0.955	0.00295191
TEA024377	5-Aminolevulinate	0.967	0.0016324
TEA024413	5-Aminolevulinate	0.995	3.7635e-05
TEA024422	5-Aminolevulinate	-0.932	0.00669726
TEA024528	5-Aminolevulinate	0.933	0.00655755
TEA024555	5-Aminolevulinate	0.919	0.00968073
TEA024651	5-Aminolevulinate	0.972	0.00116664
TEA024761	5-Aminolevulinate	0.994	5.87725e-05
TEA024808	5-Aminolevulinate	-0.986	0.000291161
TEA024873	5-Aminolevulinate	-0.964	0.00189526
TEA025039	5-Aminolevulinate	0.923	0.00874334
TEA025055	5-Aminolevulinate	-0.969	0.00141625
TEA025137	5-Aminolevulinate	-0.972	0.00113539
TEA025142	5-Aminolevulinate	-0.978	0.000707825
TEA025159	5-Aminolevulinate	0.946	0.00437352
TEA025173	5-Aminolevulinate	-0.975	0.000964153
TEA025316	5-Aminolevulinate	0.974	0.00098822
TEA025331	5-Aminolevulinate	0.964	0.00186889
TEA025499	5-Aminolevulinate	-0.966	0.00174482
TEA025534	5-Aminolevulinate	0.923	0.00870757
TEA025571	5-Aminolevulinate	0.948	0.00401641
TEA025606	5-Aminolevulinate	-0.978	0.000717287
TEA025627	5-Aminolevulinate	-0.959	0.00251433
TEA025631	5-Aminolevulinate	0.969	0.0014044
TEA025675	5-Aminolevulinate	0.975	0.000906628
TEA025687	5-Aminolevulinate	-0.965	0.00184938
TEA025760	5-Aminolevulinate	0.994	6.10984e-05
TEA025767	5-Aminolevulinate	0.969	0.00141511
TEA025804	5-Aminolevulinate	0.927	0.00781884
TEA025819	5-Aminolevulinate	0.95	0.00370262
TEA025906	5-Aminolevulinate	-0.996	2.07092e-05
TEA025944	5-Aminolevulinate	0.947	0.00418362
TEA025952	5-Aminolevulinate	-0.932	0.0067895
TEA025959	5-Aminolevulinate	0.987	0.000238016
TEA026005	5-Aminolevulinate	0.962	0.00219067
TEA026025	5-Aminolevulinate	0.945	0.00444334
TEA026037	5-Aminolevulinate	-0.923	0.0087229
TEA026067	5-Aminolevulinate	0.968	0.00147376
TEA026091	5-Aminolevulinate	0.963	0.0020507
TEA026108	5-Aminolevulinate	0.974	0.000969342
TEA026196	5-Aminolevulinate	0.944	0.00462728
TEA026219	5-Aminolevulinate	0.919	0.00955981
TEA026250	5-Aminolevulinate	0.955	0.00296436
TEA026253	5-Aminolevulinate	-0.977	0.000766097
TEA026271	5-Aminolevulinate	-0.96	0.00235569
TEA026293	5-Aminolevulinate	-0.954	0.00314396
TEA026378	5-Aminolevulinate	0.989	0.000170266
TEA026442	5-Aminolevulinate	-0.963	0.0020218
TEA026453	5-Aminolevulinate	-0.922	0.00897638
TEA026478	5-Aminolevulinate	0.996	3.023e-05
TEA026546	5-Aminolevulinate	0.988	0.000210674
TEA026592	5-Aminolevulinate	-0.946	0.00425248
TEA026594	5-Aminolevulinate	-0.954	0.00305863
TEA026645	5-Aminolevulinate	0.95	0.00371038
TEA026654	5-Aminolevulinate	0.947	0.00413485
TEA026680	5-Aminolevulinate	-0.986	0.000304386
TEA026697	5-Aminolevulinate	0.967	0.00165766
TEA026713	5-Aminolevulinate	-0.98	0.000604244
TEA026778	5-Aminolevulinate	0.958	0.00264494
TEA026794	5-Aminolevulinate	0.946	0.00426892
TEA026798	5-Aminolevulinate	-0.99	0.000135723
TEA026837	5-Aminolevulinate	0.971	0.00121148
TEA026860	5-Aminolevulinate	0.994	5.90139e-05
TEA026873	5-Aminolevulinate	0.951	0.00358395
TEA026958	5-Aminolevulinate	0.955	0.00300397
TEA027026	5-Aminolevulinate	-0.975	0.000944501
TEA027031	5-Aminolevulinate	-0.973	0.00107304
TEA027047	5-Aminolevulinate	0.988	0.000220638
TEA027059	5-Aminolevulinate	0.99	0.000140451
TEA027088	5-Aminolevulinate	0.97	0.00135839
TEA027095	5-Aminolevulinate	0.967	0.00161981
TEA027105	5-Aminolevulinate	-0.952	0.00344169
TEA027214	5-Aminolevulinate	-0.966	0.00172723
TEA027283	5-Aminolevulinate	-0.972	0.00120264
TEA027331	5-Aminolevulinate	0.958	0.00263995
TEA027356	5-Aminolevulinate	-0.935	0.00626407
TEA027394	5-Aminolevulinate	-0.958	0.00263788
TEA027418	5-Aminolevulinate	-0.931	0.00691211
TEA027461	5-Aminolevulinate	-0.991	0.000129648
TEA027576	5-Aminolevulinate	-0.975	0.000944155
TEA027597	5-Aminolevulinate	-0.976	0.00083752
TEA027623	5-Aminolevulinate	-0.918	0.00979498
TEA027636	5-Aminolevulinate	0.982	0.000469586
TEA027663	5-Aminolevulinate	0.941	0.00506091
TEA027706	5-Aminolevulinate	0.94	0.00536964
TEA027818	5-Aminolevulinate	-0.949	0.00381814
TEA027861	5-Aminolevulinate	0.982	0.00050243
TEA027870	5-Aminolevulinate	-0.966	0.0016988
TEA027872	5-Aminolevulinate	0.984	0.000359522
TEA027876	5-Aminolevulinate	-0.98	0.00060323
TEA027963	5-Aminolevulinate	0.939	0.00542125
TEA028047	5-Aminolevulinate	0.927	0.00771567
TEA028053	5-Aminolevulinate	0.933	0.00660928
TEA028092	5-Aminolevulinate	-0.989	0.000189718
TEA028178	5-Aminolevulinate	-0.975	0.000893448
TEA028180	5-Aminolevulinate	-0.973	0.0011072
TEA028264	5-Aminolevulinate	0.997	1.5445e-05
TEA028280	5-Aminolevulinate	0.961	0.00220614
TEA028320	5-Aminolevulinate	0.995	3.97818e-05
TEA028345	5-Aminolevulinate	-0.95	0.00369711
TEA028410	5-Aminolevulinate	0.929	0.00738383
TEA028557	5-Aminolevulinate	0.957	0.00271372
TEA028584	5-Aminolevulinate	0.973	0.00107417
TEA028617	5-Aminolevulinate	0.972	0.0011527
TEA028650	5-Aminolevulinate	-0.987	0.000266416
TEA028655	5-Aminolevulinate	-0.975	0.000913089
TEA028681	5-Aminolevulinate	0.95	0.00375619
TEA028684	5-Aminolevulinate	0.955	0.00293541
TEA028705	5-Aminolevulinate	0.94	0.00526873
TEA028712	5-Aminolevulinate	-0.969	0.0014103
TEA028753	5-Aminolevulinate	-0.983	0.000407618
TEA028842	5-Aminolevulinate	0.98	0.000571617
TEA028849	5-Aminolevulinate	-0.921	0.00902201
TEA028868	5-Aminolevulinate	-0.952	0.0034021
TEA028899	5-Aminolevulinate	0.962	0.00213942
TEA028954	5-Aminolevulinate	0.942	0.0050256
TEA029028	5-Aminolevulinate	-0.965	0.00186251
TEA029054	5-Aminolevulinate	-0.987	0.000254692
TEA029136	5-Aminolevulinate	-0.991	0.000113952
TEA029175	5-Aminolevulinate	-0.956	0.00292513
TEA029191	5-Aminolevulinate	0.953	0.00332536
TEA029241	5-Aminolevulinate	-0.988	0.000214992
TEA029308	5-Aminolevulinate	-0.969	0.00141257
TEA029334	5-Aminolevulinate	0.974	0.000995073
TEA029559	5-Aminolevulinate	-0.966	0.0017419
TEA029571	5-Aminolevulinate	0.968	0.0015339
TEA029580	5-Aminolevulinate	0.963	0.00203882
TEA029662	5-Aminolevulinate	0.994	4.88297e-05
TEA029676	5-Aminolevulinate	0.939	0.00541794
TEA029677	5-Aminolevulinate	0.994	5.00637e-05
TEA029700	5-Aminolevulinate	0.966	0.00166639
TEA029716	5-Aminolevulinate	0.984	0.000367786
TEA029762	5-Aminolevulinate	0.92	0.00944901
TEA029764	5-Aminolevulinate	0.92	0.00931756
TEA029794	5-Aminolevulinate	0.995	3.57919e-05
TEA029972	5-Aminolevulinate	-0.99	0.000160088
TEA029981	5-Aminolevulinate	0.949	0.00384528
TEA029983	5-Aminolevulinate	0.987	0.000246606
TEA029987	5-Aminolevulinate	-0.927	0.00769613
TEA030017	5-Aminolevulinate	-0.985	0.000340271
TEA030018	5-Aminolevulinate	0.957	0.00274669
TEA030037	5-Aminolevulinate	0.93	0.0072661
TEA030048	5-Aminolevulinate	0.979	0.000633409
TEA030062	5-Aminolevulinate	-0.986	0.000280867
TEA030098	5-Aminolevulinate	-0.964	0.00194293
TEA030102	5-Aminolevulinate	-0.989	0.000175267
TEA030264	5-Aminolevulinate	0.99	0.000151037
TEA030277	5-Aminolevulinate	-0.991	0.000116579
TEA030307	5-Aminolevulinate	0.931	0.00697533
TEA030315	5-Aminolevulinate	-0.93	0.0070994
TEA030366	5-Aminolevulinate	-0.943	0.00478418
TEA030368	5-Aminolevulinate	-0.943	0.00483011
TEA030398	5-Aminolevulinate	-0.935	0.00613613
TEA030430	5-Aminolevulinate	-0.979	0.000639849
TEA030435	5-Aminolevulinate	-0.979	0.000652369
TEA030610	5-Aminolevulinate	0.961	0.00224368
TEA030631	5-Aminolevulinate	0.99	0.000147451
TEA030651	5-Aminolevulinate	-0.932	0.0067402
TEA030742	5-Aminolevulinate	-0.974	0.00100299
TEA030743	5-Aminolevulinate	-0.988	0.000233278
TEA030767	5-Aminolevulinate	0.934	0.0063811
TEA030817	5-Aminolevulinate	0.969	0.00142086
TEA030887	5-Aminolevulinate	0.983	0.000433569
TEA030924	5-Aminolevulinate	0.989	0.00017818
TEA030942	5-Aminolevulinate	-0.986	0.000292922
TEA030963	5-Aminolevulinate	-0.946	0.00425789
TEA030978	5-Aminolevulinate	0.941	0.00507773
TEA031001	5-Aminolevulinate	-0.943	0.00483926
TEA031039	5-Aminolevulinate	-0.994	4.86281e-05
TEA031095	5-Aminolevulinate	-0.965	0.00178016
TEA031125	5-Aminolevulinate	-0.932	0.0068347
TEA031133	5-Aminolevulinate	-0.981	0.000526533
TEA031145	5-Aminolevulinate	0.994	5.8156e-05
TEA031177	5-Aminolevulinate	0.98	0.000612451
TEA031244	5-Aminolevulinate	0.929	0.00743881
TEA031295	5-Aminolevulinate	0.986	0.000312171
TEA031326	5-Aminolevulinate	-0.978	0.000752471
TEA031364	5-Aminolevulinate	0.984	0.000376704
TEA031434	5-Aminolevulinate	0.96	0.00237237
TEA031451	5-Aminolevulinate	-0.941	0.00517197
TEA031549	5-Aminolevulinate	-0.967	0.00159111
TEA031621	5-Aminolevulinate	-0.983	0.000410274
TEA031802	5-Aminolevulinate	-0.92	0.00936244
TEA031947	5-Aminolevulinate	0.921	0.00903248
TEA031948	5-Aminolevulinate	-0.957	0.00269034
TEA031977	5-Aminolevulinate	0.978	0.000744341
TEA032013	5-Aminolevulinate	0.979	0.000685182
TEA032018	5-Aminolevulinate	0.92	0.00936357
TEA032087	5-Aminolevulinate	-0.976	0.000851655
TEA032106	5-Aminolevulinate	-0.981	0.00051405
TEA032117	5-Aminolevulinate	0.973	0.001065
TEA032135	5-Aminolevulinate	-0.99	0.000142632
TEA032176	5-Aminolevulinate	0.989	0.000165818
TEA032208	5-Aminolevulinate	0.92	0.00944463
TEA032228	5-Aminolevulinate	-0.928	0.00752579
TEA032287	5-Aminolevulinate	0.989	0.000167726
TEA032356	5-Aminolevulinate	0.99	0.000137569
TEA032369	5-Aminolevulinate	-0.943	0.00471187
TEA032382	5-Aminolevulinate	-0.927	0.00770234
TEA032410	5-Aminolevulinate	0.982	0.00050531
TEA032413	5-Aminolevulinate	0.917	0.0099983
TEA032426	5-Aminolevulinate	0.937	0.00589796
TEA032434	5-Aminolevulinate	0.987	0.000237891
TEA032438	5-Aminolevulinate	-0.918	0.00970238
TEA032442	5-Aminolevulinate	-0.951	0.00360305
TEA032550	5-Aminolevulinate	0.972	0.00116507
TEA032584	5-Aminolevulinate	-0.964	0.00189333
TEA032585	5-Aminolevulinate	0.956	0.00291994
TEA032600	5-Aminolevulinate	0.975	0.000950386
TEA032610	5-Aminolevulinate	0.953	0.00329364
TEA032678	5-Aminolevulinate	-0.985	0.000352563
TEA032799	5-Aminolevulinate	-0.967	0.00165148
TEA032893	5-Aminolevulinate	-0.979	0.00064808
TEA032914	5-Aminolevulinate	0.961	0.0022003
TEA032929	5-Aminolevulinate	0.939	0.00552395
TEA032953	5-Aminolevulinate	-0.952	0.00336374
TEA032979	5-Aminolevulinate	0.957	0.00270389
TEA032990	5-Aminolevulinate	0.925	0.00821303
TEA032991	5-Aminolevulinate	-0.983	0.000455138
TEA033022	5-Aminolevulinate	0.979	0.000681916
TEA033033	5-Aminolevulinate	-0.92	0.00932301
TEA033044	5-Aminolevulinate	-0.979	0.000667909
TEA033063	5-Aminolevulinate	0.918	0.00988013
TEA033142	5-Aminolevulinate	0.986	0.00028986
TEA033232	5-Aminolevulinate	0.974	0.000976591
TEA033264	5-Aminolevulinate	0.964	0.00188705
TEA033306	5-Aminolevulinate	-0.948	0.00403044
TEA033329	5-Aminolevulinate	0.957	0.00277196
TEA033355	5-Aminolevulinate	0.981	0.000548851
TEA033396	5-Aminolevulinate	-0.923	0.00859886
TEA033407	5-Aminolevulinate	0.95	0.00368067
TEA033461	5-Aminolevulinate	-0.954	0.00313856
TEA033484	5-Aminolevulinate	0.933	0.00654737
TEA033490	5-Aminolevulinate	0.972	0.00119934
TEA033493	5-Aminolevulinate	-0.991	0.000129641
TEA033494	5-Aminolevulinate	0.99	0.000152485
TEA033519	5-Aminolevulinate	0.966	0.00172663
TEA033527	5-Aminolevulinate	-0.979	0.000683805
TEA033550	5-Aminolevulinate	-0.985	0.000330183
TEA033557	5-Aminolevulinate	0.984	0.000378106
TEA033581	5-Aminolevulinate	0.982	0.00048035
TEA033642	5-Aminolevulinate	0.928	0.00762259
TEA033798	5-Aminolevulinate	0.993	6.54563e-05
TEA033818	5-Aminolevulinate	-0.983	0.00041817
TEA033832	5-Aminolevulinate	0.981	0.00053038
TEA034003	5-Aminolevulinate	-0.99	0.000157799
TEA000093	sn-Glycero-3-phosphocholine	0.958	0.00257578
TEA000755	sn-Glycero-3-phosphocholine	0.979	0.000638071
TEA000930	sn-Glycero-3-phosphocholine	0.918	0.00981895
TEA001721	sn-Glycero-3-phosphocholine	-0.927	0.00775756
TEA002265	sn-Glycero-3-phosphocholine	-0.937	0.00588447
TEA003236	sn-Glycero-3-phosphocholine	-0.922	0.00897217
TEA004020	sn-Glycero-3-phosphocholine	-0.942	0.00488375
TEA004410	sn-Glycero-3-phosphocholine	-0.957	0.00271655
TEA004887	sn-Glycero-3-phosphocholine	-0.918	0.00990921
TEA005158	sn-Glycero-3-phosphocholine	0.941	0.00508938
TEA005209	sn-Glycero-3-phosphocholine	0.925	0.00813778
TEA006263	sn-Glycero-3-phosphocholine	0.944	0.0046443
TEA006374	sn-Glycero-3-phosphocholine	0.95	0.0037596
TEA006949	sn-Glycero-3-phosphocholine	-0.918	0.00987632
TEA007197	sn-Glycero-3-phosphocholine	0.967	0.00161178
TEA007281	sn-Glycero-3-phosphocholine	0.946	0.00432314
TEA009037	sn-Glycero-3-phosphocholine	0.976	0.000852849
TEA009170	sn-Glycero-3-phosphocholine	0.943	0.00480769
TEA009224	sn-Glycero-3-phosphocholine	0.927	0.00773547
TEA010050	sn-Glycero-3-phosphocholine	0.982	0.000493163
TEA010079	sn-Glycero-3-phosphocholine	0.937	0.005758
TEA010574	sn-Glycero-3-phosphocholine	-0.958	0.00257345
TEA010657	sn-Glycero-3-phosphocholine	0.936	0.00599268
TEA010864	sn-Glycero-3-phosphocholine	0.926	0.0081003
TEA011183	sn-Glycero-3-phosphocholine	-0.935	0.00623321
TEA011210	sn-Glycero-3-phosphocholine	0.934	0.00631397
TEA011321	sn-Glycero-3-phosphocholine	0.935	0.00621667
TEA011576	sn-Glycero-3-phosphocholine	-0.965	0.00179285
TEA011607	sn-Glycero-3-phosphocholine	0.937	0.00582548
TEA011622	sn-Glycero-3-phosphocholine	-0.92	0.00934665
TEA011765	sn-Glycero-3-phosphocholine	-0.922	0.00891601
TEA012503	sn-Glycero-3-phosphocholine	0.939	0.00554954
TEA012787	sn-Glycero-3-phosphocholine	-0.919	0.00945979
TEA013364	sn-Glycero-3-phosphocholine	0.941	0.00509491
TEA014018	sn-Glycero-3-phosphocholine	0.95	0.00366183
TEA014134	sn-Glycero-3-phosphocholine	0.935	0.00610955
TEA014162	sn-Glycero-3-phosphocholine	0.918	0.00975145
TEA014343	sn-Glycero-3-phosphocholine	-0.954	0.00307193
TEA015348	sn-Glycero-3-phosphocholine	0.935	0.00626315
TEA015482	sn-Glycero-3-phosphocholine	0.984	0.000368981
TEA016018	sn-Glycero-3-phosphocholine	-0.937	0.00585095
TEA016248	sn-Glycero-3-phosphocholine	0.977	0.000804678
TEA016403	sn-Glycero-3-phosphocholine	0.945	0.00445743
TEA016723	sn-Glycero-3-phosphocholine	0.953	0.00326433
TEA016744	sn-Glycero-3-phosphocholine	-0.929	0.00742101
TEA016870	sn-Glycero-3-phosphocholine	-0.929	0.00738056
TEA017061	sn-Glycero-3-phosphocholine	0.944	0.00453926
TEA017066	sn-Glycero-3-phosphocholine	-0.957	0.00269122
TEA017988	sn-Glycero-3-phosphocholine	0.973	0.00106118
TEA018208	sn-Glycero-3-phosphocholine	-0.954	0.00315991
TEA018286	sn-Glycero-3-phosphocholine	0.922	0.00882668
TEA018319	sn-Glycero-3-phosphocholine	0.928	0.0075095
TEA019126	sn-Glycero-3-phosphocholine	0.924	0.00839567
TEA019460	sn-Glycero-3-phosphocholine	0.939	0.00545624
TEA019608	sn-Glycero-3-phosphocholine	-0.951	0.00354332
TEA020086	sn-Glycero-3-phosphocholine	0.919	0.00964186
TEA020193	sn-Glycero-3-phosphocholine	-0.966	0.00170389
TEA020507	sn-Glycero-3-phosphocholine	-0.931	0.00702022
TEA020534	sn-Glycero-3-phosphocholine	0.957	0.00271806
TEA020580	sn-Glycero-3-phosphocholine	-0.953	0.00328337
TEA020810	sn-Glycero-3-phosphocholine	0.96	0.00242552
TEA021468	sn-Glycero-3-phosphocholine	0.992	9.64911e-05
TEA021614	sn-Glycero-3-phosphocholine	0.93	0.00711575
TEA021775	sn-Glycero-3-phosphocholine	0.968	0.00155278
TEA022018	sn-Glycero-3-phosphocholine	-0.922	0.00889587
TEA022397	sn-Glycero-3-phosphocholine	-0.95	0.00373134
TEA023425	sn-Glycero-3-phosphocholine	0.923	0.00864947
TEA023603	sn-Glycero-3-phosphocholine	0.928	0.00755117
TEA024547	sn-Glycero-3-phosphocholine	-0.923	0.00865514
TEA025353	sn-Glycero-3-phosphocholine	0.963	0.00201596
TEA025765	sn-Glycero-3-phosphocholine	-0.925	0.00823894
TEA025803	sn-Glycero-3-phosphocholine	0.956	0.00291575
TEA026185	sn-Glycero-3-phosphocholine	-0.935	0.00610692
TEA026571	sn-Glycero-3-phosphocholine	-0.932	0.00682529
TEA026574	sn-Glycero-3-phosphocholine	0.928	0.00767751
TEA027052	sn-Glycero-3-phosphocholine	-0.952	0.00337155
TEA027801	sn-Glycero-3-phosphocholine	0.924	0.00839714
TEA027845	sn-Glycero-3-phosphocholine	-0.975	0.000920847
TEA027860	sn-Glycero-3-phosphocholine	0.951	0.00356813
TEA027867	sn-Glycero-3-phosphocholine	-0.983	0.000418816
TEA027886	sn-Glycero-3-phosphocholine	0.924	0.00846963
TEA027958	sn-Glycero-3-phosphocholine	0.941	0.00503335
TEA028238	sn-Glycero-3-phosphocholine	0.949	0.00388662
TEA028754	sn-Glycero-3-phosphocholine	0.947	0.00417453
TEA028775	sn-Glycero-3-phosphocholine	0.968	0.00148395
TEA028807	sn-Glycero-3-phosphocholine	0.925	0.00819399
TEA028945	sn-Glycero-3-phosphocholine	-0.931	0.00702786
TEA029064	sn-Glycero-3-phosphocholine	-0.959	0.00249441
TEA029499	sn-Glycero-3-phosphocholine	-0.931	0.00706606
TEA030092	sn-Glycero-3-phosphocholine	0.928	0.00765051
TEA030211	sn-Glycero-3-phosphocholine	0.978	0.000741559
TEA030767	sn-Glycero-3-phosphocholine	-0.92	0.00942461
TEA031035	sn-Glycero-3-phosphocholine	0.936	0.00595409
TEA031052	sn-Glycero-3-phosphocholine	-0.954	0.00307243
TEA031203	sn-Glycero-3-phosphocholine	0.922	0.00887746
TEA031540	sn-Glycero-3-phosphocholine	0.929	0.00728693
TEA031639	sn-Glycero-3-phosphocholine	0.936	0.00607943
TEA031670	sn-Glycero-3-phosphocholine	0.996	2.27098e-05
TEA032369	sn-Glycero-3-phosphocholine	0.926	0.00797018
TEA033134	sn-Glycero-3-phosphocholine	-0.919	0.00949564
TEA033137	sn-Glycero-3-phosphocholine	0.968	0.00156416
TEA033823	sn-Glycero-3-phosphocholine	-0.923	0.00872117
TEA033840	sn-Glycero-3-phosphocholine	-0.952	0.00338477
TEA033883	sn-Glycero-3-phosphocholine	0.92	0.00927431
TEA000118	Methylglutaric acid	0.945	0.00448936
TEA000193	Methylglutaric acid	0.967	0.00160261
TEA000251	Methylglutaric acid	-0.957	0.00273447
TEA000316	Methylglutaric acid	-0.98	0.000620631
TEA000385	Methylglutaric acid	0.927	0.00771365
TEA000404	Methylglutaric acid	-0.923	0.00867463
TEA000429	Methylglutaric acid	0.941	0.00504713
TEA000515	Methylglutaric acid	0.971	0.00124696
TEA000579	Methylglutaric acid	-0.931	0.0069293
TEA000598	Methylglutaric acid	0.92	0.00922928
TEA000809	Methylglutaric acid	-0.963	0.00198461
TEA000810	Methylglutaric acid	0.935	0.00625078
TEA000813	Methylglutaric acid	0.958	0.00256487
TEA000831	Methylglutaric acid	-0.963	0.00202004
TEA000955	Methylglutaric acid	0.947	0.00414093
TEA001006	Methylglutaric acid	-0.946	0.0043736
TEA001041	Methylglutaric acid	-0.94	0.00535394
TEA001169	Methylglutaric acid	0.929	0.00733832
TEA001206	Methylglutaric acid	0.922	0.0088814
TEA001210	Methylglutaric acid	0.917	0.00995849
TEA001238	Methylglutaric acid	-0.927	0.00784736
TEA001361	Methylglutaric acid	-0.92	0.00932669
TEA001380	Methylglutaric acid	0.922	0.00897038
TEA001486	Methylglutaric acid	-0.95	0.0036752
TEA001615	Methylglutaric acid	0.975	0.000900573
TEA001659	Methylglutaric acid	0.98	0.000579011
TEA001663	Methylglutaric acid	0.922	0.00892343
TEA001739	Methylglutaric acid	0.949	0.0037659
TEA001745	Methylglutaric acid	0.953	0.00330488
TEA001751	Methylglutaric acid	-0.96	0.00231728
TEA001753	Methylglutaric acid	0.952	0.00345105
TEA001782	Methylglutaric acid	0.927	0.00776682
TEA001871	Methylglutaric acid	0.96	0.00240732
TEA001873	Methylglutaric acid	-0.947	0.00412806
TEA001890	Methylglutaric acid	0.921	0.00913808
TEA001934	Methylglutaric acid	-0.95	0.00374285
TEA002038	Methylglutaric acid	0.939	0.00547484
TEA002040	Methylglutaric acid	-0.959	0.00248877
TEA002080	Methylglutaric acid	0.978	0.000693147
TEA002207	Methylglutaric acid	-0.991	0.000119342
TEA002238	Methylglutaric acid	0.964	0.00194226
TEA002486	Methylglutaric acid	-0.938	0.00567965
TEA002620	Methylglutaric acid	0.941	0.0050912
TEA002761	Methylglutaric acid	0.929	0.00735929
TEA002856	Methylglutaric acid	-0.942	0.00490515
TEA002871	Methylglutaric acid	0.921	0.00909225
TEA002976	Methylglutaric acid	-0.919	0.00963085
TEA002984	Methylglutaric acid	-0.997	1.49656e-05
TEA003067	Methylglutaric acid	-0.932	0.00683015
TEA003069	Methylglutaric acid	0.935	0.00622793
TEA003117	Methylglutaric acid	0.945	0.00437933
TEA003240	Methylglutaric acid	-0.925	0.00832823
TEA003270	Methylglutaric acid	0.946	0.00433657
TEA003314	Methylglutaric acid	0.936	0.00606653
TEA003382	Methylglutaric acid	0.948	0.00397153
TEA003420	Methylglutaric acid	-0.94	0.00523085
TEA003454	Methylglutaric acid	0.921	0.00909946
TEA003547	Methylglutaric acid	-0.969	0.00138388
TEA003677	Methylglutaric acid	0.952	0.00336674
TEA003717	Methylglutaric acid	0.928	0.00751333
TEA003744	Methylglutaric acid	-0.929	0.00728676
TEA003775	Methylglutaric acid	0.956	0.00286239
TEA003830	Methylglutaric acid	0.944	0.00466609
TEA003859	Methylglutaric acid	-0.959	0.0025388
TEA003922	Methylglutaric acid	-0.929	0.00744147
TEA003987	Methylglutaric acid	-0.922	0.00897551
TEA004027	Methylglutaric acid	0.928	0.00759162
TEA004070	Methylglutaric acid	-0.952	0.00337954
TEA004083	Methylglutaric acid	0.946	0.00423541
TEA004148	Methylglutaric acid	0.954	0.00311542
TEA004161	Methylglutaric acid	-0.962	0.00211823
TEA004268	Methylglutaric acid	-0.959	0.00247787
TEA004322	Methylglutaric acid	-0.942	0.00495166
TEA004343	Methylglutaric acid	0.918	0.00972964
TEA004380	Methylglutaric acid	0.965	0.00184466
TEA004541	Methylglutaric acid	0.967	0.00165411
TEA004543	Methylglutaric acid	0.953	0.00322436
TEA004639	Methylglutaric acid	0.935	0.0062433
TEA004674	Methylglutaric acid	0.922	0.00887197
TEA004692	Methylglutaric acid	0.921	0.00916403
TEA004814	Methylglutaric acid	0.927	0.00780289
TEA004926	Methylglutaric acid	0.939	0.00542893
TEA004934	Methylglutaric acid	-0.954	0.00309961
TEA004998	Methylglutaric acid	-0.949	0.00380627
TEA005110	Methylglutaric acid	0.919	0.00951952
TEA005126	Methylglutaric acid	0.948	0.00396602
TEA005159	Methylglutaric acid	0.926	0.00803698
TEA005168	Methylglutaric acid	0.968	0.00148275
TEA005319	Methylglutaric acid	0.953	0.00327206
TEA005425	Methylglutaric acid	0.924	0.00844369
TEA005441	Methylglutaric acid	0.945	0.00445061
TEA005555	Methylglutaric acid	0.924	0.00849598
TEA005634	Methylglutaric acid	0.943	0.00475128
TEA005654	Methylglutaric acid	-0.96	0.00234685
TEA005725	Methylglutaric acid	-0.962	0.002151
TEA005835	Methylglutaric acid	-0.964	0.00194936
TEA005844	Methylglutaric acid	-0.933	0.00652321
TEA005850	Methylglutaric acid	-0.977	0.00077029
TEA005861	Methylglutaric acid	0.935	0.00610722
TEA006015	Methylglutaric acid	0.935	0.00614599
TEA006051	Methylglutaric acid	-0.963	0.00204452
TEA006076	Methylglutaric acid	0.921	0.00909052
TEA006219	Methylglutaric acid	0.989	0.000172259
TEA006316	Methylglutaric acid	0.929	0.00737477
TEA006358	Methylglutaric acid	0.934	0.00645682
TEA006393	Methylglutaric acid	0.934	0.00641707
TEA006446	Methylglutaric acid	0.965	0.00182972
TEA006514	Methylglutaric acid	0.918	0.00975486
TEA006516	Methylglutaric acid	-0.976	0.000874172
TEA006544	Methylglutaric acid	0.928	0.00767288
TEA006562	Methylglutaric acid	0.933	0.00653607
TEA006683	Methylglutaric acid	-0.966	0.00169135
TEA006712	Methylglutaric acid	-0.922	0.00887059
TEA006794	Methylglutaric acid	-0.95	0.00375957
TEA006804	Methylglutaric acid	-0.954	0.00312574
TEA006834	Methylglutaric acid	0.952	0.00336462
TEA006865	Methylglutaric acid	-0.96	0.00241344
TEA006926	Methylglutaric acid	0.942	0.0049532
TEA006935	Methylglutaric acid	0.969	0.00140105
TEA006948	Methylglutaric acid	0.921	0.0091448
TEA007133	Methylglutaric acid	-0.946	0.0042835
TEA007145	Methylglutaric acid	-0.952	0.00343996
TEA007171	Methylglutaric acid	0.944	0.00464683
TEA007178	Methylglutaric acid	0.919	0.00956177
TEA007185	Methylglutaric acid	-0.98	0.000601282
TEA007244	Methylglutaric acid	-0.927	0.00779388
TEA007334	Methylglutaric acid	-0.972	0.0012052
TEA007373	Methylglutaric acid	-0.957	0.00269657
TEA007403	Methylglutaric acid	0.943	0.00483981
TEA007410	Methylglutaric acid	-0.971	0.00121101
TEA007435	Methylglutaric acid	0.934	0.00643123
TEA007448	Methylglutaric acid	-0.952	0.00343524
TEA007539	Methylglutaric acid	0.958	0.00262056
TEA007546	Methylglutaric acid	0.955	0.00303239
TEA007569	Methylglutaric acid	-0.97	0.0013694
TEA007631	Methylglutaric acid	0.932	0.00668434
TEA007632	Methylglutaric acid	-0.97	0.00137561
TEA007666	Methylglutaric acid	-0.935	0.0061422
TEA007818	Methylglutaric acid	0.956	0.00286282
TEA007846	Methylglutaric acid	-0.943	0.0047923
TEA007995	Methylglutaric acid	0.94	0.00525399
TEA008208	Methylglutaric acid	-0.948	0.00405708
TEA008212	Methylglutaric acid	-0.952	0.00336302
TEA008264	Methylglutaric acid	-0.963	0.00202732
TEA008283	Methylglutaric acid	-0.956	0.00282483
TEA008320	Methylglutaric acid	0.949	0.003874
TEA008397	Methylglutaric acid	-0.997	1.38178e-05
TEA008402	Methylglutaric acid	-0.952	0.00339929
TEA008445	Methylglutaric acid	-0.926	0.00797666
TEA008514	Methylglutaric acid	-0.934	0.00629617
TEA008590	Methylglutaric acid	-0.986	0.000301601
TEA008603	Methylglutaric acid	0.922	0.00888186
TEA008655	Methylglutaric acid	-0.938	0.00558541
TEA008746	Methylglutaric acid	0.934	0.00634436
TEA008848	Methylglutaric acid	0.978	0.000689745
TEA008863	Methylglutaric acid	-0.959	0.00253314
TEA008918	Methylglutaric acid	-0.918	0.00983216
TEA008963	Methylglutaric acid	-0.937	0.00578844
TEA009005	Methylglutaric acid	-0.925	0.00813587
TEA009073	Methylglutaric acid	0.937	0.00578847
TEA009079	Methylglutaric acid	0.945	0.00450841
TEA009175	Methylglutaric acid	0.953	0.00322645
TEA009218	Methylglutaric acid	0.933	0.0066701
TEA009250	Methylglutaric acid	0.966	0.00173216
TEA009260	Methylglutaric acid	-0.929	0.0073535
TEA009299	Methylglutaric acid	-0.95	0.00371908
TEA009331	Methylglutaric acid	0.94	0.00526638
TEA009488	Methylglutaric acid	0.96	0.00234313
TEA009643	Methylglutaric acid	0.938	0.00562264
TEA009673	Methylglutaric acid	0.934	0.00648467
TEA009733	Methylglutaric acid	0.941	0.0051171
TEA009781	Methylglutaric acid	0.949	0.00382452
TEA009796	Methylglutaric acid	0.933	0.00663991
TEA009866	Methylglutaric acid	-0.95	0.00374081
TEA009890	Methylglutaric acid	0.941	0.00513867
TEA009899	Methylglutaric acid	0.959	0.00247502
TEA009933	Methylglutaric acid	0.961	0.00227802
TEA009936	Methylglutaric acid	-0.961	0.00225936
TEA010000	Methylglutaric acid	0.958	0.00259831
TEA010004	Methylglutaric acid	-0.94	0.00530501
TEA010040	Methylglutaric acid	-0.918	0.00982156
TEA010100	Methylglutaric acid	-0.927	0.00785632
TEA010189	Methylglutaric acid	0.957	0.00276073
TEA010239	Methylglutaric acid	0.938	0.00569451
TEA010340	Methylglutaric acid	0.936	0.0059283
TEA010345	Methylglutaric acid	0.927	0.00775375
TEA010367	Methylglutaric acid	0.939	0.00542043
TEA010409	Methylglutaric acid	0.962	0.00214122
TEA010419	Methylglutaric acid	0.929	0.0072897
TEA010430	Methylglutaric acid	0.948	0.00399744
TEA010433	Methylglutaric acid	-0.982	0.000462792
TEA010573	Methylglutaric acid	-0.94	0.00528881
TEA010691	Methylglutaric acid	0.933	0.00651654
TEA010738	Methylglutaric acid	0.949	0.00388126
TEA010761	Methylglutaric acid	0.933	0.00650115
TEA010836	Methylglutaric acid	0.926	0.00802129
TEA010875	Methylglutaric acid	0.974	0.00104069
TEA010924	Methylglutaric acid	0.96	0.00232813
TEA011018	Methylglutaric acid	-0.99	0.000142924
TEA011181	Methylglutaric acid	0.954	0.00311207
TEA011185	Methylglutaric acid	0.93	0.00727386
TEA011193	Methylglutaric acid	0.947	0.00413201
TEA011239	Methylglutaric acid	0.982	0.000464935
TEA011261	Methylglutaric acid	-0.941	0.0051359
TEA011290	Methylglutaric acid	-0.949	0.00385732
TEA011358	Methylglutaric acid	-0.939	0.0054774
TEA011382	Methylglutaric acid	0.973	0.00109864
TEA011526	Methylglutaric acid	-0.937	0.00585274
TEA011610	Methylglutaric acid	0.937	0.00582792
TEA011706	Methylglutaric acid	0.923	0.008745
TEA012044	Methylglutaric acid	0.963	0.00207367
TEA012117	Methylglutaric acid	0.939	0.00548348
TEA012247	Methylglutaric acid	0.92	0.00932936
TEA012308	Methylglutaric acid	-0.937	0.00579889
TEA012406	Methylglutaric acid	-0.937	0.00582627
TEA012445	Methylglutaric acid	0.918	0.00986601
TEA012490	Methylglutaric acid	-0.928	0.0075942
TEA012507	Methylglutaric acid	0.945	0.00445028
TEA012544	Methylglutaric acid	-0.937	0.00583036
TEA012565	Methylglutaric acid	-0.953	0.00328833
TEA012718	Methylglutaric acid	-0.922	0.00900141
TEA012723	Methylglutaric acid	-0.932	0.00673503
TEA012724	Methylglutaric acid	0.946	0.00432223
TEA012821	Methylglutaric acid	0.956	0.00289169
TEA012871	Methylglutaric acid	0.954	0.00305908
TEA012955	Methylglutaric acid	0.987	0.000236828
TEA013023	Methylglutaric acid	0.988	0.000229671
TEA013085	Methylglutaric acid	0.935	0.0061457
TEA013214	Methylglutaric acid	0.974	0.00102184
TEA013276	Methylglutaric acid	-0.964	0.00189138
TEA013401	Methylglutaric acid	0.963	0.00204887
TEA013412	Methylglutaric acid	-0.924	0.00854928
TEA013608	Methylglutaric acid	-0.961	0.00226594
TEA013715	Methylglutaric acid	-0.947	0.00421574
TEA013838	Methylglutaric acid	-0.959	0.00249281
TEA013880	Methylglutaric acid	-0.952	0.00346653
TEA013885	Methylglutaric acid	-0.993	8.0731e-05
TEA013886	Methylglutaric acid	0.939	0.00538765
TEA013897	Methylglutaric acid	0.921	0.00910934
TEA013924	Methylglutaric acid	0.937	0.00574099
TEA013978	Methylglutaric acid	-0.921	0.00917106
TEA014068	Methylglutaric acid	0.954	0.00317802
TEA014149	Methylglutaric acid	-0.961	0.00230296
TEA014292	Methylglutaric acid	0.96	0.00232027
TEA014370	Methylglutaric acid	0.942	0.0049982
TEA014459	Methylglutaric acid	-0.921	0.00906067
TEA014591	Methylglutaric acid	0.932	0.0067848
TEA014639	Methylglutaric acid	0.953	0.00323659
TEA014885	Methylglutaric acid	0.939	0.00546425
TEA014938	Methylglutaric acid	-0.929	0.00741174
TEA014989	Methylglutaric acid	0.976	0.000867371
TEA015035	Methylglutaric acid	0.943	0.0047221
TEA015093	Methylglutaric acid	-0.924	0.00853278
TEA015245	Methylglutaric acid	-0.946	0.00426134
TEA015269	Methylglutaric acid	0.961	0.0022585
TEA015310	Methylglutaric acid	-0.933	0.00657557
TEA015452	Methylglutaric acid	0.922	0.00891076
TEA015455	Methylglutaric acid	0.941	0.00515357
TEA015556	Methylglutaric acid	0.939	0.00550703
TEA015570	Methylglutaric acid	-0.989	0.000180316
TEA015698	Methylglutaric acid	0.931	0.00707082
TEA015704	Methylglutaric acid	-0.953	0.00320955
TEA015729	Methylglutaric acid	-0.954	0.00311577
TEA015838	Methylglutaric acid	-0.926	0.00798534
TEA015857	Methylglutaric acid	-0.961	0.00221645
TEA016053	Methylglutaric acid	-0.932	0.00685478
TEA016147	Methylglutaric acid	0.95	0.003735
TEA016156	Methylglutaric acid	-0.947	0.00408338
TEA016193	Methylglutaric acid	-0.949	0.00381934
TEA016219	Methylglutaric acid	-0.941	0.00518177
TEA016515	Methylglutaric acid	-0.959	0.00251752
TEA016564	Methylglutaric acid	0.924	0.00850804
TEA016599	Methylglutaric acid	0.94	0.00535884
TEA016648	Methylglutaric acid	0.934	0.00643127
TEA016662	Methylglutaric acid	0.938	0.00571122
TEA016744	Methylglutaric acid	0.922	0.00887284
TEA016904	Methylglutaric acid	-0.941	0.00511107
TEA016911	Methylglutaric acid	0.974	0.00103191
TEA016922	Methylglutaric acid	0.933	0.00662794
TEA016969	Methylglutaric acid	0.923	0.00874245
TEA017070	Methylglutaric acid	-0.931	0.00701664
TEA017093	Methylglutaric acid	0.924	0.008355
TEA017141	Methylglutaric acid	-0.926	0.00802703
TEA017256	Methylglutaric acid	-0.921	0.0091073
TEA017289	Methylglutaric acid	-0.92	0.00937286
TEA017400	Methylglutaric acid	0.944	0.00468583
TEA017419	Methylglutaric acid	0.921	0.00916696
TEA017420	Methylglutaric acid	-0.985	0.000347042
TEA017488	Methylglutaric acid	-0.984	0.000374809
TEA017519	Methylglutaric acid	0.918	0.00981954
TEA017642	Methylglutaric acid	0.922	0.00887622
TEA017715	Methylglutaric acid	0.927	0.00774348
TEA017733	Methylglutaric acid	0.959	0.00248115
TEA017775	Methylglutaric acid	0.954	0.0031672
TEA017902	Methylglutaric acid	0.941	0.00512091
TEA017924	Methylglutaric acid	-0.969	0.00143656
TEA017942	Methylglutaric acid	0.934	0.00632231
TEA018181	Methylglutaric acid	-0.925	0.00830638
TEA018271	Methylglutaric acid	0.97	0.0013001
TEA018384	Methylglutaric acid	0.932	0.00677374
TEA018471	Methylglutaric acid	-0.972	0.00118307
TEA018511	Methylglutaric acid	-0.956	0.00284525
TEA018809	Methylglutaric acid	-0.967	0.00161234
TEA018833	Methylglutaric acid	-0.956	0.00280514
TEA019039	Methylglutaric acid	0.934	0.00648417
TEA019129	Methylglutaric acid	0.958	0.00264832
TEA019183	Methylglutaric acid	0.926	0.00811263
TEA019249	Methylglutaric acid	-0.944	0.00460179
TEA019276	Methylglutaric acid	0.966	0.00168967
TEA019280	Methylglutaric acid	0.963	0.0019972
TEA019283	Methylglutaric acid	0.967	0.00165621
TEA019293	Methylglutaric acid	-0.977	0.000771501
TEA019334	Methylglutaric acid	-0.967	0.00161731
TEA019367	Methylglutaric acid	-0.919	0.00950058
TEA019409	Methylglutaric acid	-0.946	0.00426405
TEA019463	Methylglutaric acid	-0.966	0.00175417
TEA019490	Methylglutaric acid	0.96	0.00233794
TEA019534	Methylglutaric acid	0.933	0.00662844
TEA019583	Methylglutaric acid	0.925	0.00831909
TEA019699	Methylglutaric acid	-0.93	0.00719095
TEA019742	Methylglutaric acid	-0.933	0.00649154
TEA019778	Methylglutaric acid	-0.931	0.00705865
TEA019806	Methylglutaric acid	0.924	0.00841166
TEA019986	Methylglutaric acid	-0.963	0.0020313
TEA019998	Methylglutaric acid	0.96	0.00231412
TEA020004	Methylglutaric acid	-0.929	0.00734366
TEA020022	Methylglutaric acid	0.943	0.00480907
TEA020054	Methylglutaric acid	-0.923	0.00867564
TEA020078	Methylglutaric acid	-0.961	0.00219817
TEA020177	Methylglutaric acid	0.931	0.00697164
TEA020190	Methylglutaric acid	0.975	0.000921534
TEA020246	Methylglutaric acid	0.919	0.00965256
TEA020450	Methylglutaric acid	0.98	0.000607301
TEA020460	Methylglutaric acid	-0.94	0.00521538
TEA020497	Methylglutaric acid	-0.958	0.00265292
TEA020527	Methylglutaric acid	-0.944	0.00468527
TEA020538	Methylglutaric acid	-0.936	0.00601573
TEA020562	Methylglutaric acid	-0.98	0.000610774
TEA020581	Methylglutaric acid	0.977	0.000804223
TEA020677	Methylglutaric acid	0.937	0.00588722
TEA020746	Methylglutaric acid	0.949	0.00379044
TEA020838	Methylglutaric acid	-0.958	0.00262703
TEA020898	Methylglutaric acid	0.954	0.00309581
TEA021114	Methylglutaric acid	-0.926	0.00796382
TEA021122	Methylglutaric acid	0.935	0.00616254
TEA021137	Methylglutaric acid	0.94	0.00525078
TEA021169	Methylglutaric acid	0.945	0.00441271
TEA021354	Methylglutaric acid	-0.934	0.00646477
TEA021366	Methylglutaric acid	0.948	0.00403381
TEA021486	Methylglutaric acid	-0.942	0.00495787
TEA021547	Methylglutaric acid	0.938	0.00567812
TEA021566	Methylglutaric acid	0.945	0.00453009
TEA021662	Methylglutaric acid	0.961	0.00223525
TEA021667	Methylglutaric acid	0.968	0.00154476
TEA021691	Methylglutaric acid	-0.973	0.00106777
TEA021735	Methylglutaric acid	0.944	0.0045577
TEA021789	Methylglutaric acid	-0.942	0.00498081
TEA021820	Methylglutaric acid	0.973	0.00106672
TEA021827	Methylglutaric acid	0.94	0.00523044
TEA021936	Methylglutaric acid	-0.918	0.00973526
TEA021959	Methylglutaric acid	0.935	0.00628967
TEA021975	Methylglutaric acid	0.977	0.00080781
TEA022084	Methylglutaric acid	-0.947	0.00420799
TEA022103	Methylglutaric acid	-0.942	0.00494418
TEA022123	Methylglutaric acid	0.932	0.00668889
TEA022147	Methylglutaric acid	-0.944	0.00467104
TEA022180	Methylglutaric acid	0.922	0.0089201
TEA022183	Methylglutaric acid	0.946	0.00431115
TEA022189	Methylglutaric acid	0.982	0.000456802
TEA022190	Methylglutaric acid	0.927	0.00778459
TEA022198	Methylglutaric acid	0.918	0.00972028
TEA022317	Methylglutaric acid	-0.987	0.000240799
TEA022434	Methylglutaric acid	0.931	0.00694182
TEA022664	Methylglutaric acid	0.944	0.00458074
TEA022692	Methylglutaric acid	-0.924	0.0084093
TEA022696	Methylglutaric acid	-0.932	0.00669099
TEA022873	Methylglutaric acid	-0.98	0.000586769
TEA022890	Methylglutaric acid	-0.931	0.00697575
TEA022904	Methylglutaric acid	-0.951	0.00348712
TEA022946	Methylglutaric acid	-0.957	0.00275149
TEA022960	Methylglutaric acid	-0.955	0.00305277
TEA022998	Methylglutaric acid	-0.975	0.00092187
TEA023017	Methylglutaric acid	0.97	0.00132879
TEA023163	Methylglutaric acid	-0.924	0.0083439
TEA023238	Methylglutaric acid	-0.957	0.00276144
TEA023609	Methylglutaric acid	-0.936	0.00608506
TEA023755	Methylglutaric acid	-0.974	0.000968817
TEA023786	Methylglutaric acid	0.939	0.00554468
TEA023788	Methylglutaric acid	0.931	0.00707454
TEA023798	Methylglutaric acid	0.945	0.00440583
TEA023825	Methylglutaric acid	0.963	0.00207977
TEA023872	Methylglutaric acid	-0.921	0.00909774
TEA023914	Methylglutaric acid	-0.956	0.00287342
TEA023963	Methylglutaric acid	-0.946	0.0043466
TEA024007	Methylglutaric acid	0.971	0.00124114
TEA024026	Methylglutaric acid	0.953	0.00319834
TEA024031	Methylglutaric acid	0.933	0.00653519
TEA024059	Methylglutaric acid	0.93	0.00724706
TEA024169	Methylglutaric acid	0.956	0.00281133
TEA024259	Methylglutaric acid	0.938	0.00564109
TEA024283	Methylglutaric acid	0.941	0.00513702
TEA024384	Methylglutaric acid	-0.959	0.00248014
TEA024528	Methylglutaric acid	0.944	0.00462041
TEA024615	Methylglutaric acid	0.955	0.0030314
TEA024699	Methylglutaric acid	0.959	0.00245073
TEA024808	Methylglutaric acid	-0.95	0.00369044
TEA024873	Methylglutaric acid	-0.93	0.00727398
TEA025018	Methylglutaric acid	0.976	0.000836689
TEA025137	Methylglutaric acid	-0.94	0.00526946
TEA025199	Methylglutaric acid	0.939	0.0054181
TEA025316	Methylglutaric acid	0.917	0.00995327
TEA025571	Methylglutaric acid	0.925	0.00818968
TEA025606	Methylglutaric acid	-0.934	0.006392
TEA025687	Methylglutaric acid	-0.921	0.009077
TEA025760	Methylglutaric acid	0.932	0.00670195
TEA025767	Methylglutaric acid	0.924	0.00854634
TEA025856	Methylglutaric acid	-0.962	0.00210942
TEA025952	Methylglutaric acid	-0.976	0.000872539
TEA025959	Methylglutaric acid	0.94	0.00526104
TEA026025	Methylglutaric acid	0.933	0.00654324
TEA026067	Methylglutaric acid	0.952	0.00342949
TEA026108	Methylglutaric acid	0.972	0.00116154
TEA026196	Methylglutaric acid	0.946	0.0043652
TEA026253	Methylglutaric acid	-0.925	0.00831747
TEA026271	Methylglutaric acid	-0.944	0.00469325
TEA026378	Methylglutaric acid	0.918	0.0097036
TEA026442	Methylglutaric acid	-0.979	0.000682497
TEA026453	Methylglutaric acid	-0.938	0.00560822
TEA026592	Methylglutaric acid	-0.957	0.00271937
TEA026594	Methylglutaric acid	-0.926	0.00801924
TEA026645	Methylglutaric acid	0.964	0.00197404
TEA026654	Methylglutaric acid	0.92	0.00925356
TEA026713	Methylglutaric acid	-0.963	0.00207596
TEA026798	Methylglutaric acid	-0.931	0.00696893
TEA026860	Methylglutaric acid	0.931	0.00703996
TEA027088	Methylglutaric acid	0.951	0.00352351
TEA027277	Methylglutaric acid	0.921	0.00911294
TEA027331	Methylglutaric acid	0.976	0.000878151
TEA027418	Methylglutaric acid	-0.95	0.00375783
TEA027461	Methylglutaric acid	-0.935	0.00625105
TEA027576	Methylglutaric acid	-0.954	0.00306668
TEA027582	Methylglutaric acid	-0.973	0.00111792
TEA027623	Methylglutaric acid	-0.968	0.00154796
TEA027636	Methylglutaric acid	0.932	0.00671422
TEA027663	Methylglutaric acid	0.947	0.00418667
TEA027843	Methylglutaric acid	0.923	0.00872476
TEA028053	Methylglutaric acid	0.953	0.00322606
TEA028180	Methylglutaric acid	-0.938	0.00568581
TEA028215	Methylglutaric acid	-0.961	0.00221434
TEA028320	Methylglutaric acid	0.93	0.00723672
TEA028345	Methylglutaric acid	-0.974	0.000977906
TEA028374	Methylglutaric acid	0.931	0.00704974
TEA028404	Methylglutaric acid	0.923	0.00862835
TEA028451	Methylglutaric acid	-0.928	0.00759043
TEA028557	Methylglutaric acid	0.96	0.0023306
TEA028617	Methylglutaric acid	0.935	0.00619993
TEA028650	Methylglutaric acid	-0.942	0.00488712
TEA028655	Methylglutaric acid	-0.918	0.00973068
TEA028681	Methylglutaric acid	0.92	0.0092802
TEA028684	Methylglutaric acid	0.983	0.000437984
TEA028705	Methylglutaric acid	0.933	0.00656848
TEA028712	Methylglutaric acid	-0.922	0.00894394
TEA028757	Methylglutaric acid	0.94	0.00525357
TEA028826	Methylglutaric acid	-0.954	0.00314831
TEA028842	Methylglutaric acid	0.925	0.00823062
TEA028868	Methylglutaric acid	-0.918	0.00989668
TEA029028	Methylglutaric acid	-0.952	0.00342694
TEA029054	Methylglutaric acid	-0.962	0.00210897
TEA029136	Methylglutaric acid	-0.939	0.00540981
TEA029175	Methylglutaric acid	-0.935	0.00624669
TEA029241	Methylglutaric acid	-0.937	0.00583965
TEA029252	Methylglutaric acid	-0.987	0.000265967
TEA029332	Methylglutaric acid	0.934	0.00640256
TEA029409	Methylglutaric acid	-0.953	0.00321422
TEA029619	Methylglutaric acid	-0.957	0.00273693
TEA029664	Methylglutaric acid	-0.922	0.00887029
TEA029677	Methylglutaric acid	0.94	0.00532962
TEA029716	Methylglutaric acid	0.951	0.00358095
TEA029762	Methylglutaric acid	0.995	3.58368e-05
TEA029972	Methylglutaric acid	-0.956	0.00284203
TEA029981	Methylglutaric acid	0.947	0.00411884
TEA029983	Methylglutaric acid	0.969	0.00145226
TEA030017	Methylglutaric acid	-0.963	0.00202423
TEA030048	Methylglutaric acid	0.965	0.00179145
TEA030062	Methylglutaric acid	-0.925	0.00820347
TEA030106	Methylglutaric acid	-0.994	5.07491e-05
TEA030219	Methylglutaric acid	-0.924	0.00837694
TEA030264	Methylglutaric acid	0.922	0.00897172
TEA030368	Methylglutaric acid	-0.963	0.00207603
TEA030430	Methylglutaric acid	-0.94	0.0052641
TEA030435	Methylglutaric acid	-0.939	0.00547724
TEA030610	Methylglutaric acid	0.932	0.0067903
TEA030631	Methylglutaric acid	0.957	0.0027466
TEA030742	Methylglutaric acid	-0.982	0.000462089
TEA030743	Methylglutaric acid	-0.932	0.00672664
TEA030767	Methylglutaric acid	0.932	0.00685991
TEA030887	Methylglutaric acid	0.936	0.00593608
TEA030942	Methylglutaric acid	-0.949	0.0037974
TEA030978	Methylglutaric acid	0.967	0.00158985
TEA031001	Methylglutaric acid	-0.918	0.00983259
TEA031039	Methylglutaric acid	-0.942	0.0049475
TEA031095	Methylglutaric acid	-0.954	0.00311046
TEA031125	Methylglutaric acid	-0.94	0.0052197
TEA031177	Methylglutaric acid	0.921	0.00905019
TEA031295	Methylglutaric acid	0.922	0.00894411
TEA031428	Methylglutaric acid	0.975	0.000948334
TEA031526	Methylglutaric acid	-0.929	0.00736412
TEA031549	Methylglutaric acid	-0.951	0.00360674
TEA031621	Methylglutaric acid	-0.943	0.00477949
TEA031684	Methylglutaric acid	-0.929	0.00733687
TEA031688	Methylglutaric acid	0.991	0.000111946
TEA031730	Methylglutaric acid	0.932	0.00675643
TEA031802	Methylglutaric acid	-0.953	0.00326199
TEA031947	Methylglutaric acid	0.945	0.00442784
TEA031948	Methylglutaric acid	-0.953	0.00328658
TEA032013	Methylglutaric acid	0.92	0.00935655
TEA032053	Methylglutaric acid	-0.926	0.00800786
TEA032085	Methylglutaric acid	0.936	0.00605558
TEA032135	Methylglutaric acid	-0.949	0.00381118
TEA032287	Methylglutaric acid	0.945	0.00442236
TEA032410	Methylglutaric acid	0.956	0.00291281
TEA032413	Methylglutaric acid	0.96	0.00237664
TEA032426	Methylglutaric acid	0.994	5.08535e-05
TEA032434	Methylglutaric acid	0.956	0.00284864
TEA032550	Methylglutaric acid	0.937	0.00585597
TEA032555	Methylglutaric acid	-0.981	0.000515584
TEA032585	Methylglutaric acid	0.963	0.00199482
TEA032599	Methylglutaric acid	-0.926	0.00810683
TEA032600	Methylglutaric acid	0.972	0.00119562
TEA032610	Methylglutaric acid	0.94	0.00529716
TEA032629	Methylglutaric acid	0.987	0.000238471
TEA032669	Methylglutaric acid	0.974	0.00101705
TEA032799	Methylglutaric acid	-0.949	0.0038198
TEA032893	Methylglutaric acid	-0.926	0.00799711
TEA032929	Methylglutaric acid	0.968	0.00154206
TEA032953	Methylglutaric acid	-0.938	0.00556352
TEA032959	Methylglutaric acid	-0.947	0.00408321
TEA032990	Methylglutaric acid	0.954	0.00306639
TEA033022	Methylglutaric acid	0.973	0.001101
TEA033044	Methylglutaric acid	-0.94	0.0053228
TEA033232	Methylglutaric acid	0.983	0.000435033
TEA033264	Methylglutaric acid	0.984	0.000385696
TEA033298	Methylglutaric acid	-0.924	0.00834394
TEA033306	Methylglutaric acid	-0.947	0.00408066
TEA033329	Methylglutaric acid	0.954	0.00317028
TEA033396	Methylglutaric acid	-0.954	0.00318037
TEA033461	Methylglutaric acid	-0.956	0.00281507
TEA033484	Methylglutaric acid	0.918	0.00984743
TEA033493	Methylglutaric acid	-0.949	0.00388777
TEA033494	Methylglutaric acid	0.921	0.00902561
TEA033527	Methylglutaric acid	-0.979	0.000660823
TEA033677	Methylglutaric acid	-0.953	0.00322631
TEA033832	Methylglutaric acid	0.949	0.00383473
TEA033869	Methylglutaric acid	0.958	0.00259049
TEA000229	Caffeic acid O-glucoside	0.997	1.79068e-05
TEA000764	Caffeic acid O-glucoside	0.94	0.00532545
TEA005672	Caffeic acid O-glucoside	0.936	0.00595978
TEA006642	Caffeic acid O-glucoside	0.934	0.00644846
TEA006643	Caffeic acid O-glucoside	-0.938	0.00558973
TEA006799	Caffeic acid O-glucoside	0.95	0.00365679
TEA007054	Caffeic acid O-glucoside	0.926	0.00795066
TEA007055	Caffeic acid O-glucoside	0.936	0.00597143
TEA007981	Caffeic acid O-glucoside	0.937	0.00592004
TEA008203	Caffeic acid O-glucoside	0.989	0.000194504
TEA008238	Caffeic acid O-glucoside	-0.936	0.00607537
TEA008459	Caffeic acid O-glucoside	0.927	0.00770608
TEA009037	Caffeic acid O-glucoside	0.968	0.00148667
TEA009172	Caffeic acid O-glucoside	0.929	0.0072831
TEA010050	Caffeic acid O-glucoside	0.956	0.00286855
TEA010174	Caffeic acid O-glucoside	0.944	0.00464766
TEA010425	Caffeic acid O-glucoside	0.965	0.00178399
TEA011183	Caffeic acid O-glucoside	-0.965	0.00182095
TEA011321	Caffeic acid O-glucoside	0.965	0.00181047
TEA011765	Caffeic acid O-glucoside	-0.928	0.00754893
TEA011967	Caffeic acid O-glucoside	0.929	0.00728612
TEA012989	Caffeic acid O-glucoside	0.983	0.000430416
TEA013334	Caffeic acid O-glucoside	0.984	0.0003908
TEA014459	Caffeic acid O-glucoside	0.941	0.00508603
TEA014844	Caffeic acid O-glucoside	-0.954	0.0030761
TEA015264	Caffeic acid O-glucoside	0.97	0.00129499
TEA015610	Caffeic acid O-glucoside	-0.934	0.00630321
TEA016489	Caffeic acid O-glucoside	0.979	0.000648925
TEA016686	Caffeic acid O-glucoside	0.93	0.00713542
TEA016698	Caffeic acid O-glucoside	0.952	0.00336235
TEA016723	Caffeic acid O-glucoside	0.967	0.00159041
TEA017113	Caffeic acid O-glucoside	0.988	0.000232793
TEA018656	Caffeic acid O-glucoside	0.949	0.00389295
TEA019064	Caffeic acid O-glucoside	-0.952	0.00345046
TEA019460	Caffeic acid O-glucoside	0.94	0.00535946
TEA019843	Caffeic acid O-glucoside	0.932	0.00678001
TEA020086	Caffeic acid O-glucoside	0.995	3.50342e-05
TEA020290	Caffeic acid O-glucoside	-0.979	0.000627469
TEA021775	Caffeic acid O-glucoside	0.944	0.00464554
TEA022342	Caffeic acid O-glucoside	-0.919	0.00962352
TEA022536	Caffeic acid O-glucoside	0.967	0.00158271
TEA022950	Caffeic acid O-glucoside	0.931	0.00692938
TEA023160	Caffeic acid O-glucoside	-0.982	0.000470852
TEA024073	Caffeic acid O-glucoside	0.963	0.00200086
TEA024908	Caffeic acid O-glucoside	0.974	0.000993709
TEA025015	Caffeic acid O-glucoside	-0.923	0.00867504
TEA026059	Caffeic acid O-glucoside	0.928	0.00754297
TEA026185	Caffeic acid O-glucoside	-0.948	0.00397559
TEA026574	Caffeic acid O-glucoside	0.918	0.00991275
TEA026878	Caffeic acid O-glucoside	0.957	0.00273094
TEA027011	Caffeic acid O-glucoside	0.952	0.00344952
TEA027245	Caffeic acid O-glucoside	0.959	0.00250194
TEA027273	Caffeic acid O-glucoside	-0.927	0.00780229
TEA027686	Caffeic acid O-glucoside	-0.924	0.00855035
TEA028347	Caffeic acid O-glucoside	0.957	0.00279601
TEA029069	Caffeic acid O-glucoside	0.932	0.00682346
TEA030362	Caffeic acid O-glucoside	0.93	0.00718805
TEA030648	Caffeic acid O-glucoside	0.978	0.000735253
TEA030872	Caffeic acid O-glucoside	0.926	0.00799242
TEA031035	Caffeic acid O-glucoside	0.967	0.00157486
TEA031553	Caffeic acid O-glucoside	-0.925	0.00826465
TEA031670	Caffeic acid O-glucoside	0.924	0.00843021
TEA033275	Caffeic acid O-glucoside	-0.959	0.00254634
TEA000108	Caffeic aldehyde	0.922	0.00888337
TEA000118	Caffeic aldehyde	-0.988	0.000207445
TEA000233	Caffeic aldehyde	-0.928	0.00761557
TEA000236	Caffeic aldehyde	-0.921	0.00915062
TEA000251	Caffeic aldehyde	0.94	0.00524517
TEA000316	Caffeic aldehyde	0.951	0.00355515
TEA000385	Caffeic aldehyde	-0.978	0.000704384
TEA000400	Caffeic aldehyde	0.944	0.0046565
TEA000404	Caffeic aldehyde	0.949	0.00389326
TEA000429	Caffeic aldehyde	-0.931	0.00707028
TEA000515	Caffeic aldehyde	-0.99	0.000143637
TEA000535	Caffeic aldehyde	0.991	0.00013417
TEA000564	Caffeic aldehyde	-0.939	0.00539985
TEA000579	Caffeic aldehyde	0.971	0.00126943
TEA000598	Caffeic aldehyde	-0.971	0.00126817
TEA000605	Caffeic aldehyde	-0.944	0.00464019
TEA000641	Caffeic aldehyde	0.921	0.00910862
TEA000757	Caffeic aldehyde	-0.967	0.00163247
TEA000809	Caffeic aldehyde	0.971	0.00121554
TEA000810	Caffeic aldehyde	-0.973	0.00111757
TEA000831	Caffeic aldehyde	0.992	0.000105334
TEA000955	Caffeic aldehyde	-0.976	0.000850776
TEA000992	Caffeic aldehyde	-0.961	0.00222926
TEA001006	Caffeic aldehyde	0.927	0.00786077
TEA001040	Caffeic aldehyde	-0.974	0.00101969
TEA001041	Caffeic aldehyde	0.994	5.19291e-05
TEA001044	Caffeic aldehyde	-0.978	0.000744964
TEA001121	Caffeic aldehyde	-0.929	0.00741414
TEA001169	Caffeic aldehyde	-0.989	0.000166872
TEA001206	Caffeic aldehyde	-0.958	0.00263015
TEA001238	Caffeic aldehyde	0.972	0.00113359
TEA001282	Caffeic aldehyde	-0.943	0.00471717
TEA001380	Caffeic aldehyde	-0.991	0.000120017
TEA001460	Caffeic aldehyde	-0.968	0.00152234
TEA001486	Caffeic aldehyde	0.946	0.00425694
TEA001525	Caffeic aldehyde	0.977	0.000791586
TEA001530	Caffeic aldehyde	0.945	0.00453253
TEA001578	Caffeic aldehyde	0.983	0.000410563
TEA001615	Caffeic aldehyde	-0.991	0.000116492
TEA001618	Caffeic aldehyde	-0.973	0.00110423
TEA001634	Caffeic aldehyde	-0.969	0.0014292
TEA001642	Caffeic aldehyde	0.988	0.000201796
TEA001659	Caffeic aldehyde	-0.981	0.000558779
TEA001663	Caffeic aldehyde	-0.984	0.000392039
TEA001739	Caffeic aldehyde	-0.968	0.00155147
TEA001747	Caffeic aldehyde	0.986	0.000312537
TEA001751	Caffeic aldehyde	0.984	0.00037084
TEA001753	Caffeic aldehyde	-0.992	9.408e-05
TEA001763	Caffeic aldehyde	0.951	0.00357219
TEA001782	Caffeic aldehyde	-0.966	0.00174725
TEA001864	Caffeic aldehyde	0.94	0.00537441
TEA001868	Caffeic aldehyde	0.939	0.0054014
TEA001873	Caffeic aldehyde	0.973	0.0010925
TEA001883	Caffeic aldehyde	-0.95	0.00366057
TEA001890	Caffeic aldehyde	-0.988	0.000207382
TEA001891	Caffeic aldehyde	0.967	0.00158005
TEA001934	Caffeic aldehyde	0.976	0.000868916
TEA001944	Caffeic aldehyde	-0.945	0.00450539
TEA001987	Caffeic aldehyde	0.927	0.00781792
TEA002038	Caffeic aldehyde	-0.977	0.00079058
TEA002040	Caffeic aldehyde	0.978	0.000739571
TEA002087	Caffeic aldehyde	-0.973	0.00112203
TEA002238	Caffeic aldehyde	-0.949	0.00390116
TEA002340	Caffeic aldehyde	-0.95	0.0036477
TEA002412	Caffeic aldehyde	-0.975	0.000913468
TEA002441	Caffeic aldehyde	-0.94	0.00537576
TEA002453	Caffeic aldehyde	0.967	0.00162664
TEA002486	Caffeic aldehyde	0.975	0.00094026
TEA002508	Caffeic aldehyde	0.987	0.000239025
TEA002523	Caffeic aldehyde	-0.96	0.00230975
TEA002597	Caffeic aldehyde	-0.963	0.00204894
TEA002602	Caffeic aldehyde	-0.99	0.000149893
TEA002620	Caffeic aldehyde	-0.944	0.00464974
TEA002761	Caffeic aldehyde	-0.926	0.00798041
TEA002871	Caffeic aldehyde	-0.983	0.000413192
TEA002976	Caffeic aldehyde	0.961	0.00227751
TEA002984	Caffeic aldehyde	0.956	0.00281293
TEA003068	Caffeic aldehyde	-0.939	0.00545308
TEA003117	Caffeic aldehyde	-0.928	0.00767414
TEA003140	Caffeic aldehyde	-0.953	0.00320655
TEA003240	Caffeic aldehyde	0.976	0.000869377
TEA003257	Caffeic aldehyde	0.982	0.00046016
TEA003279	Caffeic aldehyde	0.965	0.0018335
TEA003314	Caffeic aldehyde	-0.97	0.00129546
TEA003382	Caffeic aldehyde	-0.981	0.000561789
TEA003420	Caffeic aldehyde	0.955	0.0029527
TEA003427	Caffeic aldehyde	-0.956	0.00291024
TEA003454	Caffeic aldehyde	-0.984	0.000358855
TEA003513	Caffeic aldehyde	-0.925	0.00816061
TEA003519	Caffeic aldehyde	-0.92	0.00923397
TEA003547	Caffeic aldehyde	0.968	0.00148626
TEA003635	Caffeic aldehyde	-0.925	0.00826746
TEA003638	Caffeic aldehyde	-0.979	0.000658677
TEA003657	Caffeic aldehyde	-0.949	0.00384271
TEA003664	Caffeic aldehyde	-0.945	0.00444824
TEA003677	Caffeic aldehyde	-0.963	0.00197792
TEA003717	Caffeic aldehyde	-0.951	0.00357889
TEA003744	Caffeic aldehyde	0.964	0.00192382
TEA003775	Caffeic aldehyde	-0.976	0.000852788
TEA003797	Caffeic aldehyde	-0.956	0.00281122
TEA003830	Caffeic aldehyde	-0.989	0.000181976
TEA003922	Caffeic aldehyde	0.987	0.000265787
TEA003966	Caffeic aldehyde	-0.989	0.000194661
TEA003972	Caffeic aldehyde	-0.955	0.00302213
TEA003987	Caffeic aldehyde	0.959	0.00252388
TEA004027	Caffeic aldehyde	-0.995	4.48899e-05
TEA004070	Caffeic aldehyde	0.972	0.00116044
TEA004118	Caffeic aldehyde	-0.94	0.00523603
TEA004148	Caffeic aldehyde	-0.985	0.000337884
TEA004191	Caffeic aldehyde	-0.918	0.00979725
TEA004249	Caffeic aldehyde	0.921	0.00917907
TEA004259	Caffeic aldehyde	-0.988	0.000202436
TEA004268	Caffeic aldehyde	0.969	0.00142206
TEA004322	Caffeic aldehyde	0.985	0.000329076
TEA004380	Caffeic aldehyde	-0.991	0.000127091
TEA004433	Caffeic aldehyde	-0.963	0.00200745
TEA004491	Caffeic aldehyde	-0.989	0.0001685
TEA004541	Caffeic aldehyde	-0.921	0.00901592
TEA004543	Caffeic aldehyde	-0.997	1.70085e-05
TEA004639	Caffeic aldehyde	-0.99	0.000155197
TEA004648	Caffeic aldehyde	-0.918	0.00973925
TEA004655	Caffeic aldehyde	-0.94	0.00537584
TEA004674	Caffeic aldehyde	-0.949	0.00390748
TEA004692	Caffeic aldehyde	-0.984	0.00036102
TEA004730	Caffeic aldehyde	0.966	0.00170524
TEA004814	Caffeic aldehyde	-0.942	0.00489522
TEA004887	Caffeic aldehyde	-0.938	0.00573571
TEA004916	Caffeic aldehyde	-0.973	0.00106009
TEA004926	Caffeic aldehyde	-0.996	2.66741e-05
TEA004934	Caffeic aldehyde	0.987	0.000252792
TEA005023	Caffeic aldehyde	-0.926	0.00806747
TEA005061	Caffeic aldehyde	0.974	0.00101139
TEA005110	Caffeic aldehyde	-0.974	0.00102173
TEA005159	Caffeic aldehyde	-0.939	0.00542084
TEA005173	Caffeic aldehyde	-0.925	0.0082847
TEA005179	Caffeic aldehyde	-0.97	0.00136986
TEA005239	Caffeic aldehyde	0.988	0.000226652
TEA005242	Caffeic aldehyde	0.953	0.00330932
TEA005262	Caffeic aldehyde	0.982	0.000479305
TEA005271	Caffeic aldehyde	0.929	0.007383
TEA005316	Caffeic aldehyde	-0.971	0.00124736
TEA005319	Caffeic aldehyde	-0.959	0.00247867
TEA005356	Caffeic aldehyde	-0.979	0.000681883
TEA005365	Caffeic aldehyde	0.954	0.00313085
TEA005408	Caffeic aldehyde	-0.929	0.00743643
TEA005425	Caffeic aldehyde	-0.985	0.000340397
TEA005441	Caffeic aldehyde	-0.982	0.000466777
TEA005457	Caffeic aldehyde	-0.974	0.00101909
TEA005489	Caffeic aldehyde	0.985	0.000350283
TEA005501	Caffeic aldehyde	-0.98	0.000570088
TEA005525	Caffeic aldehyde	0.984	0.000403881
TEA005531	Caffeic aldehyde	-0.977	0.000806772
TEA005540	Caffeic aldehyde	-0.927	0.00779341
TEA005622	Caffeic aldehyde	0.983	0.000417368
TEA005634	Caffeic aldehyde	-0.996	3.00411e-05
TEA005654	Caffeic aldehyde	0.973	0.00110384
TEA005725	Caffeic aldehyde	0.958	0.00257581
TEA005740	Caffeic aldehyde	0.941	0.0050716
TEA005801	Caffeic aldehyde	0.958	0.00266808
TEA005835	Caffeic aldehyde	0.956	0.00284568
TEA005889	Caffeic aldehyde	-0.954	0.00315437
TEA005893	Caffeic aldehyde	-0.979	0.000640212
TEA005895	Caffeic aldehyde	0.965	0.00185852
TEA005964	Caffeic aldehyde	-0.919	0.00959062
TEA006015	Caffeic aldehyde	-0.96	0.00236532
TEA006051	Caffeic aldehyde	0.996	2.44306e-05
TEA006064	Caffeic aldehyde	-0.995	3.44159e-05
TEA006127	Caffeic aldehyde	0.975	0.000937608
TEA006219	Caffeic aldehyde	-0.935	0.00619105
TEA006243	Caffeic aldehyde	-0.94	0.00535342
TEA006245	Caffeic aldehyde	-0.969	0.00144424
TEA006316	Caffeic aldehyde	-0.967	0.00157578
TEA006358	Caffeic aldehyde	-0.975	0.000922168
TEA006418	Caffeic aldehyde	0.986	0.000272536
TEA006434	Caffeic aldehyde	0.918	0.00989399
TEA006446	Caffeic aldehyde	-0.987	0.000236824
TEA006514	Caffeic aldehyde	-0.955	0.00304139
TEA006516	Caffeic aldehyde	0.944	0.0045707
TEA006526	Caffeic aldehyde	0.94	0.0052837
TEA006532	Caffeic aldehyde	-0.945	0.00452244
TEA006544	Caffeic aldehyde	-0.923	0.00863224
TEA006565	Caffeic aldehyde	-0.953	0.00325634
TEA006694	Caffeic aldehyde	-0.967	0.00162887
TEA006732	Caffeic aldehyde	-0.936	0.00605954
TEA006794	Caffeic aldehyde	0.959	0.00245825
TEA006804	Caffeic aldehyde	0.984	0.000405886
TEA006814	Caffeic aldehyde	0.936	0.00603103
TEA006834	Caffeic aldehyde	-0.979	0.000667062
TEA006855	Caffeic aldehyde	-0.981	0.000545594
TEA006865	Caffeic aldehyde	0.966	0.00174704
TEA006926	Caffeic aldehyde	-0.996	2.08385e-05
TEA006948	Caffeic aldehyde	-0.924	0.00835597
TEA007026	Caffeic aldehyde	0.956	0.00281188
TEA007089	Caffeic aldehyde	-0.96	0.00242662
TEA007133	Caffeic aldehyde	0.931	0.0069475
TEA007163	Caffeic aldehyde	-0.957	0.00278066
TEA007167	Caffeic aldehyde	-0.947	0.004064
TEA007168	Caffeic aldehyde	-0.919	0.00951514
TEA007171	Caffeic aldehyde	-0.986	0.000309324
TEA007172	Caffeic aldehyde	-0.992	0.0001016
TEA007178	Caffeic aldehyde	-0.977	0.000773641
TEA007181	Caffeic aldehyde	-0.941	0.00506716
TEA007185	Caffeic aldehyde	0.984	0.000368441
TEA007194	Caffeic aldehyde	-0.973	0.00104715
TEA007244	Caffeic aldehyde	0.998	6.1407e-06
TEA007334	Caffeic aldehyde	0.974	0.00100432
TEA007373	Caffeic aldehyde	0.958	0.00254892
TEA007403	Caffeic aldehyde	-0.996	3.00585e-05
TEA007435	Caffeic aldehyde	-0.992	9.43031e-05
TEA007447	Caffeic aldehyde	-0.961	0.00222546
TEA007448	Caffeic aldehyde	0.987	0.000247932
TEA007479	Caffeic aldehyde	-0.976	0.000833974
TEA007539	Caffeic aldehyde	-0.993	7.05437e-05
TEA007546	Caffeic aldehyde	-0.991	0.000125755
TEA007569	Caffeic aldehyde	0.986	0.000278981
TEA007631	Caffeic aldehyde	-0.953	0.0032126
TEA007632	Caffeic aldehyde	0.987	0.000250145
TEA007685	Caffeic aldehyde	0.98	0.000605249
TEA007702	Caffeic aldehyde	-0.946	0.00434413
TEA007731	Caffeic aldehyde	-0.958	0.0025936
TEA007818	Caffeic aldehyde	-0.938	0.00567947
TEA007846	Caffeic aldehyde	0.94	0.00524242
TEA007980	Caffeic aldehyde	-0.948	0.00399384
TEA007995	Caffeic aldehyde	-0.993	7.99541e-05
TEA008001	Caffeic aldehyde	0.961	0.00229641
TEA008035	Caffeic aldehyde	-0.978	0.000700447
TEA008109	Caffeic aldehyde	0.938	0.00565308
TEA008195	Caffeic aldehyde	-0.924	0.00834934
TEA008208	Caffeic aldehyde	0.994	6.15128e-05
TEA008212	Caffeic aldehyde	0.965	0.00183526
TEA008241	Caffeic aldehyde	0.971	0.00125155
TEA008264	Caffeic aldehyde	0.976	0.000831687
TEA008283	Caffeic aldehyde	0.991	0.000115662
TEA008306	Caffeic aldehyde	0.982	0.000478876
TEA008320	Caffeic aldehyde	-0.997	1.41054e-05
TEA008349	Caffeic aldehyde	-0.96	0.00240639
TEA008355	Caffeic aldehyde	0.964	0.00193025
TEA008397	Caffeic aldehyde	0.95	0.0036668
TEA008402	Caffeic aldehyde	0.99	0.000143369
TEA008416	Caffeic aldehyde	-0.974	0.00104348
TEA008445	Caffeic aldehyde	0.938	0.00557546
TEA008485	Caffeic aldehyde	-0.942	0.00488371
TEA008514	Caffeic aldehyde	0.936	0.0060519
TEA008603	Caffeic aldehyde	-0.952	0.00346158
TEA008655	Caffeic aldehyde	0.989	0.000175911
TEA008694	Caffeic aldehyde	-0.93	0.00720239
TEA008746	Caffeic aldehyde	-0.962	0.0021496
TEA008848	Caffeic aldehyde	-0.954	0.00314656
TEA008875	Caffeic aldehyde	0.967	0.001624
TEA008876	Caffeic aldehyde	0.96	0.00240954
TEA008884	Caffeic aldehyde	-0.931	0.00690867
TEA008918	Caffeic aldehyde	0.949	0.00376098
TEA008963	Caffeic aldehyde	0.994	5.60275e-05
TEA009005	Caffeic aldehyde	0.976	0.000836434
TEA009016	Caffeic aldehyde	0.926	0.00810243
TEA009073	Caffeic aldehyde	-0.994	6.24787e-05
TEA009079	Caffeic aldehyde	-0.985	0.000348628
TEA009175	Caffeic aldehyde	-0.992	0.000107823
TEA009212	Caffeic aldehyde	0.949	0.00383335
TEA009218	Caffeic aldehyde	-0.981	0.000537844
TEA009224	Caffeic aldehyde	0.952	0.00344048
TEA009235	Caffeic aldehyde	-0.974	0.00103547
TEA009250	Caffeic aldehyde	-0.962	0.00216424
TEA009260	Caffeic aldehyde	0.995	4.06024e-05
TEA009294	Caffeic aldehyde	0.974	0.00097191
TEA009299	Caffeic aldehyde	0.917	0.00998355
TEA009331	Caffeic aldehyde	-0.992	9.45206e-05
TEA009363	Caffeic aldehyde	-0.97	0.00137327
TEA009488	Caffeic aldehyde	-0.98	0.000596194
TEA009506	Caffeic aldehyde	-0.983	0.000431394
TEA009643	Caffeic aldehyde	-0.99	0.000138227
TEA009673	Caffeic aldehyde	-0.988	0.000225879
TEA009732	Caffeic aldehyde	-0.941	0.00519611
TEA009733	Caffeic aldehyde	-0.996	2.03312e-05
TEA009781	Caffeic aldehyde	-0.926	0.00807965
[truncated: 29,267 more rows]
