# Supplementary material for: Fulvic acid ameliorates drought stress-induced damage in tea plants by regulating the ascorbate metabolism and flavonoids biosynthesis
Source: BMC Genomics. 2020 Jun 18;21:411. doi: 10.1186/s12864-020-06815-4 (PMC7301537; doi:10.1186/s12864-020-06815-4)
Supplement: Supplementary file 10 — Additional file 10. The information of DEGs and DEMs involved in ascorbate metabolism. [file 12864_2020_6815_MOESM10_ESM.xlsx]

## Sheet: Ascorbate metabolism
DEGs related to ascorbate metabolism											DEMs related to ascorbate metabolism
				DEGs in 4FADvs4WD			DEGs in 8FADvs8WD						DEMs in 4FADvs4WD			DEMs in 8FADvs8WD
pathway_ID	KO_ID	geneID	NR_description	log2FoldChange	pvalue	regulated	log2FoldChange	pvalue	regulated		Index	Compounds	Fold_Change	Log2FC	Type	Fold_Change	Log2FC	Type
ko00053	K00128	TEA016574	PREDICTED: aldehyde dehydrogenase family 3 member F1-like [Nicotiana sylvestris]				1.129	5.41772e-40	up		pme2111	L-ascorbate	6.38835	2.67544	up	38.4797	5.26603	up
ko00053	K00128	TEA025215	hypothetical protein SOVF_212440 [Spinacia oleracea]				1.801	1.52625e-59	up
ko00053	K00128	TEA032018	PREDICTED: aldehyde dehydrogenase family 3 member F1 [Vitis vinifera]				1.908	4.3892e-06	up
ko00053	K00423	TEA018652	L-ascorbate oxidase [Olea europaea var. sylvestris]				-1.094	0.00663201	down
ko00053	K00423	TEA018659	L-ascorbate oxidase [Olea europaea var. sylvestris]				-1.024	1.59509e-54	down
ko00053	K00434	TEA028541	PREDICTED: thylakoid lumenal 29 kDa protein, chloroplastic [Vitis vinifera]				1.384	4.19779e-60	up
ko00053	K10046	TEA005483	GDP-mannose-3',5'-epimerase [Camellia sinensis]				1.094	4.23109e-29	up
ko00053	K17744	TEA011544	perakine reductase-like isoform X3 [Olea europaea var. sylvestris]				1.6	0.00465803	up
