# Supplementary material for: Fulvic acid ameliorates drought stress-induced damage in tea plants by regulating the ascorbate metabolism and flavonoids biosynthesis
Source: BMC Genomics. 2020 Jun 18;21:411. doi: 10.1186/s12864-020-06815-4 (PMC7301537; doi:10.1186/s12864-020-06815-4)
Supplement: Supplementary file 11 — Additional file 11. The information of DEGs and DEMs involved in glutathione metabolism. [file 12864_2020_6815_MOESM11_ESM.xlsx]

## Sheet: Glutathione metabolism
DEGs related to glutathione metabolism											DEMs related to glutathione metabolism
				DEGs in 4FADvs4WD			DEGs in 8FADvs8WD						DEMs in 4FADvs4WD			DEMs in 8FADvs8WD
pathway_ID	KO_ID	geneID	NR_description	log2FoldChange	pvalue	regulated	log2FoldChange	pvalue	regulated		Index	Compounds	Fold_Change	Log2FC	Type	Fold_Change	Log2FC	Type
ko00480	K00799	TEA003225	PREDICTED: probable glutathione S-transferase parC [Nelumbo nucifera]	1.65	0.00324362	up					pme3179	CYS-GLY				2.73825	1.45325	up
ko00480	K00799	TEA011287	putative glutathione S-transferase [Cyclamen persicum x Cyclamen purpurascens]	1.762	0.00557006	up					pme1086	Glutathione reduced form				2.49073	1.31657	up
ko00480	K00799	TEA015341	glutathione S-transferase [Vitis amurensis]	-1.15	2.24104e-05	down					pme2527	L(+)-Ornithine				0.636914	-0.65083	down
ko00480	K00036	TEA024651	PREDICTED: glucose-6-phosphate 1-dehydrogenase 1, chloroplastic [Ricinus communis]				1.03	4.83152e-94	up		pme2111	L-ascorbate	6.38835	2.67544	up	38.4797	5.26603	up
ko00480	K00434	TEA028541	PREDICTED: thylakoid lumenal 29 kDa protein, chloroplastic [Vitis vinifera]				1.384	4.19779e-60	up
ko00480	K00799	TEA000526	glutathione S-transferase [Camellia sinensis]				1.939	3.96361e-05	up
ko00480	K00799	TEA000598	PREDICTED: glutathione S-transferase T1 [Ricinus communis]				1.246	7.48965e-79	up
ko00480	K00799	TEA003225	PREDICTED: probable glutathione S-transferase parC [Nelumbo nucifera]				-1.679	1.22447e-09	down
ko00480	K00799	TEA004812	hypothetical protein MANES_04G124200 [Manihot esculenta]				-1.269	0.000174467	down
ko00480	K00799	TEA010114	glutathione s-transferase parb [Quercus suber]				1.632	2.25994e-11	up
ko00480	K00799	TEA010988	glutathione S-transferase [Camellia sinensis]				1.171	1.54884e-21	up
ko00480	K00799	TEA022693	PREDICTED: glutathione S-transferase U17-like [Malus domestica]				2.158	9.84942e-06	up
ko00480	K00799	TEA025571	glutathione S-transferase 1 [Diospyros kaki]				-1.145	0.000267281	down
ko00480	K00799	TEA026775	glutathione S-transferase [Camellia sinensis]				4.928	2.18648e-05	up
ko00480	K00799	TEA028520	PREDICTED: probable glutathione S-transferase parA [Prunus mume]				2.027	3.79076e-05	up
