# Supplementary material for: Fulvic acid ameliorates drought stress-induced damage in tea plants by regulating the ascorbate metabolism and flavonoids biosynthesis
Source: BMC Genomics. 2020 Jun 18;21:411. doi: 10.1186/s12864-020-06815-4 (PMC7301537; doi:10.1186/s12864-020-06815-4)
Supplement: Supplementary file 12 — Additional file 12. The information of DEGs and DEMs involved in flavonoids biosynthesis. [file 12864_2020_6815_MOESM12_ESM.xlsx]

## Sheet: Flavonoid biosynthesis
DEGs related to flavonoid biosynthesis											DEMs related to flavonoid biosynthesis
				DEGs in 4FADvs4WD			DEGs in 8FADvs8WD						DEMs in 4FADvs4WD			DEMs in 8FADvs8WD
pathway_ID	KO_ID	geneID	NR_description	log2FoldChange	pvalue	regulated	log2FoldChange	pvalue	regulated		Index	Compounds	Fold_Change	Log2FC	Type	Fold_Change	Log2FC	Type
ko00941	K00475	TEA020020	unnamed protein product [Coffea canephora]				-1.389	0.00428975	down		pme1478	Myricetin				1.54201	0.624808	up
ko00941	K00475	TEA023790	flavanone 3-hydroxylase [Camellia sinensis]				1.536	1.03576e-188	up		pme0196	Kaempferol	1.67147	0.741117	up	1.8439	0.882762	up
ko00941	K00487	TEA016772	cinnamate-4-hydroxylase [Camellia sinensis]	1.8	0.0125493	up	-2.841	1.30046e-09	down		pmf0151	Quercetin	1.54266	0.625422	up	1.9194	0.940658	up
ko00941	K00588	TEA030958	PREDICTED: caffeoyl-CoA O-methyltransferase [Erythranthe guttata]	1.168	1.4719e-06	up					pme1588	Isorhamnetin				2.31572	1.21146	up
ko00941	K00660	TEA018665	Chalcone synthase 3				1.609	2.56385e-07	up		pmb3026	Quercetin O-acetylhexoside				1.52488	0.608695	up
ko00941	K00660	TEA023340	Chalcone synthase 1				1.057	1.4666e-76	up		pmb0727	Tricin O-glycerol				0.609436	-0.714452	down
ko00941	K01859	TEA034003	chalcone isomerase [Camellia sinensis]				1.378	2.25753e-33	up		pme0359	Apigenin 5-O-glucoside				1.6832	0.751203	up
ko00941	K05278	TEA006643	hypothetical protein [Paenibacillus sp. IHB B 3415]				1.819	5.31844e-65	up		pmb2954	Luteolin O-hexosyl-O-hexosyl-O-hexoside				1.54717	0.629632	up
ko00941	K13065	TEA004784	vinorine synthase-like [Durio zibethinus]				5.447	0.000239318	up		pmb2979	Hesperetin O-malonylhexoside				0.567073	-0.818393	down
ko00941	K13065	TEA006263	BAHD acyltransferase At5g47980-like [Manihot esculenta]				-2.776	0.0108137	down		pme3288	3,7-Di-O-methylquercetin	553.704	9.11297	up	17.5832	4.13613	up
ko00941	K13065	TEA007054	PREDICTED: BAHD acyltransferase At5g47980-like [Juglans regia]				5.162	6.80553e-06	up		pme1478	Myricetin				1.54201	0.624808	up
ko00941	K13065	TEA007063	PREDICTED: vinorine synthase-like [Pyrus x bretschneideri]				5.188	0.000887444	up		pme1541	Acacetin				0.537922	-0.89453	down
ko00941	K13065	TEA008195	unnamed protein product [Coffea canephora]				4.346	1.76489e-42	up
ko00941	K13065	TEA016417	putative hydroxycinnamoyl-CoA:shikimate/quinate hydroxycinnamoyltransferase [Camellia sinensis]				2.786	0.000592345	up
ko00941	K13065	TEA022319	PREDICTED: BAHD acyltransferase At5g47980-like [Prunus mume]				4.995	0.00161596	up
ko00941	K13065	TEA029054	vinorine synthase-like [Durio zibethinus]				1.494	1.45251e-09	up
ko00941	K13065	TEA031034	PREDICTED: BAHD acyltransferase At5g47980-like [Prunus mume]				-1.864	0.0131186	down
ko00941	K13065	TEA032135	PREDICTED: shikimate O-hydroxycinnamoyltransferase [Nicotiana attenuata]				-1.237	1.39963e-133	down
ko00941	K13080	TEA015315	PREDICTED: flavanone 7-O-glucoside 2''-O-beta-L-rhamnosyltransferase [Vitis vinifera]				-1.944	1.37422e-07	down
ko00941	K13081	TEA027582	leucoanthocyanidin reductase [Camellia sinensis]				1.793	4.78887e-61	up
ko00941	K13083	TEA013315	flavonoid 3',5'-hydroxylase [Camellia sinensis var. sinensis]				1.223	1.24682e-149	up
