# Supplementary material for: Fulvic acid ameliorates drought stress-induced damage in tea plants by regulating the ascorbate metabolism and flavonoids biosynthesis
Source: BMC Genomics. 2020 Jun 18;21:411. doi: 10.1186/s12864-020-06815-4 (PMC7301537; doi:10.1186/s12864-020-06815-4)
Supplement: Supplementary file 15 — Additional file 15. The information of primers used for qRT-PCR. [file 12864_2020_6815_MOESM15_ESM.xlsx]

## Sheet: Premers used for qRT-PCR
Gene ID	primer sequence
	Forward primer	Reverse primer
TEA010114	ATGGCAGGGCGAAGAGTGTA	TTGTCCAAACGGATTCATAGAGAG
TEA010988	TAGGTTCTGGGCTGACTATGTTGA	TCCCTTTTTGCCTTCCTCTTT
TEA023340	AAAGGCAATCAAAGAATGGGG	ATGGGCGAAGACCGAGTAGC
TEA013315	TGGTGGTAGCGGAGATGTTGTG	GTCGGTGCCAGCAGTGAATAAG
TEA023790	AGGTGTTGTCCGAGGCTATGG	TGGAGGAGCAGGGTGATGGT
TEA027582	TTCATTTCCGACCATCCTGC	GTGTTTCCATCCGTCTCATCTGT
TEA018659	CGATGTAGAAGCCAGGGTCAA	CAGATATGGGGTATGGGGAAAG
TEA000526	AAAGAGGAAGGCAAAAAGGGA	AGCAATGTCTACAAAGCCAAAGG
TEA013315	TGGTGGTAGCGGAGATGTTGTG	GTCGGTGCCAGCAGTGAATAAG
TEA034003	TCAGGTCACAACCACCAAGCC	CTGCCAATCGGTCCCTCACT
TEA011287	CTGCCAATCGGTCCCTCACT	TTGCCATCTTTTTTGGGTCTTG
GADPH	TTGGCATCGTTGAGGGTCT	CAGTGGGAACACGGAAAGC
